# Supplementary material for: Development of a Spectral Library for the Discovery of Altered Genomic Events in Mycobacterium avium Associated With Virulence Using Mass Spectrometry–Based Proteogenomic Analysis
Source: Mol Cell Proteomics. 2023 Mar 21;22(5):100533. doi: 10.1016/j.mcpro.2023.100533 (PMC10149365; doi:10.1016/j.mcpro.2023.100533)
Supplement: Supplemental File S1 [file mmc1.xlsx]

## Sheet: A
Supplementary File 1A: M. avium proteome annotated genome variants
File	No. of Files	Chromosome	Chromosome Position	Reference Nucleotide	Alternative Nucleotide	Annotation Impact	Locus_tag	Protein_Accession	Variant_Type	SNP(Three Letter)	SNP(Single Letter)
SRR13399195;SRR6045147;SRR1735642;SRR13399182;SRR6044824;SRR6046893;SRR13399123;SRR6918276;SRR1735697;SRR6046467;SRR6046715;SRR6045669;SRR6046741;SRR6045488;SRR1735647;SRR13399175;SRR1735620;SRR6045766;SRR6046074;SRR6046195;SRR6045903;SRR6046337;SRR6046167;SRR6045140;SRR1735683;SRR13399174;SRR13399068;SRR13399209;SRR6046904;SRR6044796;SRR6046623;SRR6045055;SRR6045239;SRR1735709;SRR6045393;SRR1735…	75	NZ_CP009360.4	11450	A	G	MODERATE	KV38_RS00040	WP_011723279.1	missense_variant	p.Ser52Gly	S-52-G
SRR13399195;SRR6045754;SRR1735642;SRR13399182;SRR6044824;SRR13399146;SRR6046893;SRR6918276;SRR6046715;SRR6045669;SRR6046741;SRR1735647;SRR13399175;SRR1735620;SRR6046074;SRR6918279;SRR6046195;SRR6045903;SRR6046337;SRR6046167;SRR6045140;SRR1735683;SRR13399174;SRR13399068;SRR13399209;SRR6044796;SRR6046623;SRR6045055;SRR6045239;SRR1735709;SRR1735625;SRR6046854;SRR1735597;SRR6046804;SRR6045980;SRR1339…	62	NZ_CP009360.4	11506	G	GGCC	MODERATE	KV38_RS00040	WP_011723279.1	conservative_inframe_insertion	p.Arg70_Pro71insAla	RP-70:71-A
SRR13399195;SRR13827030;SRR6045147;SRR13399105;SRR1735642;SRR13399199;SRR13399182;SRR4941851;SRR6044824;SRR6045830;SRR5043011;SRR13399208;SRR5043009;SRR13399146;SRR13827019;SRR6044973;SRR6046893;SRR13399123;SRR6918276;SRR6046073;SRR1735697;SRR13399187;SRR5950818;SRR6046467;SRR6046715;SRR6045669;SRR6045306;SRR6046741;SRR6045488;SRR5950819;SRR6046228;SRR1735647;SRR13399202;SRR13399126;SRR13399175;S…	192	NZ_CP009360.4	14026	T	C	MODERATE	KV38_RS00060	WP_033718850.1	missense_variant	p.His152Arg	H-152-R
SRR13399195;SRR13827030;SRR6045147;SRR13399105;SRR1735642;SRR13399199;SRR13399182;SRR4941851;SRR6044824;SRR6045830;SRR5043011;SRR13399208;SRR5043009;SRR13399146;SRR6044973;SRR6046893;SRR13399123;SRR6918276;SRR6046073;SRR1735697;SRR13399187;SRR5950818;SRR6046467;SRR6046715;SRR6045669;SRR6045306;SRR6046741;SRR6045488;SRR5950819;SRR6046228;SRR1735647;SRR13399202;SRR13399126;SRR13399175;SRR1735620;SR…	183	NZ_CP009360.4	14414	A	C	MODERATE	KV38_RS00060	WP_033718850.1	missense_variant	p.Ser23Ala	S-23-A
SRR13399195;SRR1735642;SRR13399182;SRR6044824;SRR13399146;SRR6046893;SRR6918276;SRR6046715;SRR6045669;SRR6045306;SRR6046741;SRR1735647;SRR13399175;SRR1735620;SRR6918279;SRR6045903;SRR6045194;SRR6045631;SRR6045140;SRR1735683;SRR13399174;SRR6046547;SRR13399068;SRR13399209;SRR6045239;SRR1735709;SRR6046768;SRR1735625;SRR6046350;SRR6046438;SRR1735597;SRR6046804;SRR6045980;SRR6045170;SRR13399177;SRR604…	69	NZ_CP009360.4	14718	G	C	MODERATE	KV38_RS00065	WP_011723280.1	missense_variant	p.Glu14Asp	E-14-D
SRR13399195;SRR1735642;SRR13399182;SRR6044824;SRR13399146;SRR6046893;SRR6918276;SRR6046715;SRR6045669;SRR6045306;SRR6046741;SRR1735647;SRR13399175;SRR1735620;SRR6918279;SRR6045903;SRR6045194;SRR6045631;SRR6045140;SRR1735683;SRR13399174;SRR6046547;SRR13399068;SRR13399209;SRR6045239;SRR1735709;SRR6046768;SRR1735625;SRR6046350;SRR6046438;SRR1735597;SRR6046804;SRR6045980;SRR6045170;SRR13399177;SRR604…	69	NZ_CP009360.4	15044	A	G	MODERATE	KV38_RS00065	WP_011723280.1	missense_variant	p.Gln123Arg	Q-123-R
SRR13399195;SRR1735642;SRR13399182;SRR6044824;SRR13399146;SRR6046893;SRR6918276;SRR6046715;SRR6045669;SRR6045306;SRR6046741;SRR1735647;SRR13399175;SRR1735620;SRR6918279;SRR6045903;SRR6045194;SRR6045631;SRR6045140;SRR1735683;SRR13399174;SRR6046547;SRR13399068;SRR13399209;SRR6045239;SRR1735709;SRR6046768;SRR1735625;SRR6046350;SRR6046438;SRR1735597;SRR6046804;SRR6045980;SRR6045170;SRR13399177;SRR604…	68	NZ_CP009360.4	15175	C	A	MODERATE	KV38_RS00065	WP_011723280.1	missense_variant	p.Leu167Ile	L-167-I
SRR13399195;SRR1735642;SRR13399182;SRR6044824;SRR13399146;SRR6046893;SRR6918276;SRR6046715;SRR6045669;SRR6045306;SRR6046741;SRR1735647;SRR13399175;SRR1735620;SRR6918279;SRR6045903;SRR6045194;SRR6045631;SRR6045140;SRR1735683;SRR13399174;SRR6046547;SRR13399068;SRR13399209;SRR6046623;SRR6045239;SRR1735709;SRR6046768;SRR1735625;SRR6046350;SRR6046438;SRR1735597;SRR6046804;SRR6045980;SRR6045170;SRR1339…	69	NZ_CP009360.4	15306	G	C	MODERATE	KV38_RS00065	WP_011723280.1	missense_variant	p.Glu210Asp	E-210-D
SRR13399195;SRR13827030;SRR6045147;SRR13399105;SRR1735642;SRR13399199;SRR13399182;SRR6044824;SRR6045830;SRR5043011;SRR13399208;SRR13399146;SRR13827019;SRR6044973;SRR6046893;SRR6918276;SRR6046073;SRR1735697;SRR13399187;SRR5950818;SRR6046467;SRR6046715;SRR6045669;SRR6045306;SRR6046741;SRR6045488;SRR5950819;SRR6046228;SRR1735647;SRR13399202;SRR13399126;SRR13399175;SRR1735620;SRR13399110;SRR6918279;S…	166	NZ_CP009360.4	18964	A	G	MODERATE	KV38_RS00095	WP_009974170.1	missense_variant	p.Met68Val	M-68-V
SRR13399195;SRR13827030;SRR6045147;SRR13399105;SRR1735642;SRR13399199;SRR13399182;SRR6044824;SRR6045830;SRR5043011;SRR13399208;SRR13399146;SRR13827019;SRR6044973;SRR6046893;SRR6918276;SRR6046073;SRR1735697;SRR13399187;SRR5950818;SRR6046467;SRR6046715;SRR6045669;SRR6045306;SRR6046741;SRR6045488;SRR5950819;SRR6046228;SRR1735647;SRR13399202;SRR13399126;SRR13399175;SRR1735620;SRR13399110;SRR6918279;S…	166	NZ_CP009360.4	19132	G	A	MODERATE	KV38_RS00095	WP_009974170.1	missense_variant	p.Asp124Asn	D-124-N
SRR13399195;SRR13827030;SRR6045147;SRR13399105;SRR6045754;SRR1735642;SRR13399199;SRR13399182;SRR4941851;SRR6044824;SRR6045830;SRR5043011;SRR13399208;SRR5043009;SRR13399146;SRR13827019;SRR6044973;SRR6046893;SRR13399123;SRR6918276;SRR6046073;SRR1735697;SRR13399187;SRR5950818;SRR6046467;SRR6046715;SRR6045669;SRR6045306;SRR6046741;SRR6045488;SRR5950819;SRR6046228;SRR1735647;SRR13399126;SRR13399175;SR…	204	NZ_CP009360.4	24625	T	C	MODERATE	KV38_RS00115	WP_023868793.1	missense_variant	p.Ile282Val	I-282-V
SRR13399195;SRR13827030;SRR6045147;SRR13399105;SRR6045754;SRR1735642;SRR13399199;SRR13399182;SRR4941851;SRR6044824;SRR6045830;SRR5043011;SRR13399208;SRR5043009;SRR13399146;SRR13827019;SRR6044973;SRR6046893;SRR13399123;SRR6918276;SRR6046073;SRR1735697;SRR13399187;SRR5950818;SRR6046467;SRR6046715;SRR6045669;SRR6045306;SRR6046741;SRR6045488;SRR5950819;SRR6046228;SRR1735647;SRR13399126;SRR13399175;SR…	204	NZ_CP009360.4	24764	C	G	MODERATE	KV38_RS00115	WP_023868793.1	missense_variant	p.Met235Ile	M-235-I
SRR13399195;SRR13827030;SRR13399105;SRR6045754;SRR1735642;SRR13399199;SRR13399182;SRR6044824;SRR6045830;SRR5043011;SRR13399208;SRR13399146;SRR13827019;SRR6044973;SRR6046893;SRR6918276;SRR6046073;SRR13399187;SRR5950818;SRR6046715;SRR6045669;SRR6045306;SRR6046741;SRR5950819;SRR6046228;SRR1735647;SRR13399126;SRR13399175;SRR1735620;SRR6045766;SRR6046074;SRR13399110;SRR6918279;SRR6045903;SRR6045194;SR…	151	NZ_CP009360.4	25267	T	C	MODERATE	KV38_RS00115	WP_023868793.1	missense_variant	p.Met68Val	M-68-V
SRR13399195;SRR13827030;SRR13399105;SRR6045754;SRR1735642;SRR13399199;SRR13399182;SRR4941851;SRR6044824;SRR6045830;SRR5043011;SRR13399208;SRR5043009;SRR13399146;SRR13827019;SRR6044973;SRR6046893;SRR6918276;SRR6046073;SRR13399187;SRR5950818;SRR6046715;SRR6045669;SRR6045306;SRR6046741;SRR5950819;SRR6046228;SRR1735647;SRR13399126;SRR13399175;SRR1735620;SRR5043027;SRR6045766;SRR6046074;SRR13399110;SR…	172	NZ_CP009360.4	25578	C	T	MODERATE	KV38_RS00120	WP_023868794.1	missense_variant	p.Ala463Thr	A-463-T
SRR13399195;SRR13827030;SRR6045147;SRR13399105;SRR13399064;SRR13399115;SRR6045754;SRR1735642;SRR13399199;SRR13399182;SRR4941851;SRR6044824;SRR6045830;SRR5043011;SRR13399208;SRR5043009;SRR13399146;SRR13827019;SRR6044973;SRR6046893;SRR13399123;SRR6918276;SRR6046073;SRR1735697;SRR5950815;SRR13399187;SRR5950818;SRR6046467;SRR6046715;SRR6045669;SRR6045306;SRR6046741;SRR6045488;SRR5950819;SRR6046228;SR…	237	NZ_CP009360.4	25596	C	T	MODERATE	KV38_RS00120	WP_023868794.1	missense_variant	p.Ala457Thr	A-457-T
SRR13399195;SRR13827030;SRR6045147;SRR13399105;SRR13399064;SRR13399115;SRR6045754;SRR1735642;SRR13399199;SRR13399182;SRR4941851;SRR6044824;SRR6045830;SRR5043011;SRR13399208;SRR5043009;SRR13399146;SRR13827019;SRR6044973;SRR6046893;SRR13399123;SRR6918276;SRR6046073;SRR1735697;SRR5950815;SRR13399187;SRR5950818;SRR6046467;SRR6046715;SRR6045669;SRR6045306;SRR6046741;SRR6045488;SRR5950819;SRR6046228;SR…	237	NZ_CP009360.4	25607	T	C	MODERATE	KV38_RS00120	WP_023868794.1	missense_variant	p.Asn453Ser	N-453-S
SRR13399195;SRR13827030;SRR13399105;SRR6045754;SRR1735642;SRR13399199;SRR13399182;SRR6044824;SRR6045830;SRR5043011;SRR13399208;SRR13399146;SRR13827019;SRR6044973;SRR6046893;SRR6918276;SRR6046073;SRR13399187;SRR5950818;SRR6046715;SRR6045669;SRR6045306;SRR6046741;SRR5950819;SRR6046228;SRR1735647;SRR13399126;SRR13399175;SRR1735620;SRR6045766;SRR6046074;SRR13399110;SRR6918279;SRR6045903;SRR6045194;SR…	151	NZ_CP009360.4	26067	C	T	MODERATE	KV38_RS00120	WP_023868794.1	missense_variant	p.Val300Ile	V-300-I
SRR13399195;SRR13827030;SRR6045147;SRR13399105;SRR13399064;SRR13399115;SRR6045754;SRR1735642;SRR13399199;SRR13399182;SRR4941851;SRR6044824;SRR6045830;SRR5043011;SRR13399208;SRR5043009;SRR13399146;SRR13827019;SRR6044973;SRR6046893;SRR13399123;SRR6918276;SRR6046073;SRR1735697;SRR5950815;SRR13399187;SRR5950818;SRR6046467;SRR6046715;SRR6045669;SRR6045306;SRR6046741;SRR6045488;SRR5950819;SRR6046228;SR…	238	NZ_CP009360.4	26091	A	G	MODERATE	KV38_RS00120	WP_023868794.1	missense_variant	p.Trp292Arg	W-292-R
SRR13399195;SRR13827030;SRR6045147;SRR13399105;SRR1735642;SRR13399199;SRR13399182;SRR6044824;SRR6045830;SRR5043011;SRR13399208;SRR13399146;SRR13827019;SRR6044973;SRR6046893;SRR6918276;SRR6046073;SRR1735697;SRR13399187;SRR5950818;SRR6046467;SRR6046715;SRR6045669;SRR6045306;SRR6046741;SRR6045488;SRR5950819;SRR6046228;SRR1735647;SRR13399126;SRR13399175;SRR1735620;SRR6045766;SRR13399110;SRR6918279;SR…	171	NZ_CP009360.4	28373	C	T	MODERATE	KV38_RS00130	WP_033718855.1	missense_variant	p.Gly296Ser	G-296-S
SRR13399195;SRR13827030;SRR1735642;SRR13399182;SRR4941851;SRR6044824;SRR6045830;SRR5043011;SRR13399208;SRR5043009;SRR13399146;SRR6044973;SRR6046893;SRR6918276;SRR6046715;SRR6045669;SRR6045306;SRR6046741;SRR1735647;SRR13399175;SRR1735620;SRR5043027;SRR6918279;SRR6045903;SRR6045194;SRR13399168;SRR6045631;SRR6045140;SRR6045084;SRR6046328;SRR5043015;SRR1735683;SRR13399174;SRR6046547;SRR13399068;SRR13…	119	NZ_CP009360.4	29724	C	G	MODERATE	KV38_RS00140	WP_033718857.1	missense_variant	p.Gln157His	Q-157-H
SRR13399195;SRR13827030;SRR1735642;SRR13399182;SRR4941851;SRR6044824;SRR6045830;SRR5043011;SRR13399208;SRR5043009;SRR13399146;SRR6044973;SRR6046893;SRR6918276;SRR6046715;SRR6045669;SRR6045306;SRR6046741;SRR1735647;SRR13399175;SRR1735620;SRR5043027;SRR6918279;SRR6045903;SRR6045194;SRR13399168;SRR6045631;SRR6045140;SRR6045084;SRR6046328;SRR5043015;SRR1735683;SRR13399174;SRR6046547;SRR13399068;SRR13…	120	NZ_CP009360.4	29728	G	A	MODERATE	KV38_RS00140	WP_033718857.1	missense_variant	p.Ala156Val	A-156-V
SRR13399195;SRR13827030;SRR1735642;SRR13399182;SRR4941851;SRR6044824;SRR6045830;SRR5043011;SRR13399208;SRR5043009;SRR13399146;SRR6044973;SRR6046893;SRR6918276;SRR6046715;SRR6045669;SRR6045306;SRR6046741;SRR1735647;SRR13399175;SRR1735620;SRR5043027;SRR6918279;SRR6045903;SRR6045194;SRR13399168;SRR6045631;SRR6045140;SRR6045084;SRR6046328;SRR5043015;SRR1735683;SRR13399174;SRR6046547;SRR13399068;SRR13…	119	NZ_CP009360.4	29729	C	G	MODERATE	KV38_RS00140	WP_033718857.1	missense_variant	p.Ala156Pro	A-156-P
SRR13399195;SRR13827030;SRR13399182;SRR4941851;SRR6044824;SRR6045830;SRR5043011;SRR13399208;SRR5043009;SRR13399146;SRR6046893;SRR6918276;SRR6046715;SRR6045669;SRR6045306;SRR6046741;SRR1735647;SRR13399175;SRR5043027;SRR6918279;SRR13399168;SRR6045631;SRR6045140;SRR6045084;SRR6046328;SRR1735683;SRR13399174;SRR13399234;SRR13399223;SRR5950799;SRR5043007;SRR5950810;SRR6045239;SRR5043003;SRR13399190;SRR…	90	NZ_CP009360.4	29773	G	C	MODERATE	KV38_RS00140	WP_033718857.1	missense_variant	p.Ala141Gly	A-141-G
SRR13399195;SRR13827030;SRR13399182;SRR4941851;SRR6044824;SRR6045830;SRR13399208;SRR13399146;SRR6046893;SRR6918276;SRR6046715;SRR6045669;SRR6045306;SRR6046741;SRR13399175;SRR5043027;SRR6918279;SRR13399168;SRR6045631;SRR6045140;SRR6045084;SRR6046328;SRR1735683;SRR13399174;SRR13399234;SRR13399223;SRR5043007;SRR5950810;SRR6045239;SRR5043003;SRR13399190;SRR5043029;SRR1735625;SRR13399055;SRR6045922;SR…	80	NZ_CP009360.4	29774	C	G	MODERATE	KV38_RS00140	WP_033718857.1	missense_variant	p.Ala141Pro	A-141-P
SRR13399195;SRR13827030;SRR13399182;SRR4941851;SRR6044824;SRR6045830;SRR5043011;SRR13399208;SRR13399146;SRR6046893;SRR6918276;SRR6046715;SRR6045669;SRR6045306;SRR6046741;SRR1735647;SRR13399175;SRR5043027;SRR6918279;SRR13399168;SRR6045631;SRR6045140;SRR6045084;SRR6046328;SRR1735683;SRR13399174;SRR13399234;SRR13399223;SRR5043007;SRR5950810;SRR6045239;SRR5043003;SRR13399190;SRR1735709;SRR5043029;SRR…	84	NZ_CP009360.4	29779	A	T	MODERATE	KV38_RS00140	WP_033718857.1	missense_variant	p.Val139Glu	V-139-E
SRR13399195;SRR13827030;SRR13399182;SRR6044824;SRR6045830;SRR13399208;SRR6046893;SRR6046715;SRR6045669;SRR6045306;SRR6046741;SRR1735647;SRR13399175;SRR5043027;SRR13399168;SRR6045631;SRR6045140;SRR6045084;SRR6046328;SRR1735683;SRR13399174;SRR13399234;SRR13399223;SRR5950810;SRR6045239;SRR13399190;SRR1735709;SRR13399055;SRR6045922;SRR6046438;SRR1735597;SRR13399204;SRR6045980;SRR6045170;SRR13399177;S…	69	NZ_CP009360.4	29798	C	G	MODERATE	KV38_RS00140	WP_033718857.1	missense_variant	p.Val133Leu	V-133-L
SRR13399195;SRR13827030;SRR1735642;SRR13399182;SRR6044824;SRR6045830;SRR5043011;SRR13399208;SRR13399146;SRR6044973;SRR6046893;SRR6918276;SRR6046715;SRR6045669;SRR6045306;SRR6046741;SRR1735647;SRR13399175;SRR1735620;SRR6918279;SRR6045903;SRR6045194;SRR13399168;SRR6045631;SRR6045140;SRR6045084;SRR6046328;SRR1735683;SRR13399174;SRR6046547;SRR13399068;SRR13399209;SRR13399234;SRR6046623;SRR13399223;SR…	100	NZ_CP009360.4	30047	C	T	MODERATE	KV38_RS00140	WP_033718857.1	missense_variant	p.Asp50Asn	D-50-N
SRR13399195;SRR13827030;SRR1735642;SRR13399182;SRR6044824;SRR6045830;SRR5043011;SRR13399208;SRR13399146;SRR6044973;SRR6046893;SRR6918276;SRR6046715;SRR6045669;SRR6045306;SRR6046741;SRR1735647;SRR13399175;SRR1735620;SRR6918279;SRR6045903;SRR6045194;SRR13399168;SRR6045631;SRR6045140;SRR6045084;SRR6046328;SRR1735683;SRR13399174;SRR6046547;SRR13399068;SRR13399209;SRR13399234;SRR13399223;SRR5950799;SR…	99	NZ_CP009360.4	30669	A	G	MODERATE	KV38_RS00145	WP_003872109.1	missense_variant	p.Arg84Gly	R-84-G
SRR13399195;SRR13827030;SRR6045147;SRR13399064;SRR13399115;SRR6045754;SRR1735642;SRR13399182;SRR4941851;SRR6044824;SRR6045830;SRR5043011;SRR13399208;SRR5043009;SRR13399146;SRR6044973;SRR6046893;SRR13399123;SRR6918276;SRR1735697;SRR5950815;SRR6046467;SRR6046715;SRR6045669;SRR6045306;SRR6046741;SRR6045488;SRR1735647;SRR13399194;SRR13399175;SRR1735620;SRR5043027;SRR6046074;SRR6918279;SRR6046195;SRR6…	180	NZ_CP009360.4	32956	G	A	MODERATE	KV38_RS00155	WP_071321348.1	missense_variant	p.Arg189Lys	R-189-K
SRR13399195;SRR13827030;SRR1735642;SRR13399182;SRR6044824;SRR6045830;SRR5043011;SRR13399208;SRR13399146;SRR6044973;SRR6046893;SRR6918276;SRR6046715;SRR6045669;SRR6045306;SRR6046741;SRR1735647;SRR13399175;SRR1735620;SRR6918279;SRR6046195;SRR6045903;SRR6045194;SRR13399168;SRR6045631;SRR6045140;SRR6045084;SRR6046328;SRR1735683;SRR13399174;SRR6046547;SRR13399068;SRR13399209;SRR13399234;SRR13399223;SR…	100	NZ_CP009360.4	33273	G	A	MODERATE	KV38_RS00155	WP_071321348.1	missense_variant	p.Val295Ile	V-295-I
SRR13399195;SRR13827030;SRR6045147;SRR13399105;SRR13399064;SRR13399115;SRR6045754;SRR1735642;SRR13399199;SRR13399182;SRR4941851;SRR6044824;SRR6045830;SRR5043011;SRR13399208;SRR5043009;SRR13399146;SRR13827019;SRR6044973;SRR6046893;SRR13399123;SRR6918276;SRR6046073;SRR1735697;SRR5950815;SRR13399187;SRR5950818;SRR6046467;SRR6046715;SRR6045669;SRR6045306;SRR6046741;SRR6045488;SRR5950819;SRR6046228;SR…	237	NZ_CP009360.4	33354	C	G	MODERATE	KV38_RS00155	WP_071321348.1	missense_variant	p.Leu322Val	L-322-V
SRR13399195;SRR13827030;SRR1735642;SRR13399182;SRR6044824;SRR6045830;SRR5043011;SRR13399208;SRR13399146;SRR6044973;SRR6046893;SRR6918276;SRR6046715;SRR6045669;SRR6045306;SRR6046741;SRR1735647;SRR13399175;SRR1735620;SRR6918279;SRR6045903;SRR6045194;SRR13399168;SRR6045631;SRR6045140;SRR6045084;SRR6046328;SRR1735683;SRR13399174;SRR6046547;SRR13399068;SRR13399209;SRR13399234;SRR13399223;SRR5950799;SR…	99	NZ_CP009360.4	33366	A	C	MODERATE	KV38_RS00155	WP_071321348.1	missense_variant	p.Lys326Gln	K-326-Q
SRR13399195;SRR13827030;SRR1735642;SRR13399182;SRR4941851;SRR6044824;SRR6045830;SRR5043011;SRR13399208;SRR5043009;SRR13399146;SRR6044973;SRR6046893;SRR6918276;SRR6046715;SRR6045669;SRR6045306;SRR6046741;SRR1735647;SRR13399175;SRR1735620;SRR5043027;SRR6918279;SRR6045903;SRR6045194;SRR13399168;SRR6045631;SRR6045140;SRR6045084;SRR6046328;SRR5043015;SRR1735683;SRR13399174;SRR6046547;SRR13399068;SRR13…	122	NZ_CP009360.4	33590	G	C	MODERATE	KV38_RS00155	WP_071321348.1	missense_variant	p.Glu400Asp	E-400-D
SRR13399195;SRR13827030;SRR1735642;SRR13399182;SRR6044824;SRR6045830;SRR5043011;SRR13399208;SRR13399146;SRR6044973;SRR6046893;SRR6918276;SRR6046715;SRR6045669;SRR6045306;SRR6046741;SRR1735647;SRR13399175;SRR1735620;SRR6918279;SRR6045903;SRR6045194;SRR13399168;SRR6045631;SRR6045140;SRR6045084;SRR6046328;SRR1735683;SRR13399174;SRR6046547;SRR13399068;SRR13399209;SRR13399234;SRR13399223;SRR5950799;SR…	99	NZ_CP009360.4	33614	C	G	MODERATE	KV38_RS00155	WP_071321348.1	missense_variant	p.Ile408Met	I-408-M
SRR13399195;SRR13827030;SRR6045147;SRR13399105;SRR13399064;SRR13399115;SRR6045754;SRR1735642;SRR13399199;SRR13399182;SRR6044824;SRR6045830;SRR5043011;SRR13399208;SRR13399146;SRR13827019;SRR6044973;SRR6046893;SRR13399123;SRR6918276;SRR6046073;SRR1735697;SRR5950815;SRR13399187;SRR5950818;SRR6046467;SRR6046715;SRR6045669;SRR6045306;SRR6046741;SRR6045488;SRR5950819;SRR6046228;SRR1735647;SRR13399202;S…	216	NZ_CP009360.4	33699	G	A	MODERATE	KV38_RS00155	WP_071321348.1	missense_variant	p.Gly437Ser	G-437-S
SRR13399195;SRR13827030;SRR1735642;SRR13399182;SRR6044824;SRR13399208;SRR13399146;SRR6046893;SRR6918276;SRR6046715;SRR6045669;SRR6045306;SRR6046741;SRR1735647;SRR13399175;SRR1735620;SRR6918279;SRR6045903;SRR6045194;SRR6045631;SRR6045140;SRR1735683;SRR13399174;SRR6046547;SRR13399068;SRR13399209;SRR6045239;SRR1735709;SRR6046768;SRR1735625;SRR6046350;SRR6046438;SRR1735597;SRR13399204;SRR6046804;SRR6…	80	NZ_CP009360.4	34728	T	C	MODERATE	KV38_RS00160	WP_016705393.1	missense_variant	p.Val72Ala	V-72-A
SRR13399195;SRR1735642;SRR13399182;SRR4941851;SRR6044824;SRR5043009;SRR13399146;SRR6046893;SRR6918276;SRR6046715;SRR6045669;SRR6046741;SRR1735647;SRR13399175;SRR1735620;SRR5043027;SRR6918279;SRR6046195;SRR6045903;SRR6045194;SRR6045631;SRR6045140;SRR5043015;SRR1735683;SRR13399174;SRR13399068;SRR13399209;SRR5043007;SRR5052616;SRR6045239;SRR5043003;SRR1735709;SRR5043029;SRR1735625;SRR5043013;SRR6045…	76	NZ_CP009360.4	37048	C	A	MODERATE	KV38_RS00170	WP_080683589.1	missense_variant	p.Ala43Glu	A-43-E
SRR13399195;SRR6045147;SRR1735642;SRR13399182;SRR4941851;SRR6044824;SRR5043009;SRR13399146;SRR6046893;SRR6918276;SRR1735697;SRR6046467;SRR6046715;SRR6045669;SRR6046741;SRR6045488;SRR1735647;SRR13399175;SRR1735620;SRR5043027;SRR6918279;SRR6046195;SRR6045903;SRR6045194;SRR6045631;SRR6045140;SRR5043015;SRR1735683;SRR13399174;SRR13399068;SRR13399209;SRR6046904;SRR5043007;SRR5052616;SRR6045239;SRR5043…	90	NZ_CP009360.4	37057	T	G	MODERATE	KV38_RS00170	WP_080683589.1	missense_variant	p.Val46Gly	V-46-G
SRR13399195;SRR13827030;SRR1735642;SRR13399182;SRR4941851;SRR6044824;SRR13399208;SRR5043009;SRR13399146;SRR6046893;SRR6918276;SRR6046715;SRR6045669;SRR6045306;SRR6046741;SRR1735647;SRR13399175;SRR1735620;SRR5043027;SRR6918279;SRR6045903;SRR6045194;SRR6045631;SRR6045140;SRR5043015;SRR1735683;SRR13399174;SRR6046547;SRR13399068;SRR13399209;SRR6046623;SRR5043007;SRR5052616;SRR6045239;SRR5043003;SRR17…	108	NZ_CP009360.4	40319	T	C	MODERATE	KV38_RS00180	WP_033719246.1	missense_variant	p.Ile247Val	I-247-V
SRR13399195;SRR4941851;SRR5043009;SRR1735647;SRR5043027;SRR5043015;SRR13399209;SRR5043007;SRR5052616;SRR5043003;SRR5043029;SRR5043013;SRR6045922;SRR5052605;SRR5043005;ERR266516;SRR5052625;SRR5043014;SRR5052588;SRR5052601;SRR5052598;SRR6045558;SRR6046409;SRR5052581;SRR5043025	25	NZ_CP009360.4	40444	G	C	MODERATE	KV38_RS00180	WP_033719246.1	missense_variant	p.Pro205Arg	P-205-R
SRR13399195;SRR1735642;SRR4941851;SRR5043009;SRR1735647;SRR5043027;SRR5043015;SRR13399209;SRR5043007;SRR5052616;SRR5043003;SRR5043029;SRR1735625;SRR5043013;SRR6045922;SRR6918280;SRR5052605;SRR5043005;ERR266516;SRR5052625;SRR5043014;SRR5052588;SRR6044907;SRR5052601;SRR5052598;SRR6045558;SRR6046409;SRR5052581;SRR5043025	29	NZ_CP009360.4	40450	G	T	HIGH	KV38_RS00180	WP_033719246.1	stop_gained	p.Ser203*	S-203-*
SRR13399195;SRR1735642;SRR4941851;SRR5043009;SRR1735647;SRR5043027;SRR5043015;SRR13399209;SRR5043007;SRR5052616;SRR5043003;SRR5043029;SRR1735625;SRR5043013;SRR6045922;SRR6918280;SRR5052605;SRR5043005;ERR266516;SRR5052625;SRR5043014;SRR5052588;SRR6044907;SRR5052601;SRR5052598;SRR6045558;SRR6046409;SRR5052581;SRR5043025	29	NZ_CP009360.4	40451	A	G	MODERATE	KV38_RS00180	WP_033719246.1	missense_variant	p.Ser203Pro	S-203-P
SRR13399195;SRR13827030;SRR6045147;SRR1735642;SRR13399182;SRR4941851;SRR6044824;SRR13399208;SRR5043009;SRR13399146;SRR6046893;SRR6918276;SRR1735697;SRR6046715;SRR6045669;SRR6045306;SRR6046741;SRR1735647;SRR13399175;SRR1735620;SRR5043027;SRR6918279;SRR6046195;SRR6045903;SRR6045194;SRR6045631;SRR6045140;SRR6046823;SRR5043015;SRR1735683;SRR13399068;SRR13399209;SRR5043007;SRR5052616;SRR6045239;SRR504…	103	NZ_CP009360.4	40705	G	T	MODERATE	KV38_RS00180	WP_033719246.1	missense_variant	p.Ala118Glu	A-118-E
SRR13399195;SRR13827030;SRR13399105;SRR1735642;SRR13399199;SRR13399182;SRR6044824;SRR13399208;SRR13399146;SRR13827019;SRR6046893;SRR6918276;SRR6046073;SRR13399187;SRR5950818;SRR6046715;SRR6045669;SRR6045306;SRR6046741;SRR5950819;SRR1735647;SRR13399126;SRR13399175;SRR1735620;SRR13399110;SRR6918279;SRR6046195;SRR6045903;SRR6045194;SRR6045631;SRR6045140;SRR6045408;SRR1735636;SRR13399197;SRR1735683;S…	125	NZ_CP009360.4	41464	C	G	MODERATE	KV38_RS00190	WP_023862089.1	missense_variant	p.Met319Ile	M-319-I
SRR13399195;SRR13827030;SRR6045754;SRR1735642;SRR13399182;SRR6044824;SRR13399208;SRR13399146;SRR6046893;SRR6918276;SRR6046715;SRR6045669;SRR6045306;SRR6046741;SRR1735647;SRR13399175;SRR1735620;SRR6918279;SRR6045903;SRR6045194;SRR6045631;SRR6045140;SRR1735683;SRR13399174;SRR6046547;SRR13399068;SRR13399209;SRR6046623;SRR6045239;SRR1735709;SRR6046768;SRR1735625;SRR6046350;SRR6046854;SRR6046438;SRR17…	84	NZ_CP009360.4	41964	G	A	MODERATE	KV38_RS00190	WP_023862089.1	missense_variant	p.His153Tyr	H-153-Y
SRR13399195;SRR13827030;SRR6045147;SRR6045754;SRR1735642;SRR13399182;SRR4941851;SRR6044824;SRR13399208;SRR5043009;SRR13399146;SRR6046893;SRR6918276;SRR1735697;SRR6046467;SRR6046715;SRR6045669;SRR6045306;SRR6046741;SRR6045488;SRR1735647;SRR13399175;SRR1735620;SRR5043027;SRR6918279;SRR6046195;SRR6045903;SRR6045194;SRR6045631;SRR6045140;SRR5043015;SRR1735683;SRR13399174;SRR6046547;SRR13399068;SRR133…	122	NZ_CP009360.4	41999	G	T	MODERATE	KV38_RS00190	WP_023862089.1	missense_variant	p.Ala141Asp	A-141-D
SRR13399195;SRR13827030;SRR1735642;SRR13399182;SRR6044824;SRR13399208;SRR13399146;SRR6046893;SRR6918276;SRR6046715;SRR6045669;SRR6045306;SRR6046741;SRR1735647;SRR13399175;SRR1735620;SRR6918279;SRR6045903;SRR6045194;SRR6045631;SRR6045140;SRR1735683;SRR13399174;SRR6046547;SRR13399068;SRR13399209;SRR6045239;SRR1735709;SRR6046768;SRR1735625;SRR6046350;SRR6046438;SRR1735597;SRR13399204;SRR6046804;SRR6…	80	NZ_CP009360.4	42404	G	A	MODERATE	KV38_RS00190	WP_023862089.1	missense_variant	p.Ala6Val	A-6-V
SRR13399195;SRR1735642;SRR13399182;SRR6044824;SRR13399146;SRR6046893;SRR6918276;SRR6046715;SRR6045669;SRR6046741;SRR1735647;SRR13399175;SRR1735620;SRR6918279;SRR6045194;SRR6045631;SRR6045140;SRR1735683;SRR13399174;SRR13399068;SRR13399209;SRR6045239;SRR1735709;SRR1735625;SRR1735597;SRR6046804;SRR6045980;SRR13399177;SRR6918280;SRR6918265;SRR5052632;SRR6918275;SRR6046615;SRR6918269;SRR1735678;SRR604…	52	NZ_CP009360.4	42709	T	C	MODERATE	KV38_RS00195	WP_003875500.1	missense_variant	p.Asp367Gly	D-367-G
SRR13399195;SRR13827030;SRR13399105;SRR1735642;SRR13399199;SRR13399182;SRR4941851;SRR6044824;SRR5043011;SRR13399208;SRR5043009;SRR13399146;SRR13827019;SRR6046893;SRR6918276;SRR6046073;SRR13399187;SRR5950818;SRR6046715;SRR6045669;SRR6046741;SRR5950819;SRR1735647;SRR13399126;SRR13399175;SRR1735620;SRR5043027;SRR6045766;SRR13399110;SRR6918279;SRR6046195;SRR6045903;SRR6045194;SRR13399168;SRR6045631;S…	159	NZ_CP009360.4	44740	G	A	MODERATE	KV38_RS00205	WP_033719245.1	missense_variant	p.Ala94Thr	A-94-T
SRR13399195;SRR1735642;SRR13399182;SRR4941851;SRR6044824;SRR5043011;SRR5043009;SRR13399146;SRR6046893;SRR6918276;SRR6046715;SRR6045669;SRR6046741;SRR1735647;SRR13399175;SRR1735620;SRR5043027;SRR6918279;SRR6045903;SRR6045194;SRR6045631;SRR6045140;SRR5043015;SRR1735683;SRR13399174;SRR13399068;SRR13399209;SRR5950799;SRR5043007;SRR5950810;SRR5052616;SRR6045239;SRR5043003;SRR1735709;SRR6045606;SRR5043…	79	NZ_CP009360.4	45711	C	A	MODERATE	KV38_RS00210	WP_033719244.1	missense_variant	p.Leu156Met	L-156-M
SRR13399195;SRR13827030;SRR13399105;SRR6045754;SRR1735642;SRR13399199;SRR13399182;SRR4941851;SRR6044824;SRR6045830;SRR5043011;SRR13399208;SRR5043009;SRR13399146;SRR13827019;SRR6044973;SRR6046893;SRR13399123;SRR6918276;SRR6046073;SRR13399187;SRR5950818;SRR6046715;SRR6045669;SRR6045306;SRR6046741;SRR5950819;SRR6046228;SRR1735647;SRR13399126;SRR13399175;SRR1735620;SRR5043027;SRR6045766;SRR6046074;SR…	194	NZ_CP009360.4	46436	C	G	MODERATE	KV38_RS00215	WP_033719243.1	missense_variant	p.Ser105Arg	S-105-R
SRR13399195;SRR1735642;SRR13399182;SRR4941851;SRR6044824;SRR5043011;SRR5043009;SRR13399146;SRR6046893;SRR6918276;SRR6046715;SRR6045669;SRR6046741;SRR1735647;SRR13399175;SRR1735620;SRR5043027;SRR6918279;SRR6045903;SRR6045194;SRR6045631;SRR6045140;SRR5043015;SRR1735683;SRR13399174;SRR13399068;SRR13399209;SRR5950799;SRR5043007;SRR5950810;SRR5052616;SRR6045239;SRR5043003;SRR1735709;SRR6045606;SRR5043…	80	NZ_CP009360.4	46777	G	C	MODERATE	KV38_RS00220	WP_033719242.1	missense_variant	p.Val60Leu	V-60-L
SRR13399195;SRR13827030;SRR13399105;SRR6045754;SRR1735642;SRR13399199;SRR13399182;SRR4941851;SRR6044824;SRR6045830;SRR5043011;SRR13399208;SRR5043009;SRR13399146;SRR13827019;SRR6044973;SRR6046893;SRR13399123;SRR6918276;SRR6046073;SRR13399187;SRR5950818;SRR6046715;SRR6045669;SRR6045306;SRR6046741;SRR5950819;SRR6046228;SRR1735647;SRR13399126;SRR13399175;SRR1735620;SRR5043027;SRR6045766;SRR6046074;SR…	194	NZ_CP009360.4	46816	T	G	MODERATE	KV38_RS00220	WP_033719242.1	missense_variant	p.Ser73Ala	S-73-A
SRR13399195;SRR13827030;SRR6045754;SRR1735642;SRR13399199;SRR13399182;SRR4941851;SRR6044824;SRR6045830;SRR5043011;SRR13399208;SRR5043009;SRR13399146;SRR6044973;SRR6046893;SRR13399123;SRR6918276;SRR6046073;SRR13399187;SRR6046715;SRR6045669;SRR6045306;SRR6046741;SRR6046228;SRR1735647;SRR13399175;SRR1735620;SRR5043027;SRR6045766;SRR6046074;SRR6918279;SRR6045903;SRR6045194;SRR13399168;SRR6045631;SRR6…	163	NZ_CP009360.4	47186	G	A	MODERATE	KV38_RS00220	WP_033719242.1	missense_variant	p.Ser196Asn	S-196-N
SRR13399195;SRR13827030;SRR13399105;SRR6045754;SRR1735642;SRR13399199;SRR13399182;SRR4941851;SRR6044824;SRR6045830;SRR5043011;SRR13399208;SRR5043009;SRR13399146;SRR13827019;SRR6044973;SRR6046893;SRR13399123;SRR6918276;SRR6046073;SRR13399187;SRR5950818;SRR6046715;SRR6045669;SRR6045306;SRR6046741;SRR5950819;SRR6046228;SRR1735647;SRR13399126;SRR13399175;SRR1735620;SRR5043027;SRR6045766;SRR6046074;SR…	195	NZ_CP009360.4	47365	A	G	MODERATE	KV38_RS00220	WP_033719242.1	missense_variant	p.Ser256Gly	S-256-G
SRR13399195;SRR13827030;SRR6045754;SRR1735642;SRR13399199;SRR13399182;SRR4941851;SRR6044824;SRR6045830;SRR5043011;SRR13399208;SRR5043009;SRR13399146;SRR6044973;SRR6046893;SRR13399123;SRR6918276;SRR6046073;SRR13399187;SRR6046715;SRR6045669;SRR6045306;SRR6046741;SRR6046228;SRR1735647;SRR13399175;SRR1735620;SRR5043027;SRR6045766;SRR6046074;SRR6918279;SRR6045903;SRR6045194;SRR13399168;SRR6045631;SRR6…	160	NZ_CP009360.4	47549	G	C	MODERATE	KV38_RS00220	WP_033719242.1	missense_variant	p.Gly317Ala	G-317-A
SRR13399195;SRR13827030;SRR13399105;SRR6045754;SRR1735642;SRR13399199;SRR13399182;SRR4941851;SRR6044824;SRR6045830;SRR5043011;SRR13399208;SRR5043009;SRR13399146;SRR13827019;SRR6044973;SRR6046893;SRR13399123;SRR6918276;SRR6046073;SRR13399187;SRR5950818;SRR6046715;SRR6045669;SRR6045306;SRR6046741;SRR5950819;SRR6046228;SRR1735647;SRR13399126;SRR13399175;SRR1735620;SRR5043027;SRR6045766;SRR6046074;SR…	192	NZ_CP009360.4	47578	G	C	MODERATE	KV38_RS00220	WP_033719242.1	missense_variant	p.Glu327Gln	E-327-Q
SRR13399195;SRR13827030;SRR13399105;SRR1735642;SRR13399182;SRR4941851;SRR6044824;SRR5043011;SRR13399208;SRR5043009;SRR13399146;SRR13827019;SRR6046893;SRR6918276;SRR5950818;SRR6046715;SRR6045669;SRR6046741;SRR5950819;SRR1735647;SRR13399126;SRR13399175;SRR1735620;SRR5043027;SRR6045766;SRR13399110;SRR6918279;SRR6045903;SRR6045194;SRR13399168;SRR6045631;SRR6045140;SRR6045408;SRR1735636;SRR13399197;SR…	144	NZ_CP009360.4	47741	G	C	MODERATE	KV38_RS00220	WP_033719242.1	missense_variant	p.Gly381Ala	G-381-A
SRR13399195;SRR13827030;SRR13399105;SRR6045754;SRR1735642;SRR13399199;SRR13399182;SRR6044824;SRR6045830;SRR5043011;SRR13399208;SRR13399146;SRR13827019;SRR6044973;SRR6046893;SRR13399123;SRR6918276;SRR6046073;SRR13399187;SRR5950818;SRR6046715;SRR6045669;SRR6045306;SRR6046741;SRR5950819;SRR6046228;SRR1735647;SRR13399126;SRR13399175;SRR1735620;SRR6045766;SRR6046074;SRR13399110;SRR6918279;SRR6045903;S…	171	NZ_CP009360.4	49366	C	G	MODERATE	KV38_RS00240	WP_033719240.1	missense_variant	p.Pro127Arg	P-127-R
SRR13399195;SRR13827030;SRR13399105;SRR1735642;SRR13399182;SRR4941851;SRR6044824;SRR5043011;SRR13399208;SRR5043009;SRR13399146;SRR13827019;SRR6046893;SRR6918276;SRR5950818;SRR6046715;SRR6045669;SRR6045306;SRR6046741;SRR5950819;SRR1735647;SRR13399126;SRR13399175;SRR1735620;SRR5043027;SRR6045766;SRR13399110;SRR6918279;SRR6045194;SRR13399168;SRR6045631;SRR6045140;SRR6045408;SRR1735636;SRR13399197;SR…	150	NZ_CP009360.4	49602	C	T	MODERATE	KV38_RS00240	WP_033719240.1	missense_variant	p.Pro206Ser	P-206-S
SRR13399195;SRR13827030;SRR6045754;SRR1735642;SRR13399199;SRR13399182;SRR4941851;SRR6044824;SRR6045830;SRR5043011;SRR13399208;SRR5043009;SRR13399146;SRR6044973;SRR6046893;SRR13399123;SRR6918276;SRR6046073;SRR6046715;SRR6045669;SRR6045306;SRR6046741;SRR6046228;SRR1735647;SRR13399175;SRR1735620;SRR5043027;SRR6045766;SRR6046074;SRR6918279;SRR6045903;SRR6045194;SRR13399168;SRR6045631;SRR6046337;SRR60…	157	NZ_CP009360.4	49749	C	G	MODERATE	KV38_RS00240	WP_033719240.1	missense_variant	p.Pro255Ala	P-255-A
SRR13399195;SRR13827030;SRR6045754;SRR1735642;SRR13399199;SRR13399182;SRR4941851;SRR6044824;SRR6045830;SRR5043011;SRR13399208;SRR5043009;SRR13399146;SRR6044973;SRR6046893;SRR13399123;SRR6918276;SRR6046073;SRR6046715;SRR6045669;SRR6045306;SRR6046741;SRR6046228;SRR1735647;SRR13399175;SRR1735620;SRR5043027;SRR6045766;SRR6046074;SRR6918279;SRR6045903;SRR6045194;SRR13399168;SRR6045631;SRR6046337;SRR60…	159	NZ_CP009360.4	49756	A	G	MODERATE	KV38_RS00240	WP_033719240.1	missense_variant	p.His257Arg	H-257-R
SRR13399195;SRR13827030;SRR6045754;SRR1735642;SRR13399199;SRR13399182;SRR4941851;SRR6044824;SRR6045830;SRR5043011;SRR13399208;SRR5043009;SRR13399146;SRR6044973;SRR6046893;SRR13399123;SRR6918276;SRR6046073;SRR13399187;SRR6046715;SRR6045669;SRR6045306;SRR6046741;SRR6046228;SRR1735647;SRR13399175;SRR1735620;SRR5043027;SRR6045766;SRR6046074;SRR6918279;SRR6046195;SRR6045903;SRR6045194;SRR13399168;SRR6…	161	NZ_CP009360.4	49771	C	T	MODERATE	KV38_RS00240	WP_033719240.1	missense_variant	p.Thr262Ile	T-262-I
SRR13399195;SRR13827030;SRR6045754;SRR1735642;SRR13399199;SRR13399182;SRR4941851;SRR6044824;SRR6045830;SRR5043011;SRR13399208;SRR5043009;SRR13399146;SRR6044973;SRR6046893;SRR13399123;SRR6918276;SRR6046073;SRR13399187;SRR6046715;SRR6045669;SRR6045306;SRR6046741;SRR6046228;SRR1735647;SRR13399175;SRR1735620;SRR5043027;SRR6045766;SRR6046074;SRR6918279;SRR6046195;SRR6045903;SRR6045194;SRR13399168;SRR6…	161	NZ_CP009360.4	49773	C	G	MODERATE	KV38_RS00240	WP_033719240.1	missense_variant	p.Pro263Ala	P-263-A
SRR13399195;SRR1735642;SRR13399182;SRR6044824;SRR13399146;SRR6046893;SRR6918276;SRR6046715;SRR6045669;SRR6046741;SRR1735647;SRR13399175;SRR1735620;SRR6918279;SRR6045903;SRR6045194;SRR6045631;SRR6045140;SRR1735683;SRR13399174;SRR13399068;SRR13399209;SRR6045239;SRR1735709;SRR1735625;SRR1735597;SRR6046804;SRR6045980;SRR13399177;SRR6918280;SRR6918265;SRR5052632;SRR6918275;SRR6046615;SRR6918269;SRR173…	54	NZ_CP009360.4	49779	C	G	MODERATE	KV38_RS00240	WP_033719240.1	missense_variant	p.Pro265Ala	P-265-A
SRR13399195;SRR13827030;SRR6045754;SRR1735642;SRR13399199;SRR13399182;SRR4941851;SRR6044824;SRR6045830;SRR5043011;SRR13399208;SRR5043009;SRR13399146;SRR6044973;SRR6046893;SRR13399123;SRR6918276;SRR6046073;SRR6046715;SRR6045669;SRR6045306;SRR6046741;SRR6046228;SRR1735647;SRR13399175;SRR1735620;SRR5043027;SRR6045766;SRR6046074;SRR6918279;SRR6046195;SRR6045903;SRR6045194;SRR13399168;SRR6045631;SRR60…	161	NZ_CP009360.4	49897	C	G	MODERATE	KV38_RS00240	WP_033719240.1	missense_variant	p.Thr304Ser	T-304-S
SRR13399195;SRR13827030;SRR13399105;SRR6045754;SRR1735642;SRR13399199;SRR13399182;SRR4941851;SRR6044824;SRR6045830;SRR5043011;SRR13399208;SRR5043009;SRR13399146;SRR13827019;SRR6044973;SRR6046893;SRR13399123;SRR6918276;SRR6046073;SRR13399187;SRR5950818;SRR6046715;SRR6045669;SRR6045306;SRR6046741;SRR5950819;SRR6046228;SRR1735647;SRR13399126;SRR13399175;SRR1735620;SRR5043027;SRR6045766;SRR6046074;SR…	194	NZ_CP009360.4	49956	A	G	MODERATE	KV38_RS00240	WP_033719240.1	missense_variant	p.Ile324Val	I-324-V
SRR13399195;SRR13827030;SRR6045754;SRR1735642;SRR13399199;SRR13399182;SRR4941851;SRR6044824;SRR6045830;SRR5043011;SRR13399208;SRR5043009;SRR13399146;SRR6044973;SRR6046893;SRR13399123;SRR6918276;SRR6046073;SRR13399187;SRR6046715;SRR6045669;SRR6045306;SRR6046741;SRR6046228;SRR1735647;SRR13399175;SRR1735620;SRR5043027;SRR6045766;SRR6046074;SRR6918279;SRR6045903;SRR6045194;SRR13399168;SRR6045631;SRR6…	162	NZ_CP009360.4	49970	A	T	MODERATE	KV38_RS00240	WP_033719240.1	missense_variant	p.Glu328Asp	E-328-D
SRR13399195;SRR1735642;SRR13399182;SRR6044824;SRR13399146;SRR6046893;SRR6918276;SRR6046715;SRR6045669;SRR6046741;SRR1735647;SRR13399175;SRR1735620;SRR6918279;SRR6045903;SRR6045194;SRR6045631;SRR6045140;SRR1735683;SRR13399174;SRR13399068;SRR13399209;SRR6045239;SRR1735709;SRR1735625;SRR1735597;SRR6046804;SRR6045980;SRR13399177;SRR6918280;SRR6918265;SRR5052632;SRR6918275;SRR6046615;SRR6918269;SRR173…	54	NZ_CP009360.4	49980	C	T	MODERATE	KV38_RS00240	WP_033719240.1	missense_variant	p.Pro332Ser	P-332-S
SRR13399195;SRR1735642;SRR13399182;SRR6044824;SRR13399146;SRR6046893;SRR6918276;SRR6046715;SRR6045669;SRR6046741;SRR1735647;SRR13399175;SRR1735620;SRR6918279;SRR6045903;SRR6045194;SRR6045631;SRR6045140;SRR1735683;SRR13399174;SRR13399068;SRR13399209;SRR6045239;SRR1735709;SRR1735625;SRR1735597;SRR6046804;SRR6045980;SRR13399177;SRR6918280;SRR6918265;SRR5052632;SRR6918275;SRR6046615;SRR6918269;SRR173…	54	NZ_CP009360.4	50020	A	G	MODERATE	KV38_RS00240	WP_033719240.1	missense_variant	p.Asn345Ser	N-345-S
SRR13399195;SRR1735642;SRR13399182;SRR6044824;SRR13399146;SRR6046893;SRR6918276;SRR6046715;SRR6045669;SRR6046741;SRR1735647;SRR13399175;SRR1735620;SRR6918279;SRR6045903;SRR6045194;SRR6045631;SRR6045140;SRR1735683;SRR13399174;SRR13399068;SRR13399209;SRR6045239;SRR1735709;SRR1735625;SRR1735597;SRR6046804;SRR6045980;SRR13399177;SRR6918280;SRR6918265;SRR5052632;SRR6918275;SRR6046615;SRR6918269;SRR173…	54	NZ_CP009360.4	50365	G	A	MODERATE	KV38_RS00240	WP_033719240.1	missense_variant	p.Gly460Glu	G-460-E
SRR13399195;SRR13827030;SRR13399105;SRR6045754;SRR1735642;SRR13399199;SRR13399182;SRR4941851;SRR6044824;SRR6045830;SRR5043011;SRR13399208;SRR5043009;SRR13399146;SRR13827019;SRR6044973;SRR6046893;SRR13399123;SRR6918276;SRR6046073;SRR13399187;SRR5950818;SRR6046715;SRR6045669;SRR6045306;SRR6046741;SRR5950819;SRR6046228;SRR1735647;SRR13399126;SRR13399175;SRR1735620;SRR5043027;SRR6045766;SRR6046074;SR…	195	NZ_CP009360.4	50461	G	A	MODERATE	KV38_RS00240	WP_033719240.1	missense_variant	p.Arg492His	R-492-H
SRR13399195;SRR13827030;SRR1735642;SRR13399182;SRR6044824;SRR5043011;SRR13399208;SRR13399146;SRR6046893;SRR6918276;SRR6046715;SRR6045669;SRR6045306;SRR6046741;SRR1735647;SRR13399175;SRR1735620;SRR6045766;SRR6918279;SRR6045903;SRR6045194;SRR13399168;SRR6045631;SRR6045140;SRR1735683;SRR13399174;SRR6046547;SRR13399068;SRR13399209;SRR13399234;SRR13399223;SRR5950799;SRR5950810;SRR6045239;SRR13399190;S…	98	NZ_CP009360.4	50544	G	A	MODERATE	KV38_RS00240	WP_033719240.1	missense_variant	p.Ala520Thr	A-520-T
SRR13399195;SRR13399105;SRR1735642;SRR13399199;SRR13399182;SRR4941851;SRR6044824;SRR6045830;SRR5043009;SRR13399146;SRR13827019;SRR6044973;SRR6046893;SRR13399123;SRR6918276;SRR6046073;SRR13399187;SRR5950818;SRR6046715;SRR6045669;SRR6046741;SRR5950819;SRR6046228;SRR1735647;SRR13399126;SRR13399175;SRR1735620;SRR5043027;SRR6046074;SRR13399110;SRR6918279;SRR6046195;SRR6045903;SRR6045194;SRR6045631;SRR…	149	NZ_CP009360.4	50622	T	G	MODERATE	KV38_RS00240	WP_033719240.1	missense_variant	p.Ser546Ala	S-546-A
SRR13399195;SRR13399105;SRR1735642;SRR13399199;SRR13399182;SRR4941851;SRR6044824;SRR6045830;SRR5043009;SRR13399146;SRR13827019;SRR6044973;SRR6046893;SRR13399123;SRR6918276;SRR6046073;SRR13399187;SRR5950818;SRR6046715;SRR6045669;SRR6046741;SRR5950819;SRR6046228;SRR1735647;SRR13399126;SRR13399175;SRR1735620;SRR5043027;SRR6046074;SRR13399110;SRR6918279;SRR6046195;SRR6045903;SRR6045194;SRR6045631;SRR…	149	NZ_CP009360.4	50625	C	T	MODERATE	KV38_RS00240	WP_033719240.1	missense_variant	p.Pro547Ser	P-547-S
SRR13399195;SRR13827030;SRR13399105;SRR1735642;SRR13399182;SRR6044824;SRR5043011;SRR13399208;SRR13399146;SRR13827019;SRR6046893;SRR6918276;SRR13399187;SRR5950818;SRR6046715;SRR6045669;SRR6046741;SRR5950819;SRR1735647;SRR13399126;SRR13399175;SRR1735620;SRR6045766;SRR13399110;SRR6918279;SRR6046195;SRR6045903;SRR6045194;SRR13399168;SRR6045631;SRR6045140;SRR6045408;SRR1735636;SRR13399197;SRR13399206;…	131	NZ_CP009360.4	51253	A	G	MODERATE	KV38_RS00250	WP_023868809.1	missense_variant	p.Val207Ala	V-207-A
SRR13399195;SRR13827030;SRR13399105;SRR1735642;SRR13399182;SRR6044824;SRR5043011;SRR13399208;SRR13399146;SRR13827019;SRR6046893;SRR6918276;SRR13399187;SRR5950818;SRR6046715;SRR6045669;SRR6046741;SRR5950819;SRR1735647;SRR13399126;SRR13399175;SRR1735620;SRR6045766;SRR13399110;SRR6918279;SRR6046195;SRR6045903;SRR6045194;SRR13399168;SRR6045631;SRR6045140;SRR6045408;SRR1735636;SRR13399197;SRR13399206;…	132	NZ_CP009360.4	51677	A	C	MODERATE	KV38_RS00250	WP_023868809.1	missense_variant	p.Ser66Ala	S-66-A
SRR13399195;SRR13827030;SRR6045147;SRR13399105;SRR13399064;SRR13399115;SRR6045754;SRR1735642;SRR13399199;SRR13399182;SRR6044824;SRR6045830;SRR5043011;SRR13399208;SRR13399146;SRR13827019;SRR6044973;SRR6046893;SRR13399123;SRR6918276;SRR6046073;SRR1735697;SRR5950815;SRR13399187;SRR5950818;SRR6046467;SRR6046715;SRR6045669;SRR6045306;SRR6046741;SRR6045488;SRR5950819;SRR6046228;SRR1735647;SRR13399202;S…	215	NZ_CP009360.4	51686	A	G	MODERATE	KV38_RS00250	WP_023868809.1	missense_variant	p.Ser63Pro	S-63-P
SRR13399195;SRR1735642;SRR13399182;SRR6044824;SRR13399146;SRR6046893;SRR6918276;SRR6046715;SRR6045669;SRR6046741;SRR1735647;SRR13399175;SRR1735620;SRR6918279;SRR6045903;SRR6045194;SRR6045631;SRR6045140;SRR1735683;SRR13399174;SRR13399068;SRR13399209;SRR6045239;SRR1735709;SRR1735625;SRR1735597;SRR6046804;SRR6045980;SRR13399177;SRR6918280;SRR6918265;SRR5052632;SRR6918275;SRR6046615;SRR6918269;SRR173…	54	NZ_CP009360.4	51839	G	A	MODERATE	KV38_RS00250	WP_023868809.1	missense_variant	p.Arg12Cys	R-12-C
SRR13399195;SRR1735642;SRR13399182;SRR6044824;SRR13399146;SRR6046893;SRR6918276;SRR6046715;SRR6045669;SRR6046741;SRR1735647;SRR13399175;SRR1735620;SRR6918279;SRR6045903;SRR6045194;SRR6045631;SRR6045140;SRR1735683;SRR13399174;SRR13399068;SRR13399209;SRR6045239;SRR1735709;SRR1735625;SRR1735597;SRR6046804;SRR6045980;SRR13399177;SRR6918280;SRR6918265;SRR5052632;SRR6918275;SRR6046615;SRR6918269;SRR173…	54	NZ_CP009360.4	52171	G	C	MODERATE	KV38_RS00255	WP_033724406.1	missense_variant	p.Thr344Ser	T-344-S
SRR13399195;SRR13827030;SRR1735642;SRR13399182;SRR6044824;SRR5043011;SRR13399208;SRR13399146;SRR6046893;SRR6918276;SRR6046715;SRR6045669;SRR6046741;SRR1735647;SRR13399175;SRR1735620;SRR6918279;SRR6046195;SRR6045903;SRR6045194;SRR13399168;SRR6045631;SRR6045140;SRR1735683;SRR13399174;SRR6046547;SRR13399068;SRR13399209;SRR13399234;SRR13399223;SRR5950799;SRR5950810;SRR6045239;SRR13399190;SRR1735709;S…	94	NZ_CP009360.4	52238	C	T	MODERATE	KV38_RS00255	WP_033724406.1	missense_variant	p.Val322Ile	V-322-I
SRR13399195;SRR1735642;SRR13399199;SRR13399182;SRR4941851;SRR6044824;SRR6045830;SRR5043009;SRR13399146;SRR6044973;SRR6046893;SRR13399123;SRR6918276;SRR6046073;SRR13399187;SRR6046715;SRR6045669;SRR6045306;SRR6046741;SRR6046228;SRR1735647;SRR13399175;SRR1735620;SRR5043027;SRR6046074;SRR6918279;SRR6045903;SRR6045194;SRR6045631;SRR6046337;SRR6046167;SRR6044903;SRR6045140;SRR6045084;SRR6046823;SRR6046…	116	NZ_CP009360.4	52796	A	C	MODERATE	KV38_RS00255	WP_033724406.1	missense_variant	p.Ser136Ala	S-136-A
SRR13399195;SRR1735642;SRR13399182;SRR6044824;SRR13399146;SRR6046893;SRR6918276;SRR6046715;SRR6045669;SRR6046741;SRR1735647;SRR13399175;SRR1735620;SRR6918279;SRR6045903;SRR6045194;SRR6045631;SRR6045140;SRR1735683;SRR13399174;SRR13399068;SRR13399209;SRR6045239;SRR1735709;SRR1735625;SRR1735597;SRR6046804;SRR6045980;SRR13399177;SRR6918280;SRR6918265;SRR5052632;SRR6918275;SRR6046615;SRR6918269;SRR173…	54	NZ_CP009360.4	52913	C	T	MODERATE	KV38_RS00255	WP_033724406.1	missense_variant	p.Val97Met	V-97-M
SRR13399195;SRR1735642;SRR13399182;SRR6044824;SRR13399146;SRR6046893;SRR6918276;SRR6046715;SRR6045669;SRR6046741;SRR1735647;SRR13399175;SRR1735620;SRR6918279;SRR6045194;SRR6045631;SRR6045140;SRR1735683;SRR13399174;SRR13399068;SRR13399209;SRR6045239;SRR1735709;SRR1735625;SRR1735597;SRR6046804;SRR6045980;SRR13399177;SRR6918280;SRR6918265;SRR5052632;SRR6918275;SRR6046615;SRR6918269;SRR1735678;SRR604…	52	NZ_CP009360.4	53981	T	C	MODERATE	KV38_RS00265	WP_003874755.1	missense_variant	p.Gln110Arg	Q-110-R
SRR13399195;SRR6045147;SRR13399064;SRR13399115;SRR1735642;SRR13399182;SRR4941851;SRR6044824;SRR5043009;SRR13399146;SRR6046893;SRR6918276;SRR1735697;SRR5950815;SRR6046715;SRR6045669;SRR6045488;SRR1735647;SRR13399202;SRR13399194;SRR13399175;SRR5043027;SRR13399110;SRR6918279;SRR6046195;SRR6045140;SRR5043015;SRR13399206;SRR1735683;SRR13399174;SRR13399068;SRR13399209;SRR13399114;SRR6046904;SRR6045404;…	107	NZ_CP009360.4	55178	GGCCGGCGCCGG	GGCCGG	MODERATE	KV38_RS00270	WP_044543359.1	conservative_inframe_deletion	p.Pro89_Ala90del	PA-89:90-
SRR13399195;SRR6045147;SRR13399064;SRR13399182;SRR6044824;SRR13399208;SRR5043009;SRR13399146;SRR6046893;SRR6918276;SRR1735697;SRR5950815;SRR6046715;SRR6045669;SRR6046741;SRR6045488;SRR1735647;SRR13399202;SRR13399194;SRR13399175;SRR1735620;SRR5043027;SRR13399110;SRR6918279;SRR6046195;SRR6045194;SRR13399168;SRR6045631;SRR6045140;SRR5043015;SRR13399206;SRR6045377;SRR13399174;SRR13399209;SRR13399114;…	104	NZ_CP009360.4	55182	G	T	MODERATE	KV38_RS00270	WP_044543359.1	missense_variant	p.Pro91Gln	P-91-Q
SRR13399195;SRR13399105;SRR1735642;SRR13399199;SRR13399182;SRR4941851;SRR6044824;SRR6045830;SRR5043009;SRR13399146;SRR13827019;SRR6044973;SRR6046893;SRR13399123;SRR6918276;SRR6046073;SRR13399187;SRR5950818;SRR6046715;SRR6045669;SRR6046741;SRR5950819;SRR6046228;SRR1735647;SRR13399126;SRR13399175;SRR1735620;SRR5043027;SRR6045766;SRR6046074;SRR6918279;SRR6045194;SRR6045631;SRR6046337;SRR6046167;SRR6…	142	NZ_CP009360.4	55423	C	G	MODERATE	KV38_RS00270	WP_044543359.1	missense_variant	p.Val11Leu	V-11-L
SRR13399195;SRR1735642;SRR13399182;SRR4941851;SRR6044824;SRR5043009;SRR13399146;SRR6046893;SRR6918276;SRR6046715;SRR6045669;SRR6046741;SRR1735647;SRR13399175;SRR1735620;SRR5043027;SRR6918279;SRR6045194;SRR6045631;SRR6045140;SRR5043015;SRR1735683;SRR13399174;SRR13399068;SRR13399209;SRR5043007;SRR5052616;SRR6045239;SRR5043003;SRR1735709;SRR5043029;SRR1735625;SRR5043013;SRR6045922;SRR1735597;SRR6046…	74	NZ_CP009360.4	55662	C	T	MODERATE	KV38_RS00275	WP_031353995.1	missense_variant	p.Pro9Ser	P-9-S
SRR13399195;SRR13827030;SRR6045147;SRR13399105;SRR13399064;SRR13399115;SRR6045754;SRR1735642;SRR13399199;SRR13399182;SRR4941851;SRR6044824;SRR6045830;SRR5043011;SRR13399208;SRR5043009;SRR13399146;SRR13827019;SRR6044973;SRR6046893;SRR13399123;SRR6918276;SRR6046073;SRR1735697;SRR5950815;SRR13399187;SRR5950818;SRR6046467;SRR6046715;SRR6045669;SRR6045306;SRR6046741;SRR6045488;SRR5950819;SRR6046228;SR…	238	NZ_CP009360.4	56718	T	C	MODERATE	KV38_RS00275	WP_031353995.1	missense_variant	p.Ser361Pro	S-361-P
SRR13399195;SRR13827030;SRR6045147;SRR13399105;SRR13399064;SRR13399115;SRR6045754;SRR1735642;SRR13399199;SRR13399182;SRR4941851;SRR6044824;SRR6045830;SRR5043011;SRR13399208;SRR5043009;SRR13399146;SRR13827019;SRR6044973;SRR6046893;SRR13399123;SRR6918276;SRR6046073;SRR1735697;SRR5950815;SRR13399187;SRR5950818;SRR6046467;SRR6046715;SRR6045669;SRR6045306;SRR6046741;SRR6045488;SRR5950819;SRR6046228;SR…	238	NZ_CP009360.4	57111	A	G	MODERATE	KV38_RS00275	WP_031353995.1	missense_variant	p.Thr492Ala	T-492-A
SRR13399195;SRR1735642;SRR13399182;SRR6044824;SRR13399146;SRR6046893;SRR6918276;SRR6046715;SRR6045669;SRR6046741;SRR1735647;SRR13399175;SRR1735620;SRR6918279;SRR6045194;SRR6045631;SRR6045140;SRR1735683;SRR13399174;SRR13399068;SRR13399209;SRR6045239;SRR1735709;SRR1735625;SRR1735597;SRR6046804;SRR6045980;SRR13399177;SRR6918280;SRR6918265;SRR5052632;SRR6918275;SRR6046615;SRR6918269;SRR1735678;SRR604…	53	NZ_CP009360.4	57153	C	T	MODERATE	KV38_RS00275	WP_031353995.1	missense_variant	p.Arg506Cys	R-506-C
SRR13399195;SRR1735642;SRR13399182;SRR4941851;SRR6044824;SRR5043009;SRR13399146;SRR6046893;SRR6918276;SRR6046715;SRR6045669;SRR6046741;SRR1735647;SRR13399175;SRR1735620;SRR5043027;SRR6918279;SRR6045194;SRR6045631;SRR6045140;SRR5043015;SRR1735683;SRR13399174;SRR13399068;SRR13399209;SRR5043007;SRR5052616;SRR6045239;SRR5043003;SRR1735709;SRR5043029;SRR1735625;SRR5043013;SRR6045922;SRR1735597;SRR6046…	74	NZ_CP009360.4	57175	T	A	MODERATE	KV38_RS00275	WP_031353995.1	missense_variant	p.Phe513Tyr	F-513-Y
SRR13399195;SRR13827030;SRR6045147;SRR13399105;SRR13399064;SRR13399115;SRR1735642;SRR13399182;SRR4941851;SRR6044824;SRR5043011;SRR13399208;SRR5043009;SRR13399146;SRR13827019;SRR6046893;SRR6918276;SRR1735697;SRR5950815;SRR5950818;SRR6046467;SRR6046715;SRR6045669;SRR6045306;SRR6046741;SRR6045488;SRR5950819;SRR6046228;SRR1735647;SRR13399202;SRR13399194;SRR13399126;SRR13399175;SRR1735620;SRR5043027;S…	195	NZ_CP009360.4	58062	C	G	MODERATE	KV38_RS00275	WP_031353995.1	missense_variant	p.Pro809Ala	P-809-A
SRR13399195;SRR13827030;SRR6045147;SRR13399064;SRR13399115;SRR1735642;SRR13399182;SRR4941851;SRR6044824;SRR5043011;SRR13399208;SRR5043009;SRR13399146;SRR6046893;SRR6918276;SRR1735697;SRR5950815;SRR6046467;SRR6046715;SRR6045669;SRR6045306;SRR6046741;SRR6045488;SRR1735647;SRR13399202;SRR13399194;SRR13399175;SRR1735620;SRR5043027;SRR13399110;SRR6918279;SRR6046195;SRR6045903;SRR6045194;SRR13399168;SR…	163	NZ_CP009360.4	58138	C	G	MODERATE	KV38_RS00275	WP_031353995.1	missense_variant	p.Ala834Gly	A-834-G
SRR13399195;SRR1735642;SRR13399182;SRR4941851;SRR6044824;SRR5043009;SRR13399146;SRR6046893;SRR6918276;SRR6046715;SRR6045669;SRR6046741;SRR1735647;SRR13399175;SRR1735620;SRR5043027;SRR6918279;SRR6045903;SRR6045194;SRR6045631;SRR6045140;SRR5043015;SRR1735683;SRR13399174;SRR13399068;SRR13399209;SRR5043007;SRR5052616;SRR6045239;SRR5043003;SRR1735709;SRR5043029;SRR1735625;SRR5043013;SRR6045922;SRR1735…	75	NZ_CP009360.4	58742	C	T	MODERATE	KV38_RS00280	WP_023868813.1	missense_variant	p.Val162Ile	V-162-I
SRR13399195;SRR6045147;SRR13399064;SRR1735642;SRR13399182;SRR4941851;SRR6044824;SRR5043009;SRR13399146;SRR6046893;SRR6918276;SRR1735697;SRR5950815;SRR6046467;SRR6046715;SRR6045669;SRR6046741;SRR6045488;SRR1735647;SRR13399202;SRR13399194;SRR13399175;SRR1735620;SRR5043027;SRR13399110;SRR6918279;SRR6046195;SRR6045903;SRR6045194;SRR6045631;SRR6045140;SRR6045956;SRR5043015;SRR13399206;SRR6045377;SRR17…	125	NZ_CP009360.4	59033	C	T	MODERATE	KV38_RS00280	WP_023868813.1	missense_variant	p.Val65Ile	V-65-I
SRR13399195;SRR1735642;SRR13399182;SRR4941851;SRR6044824;SRR5043009;SRR13399146;SRR6046893;SRR6918276;SRR6046715;SRR6045669;SRR6046741;SRR1735647;SRR13399175;SRR1735620;SRR5043027;SRR6918279;SRR6045903;SRR6045194;SRR6045631;SRR6045140;SRR5043015;SRR1735683;SRR13399174;SRR13399068;SRR13399209;SRR5043007;SRR5052616;SRR6045239;SRR5043003;SRR1735709;SRR5043029;SRR1735625;SRR5043013;SRR6045922;SRR1735…	75	NZ_CP009360.4	59894	T	G	MODERATE	KV38_RS00290	WP_011723315.1	missense_variant	p.Glu236Ala	E-236-A
SRR13399195;SRR13827030;SRR1735642;SRR13399182;SRR4941851;SRR6044824;SRR5043009;SRR13399146;SRR6046893;SRR6918276;SRR6046715;SRR6045669;SRR6046741;SRR1735647;SRR13399175;SRR1735620;SRR5043027;SRR6918279;SRR6045903;SRR6045194;SRR6045631;SRR6045140;SRR5043015;SRR1735683;SRR13399174;SRR13399068;SRR13399209;SRR5043007;SRR5052616;SRR6045239;SRR5043003;SRR1735709;SRR5043029;SRR1735625;SRR5043013;SRR604…	85	NZ_CP009360.4	60627	G	T	MODERATE	KV38_RS00295	WP_023868814.1	missense_variant	p.Asp593Glu	D-593-E
SRR13399195;SRR13827030;SRR6045147;SRR13399105;SRR13399064;SRR13399115;SRR6045754;SRR1735642;SRR13399199;SRR13399182;SRR4941851;SRR6044824;SRR6045830;SRR5043011;SRR13399208;SRR5043009;SRR13399146;SRR13827019;SRR6044973;SRR6046893;SRR13399123;SRR6918276;SRR6046073;SRR1735697;SRR5950815;SRR13399187;SRR5950818;SRR6046467;SRR6046715;SRR6045669;SRR6045306;SRR6046741;SRR6045488;SRR5950819;SRR6046228;SR…	238	NZ_CP009360.4	60670	G	A	MODERATE	KV38_RS00295	WP_023868814.1	missense_variant	p.Pro579Leu	P-579-L
SRR13399195;SRR13827030;SRR6045147;SRR13399105;SRR13399064;SRR13399115;SRR6045754;SRR1735642;SRR13399199;SRR13399182;SRR4941851;SRR6044824;SRR6045830;SRR5043011;SRR13399208;SRR5043009;SRR13399146;SRR13827019;SRR6044973;SRR6046893;SRR13399123;SRR6918276;SRR6046073;SRR1735697;SRR5950815;SRR13399187;SRR5950818;SRR6046467;SRR6046715;SRR6045669;SRR6045306;SRR6046741;SRR6045488;SRR5950819;SRR6046228;SR…	238	NZ_CP009360.4	61942	G	C	MODERATE	KV38_RS00295	WP_023868814.1	missense_variant	p.Ala155Gly	A-155-G
SRR13399195;SRR13827030;SRR13399064;SRR13399115;SRR1735642;SRR13399182;SRR6044824;SRR5043011;SRR13399208;SRR13399146;SRR6046893;SRR6918276;SRR5950815;SRR6046715;SRR6045669;SRR6045306;SRR6046741;SRR1735647;SRR13399202;SRR13399194;SRR13399175;SRR1735620;SRR6046074;SRR6918279;SRR6045903;SRR6045194;SRR13399168;SRR6045631;SRR6045140;SRR6045956;SRR6045377;SRR1735683;SRR13399174;SRR6046547;SRR13399068;S…	130	NZ_CP009360.4	62806	C	G	MODERATE	KV38_RS00300	WP_023866865.1	missense_variant	p.Glu131Gln	E-131-Q
SRR13399195;SRR13827030;SRR13399064;SRR13399115;SRR1735642;SRR13399182;SRR6044824;SRR5043011;SRR13399208;SRR13399146;SRR6046893;SRR6918276;SRR5950815;SRR6046715;SRR6045669;SRR6045306;SRR6046741;SRR1735647;SRR13399202;SRR13399194;SRR13399175;SRR1735620;SRR6046074;SRR6918279;SRR6045903;SRR6045194;SRR13399168;SRR6045631;SRR6045140;SRR6045956;SRR6045377;SRR1735683;SRR13399174;SRR6046547;SRR13399068;S…	130	NZ_CP009360.4	63347	C	G	MODERATE	KV38_RS00305	WP_009974222.1	missense_variant	p.Glu250Gln	E-250-Q
SRR13399195;SRR13827030;SRR6045147;SRR13399064;SRR13399115;SRR1735642;SRR13399182;SRR6044824;SRR5043011;SRR13399208;SRR13399146;SRR6046893;SRR6918276;SRR1735697;SRR5950815;SRR6046467;SRR6046715;SRR6045669;SRR6045306;SRR6046741;SRR6045488;SRR1735647;SRR13399202;SRR13399194;SRR13399175;SRR1735620;SRR6046074;SRR6918279;SRR6046195;SRR6045903;SRR6045194;SRR13399168;SRR6045631;SRR6045140;SRR6045956;SRR…	149	NZ_CP009360.4	64143	C	G	MODERATE	KV38_RS00310	WP_023866863.1	missense_variant	p.Asp295His	D-295-H
SRR13399195;SRR13827030;SRR13399064;SRR13399115;SRR1735642;SRR13399182;SRR6044824;SRR6045830;SRR5043011;SRR13399208;SRR13399146;SRR6044973;SRR6046893;SRR6918276;SRR5950815;SRR6046715;SRR6045669;SRR6045306;SRR6046741;SRR1735647;SRR13399194;SRR13399175;SRR1735620;SRR6045766;SRR6046074;SRR6918279;SRR6045903;SRR6045194;SRR13399168;SRR6045631;SRR6045140;SRR6045956;SRR6045084;SRR6046328;SRR6045377;SRR1…	136	NZ_CP009360.4	64860	G	C	MODERATE	KV38_RS00310	WP_023866863.1	missense_variant	p.Pro56Ala	P-56-A
SRR13399195;SRR13827030;SRR13399105;SRR13399064;SRR13399115;SRR1735642;SRR13399182;SRR6044824;SRR6045830;SRR5043011;SRR13399208;SRR13399146;SRR13827019;SRR6044973;SRR6046893;SRR6918276;SRR5950815;SRR5950818;SRR6046715;SRR6045669;SRR6045306;SRR6046741;SRR5950819;SRR6046228;SRR1735647;SRR13399194;SRR13399126;SRR13399175;SRR1735620;SRR6045766;SRR6046074;SRR13399110;SRR6918279;SRR6046195;SRR6045903;S…	172	NZ_CP009360.4	65087	C	T	MODERATE	KV38_RS00315	WP_031353996.1	missense_variant	p.Glu391Lys	E-391-K
SRR13399195;SRR13827030;SRR6045147;SRR13399105;SRR13399064;SRR13399115;SRR6045754;SRR1735642;SRR13399199;SRR13399182;SRR4941851;SRR6044824;SRR6045830;SRR5043011;SRR13399208;SRR5043009;SRR13399146;SRR13827019;SRR6044973;SRR6046893;SRR13399123;SRR6918276;SRR6046073;SRR1735697;SRR5950815;SRR13399187;SRR5950818;SRR6046467;SRR6046715;SRR6045669;SRR6045306;SRR6046741;SRR6045488;SRR5950819;SRR6046228;SR…	238	NZ_CP009360.4	65177	C	T	MODERATE	KV38_RS00315	WP_031353996.1	missense_variant	p.Ala361Thr	A-361-T
SRR13399195;SRR13827030;SRR6045147;SRR13399105;SRR13399064;SRR13399115;SRR6045754;SRR1735642;SRR13399199;SRR13399182;SRR4941851;SRR6044824;SRR6045830;SRR5043011;SRR13399208;SRR5043009;SRR13399146;SRR13827019;SRR6044973;SRR6046893;SRR13399123;SRR6918276;SRR6046073;SRR1735697;SRR5950815;SRR13399187;SRR5950818;SRR6046467;SRR6046715;SRR6045669;SRR6045306;SRR6046741;SRR6045488;SRR5950819;SRR6046228;SR…	238	NZ_CP009360.4	65309	G	C	MODERATE	KV38_RS00315	WP_031353996.1	missense_variant	p.Arg317Gly	R-317-G
SRR13399195;SRR13827030;SRR13399064;SRR13399115;SRR1735642;SRR13399182;SRR6044824;SRR6045830;SRR5043011;SRR13399208;SRR13399146;SRR6044973;SRR6046893;SRR6918276;SRR5950815;SRR6046715;SRR6045669;SRR6045306;SRR6046741;SRR1735647;SRR13399194;SRR13399175;SRR1735620;SRR6045766;SRR6046074;SRR6918279;SRR6045903;SRR6045194;SRR13399168;SRR6045631;SRR6045140;SRR6045956;SRR6045084;SRR6046328;SRR6045377;SRR1…	127	NZ_CP009360.4	65530	C	T	MODERATE	KV38_RS00315	WP_031353996.1	missense_variant	p.Ser243Asn	S-243-N
SRR13399195;SRR13827030;SRR13399064;SRR13399115;SRR1735642;SRR13399182;SRR6044824;SRR6045830;SRR5043011;SRR13399208;SRR13399146;SRR6044973;SRR6046893;SRR6918276;SRR5950815;SRR6046715;SRR6045669;SRR6045306;SRR6046741;SRR1735647;SRR13399194;SRR13399175;SRR1735620;SRR6045766;SRR6046074;SRR6918279;SRR6045903;SRR6045194;SRR13399168;SRR6045631;SRR6045140;SRR6045956;SRR6045084;SRR6046328;SRR6045377;SRR1…	126	NZ_CP009360.4	65660	C	T	MODERATE	KV38_RS00315	WP_031353996.1	missense_variant	p.Ala200Thr	A-200-T
SRR13399195;SRR13827030;SRR13399064;SRR13399115;SRR1735642;SRR13399182;SRR6044824;SRR6045830;SRR5043011;SRR13399208;SRR13399146;SRR6044973;SRR6046893;SRR6918276;SRR5950815;SRR6046715;SRR6045669;SRR6045306;SRR6046741;SRR1735647;SRR13399194;SRR13399175;SRR1735620;SRR6045766;SRR6046074;SRR6918279;SRR6046195;SRR6045903;SRR6045194;SRR13399168;SRR6045631;SRR6045140;SRR6045956;SRR6045084;SRR6046328;SRR6…	128	NZ_CP009360.4	65708	G	T	MODERATE	KV38_RS00315	WP_031353996.1	missense_variant	p.Arg184Ser	R-184-S
SRR13399195;SRR13827030;SRR13399064;SRR13399115;SRR1735642;SRR13399182;SRR6044824;SRR6045830;SRR5043011;SRR13399208;SRR13399146;SRR6044973;SRR6046893;SRR6918276;SRR5950815;SRR6046715;SRR6045669;SRR6045306;SRR6046741;SRR1735647;SRR13399194;SRR13399175;SRR1735620;SRR6045766;SRR6046074;SRR6918279;SRR6045903;SRR6045194;SRR13399168;SRR6045631;SRR6045140;SRR6045956;SRR6045084;SRR6046328;SRR6045377;SRR1…	137	NZ_CP009360.4	65780	C	G	MODERATE	KV38_RS00315	WP_031353996.1	missense_variant	p.Ala160Pro	A-160-P
SRR13399195;SRR13827030;SRR6045147;SRR13399105;SRR13399064;SRR13399115;SRR1735642;SRR13399182;SRR4941851;SRR6044824;SRR6045830;SRR5043011;SRR13399208;SRR5043009;SRR13399146;SRR13827019;SRR6044973;SRR6046893;SRR6918276;SRR1735697;SRR5950815;SRR5950818;SRR6046467;SRR6046715;SRR6045669;SRR6045306;SRR6046741;SRR6045488;SRR5950819;SRR6046228;SRR1735647;SRR13399194;SRR13399126;SRR13399175;SRR1735620;SR…	209	NZ_CP009360.4	65855	C	T	MODERATE	KV38_RS00315	WP_031353996.1	missense_variant	p.Ala135Thr	A-135-T
SRR13399195;SRR13827030;SRR6045147;SRR13399105;SRR13399064;SRR13399115;SRR6045754;SRR1735642;SRR13399199;SRR13399182;SRR4941851;SRR6044824;SRR6045830;SRR5043011;SRR13399208;SRR5043009;SRR13399146;SRR13827019;SRR6044973;SRR6046893;SRR13399123;SRR6918276;SRR6046073;SRR1735697;SRR5950815;SRR13399187;SRR5950818;SRR6046467;SRR6046715;SRR6045669;SRR6045306;SRR6046741;SRR6045488;SRR5950819;SRR6046228;SR…	231	NZ_CP009360.4	66324	T	C	MODERATE	KV38_RS00320	WP_071321349.1	missense_variant	p.Gln247Arg	Q-247-R
SRR13399195;SRR13827030;SRR13399105;SRR13399064;SRR13399115;SRR1735642;SRR13399182;SRR4941851;SRR6044824;SRR6045830;SRR13399208;SRR5043009;SRR13399146;SRR13827019;SRR6044973;SRR6046893;SRR13399123;SRR6918276;SRR5950815;SRR5950818;SRR6046715;SRR6045669;SRR6045306;SRR6046741;SRR5950819;SRR6046228;SRR1735647;SRR13399194;SRR13399126;SRR13399175;SRR1735620;SRR5043027;SRR6045766;SRR13399110;SRR6918279;…	188	NZ_CP009360.4	70199	G	A	MODERATE	KV38_RS00335	WP_019732185.1	missense_variant	p.Ala133Val	A-133-V
SRR13399195;SRR13827030;SRR6045147;SRR13399105;SRR13399064;SRR13399115;SRR6045754;SRR1735642;SRR13399199;SRR13399182;SRR4941851;SRR6044824;SRR6045830;SRR5043011;SRR13399208;SRR5043009;SRR13399146;SRR13827019;SRR6044973;SRR6046893;SRR13399123;SRR6918276;SRR6046073;SRR1735697;SRR5950815;SRR13399187;SRR5950818;SRR6046467;SRR6046715;SRR6045669;SRR6045306;SRR6046741;SRR6045488;SRR5950819;SRR6046228;SR…	238	NZ_CP009360.4	70575	T	G	MODERATE	KV38_RS00335	WP_019732185.1	missense_variant	p.Lys8Gln	K-8-Q
SRR13399195;SRR13827030;SRR13399105;SRR13399064;SRR13399115;SRR1735642;SRR13399182;SRR4941851;SRR6044824;SRR6045830;SRR13399208;SRR5043009;SRR13399146;SRR13827019;SRR6044973;SRR6046893;SRR13399123;SRR6918276;SRR5950815;SRR5950818;SRR6046715;SRR6045669;SRR6045306;SRR6046741;SRR5950819;SRR6046228;SRR1735647;SRR13399194;SRR13399126;SRR13399175;SRR1735620;SRR5043027;SRR6045766;SRR13399110;SRR6918279;…	189	NZ_CP009360.4	71583	G	A	MODERATE	KV38_RS00345	WP_023868819.1	missense_variant	p.Pro216Leu	P-216-L
SRR13399195;SRR13827030;SRR6045147;SRR13399105;SRR13399064;SRR13399115;SRR6045754;SRR1735642;SRR13399199;SRR13399182;SRR4941851;SRR6044824;SRR6045830;SRR5043011;SRR13399208;SRR5043009;SRR13399146;SRR13827019;SRR6044973;SRR6046893;SRR13399123;SRR6918276;SRR6046073;SRR1735697;SRR5950815;SRR13399187;SRR5950818;SRR6046467;SRR6046715;SRR6045669;SRR6045306;SRR6046741;SRR6045488;SRR5950819;SRR6046228;SR…	238	NZ_CP009360.4	71718	G	A	MODERATE	KV38_RS00345	WP_023868819.1	missense_variant	p.Pro171Leu	P-171-L
SRR13399195;SRR13827030;SRR6045147;SRR13399105;SRR13399064;SRR13399115;SRR6045754;SRR1735642;SRR13399199;SRR13399182;SRR4941851;SRR6044824;SRR6045830;SRR5043011;SRR13399208;SRR5043009;SRR13399146;SRR13827019;SRR6044973;SRR6046893;SRR13399123;SRR6918276;SRR6046073;SRR1735697;SRR5950815;SRR13399187;SRR5950818;SRR6046467;SRR6046715;SRR6045669;SRR6045306;SRR6046741;SRR6045488;SRR5950819;SRR6046228;SR…	237	NZ_CP009360.4	72030	T	G	MODERATE	KV38_RS00345	WP_023868819.1	missense_variant	p.Asn67Thr	N-67-T
SRR13399195;SRR13827030;SRR13399105;SRR13399064;SRR13399115;SRR6045754;SRR1735642;SRR13399182;SRR4941851;SRR6044824;SRR6045830;SRR13399208;SRR5043009;SRR13399146;SRR13827019;SRR6044973;SRR6046893;SRR13399123;SRR6918276;SRR5950815;SRR5950818;SRR6046715;SRR6045669;SRR6045306;SRR6046741;SRR5950819;SRR6046228;SRR1735647;SRR13399194;SRR13399126;SRR13399175;SRR1735620;SRR5043027;SRR6045766;SRR13399110;…	189	NZ_CP009360.4	72057	T	C	MODERATE	KV38_RS00345	WP_023868819.1	missense_variant	p.Lys58Arg	K-58-R
SRR13399195;SRR13827030;SRR13399105;SRR13399064;SRR13399115;SRR6045754;SRR1735642;SRR13399199;SRR13399182;SRR4941851;SRR6044824;SRR6045830;SRR13399208;SRR5043009;SRR13399146;SRR13827019;SRR6044973;SRR6046893;SRR13399123;SRR6918276;SRR6046073;SRR5950815;SRR13399187;SRR5950818;SRR6046715;SRR6045669;SRR6045306;SRR6046741;SRR5950819;SRR6046228;SRR1735647;SRR13399202;SRR13399194;SRR13399126;SRR1339917…	218	NZ_CP009360.4	72111	G	T	MODERATE	KV38_RS00345	WP_023868819.1	missense_variant	p.Thr40Asn	T-40-N
SRR13399195;SRR13827030;SRR6045147;SRR13399105;SRR13399064;SRR13399115;SRR6045754;SRR1735642;SRR13399199;SRR13399182;SRR4941851;SRR6044824;SRR6045830;SRR5043011;SRR13399208;SRR5043009;SRR13399146;SRR13827019;SRR6044973;SRR6046893;SRR13399123;SRR6918276;SRR6046073;SRR1735697;SRR5950815;SRR13399187;SRR5950818;SRR6046467;SRR6046715;SRR6045669;SRR6045306;SRR6046741;SRR6045488;SRR5950819;SRR6046228;SR…	237	NZ_CP009360.4	72858	T	C	MODERATE	KV38_RS00355	WP_044543360.1	missense_variant	p.Val25Ala	V-25-A
SRR13399195;SRR13827030;SRR6045147;SRR13399105;SRR13399115;SRR6045754;SRR1735642;SRR13399199;SRR13399182;SRR4941851;SRR6044824;SRR6045830;SRR5043011;SRR13399208;SRR5043009;SRR13399146;SRR13827019;SRR6044973;SRR6046893;SRR13399123;SRR6918276;SRR6046073;SRR1735697;SRR13399187;SRR5950818;SRR6046467;SRR6046715;SRR6045669;SRR6045306;SRR6046741;SRR6045488;SRR5950819;SRR6046228;SRR1735647;SRR13399202;SR…	212	NZ_CP009360.4	72908	C	A	MODERATE	KV38_RS00355	WP_044543360.1	missense_variant	p.His42Asn	H-42-N
SRR13399195;SRR13827030;SRR6045147;SRR13399105;SRR13399115;SRR6045754;SRR1735642;SRR13399199;SRR13399182;SRR4941851;SRR6044824;SRR6045830;SRR5043011;SRR13399208;SRR5043009;SRR13399146;SRR13827019;SRR6044973;SRR6046893;SRR13399123;SRR6918276;SRR6046073;SRR1735697;SRR13399187;SRR5950818;SRR6046467;SRR6046715;SRR6045669;SRR6045306;SRR6046741;SRR6045488;SRR5950819;SRR6046228;SRR1735647;SRR13399202;SR…	213	NZ_CP009360.4	73184	A	C	MODERATE	KV38_RS00355	WP_044543360.1	missense_variant	p.Ser134Arg	S-134-R
SRR13399195;SRR1735642;SRR13399182;SRR4941851;SRR6044824;SRR5043009;SRR13399146;SRR6046893;SRR6918276;SRR6046715;SRR6045669;SRR6045306;SRR6046741;SRR1735647;SRR13399175;SRR1735620;SRR5043027;SRR6918279;SRR6045903;SRR6045194;SRR6045631;SRR6045140;SRR5043015;SRR1735683;SRR13399174;SRR6046547;SRR13399068;SRR13399209;SRR5043007;SRR5052616;SRR6045239;SRR5043003;SRR1735709;SRR6046768;SRR5043029;SRR1735…	88	NZ_CP009360.4	74799	G	C	MODERATE	KV38_RS00355	WP_044543360.1	missense_variant	p.Gly672Ala	G-672-A
SRR13399195;SRR13827030;SRR13399105;SRR13399115;SRR1735642;SRR13399182;SRR4941851;SRR6044824;SRR5043011;SRR13399208;SRR5043009;SRR13399146;SRR13827019;SRR6046893;SRR13399123;SRR6918276;SRR5950818;SRR6046715;SRR6045669;SRR6045306;SRR6046741;SRR5950819;SRR6046228;SRR1735647;SRR13399126;SRR13399175;SRR1735620;SRR5043027;SRR6045766;SRR13399110;SRR6918279;SRR6045903;SRR6045194;SRR13399168;SRR6045631;S…	167	NZ_CP009360.4	75439	G	A	MODERATE	KV38_RS00360	WP_023868820.1	missense_variant	p.Ala9Thr	A-9-T
SRR13399195;SRR13827030;SRR6045147;SRR13399105;SRR13399115;SRR6045754;SRR1735642;SRR13399199;SRR13399182;SRR4941851;SRR6044824;SRR6045830;SRR5043011;SRR13399208;SRR5043009;SRR13399146;SRR13827019;SRR6044973;SRR6046893;SRR13399123;SRR6918276;SRR6046073;SRR1735697;SRR13399187;SRR5950818;SRR6046467;SRR6046715;SRR6045669;SRR6045306;SRR6046741;SRR6045488;SRR5950819;SRR6046228;SRR1735647;SRR13399202;SR…	216	NZ_CP009360.4	76213	G	A	MODERATE	KV38_RS00360	WP_023868820.1	missense_variant	p.Val267Ile	V-267-I
SRR13399195;SRR13827030;SRR13399105;SRR13399115;SRR1735642;SRR13399182;SRR4941851;SRR6044824;SRR5043011;SRR13399208;SRR5043009;SRR13399146;SRR13827019;SRR6046893;SRR13399123;SRR6918276;SRR5950818;SRR6046715;SRR6045669;SRR6045306;SRR6046741;SRR5950819;SRR6046228;SRR1735647;SRR13399126;SRR13399175;SRR1735620;SRR5043027;SRR6045766;SRR13399110;SRR6918279;SRR6045903;SRR6045194;SRR13399168;SRR6045631;S…	167	NZ_CP009360.4	76322	C	T	MODERATE	KV38_RS00360	WP_023868820.1	missense_variant	p.Ala303Val	A-303-V
SRR13399195;SRR6045147;SRR1735642;SRR13399182;SRR6044824;SRR13399146;SRR6046893;SRR6918276;SRR1735697;SRR6046467;SRR6046715;SRR6045669;SRR6045306;SRR6046741;SRR6045488;SRR1735647;SRR13399175;SRR1735620;SRR6918279;SRR6045194;SRR6045631;SRR6045140;SRR1735683;SRR13399174;SRR6046547;SRR13399068;SRR13399209;SRR6046904;SRR6045239;SRR1735709;SRR6045393;SRR6046768;SRR1735625;SRR6046350;SRR6046438;SRR1735…	81	NZ_CP009360.4	76595	C	T	MODERATE	KV38_RS00360	WP_023868820.1	missense_variant	p.Ala394Val	A-394-V
SRR13399195;SRR1735642;SRR13399182;SRR6044824;SRR13399146;SRR6046893;SRR6918276;SRR6046715;SRR6045669;SRR6045306;SRR6046741;SRR1735647;SRR13399175;SRR1735620;SRR6918279;SRR6045903;SRR6045194;SRR6045631;SRR6045140;SRR1735683;SRR13399174;SRR6046547;SRR13399068;SRR13399209;SRR6045239;SRR1735709;SRR6045606;SRR6046768;SRR1735625;SRR6046350;SRR6046438;SRR1735597;SRR6046804;SRR6045980;SRR6045170;SRR1339…	68	NZ_CP009360.4	77005	C	T	MODERATE	KV38_RS00360	WP_023868820.1	missense_variant	p.Arg531Cys	R-531-C
SRR13399195;SRR6045147;SRR6045754;SRR1735642;SRR13399199;SRR13399182;SRR6044824;SRR6045830;SRR13399146;SRR6044973;SRR6046893;SRR6918276;SRR6046073;SRR1735697;SRR13399187;SRR6046467;SRR6046715;SRR6045669;SRR6045306;SRR6046741;SRR6045488;SRR1735647;SRR13399202;SRR13399175;SRR1735620;SRR6046074;SRR6918279;SRR6046195;SRR6045903;SRR6045194;SRR6045631;SRR6046337;SRR6046167;SRR6045140;SRR6045084;SRR6046…	114	NZ_CP009360.4	77151	A	G	MODERATE	KV38_RS00365	WP_023868821.1	missense_variant	p.Ile35Val	I-35-V
SRR13399195;SRR1735642;SRR13399182;SRR6044824;SRR13399146;SRR6046893;SRR6918276;SRR6046715;SRR6045669;SRR6046741;SRR1735647;SRR13399175;SRR1735620;SRR6918279;SRR6045903;SRR6045631;SRR6045140;SRR1735683;SRR13399174;SRR13399068;SRR13399209;SRR6045239;SRR1735709;SRR1735625;SRR1735597;SRR6046804;SRR6045980;SRR13399177;SRR6918280;SRR6918265;SRR5052632;SRR6918275;SRR6046615;SRR6918269;SRR1735678;SRR604…	51	NZ_CP009360.4	77328	A	G	MODERATE	KV38_RS00365	WP_023868821.1	missense_variant	p.Thr94Ala	T-94-A
SRR13399195;SRR6045147;SRR1735642;SRR13399182;SRR6044824;SRR13399146;SRR6046893;SRR6918276;SRR1735697;SRR6046467;SRR6046715;SRR6045669;SRR6045306;SRR6046741;SRR6045488;SRR1735647;SRR13399175;SRR1735620;SRR6918279;SRR6046195;SRR6045903;SRR6045194;SRR6045631;SRR6045140;SRR1735683;SRR13399174;SRR6046547;SRR13399068;SRR13399209;SRR6046904;SRR6045239;SRR1735709;SRR6045606;SRR6045393;SRR6046768;SRR1735…	85	NZ_CP009360.4	77606	G	C	MODERATE	KV38_RS00365	WP_023868821.1	missense_variant	p.Gln186His	Q-186-H
SRR13399195;SRR13827030;SRR6045147;SRR13399105;SRR6045754;SRR1735642;SRR13399182;SRR4941851;SRR6044824;SRR5043009;SRR13399146;SRR13827019;SRR6046893;SRR6918276;SRR1735697;SRR13399187;SRR5950818;SRR6046467;SRR6046715;SRR6045669;SRR6045306;SRR6046741;SRR6045488;SRR5950819;SRR6046228;SRR1735647;SRR13399202;SRR13399126;SRR13399175;SRR1735620;SRR5043027;SRR13399110;SRR6918279;SRR6046195;SRR6045903;SRR…	160	NZ_CP009360.4	82722	G	T	MODERATE	KV38_RS00395	WP_023868823.1	missense_variant	p.Thr250Lys	T-250-K
SRR13399195;SRR13827030;SRR6045147;SRR13399105;SRR6045754;SRR1735642;SRR13399182;SRR4941851;SRR6044824;SRR5043009;SRR13399146;SRR13827019;SRR6046893;SRR6918276;SRR1735697;SRR13399187;SRR5950818;SRR6046467;SRR6046715;SRR6045669;SRR6045306;SRR6046741;SRR6045488;SRR5950819;SRR6046228;SRR1735647;SRR13399202;SRR13399126;SRR13399175;SRR1735620;SRR5043027;SRR6045766;SRR13399110;SRR6918279;SRR6046195;SRR…	163	NZ_CP009360.4	82737	C	T	MODERATE	KV38_RS00395	WP_023868823.1	missense_variant	p.Gly245Asp	G-245-D
SRR13399195;SRR13827030;SRR6045147;SRR13399105;SRR6045754;SRR1735642;SRR13399182;SRR4941851;SRR6044824;SRR5043009;SRR13399146;SRR13827019;SRR6046893;SRR6918276;SRR1735697;SRR13399187;SRR5950818;SRR6046467;SRR6046715;SRR6045669;SRR6045306;SRR6046741;SRR6045488;SRR5950819;SRR6046228;SRR1735647;SRR13399202;SRR13399126;SRR13399175;SRR1735620;SRR5043027;SRR13399110;SRR6918279;SRR6046195;SRR6045903;SRR…	160	NZ_CP009360.4	82744	A	G	MODERATE	KV38_RS00395	WP_023868823.1	missense_variant	p.Ser243Pro	S-243-P
SRR13399195;SRR13827030;SRR6045147;SRR13399105;SRR6045754;SRR1735642;SRR13399182;SRR4941851;SRR6044824;SRR5043009;SRR13399146;SRR13827019;SRR6046893;SRR6918276;SRR1735697;SRR13399187;SRR5950818;SRR6046467;SRR6046715;SRR6045669;SRR6045306;SRR6046741;SRR6045488;SRR5950819;SRR6046228;SRR1735647;SRR13399202;SRR13399126;SRR13399175;SRR1735620;SRR5043027;SRR6045766;SRR13399110;SRR6918279;SRR6046195;SRR…	163	NZ_CP009360.4	82774	T	G	MODERATE	KV38_RS00395	WP_023868823.1	missense_variant	p.Thr233Pro	T-233-P
SRR13399195;SRR13827030;SRR6045147;SRR13399105;SRR6045754;SRR1735642;SRR13399182;SRR4941851;SRR6044824;SRR5043009;SRR13399146;SRR13827019;SRR6046893;SRR6918276;SRR1735697;SRR13399187;SRR5950818;SRR6046467;SRR6046715;SRR6045669;SRR6045306;SRR6046741;SRR6045488;SRR5950819;SRR6046228;SRR1735647;SRR13399202;SRR13399126;SRR13399175;SRR1735620;SRR5043027;SRR6045766;SRR13399110;SRR6918279;SRR6046195;SRR…	163	NZ_CP009360.4	82890	C	T	MODERATE	KV38_RS00395	WP_023868823.1	missense_variant	p.Ser194Asn	S-194-N
SRR13399195;SRR6045754;SRR1735642;SRR13399182;SRR6044824;SRR13399146;SRR6046893;SRR6918276;SRR6046715;SRR6045669;SRR6045306;SRR6046741;SRR1735647;SRR13399175;SRR1735620;SRR6918279;SRR6045903;SRR6045194;SRR6045631;SRR6045140;SRR1735683;SRR13399174;SRR6046547;SRR13399068;SRR13399209;SRR6045239;SRR1735709;SRR6045606;SRR6046768;SRR1735625;SRR6046350;SRR6046438;SRR1735597;SRR6046804;SRR6045980;SRR6045…	68	NZ_CP009360.4	82894	G	T	MODERATE	KV38_RS00395	WP_023868823.1	missense_variant	p.Leu193Ile	L-193-I
SRR13399195;SRR13827030;SRR6045147;SRR13399105;SRR6045754;SRR1735642;SRR13399182;SRR4941851;SRR6044824;SRR5043009;SRR13399146;SRR13827019;SRR6046893;SRR6918276;SRR1735697;SRR13399187;SRR5950818;SRR6046467;SRR6046715;SRR6045669;SRR6045306;SRR6046741;SRR6045488;SRR5950819;SRR6046228;SRR1735647;SRR13399202;SRR13399126;SRR13399175;SRR1735620;SRR5043027;SRR13399110;SRR6918279;SRR6046195;SRR6045903;SRR…	160	NZ_CP009360.4	83389	T	G	MODERATE	KV38_RS00395	WP_023868823.1	missense_variant	p.Ile28Leu	I-28-L
SRR13399195;SRR13827030;SRR6045147;SRR13399105;SRR6045754;SRR1735642;SRR13399182;SRR4941851;SRR6044824;SRR5043009;SRR13399146;SRR13827019;SRR6046893;SRR6918276;SRR1735697;SRR13399187;SRR5950818;SRR6046467;SRR6046715;SRR6045669;SRR6045306;SRR6046741;SRR6045488;SRR5950819;SRR6046228;SRR1735647;SRR13399202;SRR13399126;SRR13399175;SRR1735620;SRR5043027;SRR6045766;SRR13399110;SRR6918279;SRR6046195;SRR…	165	NZ_CP009360.4	83636	T	C	MODERATE	KV38_RS00400	WP_023868824.1	missense_variant	p.Ile244Val	I-244-V
SRR13399195;SRR13827030;SRR13399105;SRR6045754;SRR1735642;SRR13399182;SRR4941851;SRR6044824;SRR5043009;SRR13399146;SRR13827019;SRR6046893;SRR6918276;SRR13399187;SRR5950818;SRR6046715;SRR6045669;SRR6045306;SRR6046741;SRR5950819;SRR6046228;SRR1735647;SRR13399202;SRR13399126;SRR13399175;SRR1735620;SRR5043027;SRR13399110;SRR6918279;SRR6045903;SRR6045194;SRR6045631;SRR6044903;SRR6045140;SRR6045408;SRR…	146	NZ_CP009360.4	83728	C	T	MODERATE	KV38_RS00400	WP_023868824.1	missense_variant	p.Arg213His	R-213-H
SRR13399195;SRR13827030;SRR6045147;SRR13399105;SRR6045754;SRR1735642;SRR13399182;SRR4941851;SRR6044824;SRR5043009;SRR13399146;SRR13827019;SRR6046893;SRR6918276;SRR1735697;SRR13399187;SRR5950818;SRR6046467;SRR6046715;SRR6045669;SRR6045306;SRR6046741;SRR6045488;SRR5950819;SRR6046228;SRR1735647;SRR13399202;SRR13399126;SRR13399175;SRR1735620;SRR5043027;SRR6045766;SRR13399110;SRR6918279;SRR6046195;SRR…	165	NZ_CP009360.4	83759	T	C	MODERATE	KV38_RS00400	WP_023868824.1	missense_variant	p.Thr203Ala	T-203-A
SRR13399195;SRR13827030;SRR6045147;SRR13399105;SRR6045754;SRR1735642;SRR13399182;SRR4941851;SRR6044824;SRR5043009;SRR13399146;SRR13827019;SRR6046893;SRR6918276;SRR1735697;SRR13399187;SRR5950818;SRR6046467;SRR6046715;SRR6045669;SRR6045306;SRR6046741;SRR6045488;SRR5950819;SRR6046228;SRR1735647;SRR13399202;SRR13399126;SRR13399175;SRR1735620;SRR5043027;SRR6045766;SRR13399110;SRR6918279;SRR6046195;SRR…	164	NZ_CP009360.4	84845	T	C	MODERATE	KV38_RS00405	WP_023868825.1	missense_variant	p.Tyr133His	Y-133-H
SRR13399195;SRR13827030;SRR6045147;SRR13399105;SRR6045754;SRR1735642;SRR13399182;SRR4941851;SRR6044824;SRR5043011;SRR5043009;SRR13399146;SRR13827019;SRR6046893;SRR6918276;SRR1735697;SRR13399187;SRR5950818;SRR6046467;SRR6046715;SRR6045669;SRR6045306;SRR6046741;SRR6045488;SRR5950819;SRR6046228;SRR1735647;SRR13399202;SRR13399126;SRR13399175;SRR1735620;SRR5043027;SRR6045766;SRR13399110;SRR6918279;SRR…	162	NZ_CP009360.4	85749	A	G	MODERATE	KV38_RS00410	WP_155256782.1	missense_variant	p.His15Arg	H-15-R
SRR13399195;SRR13827030;SRR6045147;SRR13399105;SRR6045754;SRR1735642;SRR13399182;SRR4941851;SRR6044824;SRR5043009;SRR13399146;SRR13827019;SRR6046893;SRR6918276;SRR1735697;SRR13399187;SRR5950818;SRR6046467;SRR6046715;SRR6045669;SRR6045306;SRR6046741;SRR6045488;SRR5950819;SRR6046228;SRR1735647;SRR13399202;SRR13399126;SRR13399175;SRR1735620;SRR5043027;SRR6045766;SRR13399110;SRR6918279;SRR6045903;SRR…	158	NZ_CP009360.4	85788	C	G	MODERATE	KV38_RS00410	WP_155256782.1	missense_variant	p.Ala28Gly	A-28-G
SRR13399195;SRR13827030;SRR6045147;SRR13399105;SRR6045754;SRR1735642;SRR13399182;SRR4941851;SRR6044824;SRR5043009;SRR13399146;SRR13827019;SRR6046893;SRR6918276;SRR1735697;SRR13399187;SRR5950818;SRR6046467;SRR6046715;SRR6045669;SRR6045306;SRR6046741;SRR6045488;SRR5950819;SRR6046228;SRR1735647;SRR13399202;SRR13399126;SRR13399175;SRR1735620;SRR5043027;SRR6045766;SRR13399110;SRR6918279;SRR6045903;SRR…	158	NZ_CP009360.4	85790	C	G	MODERATE	KV38_RS00410	WP_155256782.1	missense_variant	p.Arg29Gly	R-29-G
SRR13399195;SRR13827030;SRR6045147;SRR13399105;SRR6045754;SRR1735642;SRR13399182;SRR4941851;SRR6044824;SRR5043009;SRR13399146;SRR13827019;SRR6046893;SRR6918276;SRR1735697;SRR13399187;SRR5950818;SRR6046467;SRR6046715;SRR6045669;SRR6045306;SRR6046741;SRR6045488;SRR5950819;SRR6046228;SRR1735647;SRR13399202;SRR13399126;SRR13399175;SRR1735620;SRR5043027;SRR6045766;SRR13399110;SRR6918279;SRR6046195;SRR…	161	NZ_CP009360.4	85944	C	G	MODERATE	KV38_RS00410	WP_155256782.1	missense_variant	p.Ala80Gly	A-80-G
SRR13399195;SRR13827030;SRR13399105;SRR6045754;SRR1735642;SRR13399182;SRR4941851;SRR6044824;SRR5043009;SRR13399146;SRR13827019;SRR6046893;SRR6918276;SRR13399187;SRR5950818;SRR6046715;SRR6045669;SRR6045306;SRR6046741;SRR5950819;SRR6046228;SRR1735647;SRR13399202;SRR13399126;SRR13399175;SRR1735620;SRR5043027;SRR13399110;SRR6918279;SRR6045903;SRR6045194;SRR6045631;SRR6044903;SRR6045140;SRR6045408;SRR…	140	NZ_CP009360.4	86547	G	A	MODERATE	KV38_RS00415	WP_016705921.1	missense_variant	p.Val14Ile	V-14-I
SRR13399195;SRR13827030;SRR13399105;SRR6045754;SRR1735642;SRR13399182;SRR4941851;SRR6044824;SRR5043009;SRR13399146;SRR13827019;SRR6046893;SRR6918276;SRR13399187;SRR5950818;SRR6046715;SRR6045669;SRR6045306;SRR6046741;SRR5950819;SRR6046228;SRR1735647;SRR13399202;SRR13399126;SRR13399175;SRR1735620;SRR5043027;SRR13399110;SRR6918279;SRR6045903;SRR6045194;SRR6045631;SRR6044903;SRR6045140;SRR6045408;SRR…	140	NZ_CP009360.4	87360	A	G	MODERATE	KV38_RS00420	WP_164999927.1	missense_variant	p.Lys141Arg	K-141-R
SRR13399195;SRR13827030;SRR13399105;SRR1735642;SRR13399182;SRR4941851;SRR6044824;SRR5043009;SRR13399146;SRR13827019;SRR6046893;SRR6918276;SRR13399187;SRR5950818;SRR6046715;SRR6045669;SRR6045306;SRR6046741;SRR5950819;SRR6046228;SRR1735647;SRR13399202;SRR13399126;SRR13399175;SRR1735620;SRR5043027;SRR13399110;SRR6918279;SRR6045903;SRR6045194;SRR6045631;SRR6044903;SRR6045140;SRR6045408;SRR1735636;SRR…	140	NZ_CP009360.4	90286	C	G	MODERATE	KV38_RS00425	WP_019306706.1	missense_variant	p.Ile56Met	I-56-M
SRR13399195;SRR13827030;SRR13399105;SRR1735642;SRR13399182;SRR4941851;SRR6044824;SRR5043009;SRR13399146;SRR13827019;SRR6046893;SRR6918276;SRR13399187;SRR5950818;SRR6046715;SRR6045669;SRR6045306;SRR6046741;SRR5950819;SRR6046228;SRR1735647;SRR13399202;SRR13399126;SRR13399175;SRR1735620;SRR5043027;SRR13399110;SRR6918279;SRR6045903;SRR6045194;SRR6045631;SRR6044903;SRR6045140;SRR6045408;SRR1735636;SRR…	140	NZ_CP009360.4	90371	G	A	MODERATE	KV38_RS00425	WP_019306706.1	missense_variant	p.Gly85Ser	G-85-S
SRR13399195;SRR13827030;SRR13399105;SRR1735642;SRR13399182;SRR4941851;SRR6044824;SRR5043009;SRR13399146;SRR13827019;SRR6046893;SRR6918276;SRR13399187;SRR5950818;SRR6046715;SRR6045669;SRR6045306;SRR6046741;SRR5950819;SRR6046228;SRR1735647;SRR13399202;SRR13399126;SRR13399175;SRR1735620;SRR5043027;SRR13399110;SRR6918279;SRR6045903;SRR6045194;SRR6045631;SRR6044903;SRR6045140;SRR6045408;SRR1735636;SRR…	140	NZ_CP009360.4	90427	G	T	MODERATE	KV38_RS00425	WP_019306706.1	missense_variant	p.Arg103Ser	R-103-S
SRR13399195;SRR13827030;SRR6045147;SRR13399105;SRR6045754;SRR1735642;SRR13399182;SRR4941851;SRR6044824;SRR6045830;SRR5043011;SRR13399208;SRR5043009;SRR13399146;SRR13827019;SRR6044973;SRR6046893;SRR13399123;SRR6918276;SRR1735697;SRR13399187;SRR5950818;SRR6046467;SRR6046715;SRR6045669;SRR6045306;SRR6046741;SRR6045488;SRR5950819;SRR6046228;SRR1735647;SRR13399202;SRR13399126;SRR13399175;SRR1735620;SR…	201	NZ_CP009360.4	91139	A	G	MODERATE	KV38_RS00425	WP_019306706.1	missense_variant	p.Ile341Val	I-341-V
SRR13399195;SRR13827030;SRR13399105;SRR1735642;SRR13399182;SRR4941851;SRR6044824;SRR5043009;SRR13399146;SRR13827019;SRR6046893;SRR6918276;SRR13399187;SRR5950818;SRR6046715;SRR6045669;SRR6045306;SRR6046741;SRR5950819;SRR6046228;SRR1735647;SRR13399202;SRR13399126;SRR13399175;SRR1735620;SRR5043027;SRR13399110;SRR6918279;SRR6045903;SRR6045194;SRR6045631;SRR6044903;SRR6045140;SRR6045408;SRR1735636;SRR…	141	NZ_CP009360.4	91148	C	A	MODERATE	KV38_RS00425	WP_019306706.1	missense_variant	p.Leu344Ile	L-344-I
SRR13399195;SRR13827030;SRR6045147;SRR13399105;SRR6045754;SRR1735642;SRR13399182;SRR4941851;SRR6044824;SRR6045830;SRR5043011;SRR13399208;SRR5043009;SRR13399146;SRR13827019;SRR6044973;SRR6046893;SRR13399123;SRR6918276;SRR1735697;SRR13399187;SRR5950818;SRR6046467;SRR6046715;SRR6045669;SRR6045306;SRR6046741;SRR6045488;SRR5950819;SRR6046228;SRR1735647;SRR13399202;SRR13399126;SRR13399175;SRR1735620;SR…	198	NZ_CP009360.4	91353	T	A	MODERATE	KV38_RS00430	WP_023868827.1	missense_variant	p.Ser30Thr	S-30-T
SRR13399195;SRR13827030;SRR13399105;SRR1735642;SRR13399182;SRR4941851;SRR6044824;SRR5043009;SRR13399146;SRR13827019;SRR6046893;SRR6918276;SRR13399187;SRR5950818;SRR6046715;SRR6045669;SRR6045306;SRR6046741;SRR5950819;SRR6046228;SRR1735647;SRR13399202;SRR13399126;SRR13399175;SRR1735620;SRR5043027;SRR13399110;SRR6918279;SRR6045903;SRR6045194;SRR6045631;SRR6044903;SRR6045140;SRR6045408;SRR1735636;SRR…	139	NZ_CP009360.4	92335	A	G	MODERATE	KV38_RS00440	WP_023868828.1	missense_variant	p.Trp211Arg	W-211-R
SRR13399195;SRR13827030;SRR6045147;SRR13399105;SRR6045754;SRR1735642;SRR13399182;SRR4941851;SRR6044824;SRR6045830;SRR5043011;SRR13399208;SRR5043009;SRR13399146;SRR13827019;SRR6044973;SRR6046893;SRR13399123;SRR6918276;SRR1735697;SRR13399187;SRR5950818;SRR6046467;SRR6046715;SRR6045669;SRR6045306;SRR6046741;SRR6045488;SRR5950819;SRR6046228;SRR1735647;SRR13399202;SRR13399126;SRR13399175;SRR1735620;SR…	199	NZ_CP009360.4	92496	A	C	MODERATE	KV38_RS00440	WP_023868828.1	missense_variant	p.Leu157Trp	L-157-W
SRR13399195;SRR13827030;SRR13399105;SRR1735642;SRR13399182;SRR4941851;SRR6044824;SRR5043009;SRR13399146;SRR13827019;SRR6046893;SRR6918276;SRR13399187;SRR5950818;SRR6046715;SRR6045669;SRR6045306;SRR6046741;SRR5950819;SRR6046228;SRR1735647;SRR13399202;SRR13399126;SRR13399175;SRR1735620;SRR5043027;SRR13399110;SRR6918279;SRR6045903;SRR6045194;SRR6045631;SRR6044903;SRR6045140;SRR6045408;SRR1735636;SRR…	139	NZ_CP009360.4	92874	T	C	MODERATE	KV38_RS00440	WP_023868828.1	missense_variant	p.Asp31Gly	D-31-G
SRR13399195;SRR13827030;SRR6045147;SRR13399105;SRR6045754;SRR1735642;SRR13399182;SRR4941851;SRR6044824;SRR6045830;SRR5043011;SRR13399208;SRR5043009;SRR13399146;SRR13827019;SRR6044973;SRR6046893;SRR13399123;SRR6918276;SRR1735697;SRR13399187;SRR5950818;SRR6046467;SRR6046715;SRR6045669;SRR6045306;SRR6046741;SRR6045488;SRR5950819;SRR6046228;SRR1735647;SRR13399202;SRR13399126;SRR13399175;SRR1735620;SR…	198	NZ_CP009360.4	92956	T	C	MODERATE	KV38_RS00440	WP_023868828.1	missense_variant	p.Lys4Glu	K-4-E
SRR13399195;SRR13827030;SRR13399105;SRR1735642;SRR13399182;SRR4941851;SRR6044824;SRR5043009;SRR13399146;SRR13827019;SRR6046893;SRR6918276;SRR13399187;SRR5950818;SRR6046715;SRR6045669;SRR6045306;SRR6046741;SRR5950819;SRR6046228;SRR1735647;SRR13399202;SRR13399126;SRR13399175;SRR1735620;SRR5043027;SRR13399110;SRR6918279;SRR6045903;SRR6045194;SRR6045631;SRR6044903;SRR6045140;SRR6045408;SRR1735636;SRR…	139	NZ_CP009360.4	93819	G	A	MODERATE	KV38_RS00445	WP_023868829.1	missense_variant	p.Ala210Thr	A-210-T
SRR13399195;SRR13827030;SRR13399105;SRR1735642;SRR13399182;SRR4941851;SRR6044824;SRR5043009;SRR13399146;SRR13827019;SRR6046893;SRR6918276;SRR13399187;SRR5950818;SRR6046715;SRR6045669;SRR6045306;SRR6046741;SRR5950819;SRR6046228;SRR1735647;SRR13399202;SRR13399126;SRR13399175;SRR1735620;SRR5043027;SRR13399110;SRR6918279;SRR6045903;SRR6045194;SRR6045631;SRR6044903;SRR6045140;SRR6045408;SRR1735636;SRR…	139	NZ_CP009360.4	95905	T	C	MODERATE	KV38_RS00455	WP_003874715.1	missense_variant	p.Thr77Ala	T-77-A
SRR13399195;SRR13827030;SRR13399105;SRR1735642;SRR13399182;SRR4941851;SRR6044824;SRR5043009;SRR13399146;SRR13827019;SRR6046893;SRR6918276;SRR13399187;SRR5950818;SRR6046715;SRR6045669;SRR6045306;SRR6046741;SRR5950819;SRR6046228;SRR1735647;SRR13399202;SRR13399126;SRR13399175;SRR1735620;SRR5043027;SRR13399110;SRR6918279;SRR6045903;SRR6045194;SRR6045631;SRR6044903;SRR6045140;SRR6045408;SRR1735636;SRR…	139	NZ_CP009360.4	95925	T	C	MODERATE	KV38_RS00455	WP_003874715.1	missense_variant	p.His70Arg	H-70-R
SRR13399195;SRR13827030;SRR13399105;SRR6045754;SRR1735642;SRR13399199;SRR13399182;SRR4941851;SRR6044824;SRR6045830;SRR5043011;SRR13399208;SRR5043009;SRR13399146;SRR13827019;SRR6044973;SRR6046893;SRR13399123;SRR6918276;SRR6046073;SRR13399187;SRR5950818;SRR6046715;SRR6045669;SRR6045306;SRR6046741;SRR5950819;SRR6046228;SRR1735647;SRR13399202;SRR13399126;SRR13399175;SRR1735620;SRR5043027;SRR6046074;S…	188	NZ_CP009360.4	96549	T	C	MODERATE	KV38_RS00460	WP_023868830.1	missense_variant	p.Asn180Asp	N-180-D
SRR13399195;SRR13827030;SRR6045147;SRR13399105;SRR1735642;SRR13399182;SRR4941851;SRR6044824;SRR5043009;SRR13399146;SRR13827019;SRR6046893;SRR6918276;SRR1735697;SRR13399187;SRR5950818;SRR6046467;SRR6046715;SRR6045669;SRR6045306;SRR6046741;SRR6045488;SRR5950819;SRR6046228;SRR1735647;SRR13399202;SRR13399126;SRR13399175;SRR1735620;SRR5043027;SRR6045766;SRR13399110;SRR6918279;SRR6045903;SRR6045194;SRR…	155	NZ_CP009360.4	96842	C	T	MODERATE	KV38_RS00460	WP_023868830.1	missense_variant	p.Arg82His	R-82-H
SRR13399195;SRR13827030;SRR13399105;SRR1735642;SRR13399182;SRR4941851;SRR6044824;SRR5043009;SRR13399146;SRR13827019;SRR6046893;SRR6918276;SRR13399187;SRR5950818;SRR6046715;SRR6045669;SRR6045306;SRR6046741;SRR5950819;SRR6046228;SRR1735647;SRR13399202;SRR13399126;SRR13399175;SRR1735620;SRR5043027;SRR13399110;SRR6918279;SRR6045903;SRR6045194;SRR6045631;SRR6044903;SRR6045140;SRR1735636;SRR13399197;SR…	137	NZ_CP009360.4	97053	C	T	MODERATE	KV38_RS00460	WP_023868830.1	missense_variant	p.Glu12Lys	E-12-K
SRR13399195;SRR13827030;SRR6045147;SRR13399105;SRR6045754;SRR1735642;SRR13399199;SRR13399182;SRR4941851;SRR6044824;SRR6045830;SRR5043011;SRR13399208;SRR5043009;SRR13399146;SRR13827019;SRR6044973;SRR6046893;SRR13399123;SRR6918276;SRR6046073;SRR1735697;SRR13399187;SRR5950818;SRR6046467;SRR6046715;SRR6045669;SRR6045306;SRR6046741;SRR6045488;SRR5950819;SRR6046228;SRR1735647;SRR13399202;SRR13399126;SR…	204	NZ_CP009360.4	97080	C	A	MODERATE	KV38_RS00460	WP_023868830.1	missense_variant	p.Ala3Ser	A-3-S
SRR13399195;SRR13827030;SRR6045147;SRR13399105;SRR6045754;SRR1735642;SRR13399199;SRR13399182;SRR4941851;SRR6044824;SRR6045830;SRR5043011;SRR13399208;SRR5043009;SRR13399146;SRR13827019;SRR6044973;SRR6046893;SRR13399123;SRR6918276;SRR6046073;SRR1735697;SRR13399187;SRR5950818;SRR6046467;SRR6046715;SRR6045669;SRR6045306;SRR6046741;SRR6045488;SRR5950819;SRR6046228;SRR1735647;SRR13399202;SRR13399126;SR…	201	NZ_CP009360.4	97841	T	C	MODERATE	KV38_RS00465	WP_023868831.1	missense_variant	p.Ile76Val	I-76-V
SRR13399195;SRR13827030;SRR13399105;SRR1735642;SRR13399182;SRR6044824;SRR13399146;SRR13827019;SRR6046893;SRR6918276;SRR13399187;SRR5950818;SRR6046715;SRR6045669;SRR6045306;SRR6046741;SRR5950819;SRR6046228;SRR1735647;SRR13399202;SRR13399126;SRR13399175;SRR1735620;SRR13399110;SRR6918279;SRR6045903;SRR6045194;SRR6045631;SRR6044903;SRR6045140;SRR1735636;SRR13399197;SRR13399206;SRR1735683;SRR13399174;…	115	NZ_CP009360.4	99028	A	G	MODERATE	KV38_RS00470	WP_033711857.1	missense_variant	p.Ile277Val	I-277-V
SRR13399195;SRR13827030;SRR6045147;SRR13399105;SRR6045754;SRR1735642;SRR13399199;SRR13399182;SRR6044824;SRR6045830;SRR5043011;SRR13399208;SRR13399146;SRR13827019;SRR6044973;SRR6046893;SRR13399123;SRR6918276;SRR6046073;SRR1735697;SRR13399187;SRR5950818;SRR6046467;SRR6046715;SRR6045669;SRR6045306;SRR6046741;SRR6045488;SRR5950819;SRR6046228;SRR1735647;SRR13399202;SRR13399126;SRR13399175;SRR1735620;S…	182	NZ_CP009360.4	99880	T	C	MODERATE	KV38_RS00475	WP_023868833.1	missense_variant	p.Leu226Ser	L-226-S
SRR13399195;SRR13827030;SRR13399105;SRR1735642;SRR13399182;SRR4941851;SRR6044824;SRR13399208;SRR5043009;SRR13399146;SRR13827019;SRR6046893;SRR6918276;SRR13399187;SRR5950818;SRR6046715;SRR6045669;SRR6045306;SRR6046741;SRR5950819;SRR6046228;SRR1735647;SRR13399202;SRR13399126;SRR13399175;SRR1735620;SRR5043027;SRR13399110;SRR6918279;SRR6046195;SRR6045903;SRR6045194;SRR6045631;SRR6044903;SRR6045140;SR…	143	NZ_CP009360.4	100126	A	C	MODERATE	KV38_RS00480	WP_003874710.1	missense_variant	p.Asn6His	N-6-H
SRR13399195;SRR13827030;SRR13399105;SRR1735642;SRR13399182;SRR6044824;SRR13399208;SRR13399146;SRR13827019;SRR6046893;SRR6918276;SRR13399187;SRR5950818;SRR6046715;SRR6045669;SRR6045306;SRR6046741;SRR5950819;SRR6046228;SRR1735647;SRR13399202;SRR13399126;SRR13399175;SRR1735620;SRR13399110;SRR6918279;SRR6045903;SRR6045194;SRR6045631;SRR6044903;SRR6045140;SRR1735636;SRR13399197;SRR13399206;SRR1735683;…	119	NZ_CP009360.4	100244	TCC	TC	HIGH	KV38_RS00480	WP_003874710.1	frameshift_variant	p.Leu46fs	L-46-
SRR13399195;SRR13827030;SRR13399105;SRR6045754;SRR1735642;SRR13399199;SRR13399182;SRR4941851;SRR6044824;SRR6045830;SRR5043011;SRR13399208;SRR5043009;SRR13399146;SRR13827019;SRR6044973;SRR6046893;SRR13399123;SRR6918276;SRR6046073;SRR13399187;SRR5950818;SRR6046715;SRR6045669;SRR6045306;SRR6046741;SRR5950819;SRR6046228;SRR1735647;SRR13399202;SRR13399126;SRR13399175;SRR1735620;SRR5043027;SRR6046074;S…	189	NZ_CP009360.4	100346	G	A	MODERATE	KV38_RS00480	WP_003874710.1	missense_variant	p.Arg79Gln	R-79-Q
SRR13399195;SRR13827030;SRR13399105;SRR13399182;SRR6044824;SRR13399208;SRR13399146;SRR13827019;SRR6046893;SRR6918276;SRR13399187;SRR5950818;SRR6046715;SRR6045669;SRR6046741;SRR5950819;SRR6046228;SRR13399202;SRR13399126;SRR13399175;SRR13399110;SRR6918279;SRR6045194;SRR6045631;SRR6044903;SRR6045140;SRR1735636;SRR13399197;SRR13399206;SRR13399174;SRR13399068;SRR13399209;SRR13399183;SRR6046623;SRR6046…	100	NZ_CP009360.4	100370	T	C	MODERATE	KV38_RS00480	WP_003874710.1	missense_variant	p.Val87Ala	V-87-A
SRR13399195;SRR13827030;SRR13399105;SRR6045754;SRR1735642;SRR13399199;SRR13399182;SRR4941851;SRR6044824;SRR6045830;SRR5043011;SRR13399208;SRR5043009;SRR13399146;SRR13827019;SRR6044973;SRR6046893;SRR13399123;SRR6918276;SRR6046073;SRR13399187;SRR5950818;SRR6046715;SRR6045669;SRR6045306;SRR6046741;SRR5950819;SRR6046228;SRR1735647;SRR13399202;SRR13399126;SRR13399175;SRR1735620;SRR5043027;SRR6046074;S…	189	NZ_CP009360.4	100505	G	A	MODERATE	KV38_RS00480	WP_003874710.1	missense_variant	p.Arg132His	R-132-H
SRR13399195;SRR13827030;SRR13399105;SRR1735642;SRR13399182;SRR6044824;SRR13399208;SRR13399146;SRR13827019;SRR6046893;SRR6918276;SRR13399187;SRR5950818;SRR6046715;SRR6045669;SRR6045306;SRR6046741;SRR5950819;SRR6046228;SRR1735647;SRR13399202;SRR13399126;SRR13399175;SRR1735620;SRR13399110;SRR6918279;SRR6045903;SRR6045194;SRR6045631;SRR6044903;SRR6045140;SRR1735636;SRR13399197;SRR13399206;SRR1735683;…	120	NZ_CP009360.4	100539	GTTTT	GTTTTT	HIGH	KV38_RS00480	WP_003874710.1	frameshift_variant	p.Ser145fs	S-145-
SRR13399195;SRR13827030;SRR13399105;SRR1735642;SRR13399182;SRR6044824;SRR13399208;SRR13399146;SRR13827019;SRR6046893;SRR6918276;SRR13399187;SRR5950818;SRR6046715;SRR6045669;SRR6045306;SRR6046741;SRR5950819;SRR6046228;SRR1735647;SRR13399202;SRR13399126;SRR13399175;SRR1735620;SRR13399110;SRR6918279;SRR6045903;SRR6045194;SRR6045631;SRR6044903;SRR6045140;SRR1735636;SRR13399197;SRR13399206;SRR1735683;…	120	NZ_CP009360.4	100548	A	G	HIGH	KV38_RS00480	WP_003874710.1	stop_lost&splice_region_variant	p.Ter146Trpext*?	Ter-146-
SRR13399195;SRR13827030;SRR6045147;SRR13399105;SRR13399064;SRR13399115;SRR1735642;SRR13399182;SRR4941851;SRR6044824;SRR13399208;SRR5043009;SRR13399146;SRR13827019;SRR6046893;SRR6918276;SRR1735697;SRR5950815;SRR13399187;SRR5950818;SRR6046467;SRR6046715;SRR6045669;SRR6045306;SRR6046741;SRR6045488;SRR5950819;SRR6046228;SRR1735647;SRR13399202;SRR13399194;SRR13399126;SRR13399175;SRR1735620;SRR5043027;…	191	NZ_CP009360.4	101450	G	A	MODERATE	KV38_RS00490	WP_071321350.1	missense_variant	p.Ala138Val	A-138-V
SRR13399195;SRR13827030;SRR13399105;SRR6045754;SRR1735642;SRR13399199;SRR13399182;SRR4941851;SRR6044824;SRR6045830;SRR5043011;SRR13399208;SRR5043009;SRR13399146;SRR13827019;SRR6044973;SRR6046893;SRR13399123;SRR6918276;SRR6046073;SRR13399187;SRR5950818;SRR6046715;SRR6045669;SRR6045306;SRR6046741;SRR5950819;SRR6046228;SRR1735647;SRR13399202;SRR13399126;SRR13399175;SRR1735620;SRR5043027;SRR6046074;S…	190	NZ_CP009360.4	101477	G	T	MODERATE	KV38_RS00490	WP_071321350.1	missense_variant	p.Thr129Asn	T-129-N
SRR13399195;SRR13827030;SRR6045147;SRR13399105;SRR1735642;SRR13399182;SRR4941851;SRR6044824;SRR13399208;SRR5043009;SRR13399146;SRR13827019;SRR6046893;SRR6918276;SRR1735697;SRR13399187;SRR5950818;SRR6046467;SRR6046715;SRR6045669;SRR6045306;SRR6046741;SRR6045488;SRR5950819;SRR6046228;SRR1735647;SRR13399202;SRR13399126;SRR13399175;SRR1735620;SRR5043027;SRR6045766;SRR13399110;SRR6918279;SRR6046195;SR…	160	NZ_CP009360.4	101814	G	C	MODERATE	KV38_RS00490	WP_071321350.1	missense_variant	p.Arg17Gly	R-17-G
SRR13399195;SRR13827030;SRR6045147;SRR13399105;SRR6045754;SRR1735642;SRR13399182;SRR4941851;SRR6044824;SRR13399208;SRR5043009;SRR13399146;SRR13827019;SRR6046893;SRR6918276;SRR1735697;SRR13399187;SRR5950818;SRR6046467;SRR6046715;SRR6045669;SRR6045306;SRR6046741;SRR6045488;SRR5950819;SRR6046228;SRR1735647;SRR13399202;SRR13399126;SRR13399175;SRR1735620;SRR5043027;SRR6045766;SRR13399110;SRR6918279;SR…	160	NZ_CP009360.4	102170	C	T	MODERATE	KV38_RS00495	WP_084022061.1	missense_variant	p.Ala103Thr	A-103-T
SRR13399195;SRR13827030;SRR13399105;SRR1735642;SRR13399182;SRR4941851;SRR6044824;SRR13399208;SRR5043009;SRR13399146;SRR13827019;SRR6046893;SRR6918276;SRR13399187;SRR5950818;SRR6046715;SRR6045669;SRR6045306;SRR6046741;SRR5950819;SRR6046228;SRR1735647;SRR13399202;SRR13399126;SRR13399175;SRR1735620;SRR5043027;SRR13399110;SRR6918279;SRR6045903;SRR6045194;SRR6045631;SRR6044903;SRR6045140;SRR1735636;SR…	143	NZ_CP009360.4	102323	C	A	MODERATE	KV38_RS00495	WP_084022061.1	missense_variant	p.Ala52Ser	A-52-S
SRR13399195;SRR13827030;SRR13399105;SRR6045754;SRR1735642;SRR13399182;SRR6044824;SRR13399208;SRR13399146;SRR13827019;SRR6046893;SRR6918276;SRR13399187;SRR5950818;SRR6046715;SRR6045669;SRR6045306;SRR6046741;SRR5950819;SRR6046228;SRR1735647;SRR13399202;SRR13399126;SRR13399175;SRR1735620;SRR13399110;SRR6918279;SRR6045903;SRR6045194;SRR6045631;SRR6044903;SRR6045140;SRR1735636;SRR13399197;SRR13399206;…	121	NZ_CP009360.4	102335	C	G	MODERATE	KV38_RS00495	WP_084022061.1	missense_variant	p.Val48Leu	V-48-L
SRR13399195;SRR13827030;SRR13399105;SRR13399115;SRR1735642;SRR13399182;SRR6044824;SRR5043011;SRR13399208;SRR13399146;SRR13827019;SRR6046893;SRR6918276;SRR13399187;SRR5950818;SRR6046715;SRR6045669;SRR6045306;SRR6046741;SRR5950819;SRR6046228;SRR1735647;SRR13399202;SRR13399126;SRR13399175;SRR1735620;SRR13399110;SRR6918279;SRR6045903;SRR6045194;SRR13399168;SRR6045631;SRR6044903;SRR6045140;SRR1735636;…	142	NZ_CP009360.4	102929	C	T	MODERATE	KV38_RS00500	WP_023868836.1	missense_variant	p.Ala47Val	A-47-V
SRR13399195;SRR13827030;SRR6045147;SRR13399105;SRR13399115;SRR6045754;SRR1735642;SRR13399199;SRR13399182;SRR4941851;SRR6044824;SRR6045830;SRR5043011;SRR13399208;SRR5043009;SRR13399146;SRR13827019;SRR6044973;SRR6046893;SRR13399123;SRR6918276;SRR6046073;SRR1735697;SRR13399187;SRR5950818;SRR6046467;SRR6046715;SRR6045669;SRR6045306;SRR6046741;SRR6045488;SRR5950819;SRR6046228;SRR1735647;SRR13399202;SR…	212	NZ_CP009360.4	102964	C	T	MODERATE	KV38_RS00500	WP_023868836.1	missense_variant	p.Leu59Phe	L-59-F
SRR13399195;SRR13827030;SRR6045147;SRR13399105;SRR13399115;SRR6045754;SRR1735642;SRR13399199;SRR13399182;SRR4941851;SRR6044824;SRR6045830;SRR5043011;SRR13399208;SRR5043009;SRR13399146;SRR13827019;SRR6044973;SRR6046893;SRR13399123;SRR6918276;SRR6046073;SRR1735697;SRR13399187;SRR5950818;SRR6046467;SRR6046715;SRR6045669;SRR6045306;SRR6046741;SRR6045488;SRR5950819;SRR6046228;SRR1735647;SRR13399202;SR…	212	NZ_CP009360.4	103674	T	C	MODERATE	KV38_RS00505	WP_023868837.1	missense_variant	p.Ile5Thr	I-5-T
SRR13399195;SRR13827030;SRR6045147;SRR13399105;SRR13399115;SRR6045754;SRR1735642;SRR13399199;SRR13399182;SRR4941851;SRR6044824;SRR6045830;SRR5043011;SRR13399208;SRR5043009;SRR13399146;SRR13827019;SRR6044973;SRR6046893;SRR13399123;SRR6918276;SRR6046073;SRR1735697;SRR13399187;SRR5950818;SRR6046467;SRR6046715;SRR6045669;SRR6045306;SRR6046741;SRR6045488;SRR5950819;SRR6046228;SRR1735647;SRR13399202;SR…	212	NZ_CP009360.4	104888	A	G	MODERATE	KV38_RS00510	WP_023868838.1	missense_variant	p.Ile124Val	I-124-V
SRR13399195;SRR13399182;SRR6044824;SRR5043011;SRR13399146;SRR6046893;SRR6918276;SRR6046715;SRR6045669;SRR6046741;SRR13399175;SRR6918279;SRR6045194;SRR6045631;SRR6045140;SRR13399174;SRR13399068;SRR13399209;SRR5950799;SRR5950810;SRR6045239;SRR1735709;SRR1735625;SRR1735597;SRR6046804;SRR6045980;SRR13399177;SRR6918280;SRR6918265;SRR5052632;SRR6918275;SRR6046615;SRR6918269;SRR1735678;SRR6046045;SRR691…	51	NZ_CP009360.4	105558	G	T	MODERATE	KV38_RS00510	WP_023868838.1	missense_variant	p.Arg347Leu	R-347-L
SRR13399195;SRR13399182;SRR6044824;SRR13399146;SRR6046893;SRR6918276;SRR6046715;SRR6045669;SRR6046741;SRR13399175;SRR6918279;SRR6045194;SRR6045631;SRR6045140;SRR13399174;SRR13399068;SRR13399209;SRR6045239;SRR1735709;SRR1735625;SRR1735597;SRR6046804;SRR6045980;SRR13399177;SRR6918280;SRR6918265;SRR5052632;SRR6918275;SRR6046615;SRR6918269;SRR1735678;SRR6046045;SRR6918268;SRR6918267;SRR6045780;SRR133…	46	NZ_CP009360.4	105717	C	G	MODERATE	KV38_RS00510	WP_023868838.1	missense_variant	p.Thr400Ser	T-400-S
SRR13399195;SRR6045147;SRR13399182;SRR4941851;SRR6044824;SRR5043009;SRR13399146;SRR6046893;SRR6918276;SRR1735697;SRR6046467;SRR6046715;SRR6045669;SRR6046741;SRR6045488;SRR13399175;SRR5043027;SRR6045766;SRR6918279;SRR6046195;SRR6045631;SRR6045140;SRR5043015;SRR13399174;SRR13399068;SRR13399209;SRR6046904;SRR5043007;SRR5052616;SRR6045239;SRR5043003;SRR1735709;SRR6045393;SRR5043029;SRR1735625;SRR5043…	83	NZ_CP009360.4	105875	C	G	MODERATE	KV38_RS00510	WP_023868838.1	missense_variant	p.Pro453Ala	P-453-A
SRR13399195;SRR13827030;SRR6045147;SRR13399105;SRR13399115;SRR1735642;SRR13399182;SRR4941851;SRR6044824;SRR5043011;SRR13399208;SRR5043009;SRR13399146;SRR13827019;SRR6046893;SRR6918276;SRR1735697;SRR5950818;SRR6046467;SRR6046715;SRR6045669;SRR6045306;SRR6046741;SRR6045488;SRR5950819;SRR6046228;SRR1735647;SRR13399202;SRR13399126;SRR13399175;SRR1735620;SRR5043027;SRR6045766;SRR13399110;SRR6918279;SR…	179	NZ_CP009360.4	106035	T	C	MODERATE	KV38_RS00510	WP_023868838.1	missense_variant	p.Leu506Pro	L-506-P
SRR13399195;SRR13827030;SRR6045147;SRR13399105;SRR13399115;SRR1735642;SRR13399182;SRR4941851;SRR6044824;SRR5043011;SRR13399208;SRR5043009;SRR13399146;SRR13827019;SRR6046893;SRR6918276;SRR1735697;SRR5950818;SRR6046467;SRR6046715;SRR6045669;SRR6045306;SRR6046741;SRR6045488;SRR5950819;SRR6046228;SRR1735647;SRR13399202;SRR13399126;SRR13399175;SRR1735620;SRR5043027;SRR6045766;SRR13399110;SRR6918279;SR…	178	NZ_CP009360.4	106046	A	C	MODERATE	KV38_RS00510	WP_023868838.1	missense_variant	p.Thr510Pro	T-510-P
SRR13399195;SRR13827030;SRR6045147;SRR13399105;SRR13399115;SRR13399182;SRR6044824;SRR13399208;SRR13399146;SRR13827019;SRR6046893;SRR6918276;SRR1735697;SRR5950818;SRR6046467;SRR6046715;SRR6045669;SRR6045306;SRR6046741;SRR6045488;SRR5950819;SRR6046228;SRR13399202;SRR13399126;SRR13399175;SRR6045766;SRR13399110;SRR6918279;SRR6045194;SRR13399168;SRR6045631;SRR6044903;SRR6045140;SRR1735636;SRR13399197;…	144	NZ_CP009360.4	106059	C	A	MODERATE	KV38_RS00510	WP_023868838.1	missense_variant	p.Thr514Lys	T-514-K
SRR13399195;SRR13827030;SRR6045147;SRR13399105;SRR13399115;SRR6045754;SRR1735642;SRR13399199;SRR13399182;SRR4941851;SRR6044824;SRR6045830;SRR5043011;SRR13399208;SRR5043009;SRR13399146;SRR13827019;SRR6044973;SRR6046893;SRR13399123;SRR6918276;SRR6046073;SRR1735697;SRR13399187;SRR5950818;SRR6046467;SRR6046715;SRR6045669;SRR6045306;SRR6046741;SRR6045488;SRR5950819;SRR6046228;SRR1735647;SRR13399202;SR…	212	NZ_CP009360.4	106204	A	C	MODERATE	KV38_RS00515	WP_023868839.1	missense_variant	p.Ile49Leu	I-49-L
SRR13399195;SRR13827030;SRR6045147;SRR13399105;SRR13399115;SRR6045754;SRR1735642;SRR13399199;SRR13399182;SRR4941851;SRR6044824;SRR6045830;SRR5043011;SRR13399208;SRR5043009;SRR13399146;SRR13827019;SRR6044973;SRR6046893;SRR13399123;SRR6918276;SRR6046073;SRR1735697;SRR13399187;SRR5950818;SRR6046467;SRR6046715;SRR6045669;SRR6045306;SRR6046741;SRR6045488;SRR5950819;SRR6046228;SRR1735647;SRR13399202;SR…	212	NZ_CP009360.4	106273	A	G	MODERATE	KV38_RS00515	WP_023868839.1	missense_variant	p.Arg72Gly	R-72-G
SRR13399195;SRR13827030;SRR6045147;SRR13399105;SRR13399115;SRR6045754;SRR1735642;SRR13399199;SRR13399182;SRR4941851;SRR6044824;SRR6045830;SRR5043011;SRR13399208;SRR5043009;SRR13399146;SRR13827019;SRR6044973;SRR6046893;SRR13399123;SRR6918276;SRR6046073;SRR1735697;SRR13399187;SRR5950818;SRR6046467;SRR6046715;SRR6045669;SRR6045306;SRR6046741;SRR6045488;SRR5950819;SRR6046228;SRR1735647;SRR13399202;SR…	212	NZ_CP009360.4	106333	A	G	MODERATE	KV38_RS00515	WP_023868839.1	missense_variant	p.Ile92Val	I-92-V
SRR13399195;SRR13827030;SRR6045147;SRR13399105;SRR13399115;SRR6045754;SRR1735642;SRR13399199;SRR13399182;SRR4941851;SRR6044824;SRR6045830;SRR5043011;SRR13399208;SRR5043009;SRR13399146;SRR13827019;SRR6044973;SRR6046893;SRR13399123;SRR6918276;SRR6046073;SRR1735697;SRR13399187;SRR5950818;SRR6046467;SRR6046715;SRR6045669;SRR6045306;SRR6046741;SRR6045488;SRR5950819;SRR6046228;SRR1735647;SRR13399202;SR…	212	NZ_CP009360.4	106856	T	C	MODERATE	KV38_RS00515	WP_023868839.1	missense_variant	p.Ile266Thr	I-266-T
SRR13399195;SRR13827030;SRR13399105;SRR13399115;SRR6045754;SRR13399182;SRR6044824;SRR5043011;SRR13399208;SRR13399146;SRR13827019;SRR6046893;SRR6918276;SRR5950818;SRR6046715;SRR6045669;SRR6045306;SRR6046741;SRR5950819;SRR6046228;SRR13399202;SRR13399126;SRR13399175;SRR13399110;SRR6918279;SRR6045194;SRR6045631;SRR6044903;SRR6045140;SRR1735636;SRR13399197;SRR13399206;SRR13399174;SRR6046547;SRR1339906…	120	NZ_CP009360.4	107447	G	T	MODERATE	KV38_RS00520	WP_023868840.1	missense_variant	p.Val106Leu	V-106-L
SRR13399195;SRR13827030;SRR6045147;SRR13399105;SRR13399115;SRR6045754;SRR1735642;SRR13399199;SRR13399182;SRR4941851;SRR6044824;SRR6045830;SRR5043011;SRR13399208;SRR5043009;SRR13399146;SRR13827019;SRR6044973;SRR6046893;SRR13399123;SRR6918276;SRR6046073;SRR1735697;SRR13399187;SRR5950818;SRR6046467;SRR6046715;SRR6045669;SRR6045306;SRR6046741;SRR6045488;SRR5950819;SRR6046228;SRR1735647;SRR13399202;SR…	212	NZ_CP009360.4	108172	G	C	MODERATE	KV38_RS00520	WP_023868840.1	missense_variant	p.Trp347Cys	W-347-C
SRR13399195;SRR13827030;SRR6045147;SRR13399105;SRR13399115;SRR6045754;SRR1735642;SRR13399199;SRR13399182;SRR4941851;SRR6044824;SRR6045830;SRR5043011;SRR13399208;SRR5043009;SRR13399146;SRR13827019;SRR6044973;SRR6046893;SRR13399123;SRR6918276;SRR6046073;SRR1735697;SRR13399187;SRR5950818;SRR6046467;SRR6046715;SRR6045669;SRR6045306;SRR6046741;SRR6045488;SRR5950819;SRR6046228;SRR1735647;SRR13399202;SR…	212	NZ_CP009360.4	108772	C	G	MODERATE	KV38_RS00525	WP_023868841.1	missense_variant	p.Gln200Glu	Q-200-E
SRR13399195;SRR13827030;SRR6045147;SRR13399105;SRR13399115;SRR6045754;SRR1735642;SRR13399199;SRR13399182;SRR4941851;SRR6044824;SRR6045830;SRR5043011;SRR13399208;SRR5043009;SRR13399146;SRR13827019;SRR6044973;SRR6046893;SRR13399123;SRR6918276;SRR6046073;SRR1735697;SRR13399187;SRR5950818;SRR6046467;SRR6046715;SRR6045669;SRR6045306;SRR6046741;SRR6045488;SRR5950819;SRR6046228;SRR1735647;SRR13399202;SR…	211	NZ_CP009360.4	109410	A	G	MODERATE	KV38_RS00530	WP_023868842.1	missense_variant	p.Ser40Gly	S-40-G
SRR13399195;SRR13827030;SRR6045147;SRR13399105;SRR13399115;SRR6045754;SRR1735642;SRR13399199;SRR13399182;SRR4941851;SRR6044824;SRR6045830;SRR5043011;SRR13399208;SRR5043009;SRR13399146;SRR13827019;SRR6044973;SRR6046893;SRR13399123;SRR6918276;SRR6046073;SRR1735697;SRR13399187;SRR5950818;SRR6046467;SRR6046715;SRR6045669;SRR6045306;SRR6046741;SRR6045488;SRR5950819;SRR6046228;SRR1735647;SRR13399202;SR…	211	NZ_CP009360.4	110613	T	C	MODERATE	KV38_RS00535	WP_031354000.1	missense_variant	p.Met31Thr	M-31-T
SRR13399195;SRR13827030;SRR13399105;SRR13399115;SRR6045754;SRR13399199;SRR13399182;SRR6044824;SRR5043011;SRR13399208;SRR13399146;SRR13827019;SRR6046893;SRR6918276;SRR6046073;SRR5950818;SRR6046715;SRR6045669;SRR6045306;SRR6046741;SRR5950819;SRR6046228;SRR13399202;SRR13399126;SRR13399175;SRR13399110;SRR6918279;SRR6045194;SRR13399168;SRR6045631;SRR6044903;SRR6045140;SRR6045408;SRR1735636;SRR13399197…	138	NZ_CP009360.4	110628	C	G	MODERATE	KV38_RS00535	WP_031354000.1	missense_variant	p.Ala36Gly	A-36-G
SRR13399195;SRR13827030;SRR13399105;SRR13399115;SRR13399199;SRR13399182;SRR6044824;SRR5043011;SRR13399208;SRR13399146;SRR13827019;SRR6046893;SRR6918276;SRR6046073;SRR5950818;SRR6046715;SRR6045669;SRR6045306;SRR6046741;SRR5950819;SRR6046228;SRR13399202;SRR13399126;SRR13399175;SRR13399110;SRR6918279;SRR6045194;SRR13399168;SRR6045631;SRR6044903;SRR6045140;SRR6045408;SRR1735636;SRR13399197;SRR1339920…	137	NZ_CP009360.4	111005	C	A	MODERATE	KV38_RS00535	WP_031354000.1	missense_variant	p.Leu162Ile	L-162-I
SRR13399195;SRR13827030;SRR6045147;SRR13399105;SRR13399115;SRR6045754;SRR1735642;SRR13399199;SRR13399182;SRR4941851;SRR6044824;SRR6045830;SRR5043011;SRR13399208;SRR5043009;SRR13399146;SRR13827019;SRR6044973;SRR6046893;SRR13399123;SRR6918276;SRR6046073;SRR1735697;SRR13399187;SRR5950818;SRR6046467;SRR6046715;SRR6045669;SRR6045306;SRR6046741;SRR6045488;SRR5950819;SRR6046228;SRR1735647;SRR13399202;SR…	211	NZ_CP009360.4	111102	T	C	MODERATE	KV38_RS00535	WP_031354000.1	missense_variant	p.Phe194Ser	F-194-S
SRR13399195;SRR13827030;SRR13399105;SRR13399115;SRR13399199;SRR13399182;SRR6044824;SRR5043011;SRR13399208;SRR13399146;SRR13827019;SRR6046893;SRR6918276;SRR6046073;SRR5950818;SRR6046715;SRR6045669;SRR6045306;SRR6046741;SRR5950819;SRR6046228;SRR13399202;SRR13399126;SRR13399175;SRR13399110;SRR6918279;SRR6045194;SRR13399168;SRR6045631;SRR6044903;SRR6045140;SRR6045408;SRR1735636;SRR13399197;SRR1339920…	138	NZ_CP009360.4	111180	C	T	MODERATE	KV38_RS00535	WP_031354000.1	missense_variant	p.Thr220Ile	T-220-I
SRR13399195;SRR13827030;SRR6045147;SRR13399105;SRR13399115;SRR6045754;SRR1735642;SRR13399199;SRR13399182;SRR4941851;SRR6044824;SRR6045830;SRR5043011;SRR13399208;SRR5043009;SRR13399146;SRR13827019;SRR6044973;SRR6046893;SRR13399123;SRR6918276;SRR6046073;SRR1735697;SRR13399187;SRR5950818;SRR6046467;SRR6046715;SRR6045669;SRR6045306;SRR6046741;SRR6045488;SRR5950819;SRR6046228;SRR1735647;SRR13399202;SR…	211	NZ_CP009360.4	111278	G	C	MODERATE	KV38_RS00535	WP_031354000.1	missense_variant	p.Val253Leu	V-253-L
SRR13399195;SRR13827030;SRR6045147;SRR13399105;SRR13399115;SRR6045754;SRR1735642;SRR13399199;SRR13399182;SRR4941851;SRR6044824;SRR6045830;SRR5043011;SRR13399208;SRR5043009;SRR13399146;SRR13827019;SRR6044973;SRR6046893;SRR13399123;SRR6918276;SRR6046073;SRR1735697;SRR13399187;SRR5950818;SRR6046467;SRR6046715;SRR6045669;SRR6045306;SRR6046741;SRR6045488;SRR5950819;SRR6046228;SRR1735647;SRR13399202;SR…	211	NZ_CP009360.4	111342	T	C	MODERATE	KV38_RS00535	WP_031354000.1	missense_variant	p.Ile274Thr	I-274-T
SRR13399195;SRR13827030;SRR13399105;SRR13399115;SRR6045754;SRR13399199;SRR13399182;SRR4941851;SRR6044824;SRR5043011;SRR13399208;SRR5043009;SRR13399146;SRR13827019;SRR6046893;SRR6918276;SRR6046073;SRR5950818;SRR6046715;SRR6045669;SRR6045306;SRR6046741;SRR5950819;SRR6046228;SRR13399202;SRR13399126;SRR13399175;SRR5043027;SRR6045766;SRR13399110;SRR6918279;SRR6045194;SRR13399168;SRR6045631;SRR6044903;…	166	NZ_CP009360.4	111876	A	G	MODERATE	KV38_RS00540	WP_023868844.1	missense_variant	p.Thr25Ala	T-25-A
SRR13399195;SRR13827030;SRR6045147;SRR13399105;SRR13399115;SRR6045754;SRR13399199;SRR13399182;SRR4941851;SRR6044824;SRR6045830;SRR5043011;SRR13399208;SRR5043009;SRR13399146;SRR13827019;SRR6044973;SRR6046893;SRR13399123;SRR6918276;SRR6046073;SRR1735697;SRR13399187;SRR5950818;SRR6046467;SRR6046715;SRR6045669;SRR6045306;SRR6046741;SRR6045488;SRR5950819;SRR6046228;SRR13399202;SRR13399126;SRR13399175;…	203	NZ_CP009360.4	111882	T	G	MODERATE	KV38_RS00540	WP_023868844.1	missense_variant	p.Ser27Ala	S-27-A
SRR13399195;SRR13827030;SRR6045147;SRR13399105;SRR13399115;SRR6045754;SRR13399199;SRR13399182;SRR4941851;SRR6044824;SRR6045830;SRR5043011;SRR13399208;SRR5043009;SRR13399146;SRR13827019;SRR6044973;SRR6046893;SRR13399123;SRR6918276;SRR6046073;SRR1735697;SRR13399187;SRR5950818;SRR6046467;SRR6046715;SRR6045669;SRR6045306;SRR6046741;SRR6045488;SRR5950819;SRR6046228;SRR13399202;SRR13399126;SRR13399175;…	205	NZ_CP009360.4	112232	G	C	MODERATE	KV38_RS00540	WP_023868844.1	missense_variant	p.Glu143Asp	E-143-D
SRR13399195;SRR13399182;SRR4941851;SRR6044824;SRR5043009;SRR13399146;SRR6918276;SRR13399175;SRR5043027;SRR6918279;SRR5043015;SRR13399174;SRR13399068;SRR13399209;SRR5043007;SRR5052616;SRR6045239;SRR5043003;SRR6045606;SRR5043029;SRR1735625;SRR5043013;SRR6045922;SRR1735597;SRR13399177;SRR6918280;SRR6918265;SRR5052605;SRR5052632;SRR6918275;SRR6918269;ERR248976;SRR6918268;SRR6918267;SRR5043005;ERR2665…	51	NZ_CP009360.4	112303	C	A	MODERATE	KV38_RS00540	WP_023868844.1	missense_variant	p.Thr167Lys	T-167-K
SRR13399195;SRR13827030;SRR6045147;SRR13399105;SRR13399115;SRR6045754;SRR1735642;SRR13399199;SRR13399182;SRR4941851;SRR6044824;SRR6045830;SRR5043011;SRR13399208;SRR5043009;SRR13399146;SRR13827019;SRR6044973;SRR6046893;SRR13399123;SRR6918276;SRR6046073;SRR1735697;SRR13399187;SRR5950818;SRR6046467;SRR6046715;SRR6045669;SRR6045306;SRR6046741;SRR6045488;SRR5950819;SRR6046228;SRR1735647;SRR13399202;SR…	213	NZ_CP009360.4	112312	T	C	MODERATE	KV38_RS00540	WP_023868844.1	missense_variant	p.Leu170Pro	L-170-P
SRR13399195;SRR13827030;SRR13399105;SRR13399115;SRR13399199;SRR13399182;SRR4941851;SRR6044824;SRR5043011;SRR13399208;SRR5043009;SRR13399146;SRR13827019;SRR6046893;SRR6918276;SRR6046073;SRR5950818;SRR6046715;SRR6045669;SRR6045306;SRR6046741;SRR5950819;SRR6046228;SRR13399202;SRR13399126;SRR13399175;SRR5043027;SRR6045766;SRR13399110;SRR6918279;SRR6046195;SRR6045194;SRR13399168;SRR6045631;SRR6044903;…	169	NZ_CP009360.4	112450	C	G	MODERATE	KV38_RS00545	WP_023868845.1	missense_variant	p.Leu13Val	L-13-V
SRR13399195;SRR13827030;SRR13399105;SRR13399115;SRR13399199;SRR13399182;SRR4941851;SRR6044824;SRR5043011;SRR13399208;SRR5043009;SRR13399146;SRR13827019;SRR6046893;SRR6918276;SRR6046073;SRR5950818;SRR6046715;SRR6045669;SRR6045306;SRR6046741;SRR5950819;SRR6046228;SRR13399202;SRR13399126;SRR13399175;SRR5043027;SRR6045766;SRR13399110;SRR6918279;SRR6046195;SRR6045194;SRR13399168;SRR6045631;SRR6044903;…	169	NZ_CP009360.4	112456	G	A	MODERATE	KV38_RS00545	WP_023868845.1	missense_variant	p.Val15Met	V-15-M
SRR13399195;SRR13399182;SRR4941851;SRR6044824;SRR5043009;SRR13399146;SRR6918276;SRR13399175;SRR5043027;SRR6918279;SRR5043015;SRR13399174;SRR13399068;SRR13399209;SRR5043007;SRR5052616;SRR6045239;SRR5043003;SRR6045606;SRR5043029;SRR1735625;SRR5043013;SRR6045922;SRR1735597;SRR13399177;SRR6918280;SRR6918265;SRR5052605;SRR5052632;SRR6918275;SRR6918269;ERR248976;SRR6918268;SRR6918267;SRR5043005;ERR2665…	51	NZ_CP009360.4	112483	T	G	MODERATE	KV38_RS00545	WP_023868845.1	missense_variant	p.Ser24Ala	S-24-A
SRR13399195;SRR13827030;SRR6045147;SRR13399105;SRR13399115;SRR6045754;SRR1735642;SRR13399199;SRR13399182;SRR4941851;SRR6044824;SRR6045830;SRR5043011;SRR13399208;SRR5043009;SRR13399146;SRR13827019;SRR6044973;SRR6046893;SRR13399123;SRR6918276;SRR6046073;SRR1735697;SRR13399187;SRR5950818;SRR6046467;SRR6046715;SRR6045669;SRR6045306;SRR6046741;SRR6045488;SRR5950819;SRR6046228;SRR1735647;SRR13399202;SR…	213	NZ_CP009360.4	113083	G	T	MODERATE	KV38_RS00545	WP_023868845.1	missense_variant	p.Ala224Ser	A-224-S
SRR13399195;SRR13399182;SRR4941851;SRR6044824;SRR5043009;SRR13399146;SRR6918276;SRR13399175;SRR5043027;SRR6918279;SRR5043015;SRR13399174;SRR13399068;SRR13399209;SRR5043007;SRR5052616;SRR6045239;SRR5043003;SRR5043029;SRR1735625;SRR5043013;SRR6045922;SRR1735597;SRR13399177;SRR6918280;SRR6918265;SRR5052605;SRR5052632;SRR6918275;SRR6918269;ERR248976;SRR6918268;SRR6918267;SRR5043005;ERR266516;SRR50526…	50	NZ_CP009360.4	113410	A	G	MODERATE	KV38_RS00550	WP_031354001.1	missense_variant	p.Thr17Ala	T-17-A
SRR13399195;SRR13399182;SRR4941851;SRR6044824;SRR5043009;SRR13399146;SRR6918276;SRR13399175;SRR5043027;SRR6918279;SRR5043015;SRR13399174;SRR13399068;SRR13399209;SRR5043007;SRR5052616;SRR6045239;SRR5043003;SRR5043029;SRR1735625;SRR5043013;SRR6045922;SRR1735597;SRR13399177;SRR6918280;SRR6918265;SRR5052605;SRR5052632;SRR6918275;SRR6918269;ERR248976;SRR6918268;SRR6918267;SRR5043005;ERR266516;SRR50526…	50	NZ_CP009360.4	113848	A	G	MODERATE	KV38_RS00550	WP_031354001.1	missense_variant	p.Ile163Val	I-163-V
SRR13399195;SRR13827030;SRR6045147;SRR13399105;SRR13399115;SRR6045754;SRR1735642;SRR13399199;SRR13399182;SRR4941851;SRR6044824;SRR6045830;SRR5043011;SRR13399208;SRR5043009;SRR13399146;SRR13827019;SRR6044973;SRR6046893;SRR13399123;SRR6918276;SRR6046073;SRR1735697;SRR13399187;SRR5950818;SRR6046467;SRR6046715;SRR6045669;SRR6045306;SRR6046741;SRR6045488;SRR5950819;SRR6046228;SRR1735647;SRR13399202;SR…	212	NZ_CP009360.4	114488	T	C	MODERATE	KV38_RS00550	WP_031354001.1	missense_variant	p.Val376Ala	V-376-A
SRR13399195;SRR13827030;SRR6045147;SRR13399105;SRR13399115;SRR6045754;SRR1735642;SRR13399199;SRR13399182;SRR4941851;SRR6044824;SRR6045830;SRR5043011;SRR13399208;SRR5043009;SRR13399146;SRR13827019;SRR6044973;SRR6046893;SRR13399123;SRR6918276;SRR6046073;SRR1735697;SRR13399187;SRR5950818;SRR6046467;SRR6046715;SRR6045669;SRR6045306;SRR6046741;SRR6045488;SRR5950819;SRR6046228;SRR1735647;SRR13399202;SR…	212	NZ_CP009360.4	114553	G	T	MODERATE	KV38_RS00550	WP_031354001.1	missense_variant	p.Ala398Ser	A-398-S
SRR13399195;SRR13827030;SRR6045147;SRR13399105;SRR13399115;SRR6045754;SRR1735642;SRR13399199;SRR13399182;SRR4941851;SRR6044824;SRR6045830;SRR5043011;SRR13399208;SRR5043009;SRR13399146;SRR13827019;SRR6044973;SRR6046893;SRR13399123;SRR6918276;SRR6046073;SRR1735697;SRR13399187;SRR5950818;SRR6046467;SRR6046715;SRR6045669;SRR6045306;SRR6046741;SRR6045488;SRR5950819;SRR6046228;SRR1735647;SRR13399202;SR…	212	NZ_CP009360.4	114566	G	T	MODERATE	KV38_RS00550	WP_031354001.1	missense_variant	p.Arg402Leu	R-402-L
SRR13399195;SRR13827030;SRR6045147;SRR13399105;SRR13399115;SRR6045754;SRR1735642;SRR13399199;SRR13399182;SRR4941851;SRR6044824;SRR6045830;SRR5043011;SRR13399208;SRR5043009;SRR13399146;SRR13827019;SRR6044973;SRR6046893;SRR13399123;SRR6918276;SRR6046073;SRR1735697;SRR13399187;SRR5950818;SRR6046467;SRR6046715;SRR6045669;SRR6045306;SRR6046741;SRR6045488;SRR5950819;SRR6046228;SRR1735647;SRR13399202;SR…	213	NZ_CP009360.4	115177	T	G	MODERATE	KV38_RS00560	WP_031354002.1	missense_variant	p.Asp47Glu	D-47-E
SRR13399195;SRR13827030;SRR6045147;SRR13399115;SRR6045754;SRR1735642;SRR13399199;SRR13399182;SRR4941851;SRR6044824;SRR5043011;SRR5043009;SRR13399146;SRR13827019;SRR6044973;SRR6046893;SRR13399123;SRR6918276;SRR6046073;SRR1735697;SRR13399187;SRR5950818;SRR6046467;SRR6046715;SRR6045669;SRR6045306;SRR6046741;SRR5950819;SRR6046228;SRR1735647;SRR13399202;SRR13399175;SRR1735620;SRR5043027;SRR6046074;SRR…	159	NZ_CP009360.4	115486	C	A	MODERATE	KV38_RS00565	WP_019733190.1	missense_variant	p.Glu31Asp	E-31-D
SRR13399195;SRR13827030;SRR6045147;SRR13399115;SRR6045754;SRR1735642;SRR13399199;SRR13399182;SRR4941851;SRR6044824;SRR5043011;SRR5043009;SRR13399146;SRR13827019;SRR6044973;SRR6046893;SRR13399123;SRR6918276;SRR6046073;SRR1735697;SRR13399187;SRR5950818;SRR6046467;SRR6046715;SRR6045669;SRR6045306;SRR6046741;SRR5950819;SRR6046228;SRR1735647;SRR13399202;SRR13399175;SRR1735620;SRR5043027;SRR6046074;SRR…	159	NZ_CP009360.4	115497	G	C	MODERATE	KV38_RS00565	WP_019733190.1	missense_variant	p.Gln28Glu	Q-28-E
SRR13399195;SRR13827030;SRR6045147;SRR13399115;SRR6045754;SRR1735642;SRR13399199;SRR13399182;SRR4941851;SRR6044824;SRR5043011;SRR5043009;SRR13399146;SRR13827019;SRR6044973;SRR6046893;SRR13399123;SRR6918276;SRR6046073;SRR1735697;SRR13399187;SRR5950818;SRR6046467;SRR6046715;SRR6045669;SRR6045306;SRR6046741;SRR5950819;SRR6046228;SRR1735647;SRR13399202;SRR13399175;SRR1735620;SRR5043027;SRR6046074;SRR…	160	NZ_CP009360.4	115502	C	A	MODERATE	KV38_RS00565	WP_019733190.1	missense_variant	p.Arg26Leu	R-26-L
SRR13399195;SRR13827030;SRR6045147;SRR13399115;SRR6045754;SRR1735642;SRR13399199;SRR13399182;SRR4941851;SRR6044824;SRR5043011;SRR5043009;SRR13399146;SRR13827019;SRR6044973;SRR6046893;SRR13399123;SRR6918276;SRR6046073;SRR1735697;SRR13399187;SRR5950818;SRR6046467;SRR6046715;SRR6045669;SRR6045306;SRR6046741;SRR5950819;SRR6046228;SRR1735647;SRR13399202;SRR13399175;SRR1735620;SRR5043027;SRR6046074;SRR…	160	NZ_CP009360.4	115505	C	T	MODERATE	KV38_RS00565	WP_019733190.1	missense_variant	p.Arg25Lys	R-25-K
SRR13399195;SRR13827030;SRR13399115;SRR1735642;SRR13399182;SRR4941851;SRR6044824;SRR5043011;SRR13399208;SRR5043009;SRR13399146;SRR6046893;SRR6918276;SRR6046715;SRR6045669;SRR6045306;SRR6046741;SRR1735647;SRR13399175;SRR1735620;SRR5043027;SRR6918279;SRR6046195;SRR6045903;SRR6045194;SRR13399168;SRR6045631;SRR6045140;SRR5043015;SRR1735683;SRR13399174;SRR6046547;SRR13399068;SRR13399209;SRR13399114;SR…	123	NZ_CP009360.4	115762	C	G	MODERATE	KV38_RS00570	WP_016706179.1	missense_variant	p.Gly200Ala	G-200-A
SRR13399195;SRR13827030;SRR13399115;SRR1735642;SRR13399182;SRR4941851;SRR6044824;SRR5043011;SRR13399208;SRR5043009;SRR13399146;SRR6046893;SRR6918276;SRR6046715;SRR6045669;SRR6045306;SRR6046741;SRR1735647;SRR13399175;SRR1735620;SRR5043027;SRR6918279;SRR6045903;SRR6045194;SRR13399168;SRR6045631;SRR6045140;SRR5043015;SRR1735683;SRR13399174;SRR6046547;SRR13399068;SRR13399209;SRR13399114;SRR13399234;S…	123	NZ_CP009360.4	115945	C	T	MODERATE	KV38_RS00570	WP_016706179.1	missense_variant	p.Arg139Gln	R-139-Q
SRR13399195;SRR13827030;SRR6045147;SRR13399105;SRR13399115;SRR6045754;SRR1735642;SRR13399199;SRR13399182;SRR4941851;SRR6044824;SRR6045830;SRR5043011;SRR13399208;SRR5043009;SRR13399146;SRR13827019;SRR6044973;SRR6046893;SRR13399123;SRR6918276;SRR6046073;SRR1735697;SRR13399187;SRR5950818;SRR6046467;SRR6046715;SRR6045669;SRR6045306;SRR6046741;SRR6045488;SRR5950819;SRR6046228;SRR1735647;SRR13399202;SR…	213	NZ_CP009360.4	116755	G	A	MODERATE	KV38_RS00575	WP_023868848.1	missense_variant	p.Arg83Lys	R-83-K
SRR13399195;SRR13827030;SRR13399115;SRR1735642;SRR13399182;SRR4941851;SRR6044824;SRR5043011;SRR13399208;SRR5043009;SRR13399146;SRR6046893;SRR6918276;SRR6046715;SRR6045669;SRR6045306;SRR6046741;SRR1735647;SRR13399175;SRR1735620;SRR5043027;SRR6918279;SRR6046195;SRR6045903;SRR6045194;SRR13399168;SRR6045631;SRR6045140;SRR5043015;SRR1735683;SRR13399174;SRR6046547;SRR13399068;SRR13399209;SRR13399114;SR…	128	NZ_CP009360.4	118834	T	C	MODERATE	KV38_RS00585	WP_023868849.1	missense_variant	p.Lys251Arg	K-251-R
SRR13399195;SRR13827030;SRR13399115;SRR13399182;SRR6044824;SRR5043011;SRR13399208;SRR13399146;SRR6046893;SRR6918276;SRR6046715;SRR6045669;SRR6045306;SRR6046741;SRR13399175;SRR6918279;SRR6045194;SRR13399168;SRR6045631;SRR6045140;SRR13399174;SRR6046547;SRR13399068;SRR13399209;SRR13399114;SRR13399234;SRR13399223;SRR5950799;SRR5950810;SRR6045055;SRR6045239;SRR13399190;SRR1735709;SRR6045606;SRR1339905…	94	NZ_CP009360.4	119708	C	G	MODERATE	KV38_RS00590	WP_031354003.1	missense_variant	p.Ala20Gly	A-20-G
SRR13399195;SRR13827030;SRR6045147;SRR13399105;SRR13399115;SRR6045754;SRR1735642;SRR13399199;SRR13399182;SRR4941851;SRR6044824;SRR6045830;SRR5043011;SRR13399208;SRR5043009;SRR13399146;SRR13827019;SRR6044973;SRR6046893;SRR13399123;SRR6918276;SRR6046073;SRR1735697;SRR13399187;SRR5950818;SRR6046467;SRR6046715;SRR6045669;SRR6045306;SRR6046741;SRR6045488;SRR5950819;SRR6046228;SRR1735647;SRR13399202;SR…	213	NZ_CP009360.4	119895	A	C	MODERATE	KV38_RS00590	WP_031354003.1	missense_variant	p.Glu82Asp	E-82-D
SRR13399195;SRR13827030;SRR13399115;SRR1735642;SRR13399182;SRR4941851;SRR6044824;SRR5043011;SRR13399208;SRR5043009;SRR13399146;SRR6046893;SRR6918276;SRR6046715;SRR6045669;SRR6045306;SRR6046741;SRR1735647;SRR13399175;SRR1735620;SRR5043027;SRR6918279;SRR6045903;SRR6045194;SRR13399168;SRR6045631;SRR6045140;SRR5043015;SRR1735683;SRR13399174;SRR6046547;SRR13399068;SRR13399209;SRR13399114;SRR13399234;S…	121	NZ_CP009360.4	120245	C	T	MODERATE	KV38_RS00590	WP_031354003.1	missense_variant	p.Ser199Leu	S-199-L
SRR13399195;SRR13827030;SRR6045147;SRR13399105;SRR13399115;SRR6045754;SRR1735642;SRR13399199;SRR13399182;SRR4941851;SRR6044824;SRR6045830;SRR5043011;SRR13399208;SRR5043009;SRR13399146;SRR13827019;SRR6044973;SRR6046893;SRR13399123;SRR6918276;SRR6046073;SRR1735697;SRR13399187;SRR5950818;SRR6046467;SRR6046715;SRR6045669;SRR6045306;SRR6046741;SRR6045488;SRR5950819;SRR6046228;SRR1735647;SRR13399202;SR…	213	NZ_CP009360.4	120319	A	G	MODERATE	KV38_RS00590	WP_031354003.1	missense_variant	p.Thr224Ala	T-224-A
SRR13399195;SRR13827030;SRR13399105;SRR13399115;SRR1735642;SRR13399199;SRR13399182;SRR4941851;SRR6044824;SRR5043011;SRR13399208;SRR5043009;SRR13399146;SRR13827019;SRR6046893;SRR6918276;SRR6046073;SRR5950818;SRR6046715;SRR6045669;SRR6045306;SRR6046741;SRR5950819;SRR6046228;SRR1735647;SRR13399126;SRR13399175;SRR1735620;SRR5043027;SRR6045766;SRR13399110;SRR6918279;SRR6045903;SRR6045194;SRR13399168;S…	169	NZ_CP009360.4	121143	G	C	MODERATE	KV38_RS00595	WP_031344696.1	missense_variant	p.Gly138Ala	G-138-A
SRR13399195;SRR13827030;SRR13399115;SRR1735642;SRR13399182;SRR6044824;SRR5043011;SRR13399208;SRR13399146;SRR13827019;SRR6046893;SRR13399123;SRR6918276;SRR6046715;SRR6045669;SRR6045306;SRR6046741;SRR1735647;SRR13399175;SRR1735620;SRR6918279;SRR6046195;SRR6045903;SRR6045194;SRR13399168;SRR6045631;SRR6045140;SRR1735683;SRR13399174;SRR6046547;SRR13399209;SRR13399114;SRR13399234;SRR13399223;SRR5950799…	109	NZ_CP009360.4	122429	C	T	MODERATE	KV38_RS00600	WP_009974325.1	missense_variant	p.Val74Ile	V-74-I
SRR13399195;SRR1735642;SRR13399182;SRR6044824;SRR13399146;SRR6918276;SRR1735647;SRR13399175;SRR1735620;SRR6918279;SRR6045903;SRR1735683;SRR13399174;SRR13399068;SRR13399209;SRR6045239;SRR1735625;SRR1735597;SRR13399177;SRR6918280;SRR6918265;SRR6918275;SRR6918269;SRR6918268;SRR6046487;SRR6918267;SRR13399192;SRR6044907;SRR6918270;SRR6045558;SRR6046665;SRR6046409;SRR6045607;SRR1735572;SRR6045678;SRR17…	36	NZ_CP009360.4	125154	C	G	MODERATE	KV38_RS00615	WP_019733193.1	missense_variant	p.Gln171His	Q-171-H
SRR13399195;SRR1735642;SRR13399182;SRR6044824;SRR13399146;SRR6918276;SRR1735647;SRR13399175;SRR1735620;SRR6918279;SRR6045903;SRR1735683;SRR13399174;SRR13399068;SRR13399209;SRR6045239;SRR1735625;SRR1735597;SRR13399177;SRR6918280;SRR6918265;SRR6918275;SRR6918269;SRR6918268;SRR6046487;SRR6918267;SRR13399192;SRR6044907;SRR6918270;SRR6045558;SRR6046665;SRR6046409;SRR6045607;SRR1735572;SRR6045678;SRR17…	36	NZ_CP009360.4	125402	G	A	MODERATE	KV38_RS00615	WP_019733193.1	missense_variant	p.Arg89Cys	R-89-C
SRR13399195;SRR13827030;SRR6045147;SRR13399105;SRR13399115;SRR6045754;SRR1735642;SRR13399199;SRR13399182;SRR4941851;SRR6044824;SRR6045830;SRR5043011;SRR13399208;SRR5043009;SRR13399146;SRR13827019;SRR6044973;SRR6046893;SRR13399123;SRR6918276;SRR6046073;SRR1735697;SRR13399187;SRR5950818;SRR6046467;SRR6046715;SRR6045669;SRR6045306;SRR6046741;SRR6045488;SRR5950819;SRR6046228;SRR1735647;SRR13399202;SR…	214	NZ_CP009360.4	127560	G	T	MODERATE	KV38_RS00630	WP_023868854.1	missense_variant	p.Asp20Glu	D-20-E
SRR13399195;SRR1735642;SRR13399182;SRR6044824;SRR13399146;SRR6918276;SRR1735647;SRR13399175;SRR1735620;SRR6918279;SRR6045903;SRR1735683;SRR13399174;SRR13399068;SRR13399209;SRR6045239;SRR1735625;SRR1735597;SRR13399177;SRR6918280;SRR6918265;SRR5052632;SRR6918275;SRR6918269;SRR6918268;SRR6046487;SRR6918267;SRR5052626;SRR13399192;SRR6044907;SRR6918270;SRR6045558;SRR6046665;SRR6046409;SRR6045607;SRR17…	38	NZ_CP009360.4	127680	G	A	MODERATE	KV38_RS00635	WP_023868855.1	missense_variant	p.Ala277Val	A-277-V
SRR13399195;SRR1735642;SRR13399182;SRR6044824;SRR13399146;SRR6918276;SRR1735647;SRR13399175;SRR1735620;SRR6918279;SRR6045903;SRR1735683;SRR13399174;SRR13399068;SRR13399209;SRR6045239;SRR1735625;SRR1735597;SRR13399177;SRR6918280;SRR6918265;SRR5052632;SRR6918275;SRR6918269;SRR6918268;SRR6046487;SRR6918267;SRR5052626;SRR13399192;SRR6044907;SRR6918270;SRR6045558;SRR6046665;SRR6046409;SRR6045607;SRR17…	38	NZ_CP009360.4	127945	A	C	MODERATE	KV38_RS00635	WP_023868855.1	missense_variant	p.Ser189Ala	S-189-A
SRR13399195;SRR1735642;SRR13399182;SRR6044824;SRR13399146;SRR1735647;SRR13399175;SRR1735620;SRR6045903;SRR1735683;SRR13399174;SRR13399068;SRR13399209;SRR6045239;SRR1735625;SRR1735597;SRR13399177;SRR6918265;SRR5052632;SRR6918269;SRR6918268;SRR6046487;SRR6918267;SRR5052626;SRR13399192;SRR6044907;SRR6918270;SRR6045558;SRR6046665;SRR6046409;SRR6045607;SRR1735572;SRR6045678;SRR1735666	34	NZ_CP009360.4	128138	T	G	MODERATE	KV38_RS00635	WP_023868855.1	missense_variant	p.Arg124Ser	R-124-S
SRR13399195;SRR13827030;SRR13399105;SRR13399115;SRR6045754;SRR1735642;SRR13399199;SRR13399182;SRR4941851;SRR6044824;SRR6045830;SRR5043011;SRR13399208;SRR5043009;SRR13399146;SRR13827019;SRR6044973;SRR6046893;SRR6918276;SRR6046073;SRR13399187;SRR5950818;SRR6046715;SRR6045669;SRR6045306;SRR6046741;SRR5950819;SRR6046228;SRR1735647;SRR13399202;SRR13399126;SRR13399175;SRR1735620;SRR5043027;SRR6045766;S…	197	NZ_CP009360.4	128140	T	C	MODERATE	KV38_RS00635	WP_023868855.1	missense_variant	p.Arg124Gly	R-124-G
SRR13399195;SRR13827030;SRR6045147;SRR13399105;SRR13399115;SRR6045754;SRR1735642;SRR13399199;SRR13399182;SRR4941851;SRR6044824;SRR6045830;SRR5043011;SRR13399208;SRR5043009;SRR13399146;SRR13827019;SRR6044973;SRR6046893;SRR13399123;SRR6918276;SRR6046073;SRR1735697;SRR13399187;SRR5950818;SRR6046467;SRR6046715;SRR6045669;SRR6045306;SRR6046741;SRR6045488;SRR5950819;SRR6046228;SRR1735647;SRR13399202;SR…	214	NZ_CP009360.4	128349	A	G	MODERATE	KV38_RS00635	WP_023868855.1	missense_variant	p.Val54Ala	V-54-A
SRR13399195;SRR13827030;SRR6045147;SRR13399105;SRR13399115;SRR6045754;SRR1735642;SRR13399199;SRR13399182;SRR4941851;SRR6044824;SRR6045830;SRR5043011;SRR13399208;SRR5043009;SRR13399146;SRR13827019;SRR6044973;SRR6046893;SRR13399123;SRR6918276;SRR6046073;SRR1735697;SRR13399187;SRR5950818;SRR6046467;SRR6046715;SRR6045669;SRR6045306;SRR6046741;SRR6045488;SRR5950819;SRR6046228;SRR1735647;SRR13399202;SR…	214	NZ_CP009360.4	128566	C	G	MODERATE	KV38_RS00640	WP_031354004.1	missense_variant	p.Glu189Asp	E-189-D
SRR13399195;SRR1735642;SRR13399182;SRR6044824;SRR13399146;SRR1735647;SRR13399175;SRR1735620;SRR6045903;SRR1735683;SRR13399174;SRR13399068;SRR13399209;SRR6045239;SRR1735625;SRR1735597;SRR13399177;SRR6918265;SRR5052632;SRR6918269;SRR6918268;SRR6046487;SRR6918267;SRR13399192;SRR6044907;SRR6918270;SRR6045558;SRR6046665;SRR6046409;SRR6045607;SRR1735572;SRR6045678;SRR1735666	33	NZ_CP009360.4	128612	T	C	MODERATE	KV38_RS00640	WP_031354004.1	missense_variant	p.His174Arg	H-174-R
SRR13399195;SRR13827030;SRR6045147;SRR13399105;SRR13399064;SRR13399115;SRR6045754;SRR1735642;SRR13399199;SRR13399182;SRR4941851;SRR6044824;SRR6045830;SRR5043011;SRR13399208;SRR5043009;SRR13399146;SRR13827019;SRR6044973;SRR6046893;SRR13399123;SRR6918276;SRR6046073;SRR1735697;SRR5950815;SRR13399187;SRR5950818;SRR6046467;SRR6046715;SRR6045669;SRR6045306;SRR6046741;SRR6045488;SRR5950819;SRR6046228;SR…	238	NZ_CP009360.4	130172	C	A	MODERATE	KV38_RS00650	WP_033724409.1	missense_variant	p.Ala162Glu	A-162-E
SRR13399195;SRR13827030;SRR13399105;SRR13399115;SRR1735642;SRR13399182;SRR4941851;SRR6044824;SRR5043011;SRR13399208;SRR5043009;SRR13399146;SRR6046893;SRR13399123;SRR6918276;SRR5950818;SRR6046715;SRR6045669;SRR6045306;SRR6046741;SRR5950819;SRR6046228;SRR1735647;SRR13399202;SRR13399126;SRR13399175;SRR1735620;SRR5043027;SRR6045766;SRR13399110;SRR6918279;SRR6045903;SRR6045194;SRR13399168;SRR6045631;S…	163	NZ_CP009360.4	131085	T	G	MODERATE	KV38_RS00655	WP_023868858.1	missense_variant	p.Ile298Leu	I-298-L
SRR13399195;SRR13827030;SRR6045147;SRR13399105;SRR13399064;SRR13399115;SRR6045754;SRR1735642;SRR13399199;SRR13399182;SRR4941851;SRR6044824;SRR6045830;SRR5043011;SRR13399208;SRR5043009;SRR13399146;SRR13827019;SRR6044973;SRR6046893;SRR13399123;SRR6918276;SRR6046073;SRR1735697;SRR5950815;SRR13399187;SRR5950818;SRR6046467;SRR6046715;SRR6045669;SRR6045306;SRR6046741;SRR6045488;SRR5950819;SRR6046228;SR…	237	NZ_CP009360.4	131298	C	T	MODERATE	KV38_RS00655	WP_023868858.1	missense_variant	p.Gly227Ser	G-227-S
SRR13399195;SRR6045147;SRR13399105;SRR1735642;SRR13399182;SRR6044824;SRR13399146;SRR13827019;SRR1735697;SRR5950818;SRR6046467;SRR6045488;SRR5950819;SRR6046228;SRR1735647;SRR13399202;SRR13399126;SRR13399175;SRR1735620;SRR6045766;SRR13399110;SRR6046195;SRR6045903;SRR6044903;SRR1735636;SRR13399197;SRR13399206;SRR1735683;SRR13399174;SRR13399068;SRR13399209;SRR6046904;SRR13399183;SRR6046623;SRR6046687…	93	NZ_CP009360.4	132589	G	C	MODERATE	KV38_RS00665	WP_031354005.1	missense_variant	p.Glu22Gln	E-22-Q
SRR13399195;SRR13827030;SRR6045147;SRR13399105;SRR13399115;SRR6045754;SRR1735642;SRR13399199;SRR13399182;SRR4941851;SRR6044824;SRR6045830;SRR5043011;SRR13399208;SRR5043009;SRR13399146;SRR13827019;SRR6044973;SRR6046893;SRR6918276;SRR6046073;SRR1735697;SRR13399187;SRR5950818;SRR6046467;SRR6046715;SRR6045669;SRR6045306;SRR6046741;SRR6045488;SRR5950819;SRR6046228;SRR1735647;SRR13399202;SRR13399126;SR…	211	NZ_CP009360.4	133153	A	G	MODERATE	KV38_RS00665	WP_031354005.1	missense_variant	p.Ile210Val	I-210-V
SRR13399195;SRR13827030;SRR6045147;SRR13399105;SRR13399115;SRR6045754;SRR1735642;SRR13399199;SRR13399182;SRR4941851;SRR6044824;SRR6045830;SRR5043011;SRR13399208;SRR5043009;SRR13399146;SRR13827019;SRR6044973;SRR6046893;SRR13399123;SRR6918276;SRR6046073;SRR1735697;SRR13399187;SRR5950818;SRR6046467;SRR6046715;SRR6045669;SRR6045306;SRR6046741;SRR6045488;SRR5950819;SRR6046228;SRR1735647;SRR13399202;SR…	212	NZ_CP009360.4	134391	C	T	MODERATE	KV38_RS00675	WP_033719226.1	missense_variant	p.Ala24Val	A-24-V
SRR13399195;SRR13827030;SRR13399115;SRR1735642;SRR13399199;SRR13399182;SRR4941851;SRR6044824;SRR5043011;SRR13399208;SRR5043009;SRR13399146;SRR6046893;SRR6918276;SRR6046073;SRR13399187;SRR6046715;SRR6045669;SRR6045306;SRR6046741;SRR1735647;SRR13399175;SRR1735620;SRR5043027;SRR6918279;SRR6045903;SRR6045194;SRR13399168;SRR6045631;SRR6045140;SRR6045408;SRR6046823;SRR5043015;SRR1735683;SRR13399174;SRR…	138	NZ_CP009360.4	134531	A	G	MODERATE	KV38_RS00675	WP_033719226.1	missense_variant	p.Thr71Ala	T-71-A
SRR13399195;SRR13827030;SRR6045147;SRR13399105;SRR13399115;SRR6045754;SRR1735642;SRR13399199;SRR13399182;SRR4941851;SRR6044824;SRR6045830;SRR5043011;SRR13399208;SRR5043009;SRR13399146;SRR13827019;SRR6044973;SRR6046893;SRR6918276;SRR6046073;SRR1735697;SRR13399187;SRR5950818;SRR6046467;SRR6046715;SRR6045669;SRR6045306;SRR6046741;SRR6045488;SRR5950819;SRR6046228;SRR1735647;SRR13399202;SRR13399126;SR…	211	NZ_CP009360.4	134654	A	G	MODERATE	KV38_RS00675	WP_033719226.1	missense_variant	p.Ile112Val	I-112-V
SRR13399195;SRR13827030;SRR13399115;SRR1735642;SRR13399199;SRR13399182;SRR4941851;SRR6044824;SRR5043011;SRR13399208;SRR5043009;SRR13399146;SRR6046893;SRR6918276;SRR6046073;SRR13399187;SRR6046715;SRR6045669;SRR6045306;SRR6046741;SRR1735647;SRR13399175;SRR1735620;SRR5043027;SRR6918279;SRR6045903;SRR6045194;SRR13399168;SRR6045631;SRR6045140;SRR6045408;SRR6046823;SRR5043015;SRR1735683;SRR13399174;SRR…	139	NZ_CP009360.4	135386	T	C	MODERATE	KV38_RS00680	WP_023868861.1	missense_variant	p.Asp196Gly	D-196-G
SRR13399195;SRR13827030;SRR6045147;SRR13399105;SRR13399115;SRR6045754;SRR1735642;SRR13399199;SRR13399182;SRR4941851;SRR6044824;SRR6045830;SRR5043011;SRR13399208;SRR5043009;SRR13399146;SRR13827019;SRR6044973;SRR6046893;SRR13399123;SRR6918276;SRR6046073;SRR1735697;SRR13399187;SRR5950818;SRR6046467;SRR6046715;SRR6045669;SRR6045306;SRR6046741;SRR6045488;SRR5950819;SRR6046228;SRR1735647;SRR13399202;SR…	209	NZ_CP009360.4	135504	T	C	MODERATE	KV38_RS00680	WP_023868861.1	missense_variant	p.Met157Val	M-157-V
SRR13399195;SRR13827030;SRR13399105;SRR13399115;SRR1735642;SRR13399199;SRR13399182;SRR4941851;SRR6044824;SRR5043011;SRR13399208;SRR5043009;SRR13399146;SRR6046893;SRR6918276;SRR6046073;SRR13399187;SRR5950818;SRR6046715;SRR6045669;SRR6045306;SRR6046741;SRR5950819;SRR6046228;SRR1735647;SRR13399202;SRR13399126;SRR13399175;SRR1735620;SRR5043027;SRR6045766;SRR13399110;SRR6918279;SRR6045903;SRR6045194;S…	175	NZ_CP009360.4	135516	G	A	MODERATE	KV38_RS00680	WP_023868861.1	missense_variant	p.Arg153Cys	R-153-C
SRR13399195;SRR13827030;SRR13399105;SRR13399115;SRR1735642;SRR13399199;SRR13399182;SRR4941851;SRR6044824;SRR5043011;SRR13399208;SRR5043009;SRR13399146;SRR6046893;SRR6918276;SRR6046073;SRR13399187;SRR5950818;SRR6046715;SRR6045669;SRR6045306;SRR6046741;SRR5950819;SRR6046228;SRR1735647;SRR13399202;SRR13399126;SRR13399175;SRR1735620;SRR5043027;SRR6045766;SRR13399110;SRR6918279;SRR6045903;SRR6045194;S…	177	NZ_CP009360.4	135543	T	C	MODERATE	KV38_RS00680	WP_023868861.1	missense_variant	p.Thr144Ala	T-144-A
SRR13399195;SRR13827030;SRR13399115;SRR1735642;SRR13399199;SRR13399182;SRR6044824;SRR5043011;SRR13399208;SRR13399146;SRR6046893;SRR6918276;SRR6046073;SRR13399187;SRR6046715;SRR6045669;SRR6045306;SRR6046741;SRR1735647;SRR13399194;SRR13399175;SRR1735620;SRR6046074;SRR6918279;SRR6045903;SRR6045194;SRR13399168;SRR6045631;SRR6046337;SRR6045140;SRR6045408;SRR6046823;SRR1735683;SRR13399174;SRR6046547;SR…	127	NZ_CP009360.4	139130	C	A	MODERATE	KV38_RS00700	WP_033719225.1	missense_variant	p.Pro70Gln	P-70-Q
SRR13399195;SRR13827030;SRR6045147;SRR13399115;SRR6045754;SRR1735642;SRR13399199;SRR13399182;SRR4941851;SRR6044824;SRR6045830;SRR5043011;SRR13399208;SRR5043009;SRR13399146;SRR13827019;SRR6044973;SRR6046893;SRR13399123;SRR6918276;SRR6046073;SRR1735697;SRR6046467;SRR6046715;SRR6045669;SRR6045306;SRR6046741;SRR6045488;SRR1735647;SRR13399194;SRR13399175;SRR1735620;SRR5043027;SRR6046074;SRR13399110;SR…	184	NZ_CP009360.4	140059	G	T	MODERATE	KV38_RS00700	WP_033719225.1	missense_variant	p.Ala380Ser	A-380-S
SRR13399195;SRR13827030;SRR13399115;SRR1735642;SRR13399199;SRR13399182;SRR4941851;SRR6044824;SRR5043011;SRR13399208;SRR5043009;SRR13399146;SRR13827019;SRR6046893;SRR13399123;SRR6918276;SRR6046073;SRR6046715;SRR6045669;SRR6045306;SRR6046741;SRR1735647;SRR13399194;SRR13399175;SRR1735620;SRR5043027;SRR6046074;SRR6918279;SRR6045903;SRR6045194;SRR13399168;SRR6045631;SRR6046337;SRR6045140;SRR6045408;SR…	155	NZ_CP009360.4	140380	G	A	MODERATE	KV38_RS00705	WP_023866817.1	missense_variant	p.Val8Ile	V-8-I
SRR13399195;SRR13827030;SRR6045147;SRR13399115;SRR6045754;SRR1735642;SRR13399199;SRR13399182;SRR6044824;SRR6045830;SRR5043011;SRR13399208;SRR13399146;SRR13827019;SRR6044973;SRR6046893;SRR13399123;SRR6918276;SRR6046073;SRR1735697;SRR6046467;SRR6046715;SRR6045669;SRR6045306;SRR6046741;SRR6045488;SRR1735647;SRR13399194;SRR13399175;SRR1735620;SRR6046074;SRR13399110;SRR6918279;SRR6046195;SRR6045903;SR…	160	NZ_CP009360.4	140774	C	T	MODERATE	KV38_RS00705	WP_023866817.1	missense_variant	p.Ala139Val	A-139-V
SRR13399195;SRR13827030;SRR13399115;SRR6045754;SRR1735642;SRR13399199;SRR13399182;SRR6044824;SRR5043011;SRR13399208;SRR13399146;SRR6046893;SRR13399123;SRR6918276;SRR6046073;SRR6046715;SRR6045669;SRR6045306;SRR6046741;SRR1735647;SRR13399194;SRR13399175;SRR1735620;SRR6046074;SRR6918279;SRR6045903;SRR6045194;SRR13399168;SRR6045631;SRR6046337;SRR6045140;SRR6045408;SRR6046823;SRR1735683;SRR13399174;SR…	127	NZ_CP009360.4	141361	G	A	MODERATE	KV38_RS00710	WP_003876363.1	missense_variant	p.Arg74Lys	R-74-K
SRR13399195;SRR13827030;SRR13399115;SRR13399199;SRR13399182;SRR4941851;SRR6044824;SRR5043011;SRR13399208;SRR5043009;SRR13399146;SRR13827019;SRR6046893;SRR13399123;SRR6918276;SRR6046073;SRR6046715;SRR6045669;SRR6045306;SRR6046741;SRR13399194;SRR13399175;SRR5043027;SRR6046074;SRR6918279;SRR6046195;SRR6045194;SRR13399168;SRR6045631;SRR6046337;SRR6045140;SRR6045408;SRR6046823;SRR5043015;SRR13399174;S…	148	NZ_CP009360.4	141668	C	G	MODERATE	KV38_RS00710	WP_003876363.1	missense_variant	p.Asp176Glu	D-176-E
SRR13399195;SRR13827030;SRR6045147;SRR13399105;SRR13399115;SRR6045754;SRR1735642;SRR13399199;SRR13399182;SRR4941851;SRR6044824;SRR6045830;SRR5043011;SRR13399208;SRR5043009;SRR13399146;SRR13827019;SRR6044973;SRR6046893;SRR13399123;SRR6918276;SRR6046073;SRR1735697;SRR13399187;SRR5950818;SRR6046467;SRR6046715;SRR6045669;SRR6045306;SRR6046741;SRR6045488;SRR5950819;SRR6046228;SRR1735647;SRR13399202;SR…	217	NZ_CP009360.4	141754	G	A	MODERATE	KV38_RS00715	WP_023868862.1	missense_variant	p.Val7Ile	V-7-I
SRR13399195;SRR13827030;SRR13399115;SRR6045754;SRR1735642;SRR13399199;SRR13399182;SRR4941851;SRR6044824;SRR5043011;SRR13399208;SRR5043009;SRR13399146;SRR13827019;SRR6046893;SRR13399123;SRR6918276;SRR6046073;SRR6046715;SRR6045669;SRR6045306;SRR6046741;SRR1735647;SRR13399194;SRR13399175;SRR1735620;SRR5043027;SRR6046074;SRR6918279;SRR6046195;SRR6045903;SRR6045194;SRR13399168;SRR6045631;SRR6046337;SR…	157	NZ_CP009360.4	141839	A	C	MODERATE	KV38_RS00715	WP_023868862.1	missense_variant	p.Asp35Ala	D-35-A
SRR13399195;SRR13827030;SRR6045147;SRR13399105;SRR13399115;SRR6045754;SRR1735642;SRR13399199;SRR13399182;SRR4941851;SRR6044824;SRR6045830;SRR5043011;SRR13399208;SRR5043009;SRR13399146;SRR13827019;SRR6044973;SRR6046893;SRR13399123;SRR6918276;SRR6046073;SRR1735697;SRR13399187;SRR5950818;SRR6046467;SRR6046715;SRR6045669;SRR6045306;SRR6046741;SRR6045488;SRR5950819;SRR6046228;SRR1735647;SRR13399202;SR…	217	NZ_CP009360.4	142015	A	G	MODERATE	KV38_RS00715	WP_023868862.1	missense_variant	p.Ser94Gly	S-94-G
SRR13399195;SRR13827030;SRR13399064;SRR6045754;SRR1735642;SRR13399182;SRR4941851;SRR6044824;SRR6045830;SRR5043011;SRR13399208;SRR5043009;SRR13399146;SRR6044973;SRR6046893;SRR13399123;SRR6918276;SRR6046715;SRR6045669;SRR6045306;SRR6046741;SRR1735647;SRR13399175;SRR1735620;SRR5043027;SRR6046074;SRR6918279;SRR6045903;SRR6045194;SRR13399168;SRR6045631;SRR6046337;SRR6046167;SRR6045140;SRR6045956;SRR60…	133	NZ_CP009360.4	153923	G	C	MODERATE	KV38_RS00775	WP_023868865.1	missense_variant	p.Leu263Val	L-263-V
SRR13399195;SRR13827030;SRR6045147;SRR13399105;SRR13399064;SRR6045754;SRR1735642;SRR13399199;SRR13399182;SRR4941851;SRR6044824;SRR6045830;SRR5043011;SRR13399208;SRR5043009;SRR13399146;SRR13827019;SRR6044973;SRR6046893;SRR13399123;SRR6918276;SRR6046073;SRR1735697;SRR13399187;SRR5950818;SRR6046467;SRR6046715;SRR6045669;SRR6045306;SRR6046741;SRR6045488;SRR5950819;SRR6046228;SRR1735647;SRR13399202;SR…	215	NZ_CP009360.4	153928	C	G	MODERATE	KV38_RS00775	WP_023868865.1	missense_variant	p.Arg261Pro	R-261-P
SRR13399195;SRR13827030;SRR13399064;SRR6045754;SRR1735642;SRR13399182;SRR4941851;SRR6044824;SRR6045830;SRR5043011;SRR13399208;SRR5043009;SRR13399146;SRR6044973;SRR6046893;SRR13399123;SRR6918276;SRR6046715;SRR6045669;SRR6045306;SRR6046741;SRR1735647;SRR13399194;SRR13399175;SRR1735620;SRR5043027;SRR6046074;SRR13399110;SRR6918279;SRR6046195;SRR6045903;SRR6045194;SRR13399168;SRR6045631;SRR6046337;SRR…	148	NZ_CP009360.4	154048	T	C	MODERATE	KV38_RS00775	WP_023868865.1	missense_variant	p.Gln221Arg	Q-221-R
SRR13399195;SRR13827030;SRR6045147;SRR13399105;SRR13399064;SRR1735642;SRR13399199;SRR13399182;SRR6044824;SRR5043011;SRR13399146;SRR13827019;SRR6046893;SRR13399123;SRR6918276;SRR6046073;SRR1735697;SRR13399187;SRR5950818;SRR6046467;SRR6046715;SRR6045669;SRR6045306;SRR6046741;SRR6045488;SRR5950819;SRR6046228;SRR1735647;SRR13399202;SRR13399194;SRR13399126;SRR13399175;SRR1735620;SRR6045766;SRR13399110…	165	NZ_CP009360.4	154121	C	A	MODERATE	KV38_RS00775	WP_023868865.1	missense_variant	p.Val197Leu	V-197-L
SRR13399195;SRR13827030;SRR6045147;SRR13399105;SRR13399064;SRR1735642;SRR13399199;SRR13399182;SRR6044824;SRR5043011;SRR13399146;SRR13827019;SRR6046893;SRR13399123;SRR6918276;SRR6046073;SRR1735697;SRR13399187;SRR5950818;SRR6046467;SRR6046715;SRR6045669;SRR6045306;SRR6046741;SRR6045488;SRR5950819;SRR6046228;SRR1735647;SRR13399202;SRR13399126;SRR13399175;SRR1735620;SRR6045766;SRR6918279;SRR6045903;S…	152	NZ_CP009360.4	154523	C	A	MODERATE	KV38_RS00775	WP_023868865.1	missense_variant	p.Ala63Ser	A-63-S
SRR13399195;SRR13827030;SRR13399064;SRR1735642;SRR13399182;SRR6044824;SRR5043011;SRR13399146;SRR6046893;SRR13399123;SRR6918276;SRR6046715;SRR6045669;SRR6045306;SRR6046741;SRR1735647;SRR13399175;SRR1735620;SRR6918279;SRR6045903;SRR13399168;SRR6045631;SRR6045140;SRR6045956;SRR1735683;SRR13399174;SRR6046547;SRR13399068;SRR13399209;SRR13399234;SRR13399223;SRR6045239;SRR13399190;SRR1735709;SRR6046768;…	83	NZ_CP009360.4	154688	C	A	MODERATE	KV38_RS00775	WP_023868865.1	missense_variant	p.Ala8Ser	A-8-S
SRR13399195;SRR13827030;SRR13399064;SRR6045754;SRR1735642;SRR13399182;SRR4941851;SRR6044824;SRR6045830;SRR5043011;SRR13399208;SRR5043009;SRR13399146;SRR6044973;SRR6046893;SRR13399123;SRR6918276;SRR6046715;SRR6045669;SRR6045306;SRR6046741;SRR1735647;SRR13399175;SRR1735620;SRR5043027;SRR6046074;SRR6918279;SRR6045903;SRR6045194;SRR13399168;SRR6045631;SRR6046337;SRR6046167;SRR6045140;SRR6045956;SRR60…	132	NZ_CP009360.4	155684	C	G	MODERATE	KV38_RS00785	WP_071321351.1	missense_variant	p.Glu381Gln	E-381-Q
SRR13399195;SRR13827030;SRR13399064;SRR6045754;SRR13399182;SRR4941851;SRR6045830;SRR5043011;SRR13399208;SRR5043009;SRR13399146;SRR6044973;SRR6046893;SRR13399123;SRR6918276;SRR6046715;SRR6045669;SRR6045306;SRR1735647;SRR13399175;SRR5043027;SRR6046074;SRR6918279;SRR6045194;SRR13399168;SRR6045631;SRR6046167;SRR6045140;SRR6045956;SRR6045084;SRR6046328;SRR5043015;SRR1735683;SRR13399174;SRR13399068;SRR…	110	NZ_CP009360.4	155692	C	T	MODERATE	KV38_RS00785	WP_071321351.1	missense_variant	p.Arg378His	R-378-H
SRR13399195;SRR13827030;SRR13399064;SRR6045754;SRR1735642;SRR13399199;SRR13399182;SRR4941851;SRR6044824;SRR6045830;SRR5043011;SRR13399208;SRR5043009;SRR13399146;SRR6044973;SRR6046893;SRR13399123;SRR6918276;SRR6046715;SRR6045669;SRR6045306;SRR6046741;SRR1735647;SRR13399175;SRR1735620;SRR5043027;SRR6046074;SRR6918279;SRR6045903;SRR6045194;SRR13399168;SRR6045631;SRR6046337;SRR6046167;SRR6045140;SRR6…	137	NZ_CP009360.4	156592	G	C	MODERATE	KV38_RS00785	WP_071321351.1	missense_variant	p.Ala78Gly	A-78-G
SRR13399195;SRR13827030;SRR13399064;SRR6045754;SRR13399199;SRR13399182;SRR4941851;SRR6045830;SRR13399208;SRR5043009;SRR13399146;SRR13399123;SRR6918276;SRR6046073;SRR6046467;SRR6046715;SRR6045669;SRR6045306;SRR13399194;SRR13399175;SRR1735620;SRR5043027;SRR13399110;SRR6918279;SRR6045903;SRR6045194;SRR13399168;SRR6046167;SRR6045140;SRR6045956;SRR6045084;SRR6046328;SRR5043015;SRR13399174;SRR13399068;…	104	NZ_CP009360.4	156614	TGGG	TGGGGGG	MODERATE	KV38_RS00785	WP_071321351.1	conservative_inframe_insertion	p.Ala69_Pro70insPro	AP-69:70-P
SRR13399195;SRR6045147;SRR13399105;SRR13399115;SRR1735642;SRR13399199;SRR13399182;SRR4941851;SRR6044824;SRR5043009;SRR13399146;SRR13827019;SRR6046893;SRR13399123;SRR6918276;SRR6046073;SRR1735697;SRR5950815;SRR13399187;SRR5950818;SRR6046467;SRR6046715;SRR6045669;SRR6046741;SRR6045488;SRR5950819;SRR6046228;SRR1735647;SRR13399202;SRR13399194;SRR13399126;SRR13399175;SRR1735620;SRR5043027;SRR13399110;…	173	NZ_CP009360.4	168069	A	T	HIGH	KV38_RS00820	WP_011723384.1	stop_gained	p.Leu32*	L-32-*
SRR13399195;SRR6045147;SRR13399105;SRR13399115;SRR1735642;SRR13399199;SRR13399182;SRR4941851;SRR6044824;SRR5043009;SRR13399146;SRR13827019;SRR6046893;SRR13399123;SRR6918276;SRR6046073;SRR1735697;SRR5950815;SRR13399187;SRR5950818;SRR6046467;SRR6046715;SRR6045669;SRR6046741;SRR6045488;SRR5950819;SRR6046228;SRR1735647;SRR13399202;SRR13399194;SRR13399126;SRR13399175;SRR1735620;SRR5043027;SRR13399110;…	173	NZ_CP009360.4	168070	A	C	MODERATE	KV38_RS00820	WP_011723384.1	missense_variant	p.Leu32Val	L-32-V
SRR13399195;SRR1735642;SRR13399182;SRR4941851;SRR6044824;SRR5043009;SRR13399146;SRR6046893;SRR6918276;SRR6046715;SRR6045669;SRR6046741;SRR1735647;SRR13399175;SRR1735620;SRR5043027;SRR6918279;SRR6045903;SRR6045194;SRR6045631;SRR6045140;SRR5043015;SRR1735683;SRR13399174;SRR13399068;SRR13399209;SRR5043007;SRR5052616;SRR6045239;SRR5043003;SRR1735709;SRR5043029;SRR1735625;SRR5043013;SRR6045922;SRR1735…	73	NZ_CP009360.4	168153	G	A	MODERATE	KV38_RS00820	WP_011723384.1	missense_variant	p.Ala4Val	A-4-V
SRR13399195;SRR13827030;SRR13399064;SRR6045754;SRR1735642;SRR13399182;SRR4941851;SRR6044824;SRR6045830;SRR5043011;SRR13399208;SRR5043009;SRR13399146;SRR6044973;SRR6046893;SRR6918276;SRR6046715;SRR6045669;SRR6045306;SRR6046741;SRR1735647;SRR13399175;SRR1735620;SRR5043027;SRR6046074;SRR6918279;SRR6045903;SRR6045194;SRR13399168;SRR6045631;SRR6046337;SRR6046167;SRR6045140;SRR6045084;SRR6046823;SRR604…	135	NZ_CP009360.4	176144	T	G	MODERATE	KV38_RS00875	WP_180896998.1	missense_variant	p.Trp206Gly	W-206-G
SRR13399195;SRR13827030;SRR6045147;SRR13399105;SRR13399064;SRR6045754;SRR1735642;SRR13399199;SRR13399182;SRR4941851;SRR6044824;SRR6045830;SRR5043011;SRR13399208;SRR5043009;SRR13399146;SRR13827019;SRR6044973;SRR6046893;SRR13399123;SRR6918276;SRR6046073;SRR1735697;SRR13399187;SRR5950818;SRR6046467;SRR6046715;SRR6045669;SRR6045306;SRR6046741;SRR6045488;SRR5950819;SRR6046228;SRR1735647;SRR13399202;SR…	216	NZ_CP009360.4	176218	C	G	MODERATE	KV38_RS00875	WP_180896998.1	missense_variant	p.Asp230Glu	D-230-E
SRR13399195;SRR13827030;SRR6045147;SRR13399105;SRR13399064;SRR6045754;SRR1735642;SRR13399199;SRR13399182;SRR4941851;SRR6044824;SRR6045830;SRR5043011;SRR13399208;SRR5043009;SRR13399146;SRR13827019;SRR6044973;SRR6046893;SRR13399123;SRR6918276;SRR6046073;SRR1735697;SRR13399187;SRR5950818;SRR6046467;SRR6046715;SRR6045669;SRR6045306;SRR6046741;SRR6045488;SRR5950819;SRR6046228;SRR1735647;SRR13399202;SR…	217	NZ_CP009360.4	177480	C	G	MODERATE	KV38_RS00885	WP_063966947.1	missense_variant	p.Ser277Thr	S-277-T
SRR13399195;SRR13827030;SRR13399064;SRR6045754;SRR1735642;SRR13399182;SRR4941851;SRR6044824;SRR6045830;SRR5043011;SRR13399208;SRR5043009;SRR13399146;SRR6044973;SRR6046893;SRR6918276;SRR6046715;SRR6045669;SRR6045306;SRR6046741;SRR1735647;SRR13399175;SRR1735620;SRR5043027;SRR6046074;SRR6918279;SRR6045903;SRR6045194;SRR13399168;SRR6045631;SRR6046337;SRR6046167;SRR6045140;SRR6045084;SRR6046823;SRR604…	135	NZ_CP009360.4	177583	C	A	MODERATE	KV38_RS00885	WP_063966947.1	missense_variant	p.Ala243Ser	A-243-S
SRR13399195;SRR13827030;SRR6045147;SRR13399105;SRR13399064;SRR6045754;SRR1735642;SRR13399199;SRR13399182;SRR4941851;SRR6044824;SRR6045830;SRR5043011;SRR13399208;SRR5043009;SRR13399146;SRR13827019;SRR6044973;SRR6046893;SRR13399123;SRR6918276;SRR6046073;SRR1735697;SRR13399187;SRR5950818;SRR6046467;SRR6046715;SRR6045669;SRR6045306;SRR6046741;SRR6045488;SRR5950819;SRR6046228;SRR1735647;SRR13399202;SR…	218	NZ_CP009360.4	177892	C	T	MODERATE	KV38_RS00885	WP_063966947.1	missense_variant	p.Val140Ile	V-140-I
SRR13399195;SRR1735642;SRR13399182;SRR4941851;SRR6044824;SRR5043009;SRR13399146;SRR6046893;SRR6918276;SRR6046715;SRR6045669;SRR6046741;SRR1735647;SRR13399175;SRR1735620;SRR5043027;SRR6918279;SRR6045903;SRR6045194;SRR6045631;SRR6046167;SRR6045140;SRR5043015;SRR1735683;SRR13399174;SRR13399068;SRR13399209;SRR5043007;SRR5052616;SRR6045239;SRR5043003;SRR1735709;SRR5043029;SRR1735625;SRR5043013;SRR6045…	74	NZ_CP009360.4	179021	C	T	MODERATE	KV38_RS00890	WP_033719217.1	missense_variant	p.Gly124Asp	G-124-D
SRR13399195;SRR1735642;SRR13399182;SRR4941851;SRR6044824;SRR5043009;SRR13399146;SRR6046893;SRR6918276;SRR6046715;SRR6045669;SRR6046741;SRR1735647;SRR13399175;SRR1735620;SRR5043027;SRR6918279;SRR6045903;SRR6045194;SRR6045631;SRR6046167;SRR6045140;SRR5043015;SRR1735683;SRR13399174;SRR13399068;SRR13399209;SRR5043007;SRR5052616;SRR6045239;SRR5043003;SRR1735709;SRR5043029;SRR1735625;SRR5043013;SRR6045…	74	NZ_CP009360.4	179022	C	T	MODERATE	KV38_RS00890	WP_033719217.1	missense_variant	p.Gly124Ser	G-124-S
SRR13399195;SRR1735642;SRR13399182;SRR4941851;SRR6044824;SRR5043009;SRR13399146;SRR6046893;SRR6918276;SRR6046715;SRR6045669;SRR6046741;SRR1735647;SRR13399194;SRR13399175;SRR1735620;SRR5043027;SRR6918279;SRR6046195;SRR6045903;SRR6045194;SRR6045631;SRR6046167;SRR6045140;SRR6046823;SRR5043015;SRR1735683;SRR13399174;SRR13399068;SRR13399209;SRR5043007;SRR5052616;SRR6045239;SRR5043003;SRR1735709;SRR604…	88	NZ_CP009360.4	179037	G	T	MODERATE	KV38_RS00890	WP_033719217.1	missense_variant	p.His119Asn	H-119-N
SRR13399195;SRR1735642;SRR13399182;SRR4941851;SRR6044824;SRR5043009;SRR13399146;SRR6046893;SRR6918276;SRR6046715;SRR6045669;SRR6046741;SRR1735647;SRR13399175;SRR1735620;SRR5043027;SRR6918279;SRR6045903;SRR6045194;SRR6045631;SRR6046167;SRR6045140;SRR5043015;SRR1735683;SRR13399174;SRR13399068;SRR13399209;SRR5043007;SRR5052616;SRR6045239;SRR5043003;SRR1735709;SRR5043029;SRR1735625;SRR5043013;SRR6045…	75	NZ_CP009360.4	179096	T	C	MODERATE	KV38_RS00890	WP_033719217.1	missense_variant	p.His99Arg	H-99-R
SRR13399195;SRR1735642;SRR13399182;SRR4941851;SRR6044824;SRR5043009;SRR13399146;SRR6046893;SRR6918276;SRR6046715;SRR6045669;SRR6046741;SRR1735647;SRR13399175;SRR1735620;SRR5043027;SRR6918279;SRR6045903;SRR6045194;SRR6045631;SRR6046167;SRR6045140;SRR5043015;SRR1735683;SRR13399174;SRR13399068;SRR13399209;SRR5043007;SRR5052616;SRR6045239;SRR5043003;SRR1735709;SRR5043029;SRR1735625;SRR5043013;SRR6045…	74	NZ_CP009360.4	179216	T	G	MODERATE	KV38_RS00890	WP_033719217.1	missense_variant	p.Glu59Ala	E-59-A
SRR13399195;SRR13827030;SRR13399064;SRR6045754;SRR1735642;SRR13399182;SRR4941851;SRR6044824;SRR6045830;SRR5043011;SRR13399208;SRR5043009;SRR13399146;SRR6044973;SRR6046893;SRR6918276;SRR6046715;SRR6045669;SRR6045306;SRR6046741;SRR1735647;SRR13399175;SRR1735620;SRR5043027;SRR6045766;SRR6046074;SRR6918279;SRR6045903;SRR6045194;SRR13399168;SRR6045631;SRR6046337;SRR6046167;SRR6045140;SRR6045084;SRR604…	135	NZ_CP009360.4	179364	T	A	MODERATE	KV38_RS00890	WP_033719217.1	missense_variant	p.Thr10Ser	T-10-S
SRR13399195;SRR13827030;SRR6045147;SRR13399105;SRR13399064;SRR6045754;SRR1735642;SRR13399199;SRR13399182;SRR4941851;SRR6044824;SRR6045830;SRR5043011;SRR13399208;SRR5043009;SRR13399146;SRR13827019;SRR6044973;SRR6046893;SRR13399123;SRR6918276;SRR6046073;SRR1735697;SRR13399187;SRR5950818;SRR6046467;SRR6046715;SRR6045669;SRR6045306;SRR6046741;SRR6045488;SRR5950819;SRR6046228;SRR1735647;SRR13399202;SR…	218	NZ_CP009360.4	181505	T	C	MODERATE	KV38_RS00910	WP_033719216.1	missense_variant	p.Thr75Ala	T-75-A
SRR13399195;SRR13827030;SRR6045754;SRR1735642;SRR13399182;SRR4941851;SRR6044824;SRR6045830;SRR5043011;SRR13399208;SRR5043009;SRR13399146;SRR6044973;SRR6046893;SRR6918276;SRR6046715;SRR6045669;SRR6045306;SRR6046741;SRR1735647;SRR13399175;SRR1735620;SRR5043027;SRR6045766;SRR6046074;SRR6918279;SRR6045903;SRR6045194;SRR13399168;SRR6045631;SRR6046337;SRR6046167;SRR6045140;SRR6045084;SRR6046823;SRR6046…	141	NZ_CP009360.4	184476	C	T	LOW	KV38_RS00925	WP_033719213.1	splice_region_variant&stop_retained_variant	p.Ter250Ter	Ter-250-Ter
SRR13399195;SRR13827030;SRR6045147;SRR13399105;SRR6045754;SRR1735642;SRR13399199;SRR13399182;SRR4941851;SRR6044824;SRR6045830;SRR5043011;SRR13399208;SRR5043009;SRR13399146;SRR13827019;SRR6044973;SRR6046893;SRR13399123;SRR6918276;SRR6046073;SRR1735697;SRR13399187;SRR5950818;SRR6046467;SRR6046715;SRR6045669;SRR6045306;SRR6046741;SRR6045488;SRR5950819;SRR6046228;SRR1735647;SRR13399202;SRR13399194;SR…	216	NZ_CP009360.4	184487	A	G	MODERATE	KV38_RS00925	WP_033719213.1	missense_variant	p.Cys247Arg	C-247-R
SRR13399195;SRR13827030;SRR6045147;SRR13399105;SRR6045754;SRR1735642;SRR13399199;SRR13399182;SRR4941851;SRR6044824;SRR6045830;SRR5043011;SRR13399208;SRR5043009;SRR13399146;SRR13827019;SRR6044973;SRR6046893;SRR13399123;SRR6918276;SRR6046073;SRR1735697;SRR13399187;SRR5950818;SRR6046467;SRR6046715;SRR6045669;SRR6045306;SRR6046741;SRR6045488;SRR5950819;SRR6046228;SRR1735647;SRR13399202;SRR13399194;SR…	216	NZ_CP009360.4	184544	T	C	MODERATE	KV38_RS00925	WP_033719213.1	missense_variant	p.Thr228Ala	T-228-A
SRR13399195;SRR13827030;SRR13399064;SRR6045754;SRR1735642;SRR13399182;SRR4941851;SRR6044824;SRR6045830;SRR5043011;SRR13399208;SRR5043009;SRR13399146;SRR6044973;SRR6046893;SRR6918276;SRR6046715;SRR6045669;SRR6045306;SRR6046741;SRR1735647;SRR13399175;SRR1735620;SRR5043027;SRR6045766;SRR6046074;SRR6918279;SRR6045903;SRR6045194;SRR13399168;SRR6045631;SRR6046337;SRR6046167;SRR6045140;SRR6045084;SRR604…	135	NZ_CP009360.4	185728	C	T	MODERATE	KV38_RS00930	WP_033719331.1	missense_variant	p.Ala142Val	A-142-V
SRR13399195;SRR13827030;SRR6045147;SRR13399105;SRR13399064;SRR6045754;SRR1735642;SRR13399199;SRR13399182;SRR4941851;SRR6044824;SRR6045830;SRR5043011;SRR13399208;SRR5043009;SRR13399146;SRR13827019;SRR6044973;SRR6046893;SRR13399123;SRR6918276;SRR6046073;SRR1735697;SRR13399187;SRR5950818;SRR6046467;SRR6046715;SRR6045669;SRR6045306;SRR6046741;SRR6045488;SRR5950819;SRR6046228;SRR1735647;SRR13399202;SR…	218	NZ_CP009360.4	185799	T	G	MODERATE	KV38_RS00930	WP_033719331.1	missense_variant	p.Ser166Ala	S-166-A
SRR13399195;SRR13827030;SRR6045147;SRR13399064;SRR6045754;SRR1735642;SRR13399182;SRR4941851;SRR6044824;SRR6045830;SRR5043011;SRR13399208;SRR5043009;SRR13399146;SRR6044973;SRR6046893;SRR13399123;SRR6918276;SRR1735697;SRR6046467;SRR6046715;SRR6045669;SRR6045306;SRR6046741;SRR6045488;SRR1735647;SRR13399194;SRR13399175;SRR1735620;SRR5043027;SRR6045766;SRR6046074;SRR6918279;SRR6046195;SRR6045903;SRR60…	159	NZ_CP009360.4	186848	G	C	MODERATE	KV38_RS00940	WP_033719212.1	missense_variant	p.Gly141Arg	G-141-R
SRR13399195;SRR13827030;SRR6045147;SRR13399105;SRR13399064;SRR6045754;SRR1735642;SRR13399199;SRR13399182;SRR4941851;SRR6044824;SRR6045830;SRR5043011;SRR13399208;SRR5043009;SRR13399146;SRR13827019;SRR6044973;SRR6046893;SRR13399123;SRR6918276;SRR6046073;SRR1735697;SRR13399187;SRR5950818;SRR6046467;SRR6046715;SRR6045669;SRR6045306;SRR6046741;SRR6045488;SRR5950819;SRR6046228;SRR1735647;SRR13399202;SR…	217	NZ_CP009360.4	187035	C	G	MODERATE	KV38_RS00940	WP_033719212.1	missense_variant	p.Thr203Ser	T-203-S
SRR13399195;SRR13827030;SRR6045147;SRR13399105;SRR13399064;SRR6045754;SRR1735642;SRR13399199;SRR13399182;SRR4941851;SRR6044824;SRR6045830;SRR5043011;SRR13399208;SRR5043009;SRR13399146;SRR13827019;SRR6044973;SRR6046893;SRR13399123;SRR6918276;SRR6046073;SRR1735697;SRR13399187;SRR5950818;SRR6046467;SRR6046715;SRR6045669;SRR6045306;SRR6046741;SRR6045488;SRR5950819;SRR6046228;SRR1735647;SRR13399202;SR…	217	NZ_CP009360.4	187043	G	A	MODERATE	KV38_RS00940	WP_033719212.1	missense_variant	p.Ala206Thr	A-206-T
SRR13399195;SRR13827030;SRR6045147;SRR13399105;SRR13399064;SRR6045754;SRR1735642;SRR13399199;SRR13399182;SRR4941851;SRR6044824;SRR6045830;SRR5043011;SRR13399208;SRR5043009;SRR13399146;SRR13827019;SRR6044973;SRR6046893;SRR13399123;SRR6918276;SRR6046073;SRR1735697;SRR13399187;SRR5950818;SRR6046467;SRR6046715;SRR6045669;SRR6045306;SRR6046741;SRR6045488;SRR5950819;SRR6046228;SRR1735647;SRR13399202;SR…	216	NZ_CP009360.4	188587	C	G	MODERATE	KV38_RS00945	WP_033719211.1	missense_variant	p.Asp491Glu	D-491-E
SRR13399195;SRR13827030;SRR13399064;SRR6045754;SRR1735642;SRR13399182;SRR4941851;SRR6044824;SRR6045830;SRR5043011;SRR13399208;SRR5043009;SRR13399146;SRR6044973;SRR6046893;SRR6918276;SRR6046715;SRR6045669;SRR6045306;SRR6046741;SRR1735647;SRR13399194;SRR13399175;SRR1735620;SRR5043027;SRR6046074;SRR6918279;SRR6045903;SRR6045194;SRR13399168;SRR6045631;SRR6046337;SRR6046167;SRR6045140;SRR6045084;SRR60…	140	NZ_CP009360.4	191606	C	T	MODERATE	KV38_RS00965	WP_033726471.1	missense_variant	p.Ala14Val	A-14-V
SRR13399195;SRR13827030;SRR6045147;SRR13399105;SRR6045754;SRR1735642;SRR13399199;SRR13399182;SRR6044824;SRR6045830;SRR5043011;SRR13399208;SRR5043009;SRR13399146;SRR13827019;SRR6044973;SRR6046893;SRR6918276;SRR6046073;SRR1735697;SRR13399187;SRR5950818;SRR6046467;SRR6045669;SRR6045306;SRR6045488;SRR5950819;SRR6046228;SRR1735647;SRR13399202;SRR13399126;SRR13399175;SRR1735620;SRR5043027;SRR6045766;SR…	163	NZ_CP009360.4	195275	GCGGGGGCGCCGGGGGCG	GCGGGGGCG	MODERATE	KV38_RS00980	WP_033726472.1	conservative_inframe_deletion	p.Pro147_Ala149del	PA-147:149-
SRR13399195;SRR13827030;SRR6045754;SRR1735642;SRR13399182;SRR4941851;SRR6044824;SRR6045830;SRR5043011;SRR13399208;SRR5043009;SRR13399146;SRR6044973;SRR6046893;SRR6918276;SRR6046715;SRR6045669;SRR6045306;SRR6046741;SRR1735647;SRR13399175;SRR1735620;SRR5043027;SRR6046074;SRR6918279;SRR6045903;SRR6045194;SRR13399168;SRR6045631;SRR6046337;SRR6046167;SRR6045140;SRR6045084;SRR6046328;SRR5043015;SRR1735…	130	NZ_CP009360.4	195301	A	G	MODERATE	KV38_RS00980	WP_033726472.1	missense_variant	p.Val143Ala	V-143-A
SRR13399195;SRR6045147;SRR13399105;SRR13399199;SRR13399182;SRR4941851;SRR6044824;SRR5043009;SRR13399146;SRR13827019;SRR6046893;SRR6918276;SRR6046073;SRR1735697;SRR13399187;SRR5950818;SRR6046467;SRR6046715;SRR6045669;SRR6045306;SRR6046741;SRR6045488;SRR5950819;SRR6046228;SRR13399202;SRR13399194;SRR13399126;SRR13399175;SRR5043027;SRR6045766;SRR13399110;SRR6918279;SRR6046195;SRR6045194;SRR6045631;SR…	161	NZ_CP009360.4	195394	T	C	MODERATE	KV38_RS00980	WP_033726472.1	missense_variant	p.Glu112Gly	E-112-G
SRR13399195;SRR13399182;SRR4941851;SRR6044824;SRR5043009;SRR13399146;SRR6918276;SRR6046715;SRR6045669;SRR13399175;SRR5043027;SRR6918279;SRR5043015;SRR13399174;SRR13399068;SRR13399209;SRR5043007;SRR5052616;SRR6045239;SRR5043003;SRR5043029;SRR1735625;SRR5043013;SRR6046854;SRR6045922;SRR1735597;SRR13399177;SRR6918280;SRR6918265;SRR5052605;SRR5052632;SRR6918275;SRR6918269;ERR248976;SRR6918268;SRR6918…	53	NZ_CP009360.4	199226	G	C	MODERATE	KV38_RS01000	WP_009974449.1	missense_variant	p.Leu268Phe	L-268-F
SRR13399195;SRR6045147;SRR13399064;SRR13399115;SRR13399182;SRR4941851;SRR6044824;SRR5043009;SRR13399146;SRR6918276;SRR1735697;SRR5950815;SRR6046467;SRR6046715;SRR6045669;SRR6045488;SRR13399175;SRR5043027;SRR6045766;SRR6918279;SRR6046195;SRR6045956;SRR6046823;SRR5043015;SRR6045377;SRR13399174;SRR13399068;SRR13399209;SRR13399114;SRR6046904;SRR6045404;SRR13399183;SRR6046623;SRR6046191;SRR5043007;SRR…	99	NZ_CP009360.4	201006	C	A	MODERATE	KV38_RS01010	WP_011723406.1	missense_variant	p.Gln57Lys	Q-57-K
SRR13399195;SRR6045147;SRR13399115;SRR13399182;SRR4941851;SRR6044824;SRR5043009;SRR13399146;SRR13399123;SRR6918276;SRR1735697;SRR5950815;SRR6046467;SRR6045669;SRR6045488;SRR13399194;SRR13399175;SRR5043027;SRR6045766;SRR13399110;SRR6918279;SRR6046195;SRR6045903;SRR6045956;SRR6046823;SRR5043015;SRR6045377;SRR13399174;SRR13399068;SRR13399209;SRR13399114;SRR6046904;SRR6045404;SRR13399184;SRR13399183;…	108	NZ_CP009360.4	202339	T	C	MODERATE	KV38_RS01015	WP_049770238.1	missense_variant	p.Ser185Pro	S-185-P
SRR13399195;SRR13399182;SRR4941851;SRR6044824;SRR5043009;SRR13399146;SRR6918276;SRR6046715;SRR6045669;SRR13399175;SRR5043027;SRR6918279;SRR6045903;SRR5043015;SRR13399174;SRR13399068;SRR13399209;SRR5043007;SRR5052616;SRR6045239;SRR5043003;SRR5043029;SRR1735625;SRR5043013;SRR6045922;SRR1735597;SRR13399177;SRR6918280;SRR6918265;SRR5052605;SRR5052632;SRR6918275;SRR6918269;SRR6918268;SRR6918267;SRR504…	52	NZ_CP009360.4	202450	G	A	MODERATE	KV38_RS01015	WP_049770238.1	missense_variant	p.Ala222Thr	A-222-T
SRR13399195;SRR6045147;SRR13399182;SRR4941851;SRR6044824;SRR5043009;SRR13399146;SRR13399123;SRR6918276;SRR1735697;SRR6046467;SRR6045669;SRR6045488;SRR13399194;SRR13399175;SRR5043027;SRR6045766;SRR13399110;SRR6918279;SRR6046195;SRR6045903;SRR6046823;SRR5043015;SRR13399174;SRR13399068;SRR13399209;SRR6046904;SRR13399184;SRR13399183;SRR5043007;SRR5052616;SRR6045239;SRR5043003;SRR13399099;SRR6045393;S…	85	NZ_CP009360.4	202655	C	T	MODERATE	KV38_RS01015	WP_049770238.1	missense_variant	p.Ala290Val	A-290-V
SRR13399195;SRR13399182;SRR4941851;SRR6044824;SRR5043009;SRR13399146;SRR6918276;SRR6045669;SRR13399175;SRR5043027;SRR6918279;SRR6045903;SRR5043015;SRR13399174;SRR13399068;SRR13399209;SRR5043007;SRR5052616;SRR6045239;SRR5043003;SRR5043029;SRR1735625;SRR5043013;SRR6045922;SRR1735597;SRR13399177;SRR6918280;SRR6918265;SRR5052605;SRR5052632;SRR6918275;SRR6918269;ERR248976;SRR6918268;SRR6918267;SRR5043…	52	NZ_CP009360.4	203260	A	C	MODERATE	KV38_RS01015	WP_049770238.1	missense_variant	p.Thr492Pro	T-492-P
SRR13399195;SRR13399182;SRR4941851;SRR6044824;SRR5043009;SRR13399146;SRR6918276;SRR6046715;SRR6045669;SRR13399175;SRR5043027;SRR6918279;SRR6045903;SRR5043015;SRR13399174;SRR13399068;SRR13399209;SRR5043007;SRR5052616;SRR6045239;SRR5043003;SRR5043029;SRR1735625;SRR5043013;SRR6045922;SRR1735597;SRR13399177;SRR6918280;SRR6918265;SRR5052605;SRR5052632;SRR6918275;SRR6918269;ERR248976;SRR6918268;SRR6918…	53	NZ_CP009360.4	203276	C	T	MODERATE	KV38_RS01015	WP_049770238.1	missense_variant	p.Pro497Leu	P-497-L
SRR13399195;SRR13399182;SRR4941851;SRR6044824;SRR5043009;SRR13399146;SRR6918276;SRR6046715;SRR6045669;SRR13399175;SRR5043027;SRR6918279;SRR6045903;SRR5043015;SRR13399174;SRR13399068;SRR13399209;SRR5043007;SRR5052616;SRR6045239;SRR5043003;SRR5043029;SRR1735625;SRR5043013;SRR6045922;SRR1735597;SRR13399177;SRR6918280;SRR6918265;SRR5052605;SRR5052632;SRR6918275;SRR6918269;ERR248976;SRR6918268;SRR6918…	53	NZ_CP009360.4	205322	G	A	MODERATE	KV38_RS01025	WP_031344666.1	missense_variant	p.Val15Met	V-15-M
SRR13399195;SRR13399182;SRR6044824;SRR13399146;SRR6918276;SRR6046715;SRR6045669;SRR13399175;SRR6918279;SRR6045903;SRR13399174;SRR13399068;SRR13399209;SRR6045239;SRR6045606;SRR1735625;SRR6046854;SRR1735597;SRR13399177;SRR6918280;SRR6918265;SRR5052632;SRR6918275;SRR6918269;SRR6918268;SRR6918267;SRR13399057;SRR13399192;SRR6044907;SRR6918270;SRR6045558;SRR6046665;SRR6046409;SRR6045607;SRR6045678;SRR5…	36	NZ_CP009360.4	210323	C	A	MODERATE	KV38_RS01040	WP_071321353.1	missense_variant	p.Gln259Lys	Q-259-K
SRR13399195;SRR13399182;SRR6044824;SRR13399146;SRR6918276;SRR6046715;SRR6045669;SRR13399175;SRR6918279;SRR6045903;SRR13399174;SRR13399068;SRR13399209;SRR6045239;SRR6045606;SRR1735625;SRR6046854;SRR1735597;SRR13399177;SRR6918280;SRR6918265;SRR5052632;SRR6918275;SRR6918269;SRR6918268;SRR6918267;SRR13399057;SRR13399192;SRR6044907;SRR6918270;SRR6045558;SRR6046665;SRR6046409;SRR6045607;SRR6045678;SRR5…	36	NZ_CP009360.4	210324	A	G	MODERATE	KV38_RS01040	WP_071321353.1	missense_variant	p.Gln259Arg	Q-259-R
SRR13399195;SRR13399182;SRR6044824;SRR13399146;SRR6918276;SRR6046715;SRR6045669;SRR13399175;SRR6918279;SRR6045903;SRR13399174;SRR13399068;SRR13399209;SRR6045239;SRR6045606;SRR1735625;SRR6046854;SRR1735597;SRR13399177;SRR6918280;SRR6918265;SRR5052632;SRR6918275;SRR6918269;SRR6918268;SRR6918267;SRR13399057;SRR13399192;SRR6044907;SRR6918270;SRR6045558;SRR6046665;SRR6046409;SRR6045607;SRR6045678;SRR5…	36	NZ_CP009360.4	210325	G	C	MODERATE	KV38_RS01040	WP_071321353.1	missense_variant	p.Gln259His	Q-259-H
SRR13399195;SRR13827030;SRR13399064;SRR13399115;SRR6045754;SRR1735642;SRR13399182;SRR4941851;SRR6044824;SRR6045830;SRR5043011;SRR13399208;SRR5043009;SRR13399146;SRR6044973;SRR6046893;SRR13399123;SRR6918276;SRR5950815;SRR6046715;SRR6045669;SRR6045306;SRR6046741;SRR6046228;SRR1735647;SRR13399175;SRR1735620;SRR5043027;SRR6045766;SRR6046074;SRR6918279;SRR6046195;SRR6045903;SRR6045194;SRR13399168;SRR6…	174	NZ_CP009360.4	210701	A	G	MODERATE	KV38_RS01040	WP_071321353.1	missense_variant	p.Asn385Asp	N-385-D
SRR13399195;SRR13827030;SRR13399064;SRR6045754;SRR1735642;SRR13399182;SRR6044824;SRR6045830;SRR13399208;SRR13399146;SRR6044973;SRR6046893;SRR6918276;SRR6046715;SRR6045669;SRR6045306;SRR6046741;SRR6046228;SRR1735647;SRR13399175;SRR1735620;SRR6046074;SRR6918279;SRR6046195;SRR6045903;SRR6045194;SRR6045631;SRR6046337;SRR6046167;SRR6044903;SRR6045140;SRR6045084;SRR6046823;SRR6046328;SRR13399206;SRR173…	113	NZ_CP009360.4	211374	A	G	MODERATE	KV38_RS01040	WP_071321353.1	missense_variant	p.Glu609Gly	E-609-G
SRR13399195;SRR13827030;SRR13399064;SRR13399115;SRR6045754;SRR1735642;SRR13399182;SRR4941851;SRR6044824;SRR6045830;SRR5043011;SRR13399208;SRR5043009;SRR13399146;SRR6044973;SRR6046893;SRR13399123;SRR6918276;SRR5950815;SRR6046715;SRR6045669;SRR6045306;SRR6046741;SRR6046228;SRR1735647;SRR13399175;SRR1735620;SRR5043027;SRR6045766;SRR6046074;SRR6918279;SRR6046195;SRR6045903;SRR6045194;SRR13399168;SRR6…	174	NZ_CP009360.4	212063	G	A	MODERATE	KV38_RS01040	WP_071321353.1	missense_variant	p.Ala839Thr	A-839-T
SRR13399195;SRR13827030;SRR13399064;SRR6045754;SRR1735642;SRR13399182;SRR6044824;SRR6045830;SRR5043011;SRR13399208;SRR13399146;SRR6044973;SRR6046893;SRR6918276;SRR6046715;SRR6045669;SRR6045306;SRR6046741;SRR6046228;SRR1735647;SRR13399175;SRR1735620;SRR6046074;SRR6918279;SRR6045903;SRR6045194;SRR6045631;SRR6046337;SRR6046167;SRR6044903;SRR6045140;SRR6045084;SRR6046823;SRR6046328;SRR13399206;SRR173…	116	NZ_CP009360.4	213177	C	T	MODERATE	KV38_RS01040	WP_071321353.1	missense_variant	p.Ala1210Val	A-1210-V
SRR13399195;SRR13827030;SRR13399064;SRR6045754;SRR1735642;SRR13399182;SRR6044824;SRR6045830;SRR5043011;SRR13399208;SRR13399146;SRR6044973;SRR6046893;SRR13399123;SRR6918276;SRR6046715;SRR6045669;SRR6045306;SRR6046741;SRR6046228;SRR1735647;SRR13399175;SRR1735620;SRR6045766;SRR6046074;SRR6918279;SRR6045903;SRR6045194;SRR6045631;SRR6046337;SRR6046167;SRR6044903;SRR6045140;SRR6045084;SRR6046823;SRR604…	123	NZ_CP009360.4	214013	G	A	MODERATE	KV38_RS01040	WP_071321353.1	missense_variant	p.Ala1489Thr	A-1489-T
SRR13399195;SRR13827030;SRR13399064;SRR6045754;SRR1735642;SRR13399182;SRR6044824;SRR6045830;SRR5043011;SRR13399208;SRR13399146;SRR6044973;SRR6046893;SRR6918276;SRR6046715;SRR6045669;SRR6045306;SRR6046741;SRR1735647;SRR13399175;SRR1735620;SRR6046074;SRR6918279;SRR6045903;SRR6045194;SRR6045631;SRR6046337;SRR6046167;SRR6045140;SRR6045084;SRR6046823;SRR6046328;SRR1735683;SRR13399174;SRR6046547;SRR133…	108	NZ_CP009360.4	214287	G	A	MODERATE	KV38_RS01040	WP_071321353.1	missense_variant	p.Gly1580Glu	G-1580-E
SRR13399195;SRR13827030;SRR13399064;SRR1735642;SRR13399182;SRR4941851;SRR6044824;SRR5043011;SRR13399208;SRR5043009;SRR13399146;SRR6046893;SRR13399123;SRR6918276;SRR6046715;SRR6045669;SRR6045306;SRR6046741;SRR1735647;SRR13399175;SRR1735620;SRR5043027;SRR6045766;SRR6918279;SRR6046195;SRR6045903;SRR6045194;SRR13399168;SRR6045631;SRR6045140;SRR6046823;SRR5043015;SRR1735683;SRR13399174;SRR6046547;SRR1…	132	NZ_CP009360.4	216556	A	T	MODERATE	KV38_RS01050	WP_062887530.1	missense_variant	p.Val278Asp	V-278-D
SRR13399195;SRR13399182;SRR6044824;SRR13399146;SRR6918276;SRR13399175;SRR6918279;SRR6045903;SRR13399174;SRR13399068;SRR13399209;SRR6045239;SRR6045606;SRR1735625;SRR1735597;SRR13399177;SRR6918280;SRR6918265;SRR5052632;SRR6918275;SRR6918269;SRR6918268;SRR6918267;SRR13399192;SRR6044907;SRR6918270;SRR6045558;SRR6046665;SRR6046409;SRR6045607;SRR6045678	31	NZ_CP009360.4	216662	C	G	MODERATE	KV38_RS01050	WP_062887530.1	missense_variant	p.Asp243His	D-243-H
SRR13399195;SRR13827030;SRR13399064;SRR1735642;SRR13399182;SRR4941851;SRR6044824;SRR5043011;SRR13399208;SRR5043009;SRR13399146;SRR6046893;SRR13399123;SRR6918276;SRR6046715;SRR6045669;SRR6045306;SRR6046741;SRR1735647;SRR13399175;SRR1735620;SRR5043027;SRR6045766;SRR6918279;SRR6046195;SRR6045903;SRR6045194;SRR13399168;SRR6045631;SRR6045140;SRR6046823;SRR5043015;SRR1735683;SRR13399174;SRR6046547;SRR1…	131	NZ_CP009360.4	216707	G	C	MODERATE	KV38_RS01050	WP_062887530.1	missense_variant	p.Gln228Glu	Q-228-E
SRR13399195;SRR13399182;SRR6044824;SRR13399146;SRR6918276;SRR13399175;SRR6918279;SRR6045903;SRR13399174;SRR13399068;SRR13399209;SRR6045239;SRR1735625;SRR1735597;SRR13399177;SRR6918280;SRR6918265;SRR5052632;SRR6918275;SRR6918269;SRR6918268;SRR6918267;SRR13399192;SRR6044907;SRR6918270;SRR6045558;SRR6046665;SRR6046409;SRR6045607;SRR6045678	30	NZ_CP009360.4	216904	G	C	MODERATE	KV38_RS01050	WP_062887530.1	missense_variant	p.Ala162Gly	A-162-G
SRR13399195;SRR13399182;SRR6044824;SRR13399146;SRR6918276;SRR13399175;SRR6918279;SRR6045903;SRR13399168;SRR6046823;SRR13399174;SRR13399068;SRR13399209;SRR13399234;SRR13399223;SRR6045239;SRR13399190;SRR1735625;SRR13399055;SRR1735597;SRR6045081;SRR13399177;SRR6918280;SRR5950811;SRR6918265;SRR5052632;SRR13399201;SRR6918275;SRR6918269;SRR13399179;SRR6918268;SRR6918267;SRR5052626;SRR13399057;SRR133991…	50	NZ_CP009360.4	217039	G	A	MODERATE	KV38_RS01050	WP_062887530.1	missense_variant	p.Ala117Val	A-117-V
SRR13399195;SRR13399182;SRR6044824;SRR13399146;SRR6918276;SRR13399175;SRR6918279;SRR6045903;SRR13399174;SRR13399068;SRR13399209;SRR6045239;SRR1735625;SRR1735597;SRR13399177;SRR6918280;SRR6918265;SRR5052632;SRR6918275;SRR6918269;SRR6918268;SRR6918267;SRR13399192;SRR6044907;SRR6918270;SRR6045558;SRR6046665;SRR6046409;SRR6045607;SRR6045678	30	NZ_CP009360.4	217045	C	A	MODERATE	KV38_RS01050	WP_062887530.1	missense_variant	p.Arg115Leu	R-115-L
SRR13399195;SRR13399182;SRR6044824;SRR13399146;SRR6918276;SRR13399175;SRR6918279;SRR6045903;SRR13399168;SRR6046823;SRR13399174;SRR13399068;SRR13399209;SRR13399234;SRR13399223;SRR6045239;SRR13399190;SRR1735625;SRR13399055;SRR1735597;SRR6045081;SRR13399177;SRR6918280;SRR5950811;SRR6918265;SRR5052632;SRR13399201;SRR6918275;SRR6918269;SRR13399179;SRR6918268;SRR6918267;SRR5052626;SRR13399057;SRR133991…	50	NZ_CP009360.4	217384	T	C	MODERATE	KV38_RS01050	WP_062887530.1	missense_variant	p.His2Arg	H-2-R
SRR13399195;SRR13827030;SRR13399064;SRR1735642;SRR13399182;SRR4941851;SRR6044824;SRR5043011;SRR5043009;SRR13399146;SRR6046893;SRR13399123;SRR6918276;SRR6046715;SRR6045669;SRR6045306;SRR6046741;SRR1735647;SRR13399175;SRR1735620;SRR5043027;SRR6045766;SRR6918279;SRR6046195;SRR6045903;SRR6045194;SRR13399168;SRR6045631;SRR6045140;SRR6046823;SRR5043015;SRR1735683;SRR13399174;SRR6046547;SRR13399068;SRR1…	125	NZ_CP009360.4	217522	A	G	MODERATE	KV38_RS01055	WP_033720159.1	missense_variant	p.Met230Thr	M-230-T
SRR13399195;SRR1735642;SRR13399182;SRR6044824;SRR13399146;SRR6046893;SRR13399123;SRR6918276;SRR6046715;SRR6045669;SRR6046741;SRR1735647;SRR13399175;SRR1735620;SRR6045766;SRR6918279;SRR6045903;SRR6045194;SRR13399168;SRR6045631;SRR6045140;SRR6046823;SRR1735683;SRR13399174;SRR13399068;SRR13399209;SRR13399234;SRR13399223;SRR6045239;SRR13399190;SRR1735709;SRR1735625;SRR13399055;SRR1735597;SRR6046804;S…	77	NZ_CP009360.4	217735	A	G	MODERATE	KV38_RS01055	WP_033720159.1	missense_variant	p.Val159Ala	V-159-A
SRR13399195;SRR13827030;SRR13399064;SRR1735642;SRR13399182;SRR4941851;SRR6044824;SRR5043011;SRR5043009;SRR13399146;SRR6046893;SRR13399123;SRR6918276;SRR6046715;SRR6045669;SRR6045306;SRR6046741;SRR1735647;SRR13399175;SRR1735620;SRR5043027;SRR6045766;SRR6918279;SRR6046195;SRR6045903;SRR6045194;SRR13399168;SRR6045631;SRR6045140;SRR6046823;SRR5043015;SRR1735683;SRR13399174;SRR6046547;SRR13399068;SRR1…	125	NZ_CP009360.4	217822	T	C	MODERATE	KV38_RS01055	WP_033720159.1	missense_variant	p.His130Arg	H-130-R
SRR13399195;SRR13827030;SRR13399064;SRR1735642;SRR13399182;SRR4941851;SRR6044824;SRR5043011;SRR5043009;SRR13399146;SRR6046893;SRR13399123;SRR6918276;SRR6046715;SRR6045669;SRR6045306;SRR6046741;SRR1735647;SRR13399175;SRR1735620;SRR5043027;SRR6045766;SRR6918279;SRR6046195;SRR6045903;SRR6045194;SRR13399168;SRR6045631;SRR6045140;SRR6046823;SRR5043015;SRR1735683;SRR13399174;SRR6046547;SRR13399068;SRR1…	125	NZ_CP009360.4	218003	T	C	MODERATE	KV38_RS01055	WP_033720159.1	missense_variant	p.Thr70Ala	T-70-A
SRR13399195;SRR1735642;SRR13399182;SRR6044824;SRR13399146;SRR6046893;SRR6918276;SRR6046715;SRR6045669;SRR6046741;SRR1735647;SRR13399175;SRR1735620;SRR6918279;SRR6045903;SRR6045194;SRR6045631;SRR6045140;SRR1735683;SRR13399174;SRR13399068;SRR13399209;SRR6045239;SRR1735709;SRR1735625;SRR1735597;SRR6046804;SRR6045980;SRR13399177;SRR6918280;SRR6918265;SRR5052632;SRR6918275;SRR6046615;SRR6918269;SRR173…	54	NZ_CP009360.4	218772	C	T	MODERATE	KV38_RS01060	WP_071321354.1	missense_variant	p.Val410Met	V-410-M
SRR13399195;SRR13827030;SRR6045147;SRR13399105;SRR13399064;SRR13399115;SRR6045754;SRR1735642;SRR13399199;SRR13399182;SRR4941851;SRR6044824;SRR6045830;SRR5043011;SRR13399208;SRR5043009;SRR13399146;SRR13827019;SRR6044973;SRR6046893;SRR13399123;SRR6918276;SRR6046073;SRR1735697;SRR5950815;SRR13399187;SRR5950818;SRR6046467;SRR6046715;SRR6045669;SRR6045306;SRR6046741;SRR6045488;SRR5950819;SRR6046228;SR…	230	NZ_CP009360.4	219597	C	T	MODERATE	KV38_RS01060	WP_071321354.1	missense_variant	p.Gly135Ser	G-135-S
SRR13399195;SRR13827030;SRR6045147;SRR13399105;SRR6045754;SRR1735642;SRR13399199;SRR13399182;SRR4941851;SRR6044824;SRR6045830;SRR5043011;SRR13399208;SRR5043009;SRR13399146;SRR13827019;SRR6044973;SRR6046893;SRR6918276;SRR6046073;SRR1735697;SRR13399187;SRR5950818;SRR6046467;SRR6046715;SRR6045669;SRR6045306;SRR6046741;SRR6045488;SRR5950819;SRR6046228;SRR1735647;SRR13399126;SRR13399175;SRR1735620;SRR…	206	NZ_CP009360.4	219632	T	C	MODERATE	KV38_RS01060	WP_071321354.1	missense_variant	p.Gln123Arg	Q-123-R
SRR13399195;SRR13827030;SRR6045147;SRR13399105;SRR13399064;SRR13399115;SRR6045754;SRR1735642;SRR13399199;SRR13399182;SRR4941851;SRR6044824;SRR6045830;SRR5043011;SRR13399208;SRR5043009;SRR13399146;SRR13827019;SRR6044973;SRR6046893;SRR13399123;SRR6918276;SRR6046073;SRR1735697;SRR5950815;SRR13399187;SRR5950818;SRR6046467;SRR6046715;SRR6045669;SRR6045306;SRR6046741;SRR6045488;SRR5950819;SRR6046228;SR…	230	NZ_CP009360.4	219666	T	C	MODERATE	KV38_RS01060	WP_071321354.1	missense_variant	p.Ile112Val	I-112-V
SRR13399195;SRR13827030;SRR6045147;SRR13399105;SRR13399064;SRR13399115;SRR6045754;SRR1735642;SRR13399199;SRR13399182;SRR4941851;SRR6044824;SRR6045830;SRR5043011;SRR13399208;SRR5043009;SRR13399146;SRR13827019;SRR6044973;SRR6046893;SRR13399123;SRR6918276;SRR6046073;SRR1735697;SRR5950815;SRR13399187;SRR5950818;SRR6046467;SRR6046715;SRR6045669;SRR6045306;SRR6046741;SRR6045488;SRR5950819;SRR6046228;SR…	230	NZ_CP009360.4	219810	G	C	MODERATE	KV38_RS01060	WP_071321354.1	missense_variant	p.Gln64Glu	Q-64-E
SRR13399195;SRR13827030;SRR6045147;SRR13399105;SRR13399064;SRR13399115;SRR6045754;SRR1735642;SRR13399199;SRR13399182;SRR4941851;SRR6044824;SRR6045830;SRR5043011;SRR13399208;SRR5043009;SRR13399146;SRR13827019;SRR6044973;SRR6046893;SRR13399123;SRR6918276;SRR6046073;SRR1735697;SRR5950815;SRR13399187;SRR5950818;SRR6046467;SRR6046715;SRR6045669;SRR6045306;SRR6046741;SRR6045488;SRR5950819;SRR6046228;SR…	230	NZ_CP009360.4	219819	T	C	MODERATE	KV38_RS01060	WP_071321354.1	missense_variant	p.Thr61Ala	T-61-A
SRR13399195;SRR13827030;SRR6045147;SRR13399105;SRR13399064;SRR13399115;SRR6045754;SRR1735642;SRR13399199;SRR13399182;SRR4941851;SRR6044824;SRR6045830;SRR5043011;SRR13399208;SRR5043009;SRR13399146;SRR13827019;SRR6044973;SRR6046893;SRR13399123;SRR6918276;SRR6046073;SRR1735697;SRR5950815;SRR13399187;SRR5950818;SRR6046467;SRR6046715;SRR6045669;SRR6045306;SRR6046741;SRR6045488;SRR5950819;SRR6046228;SR…	230	NZ_CP009360.4	219826	C	G	MODERATE	KV38_RS01060	WP_071321354.1	missense_variant	p.Glu58Asp	E-58-D
SRR13399195;SRR13827030;SRR6045147;SRR13399105;SRR6045754;SRR1735642;SRR13399199;SRR13399182;SRR4941851;SRR6044824;SRR6045830;SRR5043011;SRR13399208;SRR5043009;SRR13399146;SRR13827019;SRR6044973;SRR6046893;SRR6918276;SRR6046073;SRR1735697;SRR13399187;SRR5950818;SRR6046467;SRR6046715;SRR6045669;SRR6045306;SRR6046741;SRR6045488;SRR5950819;SRR6046228;SRR1735647;SRR13399126;SRR13399175;SRR1735620;SRR…	207	NZ_CP009360.4	219833	C	T	MODERATE	KV38_RS01060	WP_071321354.1	missense_variant	p.Arg56Gln	R-56-Q
SRR13399195;SRR13827030;SRR6045147;SRR13399105;SRR13399064;SRR13399115;SRR6045754;SRR1735642;SRR13399199;SRR13399182;SRR4941851;SRR6044824;SRR6045830;SRR5043011;SRR13399208;SRR5043009;SRR13399146;SRR13827019;SRR6044973;SRR6046893;SRR13399123;SRR6918276;SRR6046073;SRR1735697;SRR5950815;SRR13399187;SRR5950818;SRR6046467;SRR6046715;SRR6045669;SRR6045306;SRR6046741;SRR6045488;SRR5950819;SRR6046228;SR…	228	NZ_CP009360.4	219978	ATTTCCCTTCAGC	A	MODERATE	KV38_RS01060	WP_071321354.1	conservative_inframe_deletion	p.Ala4_Lys7del	AK-4:7-
SRR13399195;SRR13827030;SRR6045147;SRR13399105;SRR13399064;SRR13399115;SRR6045754;SRR1735642;SRR13399199;SRR13399182;SRR4941851;SRR6044824;SRR6045830;SRR5043011;SRR13399208;SRR5043009;SRR13399146;SRR13827019;SRR6044973;SRR6046893;SRR13399123;SRR6918276;SRR6046073;SRR1735697;SRR5950815;SRR13399187;SRR5950818;SRR6046467;SRR6046715;SRR6045669;SRR6045306;SRR6046741;SRR6045488;SRR5950819;SRR6046228;SR…	229	NZ_CP009360.4	220101	T	C	MODERATE	KV38_RS01065	WP_071321355.1	missense_variant	p.Glu142Gly	E-142-G
SRR13399195;SRR13827030;SRR6045754;SRR1735642;SRR13399182;SRR4941851;SRR6044824;SRR6045830;SRR5043011;SRR5043009;SRR13399146;SRR6044973;SRR6046893;SRR6918276;SRR6046715;SRR6045669;SRR6045306;SRR6046741;SRR1735647;SRR13399175;SRR1735620;SRR5043027;SRR6046074;SRR6918279;SRR6045903;SRR6045194;SRR13399168;SRR6045631;SRR6046337;SRR6046167;SRR6045140;SRR6045084;SRR6046823;SRR6046328;SRR5043015;SRR17356…	140	NZ_CP009360.4	227629	G	T	MODERATE	KV38_RS01080	WP_033720162.1	missense_variant	p.Val88Leu	V-88-L
SRR13399195;SRR13827030;SRR6045147;SRR13399064;SRR13399115;SRR6045754;SRR1735642;SRR13399182;SRR4941851;SRR6044824;SRR6045830;SRR5043011;SRR5043009;SRR13399146;SRR6044973;SRR6046893;SRR13399123;SRR6918276;SRR1735697;SRR5950815;SRR6046467;SRR6046715;SRR6045669;SRR6045306;SRR6046741;SRR6045488;SRR1735647;SRR13399175;SRR1735620;SRR5043027;SRR6045766;SRR6046074;SRR6918279;SRR6046195;SRR6045903;SRR604…	179	NZ_CP009360.4	228402	T	G	MODERATE	KV38_RS01080	WP_033720162.1	missense_variant	p.Ile345Met	I-345-M
SRR13399195;SRR13827030;SRR13399064;SRR13399115;SRR6045754;SRR1735642;SRR13399182;SRR4941851;SRR6044824;SRR6045830;SRR5043011;SRR5043009;SRR13399146;SRR6044973;SRR6046893;SRR6918276;SRR5950815;SRR6046715;SRR6045669;SRR6045306;SRR6046741;SRR1735647;SRR13399175;SRR1735620;SRR5043027;SRR6046074;SRR6918279;SRR6045903;SRR6045194;SRR13399168;SRR6045631;SRR6046337;SRR6046167;SRR6045140;SRR6045956;SRR604…	158	NZ_CP009360.4	228461	C	T	MODERATE	KV38_RS01080	WP_033720162.1	missense_variant	p.Ala365Val	A-365-V
SRR13399195;SRR13827030;SRR6045147;SRR13399064;SRR13399115;SRR6045754;SRR1735642;SRR13399182;SRR4941851;SRR6044824;SRR6045830;SRR5043011;SRR5043009;SRR13399146;SRR6044973;SRR6046893;SRR13399123;SRR6918276;SRR1735697;SRR5950815;SRR6046467;SRR6046715;SRR6045669;SRR6045306;SRR6046741;SRR6045488;SRR1735647;SRR13399202;SRR13399175;SRR1735620;SRR5043027;SRR6045766;SRR6046074;SRR6918279;SRR6046195;SRR60…	180	NZ_CP009360.4	228601	G	C	MODERATE	KV38_RS01085	WP_033720163.1	missense_variant	p.Ile183Met	I-183-M
SRR13399195;SRR13827030;SRR6045147;SRR13399064;SRR13399115;SRR6045754;SRR1735642;SRR13399182;SRR4941851;SRR6044824;SRR6045830;SRR5043011;SRR13399208;SRR5043009;SRR13399146;SRR6044973;SRR6046893;SRR13399123;SRR6918276;SRR1735697;SRR5950815;SRR6046467;SRR6046715;SRR6045669;SRR6045306;SRR6046741;SRR6045488;SRR1735647;SRR13399175;SRR1735620;SRR5043027;SRR6045766;SRR6046074;SRR6918279;SRR6046195;SRR60…	180	NZ_CP009360.4	229065	G	C	MODERATE	KV38_RS01085	WP_033720163.1	missense_variant	p.Gln29Glu	Q-29-E
SRR13399195;SRR13827030;SRR13399064;SRR13399115;SRR6045754;SRR1735642;SRR13399182;SRR4941851;SRR6044824;SRR6045830;SRR5043011;SRR13399208;SRR5043009;SRR13399146;SRR6044973;SRR6046893;SRR6918276;SRR5950815;SRR6046715;SRR6045669;SRR6045306;SRR6046741;SRR1735647;SRR13399175;SRR1735620;SRR5043027;SRR6046074;SRR6918279;SRR6045903;SRR6045194;SRR13399168;SRR6045631;SRR6046337;SRR6046167;SRR6045140;SRR60…	155	NZ_CP009360.4	231248	C	G	MODERATE	KV38_RS01095	WP_071321356.1	missense_variant	p.Gly544Ala	G-544-A
SRR13399195;SRR13827030;SRR6045147;SRR13399105;SRR13399064;SRR13399115;SRR6045754;SRR1735642;SRR13399199;SRR13399182;SRR4941851;SRR6044824;SRR6045830;SRR5043011;SRR13399208;SRR5043009;SRR13399146;SRR13827019;SRR6044973;SRR6046893;SRR13399123;SRR6918276;SRR6046073;SRR1735697;SRR5950815;SRR13399187;SRR5950818;SRR6046467;SRR6046715;SRR6045669;SRR6045306;SRR6046741;SRR6045488;SRR5950819;SRR6046228;SR…	229	NZ_CP009360.4	232584	C	G	MODERATE	KV38_RS01095	WP_071321356.1	missense_variant	p.Ala99Pro	A-99-P
SRR13399195;SRR13827030;SRR6045147;SRR13399105;SRR13399064;SRR13399115;SRR6045754;SRR1735642;SRR13399199;SRR13399182;SRR4941851;SRR6044824;SRR6045830;SRR5043011;SRR13399208;SRR5043009;SRR13399146;SRR13827019;SRR6044973;SRR6046893;SRR13399123;SRR6918276;SRR6046073;SRR1735697;SRR5950815;SRR13399187;SRR5950818;SRR6046467;SRR6046715;SRR6045669;SRR6045306;SRR6046741;SRR6045488;SRR5950819;SRR6046228;SR…	229	NZ_CP009360.4	232781	T	G	MODERATE	KV38_RS01095	WP_071321356.1	missense_variant	p.Tyr33Ser	Y-33-S
SRR13399195;SRR13827030;SRR6045754;SRR1735642;SRR13399182;SRR4941851;SRR6044824;SRR6045830;SRR5043011;SRR13399208;SRR5043009;SRR13399146;SRR6044973;SRR6046893;SRR6918276;SRR6046715;SRR6045669;SRR6045306;SRR6046741;SRR1735647;SRR13399175;SRR1735620;SRR5043027;SRR6046074;SRR6918279;SRR6046195;SRR6045903;SRR6045194;SRR13399168;SRR6045631;SRR6046337;SRR6046167;SRR6045140;SRR6045084;SRR6046823;SRR6046…	139	NZ_CP009360.4	232905	T	C	MODERATE	KV38_RS01100	WP_071321357.1	missense_variant	p.Ile691Val	I-691-V
SRR13399195;SRR13827030;SRR6045147;SRR13399105;SRR13399064;SRR13399115;SRR6045754;SRR1735642;SRR13399199;SRR13399182;SRR4941851;SRR6044824;SRR6045830;SRR5043011;SRR13399208;SRR5043009;SRR13399146;SRR13827019;SRR6044973;SRR6046893;SRR13399123;SRR6918276;SRR6046073;SRR1735697;SRR5950815;SRR13399187;SRR5950818;SRR6046467;SRR6046715;SRR6045669;SRR6045306;SRR6046741;SRR6045488;SRR5950819;SRR6046228;SR…	229	NZ_CP009360.4	233045	G	T	MODERATE	KV38_RS01100	WP_071321357.1	missense_variant	p.Thr644Asn	T-644-N
SRR13399195;SRR13827030;SRR6045754;SRR1735642;SRR13399182;SRR4941851;SRR6044824;SRR6045830;SRR5043011;SRR13399208;SRR5043009;SRR13399146;SRR6044973;SRR6046893;SRR6918276;SRR6046715;SRR6045669;SRR6045306;SRR6046741;SRR1735647;SRR13399175;SRR1735620;SRR5043027;SRR6045766;SRR6046074;SRR6918279;SRR6045903;SRR6045194;SRR13399168;SRR6045631;SRR6046337;SRR6046167;SRR6045140;SRR6045084;SRR6046823;SRR6046…	143	NZ_CP009360.4	233093	C	G	MODERATE	KV38_RS01100	WP_071321357.1	missense_variant	p.Ser628Thr	S-628-T
SRR13399195;SRR13827030;SRR6045147;SRR13399105;SRR13399064;SRR13399115;SRR6045754;SRR1735642;SRR13399199;SRR13399182;SRR4941851;SRR6044824;SRR6045830;SRR5043011;SRR13399208;SRR5043009;SRR13399146;SRR13827019;SRR6044973;SRR6046893;SRR13399123;SRR6918276;SRR6046073;SRR1735697;SRR5950815;SRR13399187;SRR5950818;SRR6046467;SRR6046715;SRR6045669;SRR6045306;SRR6046741;SRR6045488;SRR5950819;SRR6046228;SR…	229	NZ_CP009360.4	233294	T	G	MODERATE	KV38_RS01100	WP_071321357.1	missense_variant	p.Asn561Thr	N-561-T
SRR13399195;SRR13827030;SRR6045147;SRR13399064;SRR13399115;SRR1735642;SRR13399182;SRR4941851;SRR6044824;SRR5043011;SRR13399208;SRR5043009;SRR13399146;SRR6046893;SRR6918276;SRR1735697;SRR5950815;SRR6046467;SRR6046715;SRR6045669;SRR6045306;SRR6046741;SRR6045488;SRR1735647;SRR13399175;SRR1735620;SRR5043027;SRR6045766;SRR6918279;SRR6046195;SRR6045903;SRR6045194;SRR13399168;SRR6045631;SRR6045140;SRR60…	159	NZ_CP009360.4	233916	T	C	MODERATE	KV38_RS01100	WP_071321357.1	missense_variant	p.Ile354Val	I-354-V
SRR13399195;SRR13827030;SRR6045147;SRR13399105;SRR13399064;SRR13399115;SRR6045754;SRR1735642;SRR13399199;SRR13399182;SRR4941851;SRR6044824;SRR6045830;SRR5043011;SRR13399208;SRR5043009;SRR13399146;SRR13827019;SRR6044973;SRR6046893;SRR13399123;SRR6918276;SRR6046073;SRR1735697;SRR5950815;SRR13399187;SRR5950818;SRR6046467;SRR6046715;SRR6045669;SRR6045306;SRR6046741;SRR6045488;SRR5950819;SRR6046228;SR…	228	NZ_CP009360.4	233934	A	G	MODERATE	KV38_RS01100	WP_071321357.1	missense_variant	p.Cys348Arg	C-348-R
SRR13399195;SRR13827030;SRR6045147;SRR6045754;SRR1735642;SRR13399182;SRR4941851;SRR6044824;SRR5043011;SRR13399208;SRR5043009;SRR13399146;SRR6046893;SRR6918276;SRR1735697;SRR6046467;SRR6046715;SRR6045669;SRR6045306;SRR6046741;SRR6045488;SRR1735647;SRR13399175;SRR1735620;SRR5043027;SRR6045766;SRR6918279;SRR6045903;SRR6045194;SRR13399168;SRR6045631;SRR6045140;SRR6046823;SRR5043015;SRR1735683;SRR1339…	138	NZ_CP009360.4	234072	G	C	MODERATE	KV38_RS01100	WP_071321357.1	missense_variant	p.Arg302Gly	R-302-G
SRR13399195;SRR13827030;SRR1735642;SRR6044824;SRR6046893;SRR6918276;SRR6046715;SRR6045194;SRR1735683;SRR13399174;SRR13399068;SRR13399209;SRR5950799;SRR5950810;SRR6046768;SRR6046350;SRR6044901;SRR6918280;SRR6918265;SRR6918277;SRR6918269;SRR1735678;SRR6918268;SRR6046487;SRR5052626;SRR6044849;SRR6918278;SRR6045780;SRR6918271;SRR6046567;SRR6918270;SRR6045082;SRR6045852;SRR901356;SRR6046665;SRR6046581…	37	NZ_CP009360.4	234093	C	G	MODERATE	KV38_RS01100	WP_071321357.1	missense_variant	p.Gly295Arg	G-295-R
SRR13399195;SRR13827030;SRR6045147;SRR1735642;SRR4941851;SRR6044824;SRR13399208;SRR5043009;SRR6046893;SRR6918276;SRR1735697;SRR6046467;SRR6046715;SRR6045306;SRR5043027;SRR6045766;SRR6918279;SRR6045194;SRR13399168;SRR6046823;SRR5043015;SRR1735683;SRR13399174;SRR13399068;SRR13399209;SRR13399234;SRR6046191;SRR13399223;SRR5950799;SRR5043007;SRR5950810;SRR5052616;SRR5043003;SRR13399190;SRR6045606;SRR6…	89	NZ_CP009360.4	234096	C	G	MODERATE	KV38_RS01100	WP_071321357.1	missense_variant	p.Ala294Pro	A-294-P
SRR13399195;SRR13827030;SRR6045147;SRR1735642;SRR4941851;SRR6044824;SRR5043011;SRR13399208;SRR5043009;SRR6046893;SRR6918276;SRR1735697;SRR6046467;SRR6046715;SRR6045669;SRR6045306;SRR6046741;SRR6045488;SRR1735647;SRR13399175;SRR1735620;SRR5043027;SRR6918279;SRR6045194;SRR13399168;SRR6045631;SRR6045140;SRR6046823;SRR5043015;SRR1735683;SRR13399174;SRR13399068;SRR13399209;SRR13399234;SRR6046191;SRR13…	115	NZ_CP009360.4	234102	C	T	MODERATE	KV38_RS01100	WP_071321357.1	missense_variant	p.Gly292Ser	G-292-S
SRR13399195;SRR13827030;SRR6044824;SRR5043011;SRR6918276;SRR6045306;SRR6046074;SRR6918279;SRR6045903;SRR6045631;SRR6046337;SRR5950799;SRR6045239;SRR6046768;SRR1735597;SRR6046804;SRR6045980;SRR13399177;SRR5052632;SRR6918277;SRR1735678;SRR6046045;SRR6918268;SRR6918267;SRR6046360;SRR5052626;SRR6045897;SRR6044849;SRR6045780;SRR6046477;SRR6046567;SRR6918270;SRR6046121;SRR6045558;SRR1735705;SRR1735572;…	38	NZ_CP009360.4	234135	C	G	MODERATE	KV38_RS01100	WP_071321357.1	missense_variant	p.Gly281Arg	G-281-R
SRR13399195;SRR13827030;SRR6045754;SRR1735642;SRR13399182;SRR6044824;SRR5043011;SRR13399146;SRR6046893;SRR6918276;SRR6046715;SRR6045669;SRR6045306;SRR6046741;SRR1735647;SRR13399175;SRR1735620;SRR6046074;SRR6918279;SRR6046195;SRR6045903;SRR6045194;SRR6045631;SRR6046337;SRR6045140;SRR1735683;SRR13399174;SRR6046547;SRR13399068;SRR13399209;SRR5950799;SRR5950810;SRR6045239;SRR1735709;SRR6046768;SRR173…	87	NZ_CP009360.4	234150	T	C	MODERATE	KV38_RS01100	WP_071321357.1	missense_variant	p.Thr276Ala	T-276-A
SRR13399195;SRR13827030;SRR6045147;SRR13399064;SRR13399115;SRR6045754;SRR1735642;SRR13399182;SRR4941851;SRR6044824;SRR5043011;SRR13399208;SRR5043009;SRR13399146;SRR6046893;SRR6918276;SRR1735697;SRR5950815;SRR6046467;SRR6046715;SRR6045669;SRR6045306;SRR6046741;SRR6045488;SRR1735647;SRR13399175;SRR1735620;SRR5043027;SRR6045766;SRR6046074;SRR6918279;SRR6046195;SRR6045903;SRR6045194;SRR13399168;SRR60…	164	NZ_CP009360.4	234191	T	C	MODERATE	KV38_RS01100	WP_071321357.1	missense_variant	p.Asp262Gly	D-262-G
SRR13399195;SRR13827030;SRR6045147;SRR1735642;SRR13399182;SRR6044824;SRR5043011;SRR13399208;SRR5043009;SRR13399146;SRR6046893;SRR6918276;SRR1735697;SRR6046467;SRR6046715;SRR6045669;SRR6045306;SRR6046741;SRR6045488;SRR1735647;SRR13399175;SRR1735620;SRR5043027;SRR6045766;SRR6046074;SRR6918279;SRR6045903;SRR6045194;SRR13399168;SRR6045631;SRR6046337;SRR6045140;SRR6046823;SRR5043015;SRR1735683;SRR1339…	140	NZ_CP009360.4	234221	C	G	MODERATE	KV38_RS01100	WP_071321357.1	missense_variant	p.Ser252Thr	S-252-T
SRR13399195;SRR13827030;SRR6045147;SRR1735642;SRR13399182;SRR6044824;SRR5043011;SRR13399208;SRR5043009;SRR13399146;SRR6046893;SRR6918276;SRR1735697;SRR6046467;SRR6046715;SRR6045669;SRR6045306;SRR6046741;SRR6045488;SRR1735647;SRR13399175;SRR1735620;SRR5043027;SRR6045766;SRR6046074;SRR6918279;SRR6045903;SRR6045194;SRR13399168;SRR6045631;SRR6046337;SRR6045140;SRR6046823;SRR5043015;SRR1735683;SRR1339…	140	NZ_CP009360.4	234224	C	T	MODERATE	KV38_RS01100	WP_071321357.1	missense_variant	p.Gly251Glu	G-251-E
SRR13399195;SRR13827030;SRR13399105;SRR1735642;SRR13399199;SRR13399182;SRR6044824;SRR5043011;SRR13399208;SRR13399146;SRR13827019;SRR6046893;SRR6918276;SRR6046073;SRR13399187;SRR5950818;SRR6046715;SRR6045669;SRR6045306;SRR6046741;SRR5950819;SRR6046228;SRR1735647;SRR13399126;SRR13399175;SRR1735620;SRR6046074;SRR6918279;SRR6045903;SRR6045194;SRR13399168;SRR6045631;SRR6046337;SRR6044903;SRR6045140;SR…	143	NZ_CP009360.4	234263	G	A	MODERATE	KV38_RS01100	WP_071321357.1	missense_variant	p.Thr238Met	T-238-M
SRR13399195;SRR13827030;SRR13399105;SRR6045754;SRR1735642;SRR13399199;SRR13399182;SRR4941851;SRR6044824;SRR5043011;SRR13399208;SRR5043009;SRR13399146;SRR13827019;SRR6046893;SRR6918276;SRR6046073;SRR13399187;SRR5950818;SRR6046715;SRR6045669;SRR6045306;SRR6046741;SRR5950819;SRR6046228;SRR1735647;SRR13399126;SRR13399175;SRR1735620;SRR5043027;SRR6045766;SRR6046074;SRR6918279;SRR6046195;SRR6045903;SRR…	172	NZ_CP009360.4	234291	A	G	MODERATE	KV38_RS01100	WP_071321357.1	missense_variant	p.Cys229Arg	C-229-R
SRR13399195;SRR13827030;SRR13399105;SRR6045754;SRR1735642;SRR13399199;SRR13399182;SRR6044824;SRR5043011;SRR13399208;SRR13399146;SRR13827019;SRR6046893;SRR6918276;SRR6046073;SRR13399187;SRR5950818;SRR6046715;SRR6045669;SRR6045306;SRR6046741;SRR5950819;SRR6046228;SRR1735647;SRR13399126;SRR13399175;SRR1735620;SRR6046074;SRR6918279;SRR6045903;SRR6045194;SRR13399168;SRR6045631;SRR6046337;SRR6044903;SR…	145	NZ_CP009360.4	234318	C	T	MODERATE	KV38_RS01100	WP_071321357.1	missense_variant	p.Val220Met	V-220-M
SRR13399195;SRR13827030;SRR13399105;SRR13399064;SRR13399115;SRR1735642;SRR13399199;SRR13399182;SRR4941851;SRR6044824;SRR5043011;SRR5043009;SRR13399146;SRR13827019;SRR6046893;SRR6918276;SRR6046073;SRR5950815;SRR13399187;SRR5950818;SRR6046715;SRR6045669;SRR6045306;SRR6046741;SRR5950819;SRR6046228;SRR1735647;SRR13399126;SRR13399175;SRR1735620;SRR5043027;SRR6045766;SRR6046074;SRR6918279;SRR6046195;SR…	182	NZ_CP009360.4	234410	C	G	MODERATE	KV38_RS01100	WP_071321357.1	missense_variant	p.Gly189Ala	G-189-A
SRR13399195;SRR13827030;SRR6045147;SRR13399105;SRR13399064;SRR13399115;SRR6045754;SRR1735642;SRR13399199;SRR13399182;SRR4941851;SRR6044824;SRR6045830;SRR5043011;SRR13399208;SRR5043009;SRR13399146;SRR13827019;SRR6044973;SRR6046893;SRR13399123;SRR6918276;SRR6046073;SRR1735697;SRR5950815;SRR13399187;SRR5950818;SRR6046467;SRR6046715;SRR6045669;SRR6045306;SRR6046741;SRR6045488;SRR5950819;SRR6046228;SR…	229	NZ_CP009360.4	234968	G	C	MODERATE	KV38_RS01100	WP_071321357.1	missense_variant	p.Thr3Ser	T-3-S
SRR13399195;SRR13827030;SRR13399105;SRR13399064;SRR13399115;SRR1735642;SRR13399199;SRR13399182;SRR4941851;SRR6044824;SRR5043011;SRR13399208;SRR5043009;SRR13399146;SRR13827019;SRR6046893;SRR6918276;SRR6046073;SRR5950815;SRR13399187;SRR5950818;SRR6046715;SRR6045669;SRR6045306;SRR6046741;SRR5950819;SRR6046228;SRR1735647;SRR13399126;SRR13399175;SRR1735620;SRR5043027;SRR6045766;SRR6046074;SRR6918279;S…	196	NZ_CP009360.4	235048	C	G	MODERATE	KV38_RS01105	WP_071321358.1	missense_variant	p.Gly232Ala	G-232-A
SRR13399195;SRR1735642;SRR13399182;SRR6044824;SRR13399146;SRR6046893;SRR6918276;SRR6046715;SRR6045669;SRR6046741;SRR1735647;SRR13399175;SRR1735620;SRR6918279;SRR6045194;SRR6045631;SRR6045140;SRR1735683;SRR13399174;SRR13399068;SRR13399209;SRR6045239;SRR1735709;SRR1735625;SRR1735597;SRR6046804;SRR6045980;SRR13399177;SRR6918280;SRR6918265;SRR5052632;SRR6918275;SRR6046615;SRR6918269;SRR1735678;SRR604…	52	NZ_CP009360.4	235292	C	T	MODERATE	KV38_RS01105	WP_071321358.1	missense_variant	p.Glu151Lys	E-151-K
SRR13399195;SRR13827030;SRR6045147;SRR13399105;SRR13399064;SRR13399115;SRR6045754;SRR1735642;SRR13399199;SRR13399182;SRR4941851;SRR6044824;SRR6045830;SRR5043011;SRR13399208;SRR5043009;SRR13399146;SRR13827019;SRR6044973;SRR6046893;SRR13399123;SRR6918276;SRR6046073;SRR1735697;SRR5950815;SRR13399187;SRR5950818;SRR6046467;SRR6046715;SRR6045669;SRR6045306;SRR6046741;SRR6045488;SRR5950819;SRR6046228;SR…	229	NZ_CP009360.4	235483	T	C	MODERATE	KV38_RS01105	WP_071321358.1	missense_variant	p.Asp87Gly	D-87-G
SRR13399195;SRR13827030;SRR13399105;SRR1735642;SRR13399199;SRR13399182;SRR4941851;SRR6044824;SRR5043011;SRR5043009;SRR13399146;SRR13827019;SRR6046893;SRR6918276;SRR6046073;SRR13399187;SRR5950818;SRR6046715;SRR6045669;SRR6045306;SRR6046741;SRR5950819;SRR6046228;SRR1735647;SRR13399126;SRR13399175;SRR1735620;SRR5043027;SRR6046074;SRR6918279;SRR6045903;SRR6045194;SRR6045631;SRR6046337;SRR6044903;SRR6…	152	NZ_CP009360.4	236519	C	T	MODERATE	KV38_RS01110	WP_003876963.1	missense_variant	p.Val209Met	V-209-M
SRR13399195;SRR13827030;SRR1735642;SRR13399182;SRR4941851;SRR6044824;SRR5043011;SRR13399208;SRR5043009;SRR13399146;SRR6046893;SRR6918276;SRR6046715;SRR6045669;SRR6045306;SRR6046741;SRR1735647;SRR13399175;SRR1735620;SRR5043027;SRR6046074;SRR6918279;SRR6045903;SRR6045194;SRR13399168;SRR6045631;SRR6046337;SRR6045140;SRR6046823;SRR5043015;SRR1735683;SRR13399174;SRR6046547;SRR13399068;SRR13399209;SRR1…	125	NZ_CP009360.4	238594	T	C	MODERATE	KV38_RS01125	WP_033720167.1	missense_variant	p.Tyr269Cys	Y-269-C
SRR13399195;SRR13827030;SRR6045147;SRR1735642;SRR13399182;SRR4941851;SRR6044824;SRR5043011;SRR13399208;SRR5043009;SRR13399146;SRR6046893;SRR13399123;SRR6918276;SRR1735697;SRR5950815;SRR6046467;SRR6046715;SRR6045669;SRR6045306;SRR6046741;SRR6045488;SRR1735647;SRR13399175;SRR1735620;SRR5043027;SRR6045766;SRR6046074;SRR13399110;SRR6918279;SRR6046195;SRR6045903;SRR6045194;SRR13399168;SRR6045631;SRR60…	149	NZ_CP009360.4	238651	G	C	MODERATE	KV38_RS01125	WP_033720167.1	missense_variant	p.Pro250Arg	P-250-R
SRR13399195;SRR13827030;SRR6045147;SRR1735642;SRR13399182;SRR4941851;SRR6044824;SRR5043011;SRR13399208;SRR5043009;SRR13399146;SRR6046893;SRR13399123;SRR6918276;SRR1735697;SRR5950815;SRR6046467;SRR6046715;SRR6045669;SRR6045306;SRR6046741;SRR6045488;SRR1735647;SRR13399175;SRR1735620;SRR5043027;SRR6045766;SRR6046074;SRR13399110;SRR6918279;SRR6046195;SRR6045903;SRR6045194;SRR13399168;SRR6045631;SRR60…	149	NZ_CP009360.4	238652	G	A	MODERATE	KV38_RS01125	WP_033720167.1	missense_variant	p.Pro250Ser	P-250-S
SRR13399195;SRR13827030;SRR13399064;SRR13399115;SRR6045754;SRR1735642;SRR13399182;SRR4941851;SRR6044824;SRR5043011;SRR13399208;SRR5043009;SRR13399146;SRR6046893;SRR6918276;SRR5950815;SRR6046715;SRR6045669;SRR6045306;SRR6046741;SRR1735647;SRR13399175;SRR1735620;SRR5043027;SRR6046074;SRR6918279;SRR6045903;SRR6045194;SRR13399168;SRR6045631;SRR6046337;SRR6045140;SRR6045956;SRR6046823;SRR5043015;SRR60…	148	NZ_CP009360.4	239206	T	C	MODERATE	KV38_RS01125	WP_033720167.1	missense_variant	p.Glu65Gly	E-65-G
SRR13399195;SRR13827030;SRR6045147;SRR13399064;SRR13399115;SRR1735642;SRR13399182;SRR4941851;SRR6044824;SRR5043011;SRR13399208;SRR5043009;SRR13399146;SRR6046893;SRR6918276;SRR1735697;SRR5950815;SRR6046467;SRR6046715;SRR6045669;SRR6045306;SRR6046741;SRR6045488;SRR1735647;SRR13399175;SRR1735620;SRR5043027;SRR6045766;SRR6046074;SRR6918279;SRR6045903;SRR6045194;SRR13399168;SRR6045631;SRR6046337;SRR60…	163	NZ_CP009360.4	241269	G	C	MODERATE	KV38_RS01140	WP_023866764.1	missense_variant	p.Gln234Glu	Q-234-E
SRR13399195;SRR13827030;SRR1735642;SRR13399182;SRR4941851;SRR6044824;SRR5043011;SRR5043009;SRR13399146;SRR6046893;SRR6918276;SRR6046715;SRR6045669;SRR6045306;SRR6046741;SRR1735647;SRR13399175;SRR1735620;SRR5043027;SRR6046074;SRR6918279;SRR6045903;SRR6045194;SRR6045631;SRR6046337;SRR6045140;SRR6046823;SRR5043015;SRR1735683;SRR13399174;SRR6046547;SRR13399068;SRR13399209;SRR5950799;SRR5043007;SRR595…	113	NZ_CP009360.4	243060	C	G	MODERATE	KV38_RS01150	WP_023866763.1	missense_variant	p.Gly477Arg	G-477-R
SRR13399195;SRR13827030;SRR6045147;SRR1735642;SRR13399182;SRR4941851;SRR6044824;SRR5043011;SRR5043009;SRR13399146;SRR6046893;SRR6918276;SRR1735697;SRR6046467;SRR6046715;SRR6045669;SRR6045306;SRR6046741;SRR6045488;SRR1735647;SRR13399175;SRR1735620;SRR5043027;SRR6045766;SRR6046074;SRR6918279;SRR6045903;SRR6045194;SRR6045631;SRR6046337;SRR6045140;SRR6046823;SRR5043015;SRR1735683;SRR13399174;SRR60465…	130	NZ_CP009360.4	243099	T	C	MODERATE	KV38_RS01150	WP_023866763.1	missense_variant	p.Ile464Val	I-464-V
SRR13399195;SRR13827030;SRR1735642;SRR13399182;SRR4941851;SRR6044824;SRR5043011;SRR5043009;SRR13399146;SRR6046893;SRR6918276;SRR6046715;SRR6045669;SRR6045306;SRR6046741;SRR1735647;SRR13399175;SRR1735620;SRR5043027;SRR6046074;SRR6918279;SRR6045903;SRR6045194;SRR6045631;SRR6046337;SRR6045140;SRR6046823;SRR5043015;SRR1735683;SRR13399174;SRR6046547;SRR13399068;SRR13399209;SRR5950799;SRR5043007;SRR595…	113	NZ_CP009360.4	243675	G	T	MODERATE	KV38_RS01150	WP_023866763.1	missense_variant	p.Leu272Met	L-272-M
SRR13399195;SRR13827030;SRR6045147;SRR6045754;SRR1735642;SRR13399182;SRR4941851;SRR6044824;SRR5043011;SRR5043009;SRR13399146;SRR6046893;SRR6918276;SRR1735697;SRR6046467;SRR6046715;SRR6045669;SRR6045306;SRR6046741;SRR6045488;SRR1735647;SRR13399175;SRR1735620;SRR5043027;SRR6045766;SRR6046074;SRR6918279;SRR6046195;SRR6045903;SRR6045194;SRR6045631;SRR6046337;SRR6045140;SRR6046823;SRR5043015;SRR173568…	134	NZ_CP009360.4	245108	T	G	MODERATE	KV38_RS01155	WP_033719330.1	missense_variant	p.Ser168Ala	S-168-A
SRR13399195;SRR6045147;SRR13399105;SRR6045754;SRR1735642;SRR13399199;SRR13399182;SRR4941851;SRR6044824;SRR6045830;SRR13399208;SRR5043009;SRR13399146;SRR13827019;SRR6044973;SRR6046893;SRR13399123;SRR6918276;SRR6046073;SRR1735697;SRR13399187;SRR5950818;SRR6046467;SRR6046715;SRR6045669;SRR6045306;SRR6046741;SRR6045488;SRR5950819;SRR6046228;SRR1735647;SRR13399126;SRR13399175;SRR1735620;SRR5043027;SRR…	188	NZ_CP009360.4	247111	C	G	MODERATE	KV38_RS01170	WP_023862030.1	missense_variant	p.Ser307Thr	S-307-T
SRR13399195;SRR13399105;SRR13399199;SRR6045830;SRR13399208;SRR13827019;SRR6044973;SRR13399123;SRR6046073;SRR13399187;SRR5950818;SRR5950819;SRR6046228;SRR13399126;SRR13399110;SRR6046167;SRR6044903;SRR1735636;SRR6045084;SRR13399197;SRR6046328;SRR13399206;SRR6044796;SRR13399183;SRR6046623;SRR6046687;SRR6045055;SRR13399099;SRR1735625;SRR13399163;SRR6045434;SRR6046854;SRR13399207;SRR6046908;SRR1339919…	63	NZ_CP009360.4	247367	T	C	MODERATE	KV38_RS01170	WP_023862030.1	missense_variant	p.Thr222Ala	T-222-A
SRR13399195;SRR13399105;SRR13399199;SRR6045830;SRR13399208;SRR13827019;SRR6044973;SRR13399123;SRR6046073;SRR13399187;SRR5950818;SRR5950819;SRR6046228;SRR13399126;SRR13399110;SRR6046167;SRR6044903;SRR1735636;SRR6045084;SRR13399197;SRR6046328;SRR13399206;SRR6044796;SRR13399183;SRR6046623;SRR6046687;SRR6045055;SRR13399099;SRR1735625;SRR13399163;SRR6045434;SRR6046854;SRR13399207;SRR6046908;SRR1339919…	63	NZ_CP009360.4	247399	G	T	MODERATE	KV38_RS01170	WP_023862030.1	missense_variant	p.Ala211Glu	A-211-E
SRR13399195;SRR13399105;SRR6045754;SRR1735642;SRR13399199;SRR13399182;SRR4941851;SRR6044824;SRR6045830;SRR13399208;SRR5043009;SRR13399146;SRR13827019;SRR6044973;SRR6046893;SRR13399123;SRR6918276;SRR6046073;SRR13399187;SRR5950818;SRR6046715;SRR6045669;SRR6045306;SRR6046741;SRR5950819;SRR6046228;SRR1735647;SRR13399126;SRR13399175;SRR1735620;SRR5043027;SRR13399110;SRR6918279;SRR6046195;SRR6045903;SR…	170	NZ_CP009360.4	247706	C	T	MODERATE	KV38_RS01170	WP_023862030.1	missense_variant	p.Val109Ile	V-109-I
SRR13399195;SRR13827030;SRR6045147;SRR13399105;SRR6045754;SRR1735642;SRR13399199;SRR13399182;SRR4941851;SRR6044824;SRR6045830;SRR13399208;SRR5043009;SRR13399146;SRR13827019;SRR6044973;SRR6046893;SRR13399123;SRR6918276;SRR6046073;SRR1735697;SRR13399187;SRR5950818;SRR6046467;SRR6046715;SRR6045669;SRR6045306;SRR6046741;SRR6045488;SRR5950819;SRR6046228;SRR1735647;SRR13399126;SRR13399175;SRR1735620;SR…	198	NZ_CP009360.4	247742	G	T	MODERATE	KV38_RS01170	WP_023862030.1	missense_variant	p.Leu97Ile	L-97-I
SRR13399195;SRR13399105;SRR13399199;SRR6045830;SRR13399208;SRR13827019;SRR6044973;SRR13399123;SRR6046073;SRR13399187;SRR5950818;SRR5950819;SRR6046228;SRR13399126;SRR13399110;SRR6046167;SRR6044903;SRR1735636;SRR6045084;SRR13399197;SRR6046328;SRR13399206;SRR6044796;SRR13399183;SRR6046623;SRR6046687;SRR6045055;SRR13399099;SRR1735625;SRR13399163;SRR6045434;SRR6046854;SRR13399207;SRR6046908;SRR1339919…	63	NZ_CP009360.4	247876	G	A	MODERATE	KV38_RS01170	WP_023862030.1	missense_variant	p.Ala52Val	A-52-V
SRR13399195;SRR6045147;SRR13399105;SRR6045754;SRR1735642;SRR13399199;SRR13399182;SRR4941851;SRR6044824;SRR6045830;SRR13399208;SRR5043009;SRR13399146;SRR13827019;SRR6044973;SRR6046893;SRR13399123;SRR6918276;SRR6046073;SRR1735697;SRR13399187;SRR5950818;SRR6046467;SRR6046715;SRR6045669;SRR6045306;SRR6046741;SRR6045488;SRR5950819;SRR6046228;SRR1735647;SRR13399126;SRR13399175;SRR1735620;SRR5043027;SRR…	186	NZ_CP009360.4	247888	T	C	MODERATE	KV38_RS01170	WP_023862030.1	missense_variant	p.His48Arg	H-48-R
SRR13399195;SRR13399105;SRR13399199;SRR6045830;SRR13399208;SRR13827019;SRR6044973;SRR13399123;SRR6046073;SRR13399187;SRR5950818;SRR5950819;SRR6046228;SRR13399202;SRR13399126;SRR13399110;SRR6046167;SRR6044903;SRR1735636;SRR6045084;SRR13399197;SRR6046328;SRR13399206;SRR6044796;SRR13399183;SRR6046623;SRR6046687;SRR6045055;SRR13399099;SRR1735625;SRR13399163;SRR6045434;SRR13399207;SRR6046908;SRR133991…	65	NZ_CP009360.4	250372	T	C	MODERATE	KV38_RS01185	WP_023862029.1	missense_variant	p.Gln3Arg	Q-3-R
SRR13399195;SRR13399105;SRR13399199;SRR6045830;SRR13399208;SRR13827019;SRR6044973;SRR13399123;SRR6046073;SRR13399187;SRR5950818;SRR5950819;SRR6046228;SRR13399202;SRR13399126;SRR13399110;SRR6046167;SRR6044903;SRR1735636;SRR6045084;SRR13399197;SRR6046328;SRR13399206;SRR6044796;SRR13399183;SRR6046623;SRR6046687;SRR6045055;SRR13399099;SRR1735625;SRR13399163;SRR6045434;SRR13399207;SRR6046908;SRR133991…	65	NZ_CP009360.4	250538	G	A	MODERATE	KV38_RS01190	WP_023862028.1	missense_variant	p.Ala49Thr	A-49-T
SRR13399195;SRR13399105;SRR6045754;SRR13399199;SRR6045830;SRR13399208;SRR13827019;SRR6044973;SRR13399123;SRR6046073;SRR13399187;SRR5950818;SRR5950819;SRR6046228;SRR13399202;SRR13399126;SRR13399110;SRR6046167;SRR6044903;SRR1735636;SRR6045084;SRR13399197;SRR6046328;SRR13399206;SRR6044796;SRR13399183;SRR6046623;SRR6046687;SRR6045055;SRR13399099;SRR1735625;SRR13399163;SRR6045434;SRR13399207;SRR604690…	66	NZ_CP009360.4	250656	G	A	MODERATE	KV38_RS01190	WP_023862028.1	missense_variant	p.Arg88Gln	R-88-Q
SRR13399195;SRR13827030;SRR13399105;SRR6045754;SRR1735642;SRR13399199;SRR13399182;SRR4941851;SRR6044824;SRR6045830;SRR13399208;SRR5043009;SRR13399146;SRR13827019;SRR6044973;SRR6046893;SRR13399123;SRR6918276;SRR6046073;SRR13399187;SRR5950818;SRR6046715;SRR6045669;SRR6045306;SRR6046741;SRR5950819;SRR6046228;SRR1735647;SRR13399202;SRR13399126;SRR13399175;SRR1735620;SRR5043027;SRR6045766;SRR6046074;S…	188	NZ_CP009360.4	250742	G	C	MODERATE	KV38_RS01190	WP_023862028.1	missense_variant	p.Ala117Pro	A-117-P
SRR13399195;SRR6045830;SRR13399208;SRR6044973;SRR13399123;SRR13399168;SRR6046167;SRR6045084;SRR6046328;SRR6044796;SRR13399234;SRR13399183;SRR13399223;SRR6045055;SRR13399190;SRR1735625;SRR13399055;SRR6046854;SRR13399177;SRR13399201;SRR13399179;SRR6046523;SRR6046029;SRR5052626;SRR13399057;SRR13399157;SRR13399193;SRR6046867;SRR13399212;SRR6044906	30	NZ_CP009360.4	254737	A	G	MODERATE	KV38_RS01225	WP_011723470.1	missense_variant	p.Ile44Val	I-44-V
SRR13399195;SRR6045147;SRR13399105;SRR13399199;SRR4941851;SRR6045830;SRR13399208;SRR5043009;SRR13827019;SRR6044973;SRR13399123;SRR6046073;SRR1735697;SRR13399187;SRR5950818;SRR6046467;SRR6045488;SRR5950819;SRR6046228;SRR13399202;SRR13399194;SRR13399126;SRR5043027;SRR13399110;SRR6046195;SRR13399168;SRR6046167;SRR6044903;SRR1735636;SRR6045084;SRR13399197;SRR6046328;SRR5043015;SRR13399206;SRR6046904;…	119	NZ_CP009360.4	254748	T	G	MODERATE	KV38_RS01225	WP_011723470.1	missense_variant	p.Asp47Glu	D-47-E
SRR13399195;SRR4941851;SRR13399208;SRR5043009;SRR13399123;SRR5043027;SRR13399168;SRR6046167;SRR5043015;SRR6044796;SRR13399234;SRR13399183;SRR13399223;SRR5043007;SRR6045055;SRR5052616;SRR5043003;SRR13399190;SRR5043029;SRR1735625;SRR5043013;SRR13399055;SRR6046854;SRR6045922;SRR13399177;SRR5052605;SRR13399201;SRR13399179;SRR6046029;SRR5052626;SRR5043005;SRR13399057;ERR266516;SRR13399157;SRR13399193;…	46	NZ_CP009360.4	255545	C	T	MODERATE	KV38_RS01225	WP_011723470.1	missense_variant	p.Ala313Val	A-313-V
SRR13399195;SRR13399208;SRR13399123;SRR13399168;SRR6046167;SRR6044796;SRR13399234;SRR13399183;SRR13399223;SRR6045055;SRR13399190;SRR1735625;SRR13399055;SRR13399177;SRR13399201;SRR13399179;SRR6046029;SRR13399057;SRR13399157;SRR13399193;SRR6046867;SRR13399212;SRR6044906	23	NZ_CP009360.4	255548	G	A	MODERATE	KV38_RS01225	WP_011723470.1	missense_variant	p.Gly314Asp	G-314-D
SRR13399195;SRR13827030;SRR6045147;SRR13399105;SRR6045754;SRR1735642;SRR13399199;SRR13399182;SRR4941851;SRR6044824;SRR6045830;SRR5043011;SRR13399208;SRR5043009;SRR13399146;SRR13827019;SRR6044973;SRR6046893;SRR13399123;SRR6918276;SRR6046073;SRR1735697;SRR13399187;SRR5950818;SRR6046467;SRR6046715;SRR6045669;SRR6045306;SRR6046741;SRR6045488;SRR5950819;SRR6046228;SRR1735647;SRR13399202;SRR13399194;SR…	214	NZ_CP009360.4	259491	C	T	MODERATE	KV38_RS01255	WP_071321526.1	missense_variant	p.Thr111Ile	T-111-I
SRR13399195;SRR13827030;SRR1735642;SRR6044824;SRR5043011;SRR6046893;SRR6918276;SRR6046715;SRR6045669;SRR6045306;SRR6046741;SRR1735647;SRR1735620;SRR6045766;SRR6918279;SRR6046195;SRR6045903;SRR6045194;SRR6045631;SRR6045140;SRR6046823;SRR1735683;SRR6046547;SRR13399068;SRR5950799;SRR5950810;SRR6045239;SRR1735709;SRR6045606;SRR6046768;SRR1735625;SRR6044776;SRR6046350;SRR6046438;SRR1735597;SRR13399204…	85	NZ_CP009360.4	260864	G	A	MODERATE	KV38_RS01255	WP_071321526.1	missense_variant	p.Ala569Thr	A-569-T
SRR13399195;SRR13827030;SRR1735642;SRR4941851;SRR6044824;SRR5043011;SRR5043009;SRR13827019;SRR6046893;SRR6918276;SRR6046715;SRR6045669;SRR6045306;SRR6046741;SRR1735647;SRR1735620;SRR5043027;SRR6045766;SRR6046074;SRR6918279;SRR6046195;SRR6045903;SRR6045194;SRR13399168;SRR6045631;SRR6046337;SRR6045140;SRR6046823;SRR5043015;SRR1735683;SRR6046547;SRR13399068;SRR13399234;SRR13399223;SRR5950799;SRR5043…	127	NZ_CP009360.4	260978	G	T	MODERATE	KV38_RS01255	WP_071321526.1	missense_variant	p.Ala607Ser	A-607-S
SRR13399195;SRR13827030;SRR1735642;SRR6044824;SRR5043011;SRR6046893;SRR6918276;SRR6046715;SRR6045669;SRR6045306;SRR6046741;SRR1735647;SRR1735620;SRR6045766;SRR6918279;SRR6046195;SRR6045903;SRR6045194;SRR6045631;SRR6045140;SRR6046823;SRR1735683;SRR6046547;SRR13399068;SRR5950799;SRR5950810;SRR6045239;SRR1735709;SRR6045606;SRR6046768;SRR1735625;SRR6044776;SRR6046350;SRR6046438;SRR1735597;SRR13399204…	85	NZ_CP009360.4	261117	T	G	MODERATE	KV38_RS01260	WP_003876981.1	missense_variant	p.Glu299Ala	E-299-A
SRR13399195;SRR13827030;SRR6045754;SRR1735642;SRR6044824;SRR5043011;SRR6046893;SRR6918276;SRR6046715;SRR6045669;SRR6045306;SRR6046741;SRR1735647;SRR1735620;SRR6045766;SRR6918279;SRR6045903;SRR6045194;SRR6045631;SRR6045140;SRR6046823;SRR1735683;SRR6046547;SRR13399068;SRR5950799;SRR5950810;SRR6045239;SRR1735709;SRR6045606;SRR6046768;SRR1735625;SRR6044776;SRR6046350;SRR6046438;SRR1735597;SRR13399204…	85	NZ_CP009360.4	261413	C	A	MODERATE	KV38_RS01260	WP_003876981.1	missense_variant	p.Glu200Asp	E-200-D
SRR13399195;SRR13827030;SRR6045754;SRR1735642;SRR4941851;SRR6044824;SRR5043011;SRR5043009;SRR6046893;SRR13399123;SRR6918276;SRR6046715;SRR6045669;SRR6045306;SRR6046741;SRR1735647;SRR13399194;SRR1735620;SRR5043027;SRR6045766;SRR6046074;SRR6918279;SRR6045903;SRR6045194;SRR13399168;SRR6045631;SRR6046337;SRR6045140;SRR6046823;SRR5043015;SRR1735683;SRR6046547;SRR13399068;SRR13399234;SRR13399223;SRR595…	129	NZ_CP009360.4	261718	T	C	MODERATE	KV38_RS01260	WP_003876981.1	missense_variant	p.Asn99Asp	N-99-D
SRR13399195;SRR13827030;SRR6045147;SRR6045754;SRR1735642;SRR4941851;SRR6044824;SRR5043011;SRR5043009;SRR6046893;SRR13399123;SRR6918276;SRR1735697;SRR6046467;SRR6046715;SRR6045669;SRR6045306;SRR6046741;SRR6045488;SRR1735647;SRR13399194;SRR1735620;SRR5043027;SRR6045766;SRR6046074;SRR6918279;SRR6046195;SRR6045903;SRR6045194;SRR13399168;SRR6045631;SRR6046337;SRR6045140;SRR6046823;SRR5043015;SRR173568…	144	NZ_CP009360.4	261778	C	G	MODERATE	KV38_RS01260	WP_003876981.1	missense_variant	p.Val79Leu	V-79-L
SRR13399195;SRR13827030;SRR1735642;SRR6044824;SRR5043011;SRR13399208;SRR6046893;SRR6918276;SRR6046715;SRR6045669;SRR6045306;SRR6046741;SRR1735647;SRR1735620;SRR6045766;SRR6918279;SRR6045903;SRR6045194;SRR6045631;SRR6045140;SRR6046823;SRR1735683;SRR6046547;SRR13399068;SRR5950799;SRR5950810;SRR6045239;SRR1735709;SRR6045606;SRR6046768;SRR1735625;SRR6044776;SRR6046350;SRR6046438;SRR1735597;SRR1339920…	85	NZ_CP009360.4	263299	C	A	MODERATE	KV38_RS01270	WP_019732931.1	missense_variant	p.Ala201Ser	A-201-S
SRR13399195;SRR13827030;SRR1735642;SRR4941851;SRR6044824;SRR5043011;SRR13399208;SRR5043009;SRR6046893;SRR6918276;SRR6046715;SRR6045669;SRR6045306;SRR6046741;SRR1735647;SRR1735620;SRR5043027;SRR6045766;SRR6046074;SRR6918279;SRR6046195;SRR6045903;SRR6045194;SRR13399168;SRR6045631;SRR6046337;SRR6045140;SRR6046823;SRR5043015;SRR1735683;SRR6046547;SRR13399068;SRR13399234;SRR13399223;SRR5950799;SRR5043…	124	NZ_CP009360.4	264084	T	C	MODERATE	KV38_RS01275	WP_019732930.1	missense_variant	p.Lys201Arg	K-201-R
SRR13399195;SRR13827030;SRR1735642;SRR6044824;SRR5043011;SRR13399208;SRR6046893;SRR13399123;SRR6918276;SRR6046715;SRR6045669;SRR6045306;SRR6046741;SRR1735647;SRR13399202;SRR1735620;SRR6045766;SRR6918279;SRR6045903;SRR6045194;SRR6045631;SRR6045140;SRR6046823;SRR1735683;SRR6046547;SRR13399068;SRR5950799;SRR5950810;SRR6045239;SRR1735709;SRR6045606;SRR6046768;SRR1735625;SRR6044776;SRR6046350;SRR60468…	89	NZ_CP009360.4	264655	T	C	MODERATE	KV38_RS01275	WP_019732930.1	missense_variant	p.Thr11Ala	T-11-A
SRR13399195;SRR13827030;SRR1735642;SRR4941851;SRR6044824;SRR5043011;SRR13399208;SRR5043009;SRR6046893;SRR13399123;SRR6918276;SRR6046715;SRR6045669;SRR6045306;SRR6046741;SRR1735647;SRR13399202;SRR1735620;SRR5043027;SRR6045766;SRR6046074;SRR6918279;SRR6045903;SRR6045194;SRR13399168;SRR6045631;SRR6046337;SRR6045140;SRR6046823;SRR5043015;SRR1735683;SRR6046547;SRR13399068;SRR13399234;SRR13399223;SRR59…	127	NZ_CP009360.4	264669	C	T	MODERATE	KV38_RS01275	WP_019732930.1	missense_variant	p.Arg6Gln	R-6-Q
SRR13399195;SRR13827030;SRR6045147;SRR1735642;SRR4941851;SRR6044824;SRR5043011;SRR13399208;SRR5043009;SRR6046893;SRR13399123;SRR6918276;SRR1735697;SRR6046467;SRR6046715;SRR6045669;SRR6045306;SRR6046741;SRR6045488;SRR1735647;SRR13399202;SRR1735620;SRR5043027;SRR6045766;SRR6046074;SRR6918279;SRR6046195;SRR6045903;SRR6045194;SRR13399168;SRR6045631;SRR6046337;SRR6045140;SRR6046823;SRR5043015;SRR17356…	142	NZ_CP009360.4	264869	T	C	MODERATE	KV38_RS01280	WP_019732929.1	missense_variant	p.Asn293Asp	N-293-D
SRR13399195;SRR13827030;SRR6045147;SRR6045754;SRR1735642;SRR4941851;SRR6044824;SRR5043011;SRR13399208;SRR5043009;SRR6046893;SRR13399123;SRR6918276;SRR1735697;SRR6046467;SRR6046715;SRR6045669;SRR6045306;SRR6046741;SRR6045488;SRR1735647;SRR13399202;SRR1735620;SRR5043027;SRR6045766;SRR6046074;SRR6918279;SRR6046195;SRR6045903;SRR6045194;SRR13399168;SRR6045631;SRR6046337;SRR6045140;SRR6046823;SRR50430…	143	NZ_CP009360.4	265205	T	C	MODERATE	KV38_RS01280	WP_019732929.1	missense_variant	p.Thr181Ala	T-181-A
SRR13399195;SRR13827030;SRR6045754;SRR1735642;SRR4941851;SRR6044824;SRR5043011;SRR13399208;SRR5043009;SRR6046893;SRR6918276;SRR6046715;SRR6045669;SRR6045306;SRR6046741;SRR1735647;SRR1735620;SRR5043027;SRR6045766;SRR6046074;SRR6918279;SRR6045903;SRR6045194;SRR13399168;SRR6045631;SRR6046337;SRR6045140;SRR6046823;SRR5043015;SRR1735683;SRR6046547;SRR13399068;SRR13399234;SRR13399223;SRR5950799;SRR5043…	124	NZ_CP009360.4	265807	G	C	MODERATE	KV38_RS01285	WP_033712857.1	missense_variant	p.Pro226Arg	P-226-R
SRR13399195;SRR13827030;SRR1735642;SRR4941851;SRR6044824;SRR5043011;SRR13399208;SRR5043009;SRR6046893;SRR6918276;SRR6046715;SRR6045669;SRR6045306;SRR6046741;SRR1735647;SRR1735620;SRR5043027;SRR6045766;SRR6046074;SRR6918279;SRR6045903;SRR6045194;SRR13399168;SRR6045631;SRR6046337;SRR6045140;SRR6046823;SRR5043015;SRR1735683;SRR6046547;SRR13399068;SRR13399234;SRR13399223;SRR5950799;SRR5043007;SRR5950…	123	NZ_CP009360.4	266958	C	A	MODERATE	KV38_RS01290	WP_019732927.1	missense_variant	p.Asp133Glu	D-133-E
SRR13399195;SRR13827030;SRR1735642;SRR6044824;SRR5043011;SRR13399208;SRR6046893;SRR6918276;SRR6046715;SRR6045669;SRR6045306;SRR6046741;SRR1735647;SRR1735620;SRR6045766;SRR6918279;SRR6045903;SRR6045194;SRR6045631;SRR6045140;SRR6046823;SRR1735683;SRR6046547;SRR13399068;SRR5950799;SRR5950810;SRR6045239;SRR1735709;SRR6045606;SRR6046768;SRR1735625;SRR6044776;SRR6046350;SRR6046438;SRR1735597;SRR1339920…	86	NZ_CP009360.4	267155	A	T	MODERATE	KV38_RS01290	WP_019732927.1	missense_variant	p.Asn199Ile	N-199-I
SRR13399195;SRR13827030;SRR6045147;SRR1735642;SRR4941851;SRR6044824;SRR5043011;SRR13399208;SRR5043009;SRR13827019;SRR6046893;SRR13399123;SRR6918276;SRR1735697;SRR6046467;SRR6046715;SRR6045669;SRR6045306;SRR6046741;SRR6045488;SRR1735647;SRR13399202;SRR1735620;SRR5043027;SRR6045766;SRR6046074;SRR13399110;SRR6918279;SRR6046195;SRR6045903;SRR6045194;SRR13399168;SRR6045631;SRR6046337;SRR6045140;SRR604…	151	NZ_CP009360.4	268215	C	T	MODERATE	KV38_RS01295	WP_019732926.1	missense_variant	p.Thr338Ile	T-338-I
SRR13399195;SRR13827030;SRR6045147;SRR1735642;SRR4941851;SRR6044824;SRR5043011;SRR13399208;SRR5043009;SRR6046893;SRR13399123;SRR6918276;SRR1735697;SRR6046467;SRR6046715;SRR6045669;SRR6045306;SRR6046741;SRR6045488;SRR1735647;SRR13399202;SRR1735620;SRR5043027;SRR6045766;SRR6046074;SRR13399110;SRR6918279;SRR6046195;SRR6045903;SRR6045194;SRR6045631;SRR6046337;SRR6045140;SRR6046823;SRR5043015;SRR17356…	137	NZ_CP009360.4	269025	A	G	MODERATE	KV38_RS01305	WP_019732925.1	missense_variant	p.Thr109Ala	T-109-A
SRR13399195;SRR13827030;SRR1735642;SRR4941851;SRR6044824;SRR5043011;SRR13399208;SRR5043009;SRR6046893;SRR6918276;SRR6046715;SRR6045669;SRR6045306;SRR6046741;SRR1735647;SRR1735620;SRR5043027;SRR6045766;SRR6046074;SRR6918279;SRR6046195;SRR6045903;SRR6045194;SRR6045631;SRR6046337;SRR6045140;SRR6046823;SRR5043015;SRR1735683;SRR6046547;SRR13399068;SRR5950799;SRR5043007;SRR5950810;SRR5052616;SRR6045239…	114	NZ_CP009360.4	269444	G	A	MODERATE	KV38_RS01305	WP_019732925.1	missense_variant	p.Met248Ile	M-248-I
SRR13399195;SRR13827030;SRR6045147;SRR13399105;SRR1735642;SRR13399199;SRR4941851;SRR6044824;SRR5043011;SRR13399208;SRR5043009;SRR6046893;SRR6918276;SRR6046073;SRR1735697;SRR13399187;SRR5950818;SRR6046467;SRR6046715;SRR6045669;SRR6045306;SRR6046741;SRR6045488;SRR5950819;SRR6046228;SRR1735647;SRR13399126;SRR1735620;SRR5043027;SRR6045766;SRR6046074;SRR13399110;SRR6918279;SRR6046195;SRR6045903;SRR604…	175	NZ_CP009360.4	269466	A	G	MODERATE	KV38_RS01305	WP_019732925.1	missense_variant	p.Ile256Val	I-256-V
SRR13399195;SRR13827030;SRR6045754;SRR1735642;SRR4941851;SRR6044824;SRR5043011;SRR13399208;SRR5043009;SRR6046893;SRR13399123;SRR6918276;SRR6046715;SRR6045669;SRR6045306;SRR6046741;SRR1735647;SRR1735620;SRR5043027;SRR6045766;SRR6046074;SRR6918279;SRR6045903;SRR6045194;SRR6045631;SRR6046337;SRR6045140;SRR6046823;SRR5043015;SRR1735683;SRR6046547;SRR13399068;SRR5950799;SRR5043007;SRR5950810;SRR505261…	115	NZ_CP009360.4	269610	G	T	MODERATE	KV38_RS01305	WP_019732925.1	missense_variant	p.Val304Leu	V-304-L
SRR13399195;SRR13827030;SRR6045754;SRR1735642;SRR4941851;SRR6044824;SRR5043011;SRR13399208;SRR5043009;SRR6046893;SRR13399123;SRR6918276;SRR6046715;SRR6045669;SRR6045306;SRR6046741;SRR1735647;SRR1735620;SRR5043027;SRR6045766;SRR6046074;SRR6918279;SRR6045903;SRR6045194;SRR6045631;SRR6046337;SRR6045140;SRR6046823;SRR5043015;SRR1735683;SRR6046547;SRR13399068;SRR5950799;SRR5043007;SRR5950810;SRR505261…	115	NZ_CP009360.4	269627	C	A	MODERATE	KV38_RS01305	WP_019732925.1	missense_variant	p.Phe309Leu	F-309-L
SRR13399195;SRR13827030;SRR6045147;SRR13399105;SRR1735642;SRR13399199;SRR4941851;SRR6044824;SRR5043011;SRR13399208;SRR5043009;SRR6046893;SRR13399123;SRR6918276;SRR6046073;SRR1735697;SRR13399187;SRR5950818;SRR6046467;SRR6046715;SRR6045669;SRR6045306;SRR6046741;SRR6045488;SRR5950819;SRR6046228;SRR1735647;SRR13399202;SRR13399126;SRR1735620;SRR5043027;SRR6045766;SRR6046074;SRR13399110;SRR6918279;SRR6…	178	NZ_CP009360.4	269702	C	T	MODERATE	KV38_RS01310	WP_019732924.1	missense_variant	p.Ala18Val	A-18-V
SRR13399195;SRR13827030;SRR6045754;SRR1735642;SRR4941851;SRR6044824;SRR5043011;SRR13399208;SRR5043009;SRR6046893;SRR13399123;SRR6918276;SRR6046715;SRR6045669;SRR6045306;SRR6046741;SRR1735647;SRR1735620;SRR5043027;SRR6045766;SRR6046074;SRR6918279;SRR6045903;SRR6045194;SRR6045631;SRR6046337;SRR6045140;SRR6046823;SRR5043015;SRR1735683;SRR6046547;SRR13399068;SRR5950799;SRR5043007;SRR5950810;SRR505261…	115	NZ_CP009360.4	270286	G	A	MODERATE	KV38_RS01310	WP_019732924.1	missense_variant	p.Val213Met	V-213-M
SRR13399195;SRR13827030;SRR6045147;SRR13399105;SRR1735642;SRR13399199;SRR4941851;SRR6044824;SRR5043011;SRR13399208;SRR5043009;SRR6046893;SRR13399123;SRR6918276;SRR6046073;SRR1735697;SRR13399187;SRR5950818;SRR6046467;SRR6046715;SRR6045669;SRR6045306;SRR6046741;SRR6045488;SRR5950819;SRR6046228;SRR1735647;SRR13399126;SRR1735620;SRR5043027;SRR6045766;SRR6046074;SRR13399110;SRR6918279;SRR6045903;SRR60…	174	NZ_CP009360.4	270391	C	A	MODERATE	KV38_RS01310	WP_019732924.1	missense_variant	p.Leu248Ile	L-248-I
SRR13399195;SRR13827030;SRR1735642;SRR4941851;SRR6044824;SRR5043011;SRR13399208;SRR5043009;SRR6046893;SRR13399123;SRR6918276;SRR6046715;SRR6045669;SRR6045306;SRR6046741;SRR1735647;SRR1735620;SRR5043027;SRR6045766;SRR6046074;SRR6918279;SRR6045903;SRR6045194;SRR6045631;SRR6046337;SRR6045140;SRR6046823;SRR5043015;SRR1735683;SRR6046547;SRR13399068;SRR5950799;SRR5043007;SRR5950810;SRR5052616;SRR604523…	114	NZ_CP009360.4	270425	C	G	MODERATE	KV38_RS01310	WP_019732924.1	missense_variant	p.Pro259Arg	P-259-R
SRR13399195;SRR13827030;SRR1735642;SRR4941851;SRR6044824;SRR5043011;SRR13399208;SRR5043009;SRR6046893;SRR13399123;SRR6918276;SRR6046715;SRR6045669;SRR6045306;SRR6046741;SRR1735647;SRR1735620;SRR5043027;SRR6045766;SRR6046074;SRR6918279;SRR6045903;SRR6045194;SRR6045631;SRR6046337;SRR6045140;SRR6046823;SRR5043015;SRR1735683;SRR6046547;SRR13399068;SRR5950799;SRR5043007;SRR5950810;SRR5052616;SRR604523…	114	NZ_CP009360.4	270434	C	T	MODERATE	KV38_RS01310	WP_019732924.1	missense_variant	p.Ser262Phe	S-262-F
SRR13399195;SRR13827030;SRR6045147;SRR13399105;SRR1735642;SRR13399199;SRR4941851;SRR6044824;SRR5043011;SRR13399208;SRR5043009;SRR6046893;SRR13399123;SRR6918276;SRR6046073;SRR1735697;SRR13399187;SRR5950818;SRR6046467;SRR6046715;SRR6045669;SRR6045306;SRR6046741;SRR6045488;SRR5950819;SRR6046228;SRR1735647;SRR13399202;SRR13399194;SRR13399126;SRR1735620;SRR5043027;SRR6045766;SRR6046074;SRR13399110;SRR…	182	NZ_CP009360.4	270554	A	C	MODERATE	KV38_RS01310	WP_019732924.1	missense_variant	p.Glu302Ala	E-302-A
SRR13399195;SRR13827030;SRR6045147;SRR13399105;SRR13399064;SRR13399115;SRR6045754;SRR1735642;SRR13399199;SRR13399182;SRR4941851;SRR6044824;SRR6045830;SRR5043011;SRR13399208;SRR5043009;SRR13399146;SRR13827019;SRR6044973;SRR6046893;SRR13399123;SRR6918276;SRR6046073;SRR1735697;SRR5950815;SRR13399187;SRR5950818;SRR6046467;SRR6046715;SRR6045669;SRR6045306;SRR6046741;SRR6045488;SRR5950819;SRR6046228;SR…	239	NZ_CP009360.4	271204	C	T	MODERATE	KV38_RS01315	WP_044543386.1	missense_variant	p.Ala154Val	A-154-V
SRR13399195;SRR13827030;SRR13399064;SRR13399115;SRR6045754;SRR1735642;SRR4941851;SRR6044824;SRR5043011;SRR5043009;SRR13827019;SRR6046893;SRR6918276;SRR5950815;SRR6046715;SRR6045669;SRR6045306;SRR6046741;SRR1735647;SRR13399202;SRR1735620;SRR5043027;SRR6045766;SRR6918279;SRR6046195;SRR6045903;SRR6045194;SRR6045631;SRR6045140;SRR6045408;SRR6045956;SRR5043015;SRR6045377;SRR1735683;SRR6046547;SRR13399…	136	NZ_CP009360.4	272886	A	C	MODERATE	KV38_RS01330	WP_003874137.1	missense_variant	p.Asn255Lys	N-255-K
SRR13399195;SRR13827030;SRR13399064;SRR13399115;SRR6045754;SRR1735642;SRR13399182;SRR4941851;SRR6044824;SRR6045830;SRR5043011;SRR13399208;SRR5043009;SRR13399146;SRR6044973;SRR6046893;SRR13399123;SRR6918276;SRR5950815;SRR6046715;SRR6045669;SRR6045306;SRR6046741;SRR1735647;SRR13399202;SRR13399194;SRR13399175;SRR1735620;SRR5043027;SRR6045766;SRR6046074;SRR6918279;SRR6045903;SRR6045194;SRR13399168;SR…	171	NZ_CP009360.4	273400	C	T	MODERATE	KV38_RS01330	WP_003874137.1	missense_variant	p.Arg84Gln	R-84-Q
SRR13399195;SRR13827030;SRR13399064;SRR13399115;SRR1735642;SRR4941851;SRR6044824;SRR5043011;SRR13399208;SRR5043009;SRR6046893;SRR6918276;SRR5950815;SRR6046715;SRR6045669;SRR6045306;SRR6046741;SRR1735647;SRR13399194;SRR1735620;SRR5043027;SRR6045766;SRR6918279;SRR6045903;SRR6045194;SRR6045631;SRR6045140;SRR6045408;SRR6045956;SRR5043015;SRR6045377;SRR1735683;SRR6046547;SRR13399068;SRR13399114;SRR604…	132	NZ_CP009360.4	274732	C	T	MODERATE	KV38_RS01340	WP_003874139.1	missense_variant	p.Pro141Leu	P-141-L
SRR13399195;SRR13827030;SRR6045147;SRR13399105;SRR13399064;SRR13399115;SRR6045754;SRR1735642;SRR13399199;SRR13399182;SRR4941851;SRR6044824;SRR6045830;SRR5043011;SRR13399208;SRR5043009;SRR13399146;SRR13827019;SRR6044973;SRR6046893;SRR13399123;SRR6918276;SRR6046073;SRR1735697;SRR5950815;SRR13399187;SRR5950818;SRR6046467;SRR6046715;SRR6045669;SRR6045306;SRR6046741;SRR6045488;SRR5950819;SRR6046228;SR…	232	NZ_CP009360.4	275008	C	G	MODERATE	KV38_RS01350	WP_044543387.1	missense_variant	p.Ala7Gly	A-7-G
SRR13399195;SRR13827030;SRR13399064;SRR13399115;SRR1735642;SRR4941851;SRR6044824;SRR5043011;SRR13399208;SRR5043009;SRR6046893;SRR6918276;SRR5950815;SRR6046715;SRR6045669;SRR6045306;SRR6046741;SRR1735647;SRR13399194;SRR1735620;SRR5043027;SRR6045766;SRR6918279;SRR6045903;SRR6045194;SRR6045631;SRR6045140;SRR6045408;SRR6045956;SRR5043015;SRR6045377;SRR1735683;SRR6046547;SRR13399068;SRR13399114;SRR604…	132	NZ_CP009360.4	275091	G	A	MODERATE	KV38_RS01350	WP_044543387.1	missense_variant	p.Val35Met	V-35-M
SRR13399195;SRR13827030;SRR6045147;SRR13399105;SRR13399064;SRR13399115;SRR6045754;SRR1735642;SRR13399199;SRR13399182;SRR4941851;SRR6044824;SRR6045830;SRR5043011;SRR13399208;SRR5043009;SRR13399146;SRR13827019;SRR6044973;SRR6046893;SRR13399123;SRR6918276;SRR6046073;SRR1735697;SRR5950815;SRR13399187;SRR5950818;SRR6046467;SRR6046715;SRR6045669;SRR6045306;SRR6046741;SRR6045488;SRR5950819;SRR6046228;SR…	239	NZ_CP009360.4	275383	G	A	MODERATE	KV38_RS01350	WP_044543387.1	missense_variant	p.Cys132Tyr	C-132-Y
SRR13399195;SRR13399064;SRR13399115;SRR1735642;SRR6044824;SRR5043011;SRR13399208;SRR6046893;SRR6918276;SRR5950815;SRR6046715;SRR6045669;SRR6045306;SRR6046741;SRR1735647;SRR13399194;SRR1735620;SRR6918279;SRR6045903;SRR6045194;SRR6045140;SRR6045408;SRR6045956;SRR6045377;SRR1735683;SRR6046547;SRR13399068;SRR13399114;SRR6045404;SRR13399132;SRR6045239;SRR1735709;SRR13399052;SRR6046768;SRR1735625;SRR17…	91	NZ_CP009360.4	276212	T	C	MODERATE	KV38_RS01355	WP_044543388.1	missense_variant	p.Cys48Arg	C-48-R
SRR13399195;SRR13827030;SRR13399064;SRR13399115;SRR6045754;SRR1735642;SRR13399182;SRR4941851;SRR6044824;SRR6045830;SRR5043011;SRR13399208;SRR5043009;SRR13399146;SRR13827019;SRR6044973;SRR6046893;SRR13399123;SRR6918276;SRR5950815;SRR6046715;SRR6045669;SRR6045306;SRR6046741;SRR1735647;SRR13399202;SRR13399194;SRR13399175;SRR1735620;SRR5043027;SRR6045766;SRR6046074;SRR13399110;SRR6918279;SRR6046195;S…	182	NZ_CP009360.4	276474	A	C	MODERATE	KV38_RS01355	WP_044543388.1	missense_variant	p.Asn135Thr	N-135-T
SRR13399195;SRR13827030;SRR6045147;SRR13399105;SRR13399064;SRR13399115;SRR6045754;SRR1735642;SRR13399199;SRR13399182;SRR4941851;SRR6044824;SRR6045830;SRR5043011;SRR13399208;SRR5043009;SRR13399146;SRR13827019;SRR6044973;SRR6046893;SRR13399123;SRR6918276;SRR6046073;SRR1735697;SRR5950815;SRR13399187;SRR5950818;SRR6046467;SRR6046715;SRR6045669;SRR6045306;SRR6046741;SRR6045488;SRR5950819;SRR6046228;SR…	239	NZ_CP009360.4	277150	C	A	MODERATE	KV38_RS01360	WP_044544308.1	missense_variant	p.Pro6Gln	P-6-Q
SRR13399195;SRR13827030;SRR6045147;SRR13399105;SRR13399064;SRR13399115;SRR6045754;SRR1735642;SRR13399199;SRR13399182;SRR4941851;SRR6044824;SRR6045830;SRR5043011;SRR13399208;SRR5043009;SRR13399146;SRR13827019;SRR6044973;SRR6046893;SRR13399123;SRR6918276;SRR6046073;SRR1735697;SRR5950815;SRR13399187;SRR5950818;SRR6046467;SRR6046715;SRR6045669;SRR6045306;SRR6046741;SRR6045488;SRR5950819;SRR6046228;SR…	238	NZ_CP009360.4	277578	T	C	MODERATE	KV38_RS01360	WP_044544308.1	missense_variant	p.Phe149Leu	F-149-L
SRR13399195;SRR13827030;SRR1735642;SRR6044824;SRR6046893;SRR6918276;SRR6046715;SRR6045669;SRR6045306;SRR6046741;SRR1735647;SRR1735620;SRR6045766;SRR6918279;SRR6045903;SRR6045194;SRR6045631;SRR1735683;SRR6046547;SRR13399068;SRR5950799;SRR5950810;SRR6045239;SRR1735709;SRR6045606;SRR6046768;SRR1735625;SRR6046350;SRR6046438;SRR1735597;SRR13399204;SRR6046804;SRR6045980;SRR6045170;SRR13399177;SRR604490…	76	NZ_CP009360.4	280637	A	C	MODERATE	KV38_RS01375	WP_071321359.1	missense_variant	p.Asp268Glu	D-268-E
SRR13399195;SRR13827030;SRR6045147;SRR13399064;SRR13399115;SRR6045754;SRR1735642;SRR13399182;SRR4941851;SRR6044824;SRR6045830;SRR5043011;SRR13399208;SRR5043009;SRR13399146;SRR6044973;SRR6046893;SRR6918276;SRR1735697;SRR5950815;SRR6046467;SRR6046715;SRR6045669;SRR6045306;SRR6046741;SRR6045488;SRR1735647;SRR13399202;SRR13399194;SRR13399175;SRR1735620;SRR5043027;SRR6046074;SRR13399110;SRR6918279;SRR…	188	NZ_CP009360.4	284924	C	A	MODERATE	KV38_RS01395	WP_044543390.1	missense_variant	p.Leu356Ile	L-356-I
SRR13399195;SRR13827030;SRR6045147;SRR13399105;SRR13399064;SRR13399115;SRR6045754;SRR1735642;SRR13399199;SRR13399182;SRR4941851;SRR6044824;SRR6045830;SRR5043011;SRR13399208;SRR5043009;SRR13399146;SRR13827019;SRR6044973;SRR6046893;SRR13399123;SRR6918276;SRR6046073;SRR1735697;SRR5950815;SRR13399187;SRR5950818;SRR6046467;SRR6046715;SRR6045669;SRR6045306;SRR6046741;SRR6045488;SRR5950819;SRR6046228;SR…	239	NZ_CP009360.4	285272	T	A	MODERATE	KV38_RS01400	WP_044543391.1	missense_variant	p.Val46Asp	V-46-D
SRR13399195;SRR13827030;SRR6045147;SRR13399064;SRR13399115;SRR6045754;SRR1735642;SRR13399182;SRR6044824;SRR6045830;SRR5043011;SRR13399208;SRR13399146;SRR6044973;SRR6046893;SRR6918276;SRR1735697;SRR5950815;SRR6046467;SRR6046715;SRR6045669;SRR6045306;SRR6046741;SRR6045488;SRR1735647;SRR13399202;SRR13399194;SRR13399175;SRR1735620;SRR6046074;SRR13399110;SRR6918279;SRR6045903;SRR6045194;SRR13399168;SR…	168	NZ_CP009360.4	285367	A	G	MODERATE	KV38_RS01400	WP_044543391.1	missense_variant	p.Ile78Val	I-78-V
SRR13399195;SRR13827030;SRR6045147;SRR13399105;SRR13399064;SRR13399115;SRR6045754;SRR1735642;SRR13399199;SRR13399182;SRR6044824;SRR6045830;SRR5043011;SRR13399208;SRR13399146;SRR13827019;SRR6044973;SRR6046893;SRR13399123;SRR6918276;SRR6046073;SRR1735697;SRR5950815;SRR13399187;SRR5950818;SRR6046467;SRR6046715;SRR6045669;SRR6045306;SRR6046741;SRR6045488;SRR5950819;SRR6046228;SRR1735647;SRR13399202;S…	218	NZ_CP009360.4	285950	G	A	MODERATE	KV38_RS01400	WP_044543391.1	missense_variant	p.Gly272Asp	G-272-D
SRR13399195;SRR13827030;SRR6045147;SRR13399064;SRR13399115;SRR6045754;SRR1735642;SRR13399182;SRR6044824;SRR6045830;SRR5043011;SRR13399208;SRR13399146;SRR6044973;SRR6046893;SRR6918276;SRR1735697;SRR5950815;SRR6046467;SRR6046715;SRR6045669;SRR6045306;SRR6046741;SRR6045488;SRR1735647;SRR13399202;SRR13399194;SRR13399175;SRR1735620;SRR6046074;SRR13399110;SRR6918279;SRR6045903;SRR6045194;SRR13399168;SR…	168	NZ_CP009360.4	286378	C	T	MODERATE	KV38_RS01405	WP_044543392.1	missense_variant	p.Ala3Val	A-3-V
SRR13399195;SRR13827030;SRR6045147;SRR13399105;SRR13399064;SRR13399115;SRR6045754;SRR1735642;SRR13399199;SRR13399182;SRR6044824;SRR6045830;SRR5043011;SRR13399208;SRR13399146;SRR13827019;SRR6044973;SRR6046893;SRR13399123;SRR6918276;SRR6046073;SRR1735697;SRR5950815;SRR13399187;SRR5950818;SRR6046467;SRR6046715;SRR6045669;SRR6045306;SRR6046741;SRR6045488;SRR5950819;SRR6046228;SRR1735647;SRR13399202;S…	218	NZ_CP009360.4	286827	G	T	MODERATE	KV38_RS01405	WP_044543392.1	missense_variant	p.Ala153Ser	A-153-S
SRR13399195;SRR13827030;SRR6045147;SRR13399105;SRR13399064;SRR13399115;SRR6045754;SRR1735642;SRR13399199;SRR13399182;SRR4941851;SRR6044824;SRR6045830;SRR5043011;SRR13399208;SRR5043009;SRR13399146;SRR13827019;SRR6044973;SRR6046893;SRR13399123;SRR6918276;SRR6046073;SRR1735697;SRR5950815;SRR13399187;SRR5950818;SRR6046467;SRR6046715;SRR6045669;SRR6045306;SRR6046741;SRR6045488;SRR5950819;SRR6046228;SR…	239	NZ_CP009360.4	287390	A	G	MODERATE	KV38_RS01410	WP_044543393.1	missense_variant	p.His175Arg	H-175-R
SRR13399195;SRR13827030;SRR6045147;SRR13399064;SRR13399115;SRR6045754;SRR1735642;SRR13399182;SRR6044824;SRR6045830;SRR5043011;SRR13399208;SRR13399146;SRR6044973;SRR6046893;SRR6918276;SRR1735697;SRR5950815;SRR6046467;SRR6046715;SRR6045669;SRR6045306;SRR6046741;SRR6045488;SRR1735647;SRR13399202;SRR13399194;SRR13399175;SRR1735620;SRR6046074;SRR13399110;SRR6918279;SRR6045903;SRR6045194;SRR13399168;SR…	167	NZ_CP009360.4	287439	C	G	MODERATE	KV38_RS01410	WP_044543393.1	missense_variant	p.Asp191Glu	D-191-E
SRR13399195;SRR13827030;SRR6045147;SRR13399064;SRR13399115;SRR6045754;SRR1735642;SRR13399182;SRR6044824;SRR6045830;SRR5043011;SRR13399208;SRR13399146;SRR6044973;SRR6046893;SRR6918276;SRR1735697;SRR5950815;SRR6046467;SRR6046715;SRR6045669;SRR6045306;SRR6046741;SRR6045488;SRR1735647;SRR13399202;SRR13399194;SRR13399175;SRR1735620;SRR6046074;SRR13399110;SRR6918279;SRR6045903;SRR6045194;SRR13399168;SR…	167	NZ_CP009360.4	287509	G	C	MODERATE	KV38_RS01410	WP_044543393.1	missense_variant	p.Val215Leu	V-215-L
SRR13399195;SRR13827030;SRR6045147;SRR13399105;SRR13399064;SRR13399115;SRR6045754;SRR1735642;SRR13399199;SRR13399182;SRR6044824;SRR6045830;SRR5043011;SRR13399208;SRR13399146;SRR13827019;SRR6044973;SRR6046893;SRR13399123;SRR6918276;SRR6046073;SRR1735697;SRR5950815;SRR13399187;SRR5950818;SRR6046467;SRR6046715;SRR6045669;SRR6045306;SRR6046741;SRR6045488;SRR5950819;SRR6046228;SRR1735647;SRR13399202;S…	218	NZ_CP009360.4	287792	G	A	MODERATE	KV38_RS01410	WP_044543393.1	missense_variant	p.Arg309Gln	R-309-Q
SRR13399195;SRR13827030;SRR6045147;SRR13399105;SRR13399064;SRR13399115;SRR6045754;SRR1735642;SRR13399199;SRR13399182;SRR6044824;SRR6045830;SRR5043011;SRR13399208;SRR13399146;SRR13827019;SRR6044973;SRR6046893;SRR13399123;SRR6918276;SRR6046073;SRR1735697;SRR5950815;SRR13399187;SRR5950818;SRR6046467;SRR6046715;SRR6045669;SRR6045306;SRR6046741;SRR6045488;SRR5950819;SRR6046228;SRR1735647;SRR13399202;S…	218	NZ_CP009360.4	287932	A	G	MODERATE	KV38_RS01415	WP_009974553.1	missense_variant	p.Val193Ala	V-193-A
SRR13399195;SRR13827030;SRR1735642;SRR13399182;SRR6044824;SRR5043011;SRR13399146;SRR6046893;SRR6918276;SRR6046715;SRR6045669;SRR6045306;SRR6046741;SRR1735647;SRR13399175;SRR1735620;SRR6918279;SRR6045903;SRR6045194;SRR6045631;SRR6045140;SRR1735683;SRR13399174;SRR6046547;SRR13399068;SRR13399209;SRR6045239;SRR1735709;SRR6045606;SRR6046768;SRR1735625;SRR6046350;SRR6046438;SRR1735597;SRR13399204;SRR60…	81	NZ_CP009360.4	288656	C	A	MODERATE	KV38_RS01420	WP_044543394.1	missense_variant	p.Thr29Asn	T-29-N
SRR13399195;SRR13827030;SRR6045147;SRR13399105;SRR13399064;SRR13399115;SRR6045754;SRR1735642;SRR13399199;SRR13399182;SRR4941851;SRR6044824;SRR6045830;SRR5043011;SRR13399208;SRR5043009;SRR13399146;SRR13827019;SRR6044973;SRR6046893;SRR13399123;SRR6918276;SRR6046073;SRR1735697;SRR5950815;SRR13399187;SRR5950818;SRR6046467;SRR6046715;SRR6045669;SRR6045306;SRR6046741;SRR6045488;SRR5950819;SRR6046228;SR…	239	NZ_CP009360.4	288700	G	C	MODERATE	KV38_RS01420	WP_044543394.1	missense_variant	p.Gly44Arg	G-44-R
SRR13399195;SRR13827030;SRR6045147;SRR13399105;SRR13399064;SRR13399115;SRR6045754;SRR1735642;SRR13399199;SRR13399182;SRR6044824;SRR6045830;SRR5043011;SRR13399208;SRR13399146;SRR13827019;SRR6044973;SRR6046893;SRR13399123;SRR6918276;SRR6046073;SRR1735697;SRR5950815;SRR13399187;SRR5950818;SRR6046467;SRR6046715;SRR6045669;SRR6045306;SRR6046741;SRR6045488;SRR5950819;SRR6046228;SRR1735647;SRR13399202;S…	218	NZ_CP009360.4	289913	C	T	MODERATE	KV38_RS01420	WP_044543394.1	missense_variant	p.Ala448Val	A-448-V
SRR13399195;SRR13827030;SRR6045147;SRR13399105;SRR13399064;SRR13399115;SRR6045754;SRR1735642;SRR13399199;SRR13399182;SRR6044824;SRR6045830;SRR5043011;SRR13399208;SRR13399146;SRR13827019;SRR6044973;SRR6046893;SRR13399123;SRR6918276;SRR6046073;SRR1735697;SRR5950815;SRR13399187;SRR5950818;SRR6046467;SRR6046715;SRR6045669;SRR6045306;SRR6046741;SRR6045488;SRR5950819;SRR6046228;SRR1735647;SRR13399202;S…	215	NZ_CP009360.4	290140	A	C	MODERATE	KV38_RS01425	WP_044543395.1	missense_variant	p.Glu74Asp	E-74-D
SRR13399195;SRR13827030;SRR6045147;SRR13399064;SRR13399115;SRR6045754;SRR1735642;SRR13399182;SRR4941851;SRR6044824;SRR6045830;SRR5043011;SRR13399208;SRR5043009;SRR13399146;SRR6044973;SRR6046893;SRR6918276;SRR1735697;SRR5950815;SRR6046467;SRR6046715;SRR6045669;SRR6045306;SRR6046741;SRR6045488;SRR1735647;SRR13399202;SRR13399194;SRR13399175;SRR1735620;SRR5043027;SRR6045766;SRR6046074;SRR13399110;SRR…	191	NZ_CP009360.4	290777	G	C	MODERATE	KV38_RS01425	WP_044543395.1	missense_variant	p.Val287Leu	V-287-L
SRR13399195;SRR13827030;SRR6045147;SRR13399105;SRR13399064;SRR13399115;SRR6045754;SRR1735642;SRR13399199;SRR13399182;SRR4941851;SRR6044824;SRR6045830;SRR5043011;SRR13399208;SRR5043009;SRR13399146;SRR13827019;SRR6044973;SRR6046893;SRR13399123;SRR6918276;SRR6046073;SRR1735697;SRR5950815;SRR13399187;SRR5950818;SRR6046467;SRR6046715;SRR6045669;SRR6045306;SRR6046741;SRR6045488;SRR5950819;SRR6046228;SR…	239	NZ_CP009360.4	290783	T	G	MODERATE	KV38_RS01425	WP_044543395.1	missense_variant	p.Ser289Ala	S-289-A
SRR13399195;SRR13827030;SRR6045147;SRR13399105;SRR13399064;SRR13399115;SRR6045754;SRR1735642;SRR13399199;SRR13399182;SRR4941851;SRR6044824;SRR6045830;SRR5043011;SRR13399208;SRR5043009;SRR13399146;SRR13827019;SRR6044973;SRR6046893;SRR13399123;SRR6918276;SRR6046073;SRR1735697;SRR5950815;SRR13399187;SRR5950818;SRR6046467;SRR6046715;SRR6045669;SRR6045306;SRR6046741;SRR6045488;SRR5950819;SRR6046228;SR…	239	NZ_CP009360.4	290883	T	C	MODERATE	KV38_RS01425	WP_044543395.1	missense_variant	p.Val322Ala	V-322-A
SRR13399195;SRR13827030;SRR13399105;SRR6045754;SRR1735642;SRR13399199;SRR13399182;SRR4941851;SRR6044824;SRR5043009;SRR13399146;SRR13827019;SRR6046893;SRR13399123;SRR6918276;SRR6046073;SRR13399187;SRR5950818;SRR6046715;SRR6045669;SRR6045306;SRR6046741;SRR5950819;SRR6046228;SRR1735647;SRR13399126;SRR13399175;SRR1735620;SRR5043027;SRR6918279;SRR6045903;SRR6045194;SRR6045631;SRR6044903;SRR6045140;SRR…	148	NZ_CP009360.4	290997	G	A	MODERATE	KV38_RS01425	WP_044543395.1	missense_variant	p.Gly360Glu	G-360-E
SRR13399195;SRR13827030;SRR6045147;SRR13399105;SRR13399064;SRR13399115;SRR6045754;SRR1735642;SRR13399199;SRR13399182;SRR4941851;SRR6044824;SRR6045830;SRR5043011;SRR13399208;SRR5043009;SRR13399146;SRR13827019;SRR6044973;SRR6046893;SRR13399123;SRR6918276;SRR6046073;SRR1735697;SRR5950815;SRR13399187;SRR5950818;SRR6046467;SRR6046715;SRR6045669;SRR6045306;SRR6046741;SRR6045488;SRR5950819;SRR6046228;SR…	237	NZ_CP009360.4	291509	C	T	MODERATE	KV38_RS01430	WP_023868931.1	missense_variant	p.Ala130Val	A-130-V
SRR13399195;SRR13827030;SRR6045147;SRR13399064;SRR13399115;SRR6045754;SRR1735642;SRR13399182;SRR4941851;SRR6044824;SRR6045830;SRR5043011;SRR13399208;SRR5043009;SRR13399146;SRR6044973;SRR6046893;SRR6918276;SRR1735697;SRR5950815;SRR6046467;SRR6046715;SRR6045669;SRR6045306;SRR6046741;SRR6045488;SRR1735647;SRR13399202;SRR13399194;SRR13399175;SRR1735620;SRR5043027;SRR6045766;SRR6046074;SRR13399110;SRR…	193	NZ_CP009360.4	292021	A	G	MODERATE	KV38_RS01430	WP_023868931.1	missense_variant	p.Ser301Gly	S-301-G
SRR13399195;SRR13827030;SRR1735642;SRR13399182;SRR6044824;SRR13399146;SRR6046893;SRR6918276;SRR6046715;SRR6045669;SRR6045306;SRR6046741;SRR1735647;SRR13399175;SRR1735620;SRR6918279;SRR6045903;SRR6045194;SRR6045631;SRR6045140;SRR1735683;SRR13399174;SRR6046547;SRR13399068;SRR13399209;SRR6045239;SRR1735709;SRR6045606;SRR6046768;SRR1735625;SRR6046350;SRR6046438;SRR1735597;SRR13399204;SRR6046804;SRR60…	79	NZ_CP009360.4	293663	C	T	MODERATE	KV38_RS01435	WP_044543396.1	missense_variant	p.Ala589Thr	A-589-T
SRR13399195;SRR13827030;SRR6045147;SRR13399105;SRR13399064;SRR13399115;SRR6045754;SRR1735642;SRR13399199;SRR13399182;SRR4941851;SRR6044824;SRR6045830;SRR5043011;SRR13399208;SRR5043009;SRR13399146;SRR13827019;SRR6044973;SRR6046893;SRR13399123;SRR6918276;SRR6046073;SRR1735697;SRR5950815;SRR13399187;SRR5950818;SRR6046467;SRR6046715;SRR6045669;SRR6045306;SRR6046741;SRR6045488;SRR5950819;SRR6046228;SR…	239	NZ_CP009360.4	293753	C	T	MODERATE	KV38_RS01435	WP_044543396.1	missense_variant	p.Val559Met	V-559-M
SRR13399195;SRR13827030;SRR1735642;SRR13399182;SRR6044824;SRR13399146;SRR6046893;SRR6918276;SRR6046715;SRR6045669;SRR6045306;SRR6046741;SRR1735647;SRR13399175;SRR1735620;SRR6918279;SRR6045903;SRR6045194;SRR6045631;SRR6045140;SRR1735683;SRR13399174;SRR6046547;SRR13399068;SRR13399209;SRR6045239;SRR1735709;SRR6045606;SRR6046768;SRR1735625;SRR6046350;SRR6046438;SRR1735597;SRR13399204;SRR6046804;SRR60…	79	NZ_CP009360.4	294431	G	A	MODERATE	KV38_RS01435	WP_044543396.1	missense_variant	p.Pro333Ser	P-333-S
SRR13399195;SRR13827030;SRR6045147;SRR13399105;SRR13399064;SRR13399115;SRR6045754;SRR1735642;SRR13399199;SRR13399182;SRR4941851;SRR6044824;SRR6045830;SRR5043011;SRR13399208;SRR5043009;SRR13399146;SRR13827019;SRR6044973;SRR6046893;SRR13399123;SRR6918276;SRR6046073;SRR1735697;SRR5950815;SRR13399187;SRR5950818;SRR6046467;SRR6046715;SRR6045669;SRR6045306;SRR6046741;SRR6045488;SRR5950819;SRR6046228;SR…	230	NZ_CP009360.4	294679	A	G	MODERATE	KV38_RS01435	WP_044543396.1	missense_variant	p.Val250Ala	V-250-A
SRR13399195;SRR13827030;SRR13399064;SRR6045754;SRR1735642;SRR13399182;SRR4941851;SRR6044824;SRR5043011;SRR13399208;SRR5043009;SRR13399146;SRR6046893;SRR13399123;SRR6918276;SRR6046715;SRR6045669;SRR6045306;SRR6046741;SRR1735647;SRR13399175;SRR1735620;SRR5043027;SRR6045766;SRR13399110;SRR6918279;SRR6046195;SRR6045903;SRR6045194;SRR6045631;SRR6045140;SRR5043015;SRR1735683;SRR13399174;SRR6046547;SRR1…	121	NZ_CP009360.4	295814	A	T	MODERATE	KV38_RS01440	WP_023864259.1	missense_variant	p.Asp249Glu	D-249-E
SRR13399195;SRR13827030;SRR1735642;SRR13399182;SRR6044824;SRR5043011;SRR13399146;SRR6046893;SRR6918276;SRR6046715;SRR6045669;SRR6045306;SRR6046741;SRR1735647;SRR13399175;SRR1735620;SRR6045766;SRR6918279;SRR6046195;SRR6045903;SRR6045194;SRR6045631;SRR6045140;SRR1735683;SRR13399174;SRR6046547;SRR13399068;SRR13399209;SRR6045239;SRR1735709;SRR6045606;SRR6046768;SRR1735625;SRR6046350;SRR6046438;SRR173…	84	NZ_CP009360.4	297733	G	T	MODERATE	KV38_RS01450	WP_031348143.1	missense_variant	p.Thr416Lys	T-416-K
SRR13399195;SRR13827030;SRR1735642;SRR13399182;SRR6044824;SRR13399146;SRR6046893;SRR6918276;SRR6046715;SRR6045669;SRR6045306;SRR6046741;SRR1735647;SRR13399175;SRR1735620;SRR6918279;SRR6045903;SRR6045194;SRR6045631;SRR6045140;SRR1735683;SRR13399174;SRR6046547;SRR13399068;SRR13399209;SRR6045239;SRR1735709;SRR6045606;SRR6046768;SRR1735625;SRR6046350;SRR6046438;SRR1735597;SRR13399204;SRR6046804;SRR60…	80	NZ_CP009360.4	297898	G	C	MODERATE	KV38_RS01450	WP_031348143.1	missense_variant	p.Thr361Ser	T-361-S
SRR13399195;SRR13827030;SRR1735642;SRR13399182;SRR6044824;SRR13399146;SRR6046893;SRR6918276;SRR6046715;SRR6045669;SRR6045306;SRR6046741;SRR1735647;SRR13399175;SRR1735620;SRR6918279;SRR6045903;SRR6045194;SRR6045631;SRR6045140;SRR1735683;SRR13399174;SRR6046547;SRR13399068;SRR13399209;SRR6045239;SRR1735709;SRR6045606;SRR6046768;SRR1735625;SRR6046350;SRR6046438;SRR1735597;SRR13399204;SRR6046804;SRR60…	80	NZ_CP009360.4	298583	G	C	MODERATE	KV38_RS01450	WP_031348143.1	missense_variant	p.Leu133Val	L-133-V
SRR13399195;SRR13827030;SRR1735642;SRR13399182;SRR4941851;SRR6044824;SRR5043011;SRR5043009;SRR13399146;SRR6046893;SRR13399123;SRR6918276;SRR6046715;SRR6045669;SRR6045306;SRR6046741;SRR1735647;SRR13399175;SRR1735620;SRR5043027;SRR6045766;SRR6918279;SRR6046195;SRR6045903;SRR6045194;SRR6045631;SRR6045140;SRR5043015;SRR1735683;SRR13399174;SRR6046547;SRR13399068;SRR13399209;SRR5043007;SRR5052616;SRR60…	108	NZ_CP009360.4	299462	A	T	MODERATE	KV38_RS01455	WP_095764002.1	missense_variant	p.Asn125Tyr	N-125-Y
SRR13399195;SRR13827030;SRR1735642;SRR13399182;SRR4941851;SRR6044824;SRR5043011;SRR5043009;SRR13399146;SRR6046893;SRR13399123;SRR6918276;SRR6046715;SRR6045669;SRR6045306;SRR6046741;SRR1735647;SRR13399175;SRR1735620;SRR5043027;SRR6045766;SRR6918279;SRR6046195;SRR6045903;SRR6045194;SRR6045631;SRR6045140;SRR5043015;SRR1735683;SRR13399174;SRR6046547;SRR13399068;SRR13399209;SRR5043007;SRR5052616;SRR60…	105	NZ_CP009360.4	300569	G	C	MODERATE	KV38_RS01460	WP_033719197.1	missense_variant	p.Arg277Gly	R-277-G
SRR13399195;SRR13827030;SRR1735642;SRR13399182;SRR4941851;SRR6044824;SRR5043011;SRR5043009;SRR13399146;SRR6046893;SRR13399123;SRR6918276;SRR6046715;SRR6045669;SRR6045306;SRR6046741;SRR1735647;SRR13399175;SRR1735620;SRR5043027;SRR6045766;SRR6918279;SRR6046195;SRR6045903;SRR6045194;SRR6045631;SRR6045140;SRR5043015;SRR1735683;SRR13399174;SRR6046547;SRR13399068;SRR13399209;SRR5043007;SRR5052616;SRR60…	106	NZ_CP009360.4	300878	C	T	MODERATE	KV38_RS01460	WP_033719197.1	missense_variant	p.Ala174Thr	A-174-T
SRR13399195;SRR13827030;SRR1735642;SRR13399182;SRR4941851;SRR6044824;SRR5043011;SRR5043009;SRR13399146;SRR6046893;SRR13399123;SRR6918276;SRR6046715;SRR6045669;SRR6045306;SRR6046741;SRR1735647;SRR13399175;SRR1735620;SRR5043027;SRR6045766;SRR13399110;SRR6918279;SRR6046195;SRR6045903;SRR6045194;SRR6045631;SRR6045140;SRR5043015;SRR1735683;SRR13399174;SRR6046547;SRR13399068;SRR13399209;SRR13399183;SRR…	112	NZ_CP009360.4	301046	G	C	MODERATE	KV38_RS01460	WP_033719197.1	missense_variant	p.His118Asp	H-118-D
SRR13399195;SRR13827030;SRR1735642;SRR13399182;SRR6044824;SRR13399146;SRR6046893;SRR6918276;SRR6046715;SRR6045669;SRR6045306;SRR6046741;SRR1735647;SRR13399175;SRR1735620;SRR6918279;SRR6045903;SRR6045194;SRR6045631;SRR6045140;SRR1735683;SRR13399174;SRR6046547;SRR13399068;SRR13399209;SRR6045239;SRR1735709;SRR6045606;SRR6046768;SRR1735625;SRR6046350;SRR6046438;SRR1735597;SRR13399204;SRR6046804;SRR60…	80	NZ_CP009360.4	301235	C	T	MODERATE	KV38_RS01460	WP_033719197.1	missense_variant	p.Ala55Thr	A-55-T
SRR13399195;SRR6045147;SRR13399105;SRR13399064;SRR1735642;SRR13399199;SRR13399182;SRR4941851;SRR6044824;SRR6045830;SRR5043011;SRR13399208;SRR5043009;SRR13399146;SRR13827019;SRR6044973;SRR6046893;SRR13399123;SRR6918276;SRR6046073;SRR1735697;SRR13399187;SRR5950818;SRR6046467;SRR6046715;SRR6045669;SRR6046741;SRR6045488;SRR5950819;SRR6046228;SRR1735647;SRR13399202;SRR13399126;SRR13399175;SRR1735620;S…	178	NZ_CP009360.4	301534	A	G	MODERATE	KV38_RS01465	WP_033719196.1	missense_variant	p.Arg12Gly	R-12-G
SRR13399195;SRR1735642;SRR13399182;SRR4941851;SRR6044824;SRR5043009;SRR13399146;SRR6046893;SRR6918276;SRR6046715;SRR6045669;SRR6046741;SRR1735647;SRR13399175;SRR1735620;SRR5043027;SRR6918279;SRR6045903;SRR6045194;SRR6045140;SRR5043015;SRR1735683;SRR13399174;SRR13399068;SRR13399209;SRR5043007;SRR5052616;SRR5043003;SRR1735709;SRR5043029;SRR1735625;SRR5043013;SRR6045922;SRR1735597;SRR6046804;SRR6045…	69	NZ_CP009360.4	301567	G	C	MODERATE	KV38_RS01465	WP_033719196.1	missense_variant	p.Val23Leu	V-23-L
SRR13399195;SRR13827030;SRR1735642;SRR13399182;SRR4941851;SRR6044824;SRR5043011;SRR5043009;SRR13399146;SRR6046893;SRR13399123;SRR6918276;SRR6046715;SRR6045669;SRR6045306;SRR6046741;SRR1735647;SRR13399175;SRR1735620;SRR5043027;SRR6045766;SRR6918279;SRR6046195;SRR6045903;SRR6045194;SRR6045631;SRR6045140;SRR5043015;SRR1735683;SRR13399174;SRR6046547;SRR13399068;SRR13399209;SRR5043007;SRR5052616;SRR60…	106	NZ_CP009360.4	301849	T	G	MODERATE	KV38_RS01465	WP_033719196.1	missense_variant	p.Ser117Ala	S-117-A
SRR13399195;SRR1735642;SRR13399182;SRR4941851;SRR6044824;SRR5043009;SRR13399146;SRR6046893;SRR6918276;SRR6046715;SRR6045669;SRR6046741;SRR1735647;SRR13399175;SRR1735620;SRR5043027;SRR6918279;SRR6045903;SRR6045194;SRR6045140;SRR5043015;SRR1735683;SRR13399174;SRR13399068;SRR13399209;SRR5043007;SRR5052616;SRR5043003;SRR1735709;SRR5043029;SRR1735625;SRR5043013;SRR6045922;SRR1735597;SRR6046804;SRR6045…	69	NZ_CP009360.4	302470	G	C	MODERATE	KV38_RS01465	WP_033719196.1	missense_variant	p.Glu324Gln	E-324-Q
SRR13399195;SRR1735642;SRR13399182;SRR6044824;SRR13399146;SRR6046893;SRR6918276;SRR6046715;SRR6045669;SRR6046741;SRR1735647;SRR13399175;SRR1735620;SRR6918279;SRR6045903;SRR6045194;SRR6045140;SRR1735683;SRR13399174;SRR13399068;SRR13399209;SRR1735709;SRR1735625;SRR1735597;SRR6046804;SRR6045980;SRR13399177;SRR6918280;SRR6918265;SRR5052632;SRR6918275;SRR6046615;SRR6918269;SRR1735678;SRR6046045;SRR691…	48	NZ_CP009360.4	303698	G	T	MODERATE	KV38_RS01475	WP_009974571.1	missense_variant	p.Arg56Ser	R-56-S
SRR13399195;SRR1735642;SRR13399182;SRR6044824;SRR13399146;SRR6046893;SRR6918276;SRR6046715;SRR6045669;SRR6046741;SRR1735647;SRR13399175;SRR1735620;SRR6918279;SRR6045903;SRR6045194;SRR6045140;SRR1735683;SRR13399174;SRR13399068;SRR13399209;SRR1735709;SRR1735625;SRR1735597;SRR6046804;SRR6045980;SRR13399177;SRR6918280;SRR6918265;SRR5052632;SRR6918275;SRR6046615;SRR6918269;SRR1735678;SRR6046045;SRR691…	48	NZ_CP009360.4	303828	C	G	MODERATE	KV38_RS01475	WP_009974571.1	missense_variant	p.Gln12His	Q-12-H
SRR13399195;SRR1735642;SRR13399182;SRR6044824;SRR13399146;SRR6046893;SRR6918276;SRR6046715;SRR6045669;SRR6046741;SRR1735647;SRR13399175;SRR1735620;SRR6918279;SRR6045903;SRR6045194;SRR6045140;SRR1735683;SRR13399174;SRR13399068;SRR13399209;SRR1735709;SRR1735625;SRR1735597;SRR6046804;SRR6045980;SRR13399177;SRR6918280;SRR6918265;SRR5052632;SRR6918275;SRR6046615;SRR6918269;SRR1735678;SRR6046045;SRR691…	48	NZ_CP009360.4	303848	G	C	MODERATE	KV38_RS01475	WP_009974571.1	missense_variant	p.Pro6Ala	P-6-A
SRR13399195;SRR6045147;SRR13399105;SRR13399064;SRR6045754;SRR1735642;SRR13399199;SRR13399182;SRR4941851;SRR6044824;SRR6045830;SRR5043011;SRR13399208;SRR5043009;SRR13399146;SRR13827019;SRR6044973;SRR6046893;SRR13399123;SRR6918276;SRR6046073;SRR1735697;SRR5950815;SRR13399187;SRR5950818;SRR6046467;SRR6046715;SRR6045669;SRR6046741;SRR6045488;SRR5950819;SRR6046228;SRR1735647;SRR13399202;SRR13399126;SR…	179	NZ_CP009360.4	303865	T	C	MODERATE	KV38_RS01480	WP_011723503.1	missense_variant	p.Thr69Ala	T-69-A
SRR13399195;SRR1735642;SRR13399182;SRR6044824;SRR13399146;SRR6046893;SRR6918276;SRR6046715;SRR6045669;SRR6046741;SRR1735647;SRR13399175;SRR1735620;SRR6918279;SRR6045903;SRR6045194;SRR6045140;SRR1735683;SRR13399174;SRR13399068;SRR13399209;SRR1735709;SRR1735625;SRR1735597;SRR6046804;SRR6045980;SRR13399177;SRR6918280;SRR6918265;SRR5052632;SRR6918275;SRR6046615;SRR6918269;SRR1735678;SRR6046045;SRR691…	48	NZ_CP009360.4	303987	C	G	MODERATE	KV38_RS01480	WP_011723503.1	missense_variant	p.Gly28Ala	G-28-A
SRR13399195;SRR1735642;SRR13399182;SRR6044824;SRR5043011;SRR13399146;SRR6046893;SRR6918276;SRR6046715;SRR6045669;SRR6046741;SRR1735647;SRR13399175;SRR1735620;SRR6045766;SRR6918279;SRR6046195;SRR6045903;SRR6045194;SRR6045140;SRR1735683;SRR13399174;SRR13399068;SRR13399209;SRR1735709;SRR1735625;SRR1735597;SRR6046804;SRR6045980;SRR13399177;SRR6918280;SRR6918265;SRR5052632;SRR6918275;SRR6046615;SRR691…	54	NZ_CP009360.4	304032	A	G	MODERATE	KV38_RS01480	WP_011723503.1	missense_variant	p.Val13Ala	V-13-A
SRR13399195;SRR6045147;SRR13399105;SRR1735642;SRR13399199;SRR13399182;SRR4941851;SRR6044824;SRR6045830;SRR5043011;SRR13399208;SRR5043009;SRR13399146;SRR13827019;SRR6044973;SRR6046893;SRR13399123;SRR6918276;SRR6046073;SRR1735697;SRR5950815;SRR13399187;SRR5950818;SRR6046467;SRR6046715;SRR6045669;SRR6046741;SRR6045488;SRR5950819;SRR6046228;SRR1735647;SRR13399202;SRR13399126;SRR13399175;SRR1735620;SR…	177	NZ_CP009360.4	304036	A	T	MODERATE	KV38_RS01480	WP_011723503.1	missense_variant	p.Phe12Ile	F-12-I
SRR13399195;SRR6045147;SRR13399105;SRR13399064;SRR1735642;SRR13399199;SRR13399182;SRR4941851;SRR6044824;SRR6045830;SRR13399208;SRR5043009;SRR13399146;SRR13827019;SRR6044973;SRR6046893;SRR13399123;SRR6918276;SRR6046073;SRR1735697;SRR5950815;SRR13399187;SRR5950818;SRR6046467;SRR6046715;SRR6045669;SRR6046741;SRR6045488;SRR5950819;SRR6046228;SRR1735647;SRR13399202;SRR13399126;SRR13399175;SRR1735620;S…	178	NZ_CP009360.4	304978	C	G	MODERATE	KV38_RS01485	WP_033719195.1	missense_variant	p.Glu56Asp	E-56-D
SRR13399195;SRR13827030;SRR13399105;SRR1735642;SRR13399199;SRR13399182;SRR4941851;SRR6044824;SRR5043011;SRR5043009;SRR13399146;SRR13827019;SRR6046893;SRR6918276;SRR6046073;SRR5950815;SRR13399187;SRR5950818;SRR6046715;SRR6045669;SRR6045306;SRR6046741;SRR5950819;SRR6046228;SRR1735647;SRR13399202;SRR13399126;SRR13399175;SRR1735620;SRR5043027;SRR6045766;SRR6918279;SRR6046195;SRR6045903;SRR6045194;SRR…	155	NZ_CP009360.4	305416	A	G	MODERATE	KV38_RS01490	WP_019733022.1	missense_variant	p.Thr52Ala	T-52-A
SRR13399195;SRR13827030;SRR13399105;SRR1735642;SRR13399199;SRR13399182;SRR4941851;SRR6044824;SRR5043011;SRR5043009;SRR13399146;SRR13827019;SRR6046893;SRR6918276;SRR6046073;SRR5950815;SRR13399187;SRR5950818;SRR6046715;SRR6045669;SRR6045306;SRR6046741;SRR5950819;SRR6046228;SRR1735647;SRR13399202;SRR13399126;SRR13399175;SRR1735620;SRR5043027;SRR6045766;SRR6918279;SRR6046195;SRR6045903;SRR6045194;SRR…	155	NZ_CP009360.4	305495	T	C	MODERATE	KV38_RS01490	WP_019733022.1	missense_variant	p.Ile78Thr	I-78-T
SRR13399195;SRR13827030;SRR1735642;SRR13399182;SRR4941851;SRR6044824;SRR5043009;SRR13399146;SRR6046893;SRR6918276;SRR6046715;SRR6045669;SRR6045306;SRR6046741;SRR1735647;SRR13399175;SRR1735620;SRR5043027;SRR6045766;SRR6918279;SRR6046195;SRR6045903;SRR6045194;SRR6045631;SRR6045140;SRR5043015;SRR1735683;SRR13399174;SRR6046547;SRR13399068;SRR13399209;SRR5043007;SRR5052616;SRR6045239;SRR5043003;SRR173…	104	NZ_CP009360.4	305506	C	G	MODERATE	KV38_RS01490	WP_019733022.1	missense_variant	p.Leu82Val	L-82-V
SRR13399195;SRR13827030;SRR13399105;SRR1735642;SRR13399199;SRR13399182;SRR4941851;SRR6044824;SRR5043009;SRR13399146;SRR13827019;SRR6046893;SRR6918276;SRR6046073;SRR5950815;SRR13399187;SRR5950818;SRR6046715;SRR6045669;SRR6045306;SRR6046741;SRR5950819;SRR6046228;SRR1735647;SRR13399202;SRR13399126;SRR13399175;SRR1735620;SRR5043027;SRR6045766;SRR6918279;SRR6046195;SRR6045903;SRR6045194;SRR6045631;SRR…	154	NZ_CP009360.4	305561	G	C	MODERATE	KV38_RS01490	WP_019733022.1	missense_variant	p.Ser100Thr	S-100-T
SRR13399195;SRR13827030;SRR1735642;SRR13399182;SRR4941851;SRR6044824;SRR5043011;SRR5043009;SRR13399146;SRR6046893;SRR6918276;SRR6046715;SRR6045669;SRR6045306;SRR6046741;SRR1735647;SRR13399175;SRR1735620;SRR5043027;SRR6045766;SRR6918279;SRR6046195;SRR6045903;SRR6045194;SRR6045631;SRR6045140;SRR5043015;SRR1735683;SRR13399174;SRR6046547;SRR13399068;SRR13399209;SRR5043007;SRR5052616;SRR6045239;SRR504…	105	NZ_CP009360.4	305719	G	A	MODERATE	KV38_RS01490	WP_019733022.1	missense_variant	p.Val153Met	V-153-M
SRR13399195;SRR13399182;SRR6044824;SRR13399146;SRR6918276;SRR13399175;SRR6918279;SRR13399174;SRR13399068;SRR13399209;SRR1735625;SRR1735597;SRR13399177;SRR6918280;SRR6918265;SRR5052632;SRR6918275;SRR6918269;SRR6918268;SRR6918267;SRR13399192;SRR6044907;SRR6918270;SRR6045558;SRR6046409	25	NZ_CP009360.4	307402	G	A	MODERATE	KV38_RS01495	WP_009974576.1	missense_variant	p.Gly415Asp	G-415-D
SRR13399195;SRR13399105;SRR1735642;SRR13399199;SRR13399182;SRR6044824;SRR5043011;SRR13399146;SRR13827019;SRR6046893;SRR13399123;SRR6918276;SRR6046073;SRR13399187;SRR5950818;SRR6046715;SRR6045669;SRR6046741;SRR5950819;SRR6046228;SRR1735647;SRR13399202;SRR13399126;SRR13399175;SRR1735620;SRR6045766;SRR6918279;SRR6046195;SRR6045903;SRR6045194;SRR6044903;SRR6045140;SRR1735636;SRR13399197;SRR13399206;S…	100	NZ_CP009360.4	307670	G	T	MODERATE	KV38_RS01500	WP_033719194.1	missense_variant	p.Glu50Asp	E-50-D
SRR13399195;SRR1735642;SRR13399182;SRR6044824;SRR13399146;SRR6046893;SRR6918276;SRR6046715;SRR6045669;SRR6046741;SRR1735647;SRR13399175;SRR1735620;SRR6918279;SRR6045903;SRR6045194;SRR6045140;SRR1735683;SRR13399174;SRR13399068;SRR13399209;SRR1735709;SRR1735625;SRR1735597;SRR6046804;SRR6045980;SRR13399177;SRR6918280;SRR6918265;SRR5052632;SRR6918275;SRR6046615;SRR6918269;SRR1735678;SRR6046045;SRR691…	48	NZ_CP009360.4	307923	A	G	MODERATE	KV38_RS01500	WP_033719194.1	missense_variant	p.Thr135Ala	T-135-A
SRR13399195;SRR13827030;SRR13399105;SRR1735642;SRR13399199;SRR13399182;SRR4941851;SRR6044824;SRR5043011;SRR5043009;SRR13399146;SRR13827019;SRR6046893;SRR13399123;SRR6918276;SRR6046073;SRR13399187;SRR5950818;SRR6046715;SRR6045669;SRR6045306;SRR6046741;SRR5950819;SRR6046228;SRR1735647;SRR13399202;SRR13399126;SRR13399175;SRR1735620;SRR5043027;SRR6045766;SRR6918279;SRR6046195;SRR6045903;SRR6045194;SR…	154	NZ_CP009360.4	307977	C	G	MODERATE	KV38_RS01500	WP_033719194.1	missense_variant	p.Pro153Ala	P-153-A
SRR13399195;SRR1735642;SRR13399182;SRR6044824;SRR13399146;SRR6046893;SRR6918276;SRR6046715;SRR6045669;SRR6046741;SRR1735647;SRR13399175;SRR1735620;SRR6918279;SRR6045903;SRR6045194;SRR6045140;SRR1735683;SRR13399174;SRR13399068;SRR13399209;SRR1735709;SRR1735625;SRR1735597;SRR6046804;SRR6045980;SRR13399177;SRR6918280;SRR6918265;SRR5052632;SRR6918275;SRR6046615;SRR6918269;SRR1735678;SRR6046045;SRR691…	48	NZ_CP009360.4	308590	G	A	MODERATE	KV38_RS01505	WP_003874416.1	missense_variant	p.Ala195Thr	A-195-T
SRR13399195;SRR1735642;SRR13399182;SRR6044824;SRR13399146;SRR6046893;SRR6918276;SRR6046715;SRR6045669;SRR6046741;SRR1735647;SRR13399175;SRR1735620;SRR6918279;SRR6045903;SRR6045194;SRR6045140;SRR1735683;SRR13399174;SRR13399068;SRR13399209;SRR1735709;SRR1735625;SRR1735597;SRR6046804;SRR6045980;SRR13399177;SRR6918280;SRR6918265;SRR5052632;SRR6918275;SRR6046615;SRR6918269;SRR1735678;SRR6046045;SRR691…	48	NZ_CP009360.4	308836	C	G	MODERATE	KV38_RS01505	WP_003874416.1	missense_variant	p.Arg277Gly	R-277-G
SRR13399195;SRR13827030;SRR6045147;SRR13399105;SRR13399064;SRR6045754;SRR1735642;SRR13399199;SRR13399182;SRR4941851;SRR6044824;SRR6045830;SRR5043011;SRR13399208;SRR5043009;SRR13399146;SRR13827019;SRR6044973;SRR6046893;SRR13399123;SRR6918276;SRR6046073;SRR1735697;SRR13399187;SRR5950818;SRR6046467;SRR6046715;SRR6045669;SRR6045306;SRR6046741;SRR6045488;SRR5950819;SRR6046228;SRR1735647;SRR13399202;SR…	211	NZ_CP009360.4	309196	G	A	MODERATE	KV38_RS01510	WP_033719193.1	missense_variant	p.Ala83Thr	A-83-T
SRR13399195;SRR13827030;SRR1735642;SRR13399182;SRR4941851;SRR6044824;SRR5043009;SRR13399146;SRR6046893;SRR6918276;SRR6046715;SRR6045669;SRR6045306;SRR6046741;SRR1735647;SRR13399175;SRR1735620;SRR5043027;SRR6918279;SRR6045903;SRR6045194;SRR6045631;SRR6045140;SRR5043015;SRR1735683;SRR13399174;SRR6046547;SRR13399068;SRR13399209;SRR5043007;SRR6045055;SRR5052616;SRR6045239;SRR5043003;SRR1735709;SRR604…	100	NZ_CP009360.4	309362	A	G	MODERATE	KV38_RS01510	WP_033719193.1	missense_variant	p.Lys138Arg	K-138-R
SRR13399195;SRR13827030;SRR6045147;SRR13399105;SRR13399064;SRR6045754;SRR1735642;SRR13399199;SRR13399182;SRR6044824;SRR6045830;SRR5043011;SRR13399208;SRR13399146;SRR13827019;SRR6044973;SRR6046893;SRR13399123;SRR6918276;SRR6046073;SRR1735697;SRR13399187;SRR5950818;SRR6046467;SRR6046715;SRR6045669;SRR6045306;SRR6046741;SRR6045488;SRR5950819;SRR6046228;SRR1735647;SRR13399202;SRR13399126;SRR13399175;…	190	NZ_CP009360.4	309766	T	C	MODERATE	KV38_RS01510	WP_033719193.1	missense_variant	p.Ser273Pro	S-273-P
SRR13399195;SRR13827030;SRR6045147;SRR13399105;SRR6045754;SRR1735642;SRR13399199;SRR13399182;SRR4941851;SRR6044824;SRR6045830;SRR5043011;SRR13399208;SRR5043009;SRR13399146;SRR13827019;SRR6044973;SRR6046893;SRR13399123;SRR6918276;SRR6046073;SRR1735697;SRR13399187;SRR5950818;SRR6046467;SRR6046715;SRR6045669;SRR6045306;SRR6046741;SRR6045488;SRR5950819;SRR6046228;SRR1735647;SRR13399202;SRR13399126;SR…	206	NZ_CP009360.4	310504	G	C	MODERATE	KV38_RS01515	WP_033719192.1	missense_variant	p.Ala68Gly	A-68-G
SRR13399195;SRR13827030;SRR1735642;SRR13399182;SRR6044824;SRR13399146;SRR6046893;SRR6918276;SRR6046715;SRR6045669;SRR6045306;SRR6046741;SRR1735647;SRR13399175;SRR1735620;SRR6045766;SRR6918279;SRR6045903;SRR6045194;SRR6045631;SRR6045140;SRR1735683;SRR13399174;SRR6046547;SRR13399068;SRR13399209;SRR6045239;SRR1735709;SRR6045606;SRR6046768;SRR1735625;SRR6046350;SRR6046438;SRR1735597;SRR13399204;SRR60…	79	NZ_CP009360.4	310545	G	T	MODERATE	KV38_RS01515	WP_033719192.1	missense_variant	p.Asp54Glu	D-54-E
SRR13399195;SRR13827030;SRR6045147;SRR6045754;SRR1735642;SRR13399182;SRR6044824;SRR6045830;SRR5043011;SRR13399208;SRR13399146;SRR6044973;SRR6046893;SRR6918276;SRR1735697;SRR6046467;SRR6046715;SRR6045669;SRR6045306;SRR6046741;SRR6045488;SRR1735647;SRR13399175;SRR1735620;SRR6045766;SRR6046074;SRR13399110;SRR6918279;SRR6046195;SRR6045903;SRR6045194;SRR13399168;SRR6045631;SRR6046337;SRR6046167;SRR604…	139	NZ_CP009360.4	310820	G	A	MODERATE	KV38_RS01520	WP_033719191.1	missense_variant	p.Val10Ile	V-10-I
SRR13399195;SRR13827030;SRR6045147;SRR13399105;SRR6045754;SRR1735642;SRR13399199;SRR13399182;SRR4941851;SRR6044824;SRR6045830;SRR5043011;SRR13399208;SRR5043009;SRR13399146;SRR13827019;SRR6044973;SRR6046893;SRR13399123;SRR6918276;SRR6046073;SRR1735697;SRR13399187;SRR5950818;SRR6046467;SRR6046715;SRR6045669;SRR6045306;SRR6046741;SRR6045488;SRR5950819;SRR6046228;SRR1735647;SRR13399202;SRR13399126;SR…	208	NZ_CP009360.4	310865	A	C	MODERATE	KV38_RS01520	WP_033719191.1	missense_variant	p.Met25Leu	M-25-L
SRR13399195;SRR13399105;SRR1735642;SRR13399199;SRR13399182;SRR4941851;SRR6044824;SRR5043009;SRR13399146;SRR13827019;SRR6046893;SRR13399123;SRR6918276;SRR6046073;SRR13399187;SRR5950818;SRR6046715;SRR6045669;SRR6046741;SRR5950819;SRR6046228;SRR1735647;SRR13399202;SRR13399126;SRR13399175;SRR1735620;SRR5043027;SRR6918279;SRR6046195;SRR6045194;SRR6044903;SRR6045140;SRR1735636;SRR13399197;SRR5043015;SR…	118	NZ_CP009360.4	311177	C	T	MODERATE	KV38_RS01525	WP_023861963.1	missense_variant	p.Gly347Asp	G-347-D
SRR13399195;SRR13827030;SRR13399105;SRR1735642;SRR13399199;SRR13399182;SRR4941851;SRR6044824;SRR5043009;SRR13399146;SRR13827019;SRR6046893;SRR13399123;SRR6918276;SRR6046073;SRR13399187;SRR5950818;SRR6046715;SRR6045669;SRR6045306;SRR6046741;SRR5950819;SRR6046228;SRR1735647;SRR13399202;SRR13399126;SRR13399175;SRR1735620;SRR5043027;SRR6045766;SRR6918279;SRR6046195;SRR6045903;SRR6045194;SRR6045631;SR…	151	NZ_CP009360.4	311417	C	T	MODERATE	KV38_RS01525	WP_023861963.1	missense_variant	p.Ser267Asn	S-267-N
SRR13399195;SRR1735642;SRR13399182;SRR6044824;SRR13399146;SRR6046893;SRR6918276;SRR6046715;SRR6045669;SRR6046741;SRR1735647;SRR13399175;SRR1735620;SRR6918279;SRR6045194;SRR6045140;SRR1735683;SRR13399174;SRR13399068;SRR13399209;SRR1735709;SRR1735625;SRR1735597;SRR6046804;SRR6045980;SRR13399177;SRR6918280;SRR6918265;SRR5052632;SRR6918275;SRR6046615;SRR6918269;SRR1735678;SRR6046045;SRR6918268;SRR604…	47	NZ_CP009360.4	311450	G	T	MODERATE	KV38_RS01525	WP_023861963.1	missense_variant	p.Pro256Gln	P-256-Q
SRR13399195;SRR13827030;SRR13399105;SRR1735642;SRR13399199;SRR13399182;SRR4941851;SRR6044824;SRR5043009;SRR13399146;SRR13827019;SRR6046893;SRR13399123;SRR6918276;SRR6046073;SRR13399187;SRR5950818;SRR6046715;SRR6045669;SRR6045306;SRR6046741;SRR5950819;SRR6046228;SRR1735647;SRR13399202;SRR13399126;SRR13399175;SRR1735620;SRR5043027;SRR6045766;SRR6918279;SRR6046195;SRR6045903;SRR6045194;SRR6045631;SR…	151	NZ_CP009360.4	311729	A	C	MODERATE	KV38_RS01525	WP_023861963.1	missense_variant	p.Leu163Arg	L-163-R
SRR13399195;SRR13399182;SRR6044824;SRR13399146;SRR6918276;SRR6045306;SRR6045903;SRR6046547;SRR13399068;SRR13399209;SRR6045239;SRR1735709;SRR6046768;SRR1735625;SRR6046350;SRR6046438;SRR1735597;SRR6045170;SRR13399177;SRR6044901;SRR6918265;SRR5052632;SRR6918277;SRR6918275;SRR6918269;SRR6045792;SRR6918268;SRR6918267;SRR6044849;SRR6918278;SRR6045780;SRR13399192;SRR6045674;SRR6918271;SRR6044907;SRR6046…	42	NZ_CP009360.4	324562	G	A	MODERATE	KV38_RS01600	WP_080683584.1	missense_variant	p.Arg599His	R-599-H
SRR13399195;SRR13827030;SRR13399064;SRR13399182;SRR6044824;SRR13399146;SRR6045306;SRR13399175;SRR6045903;SRR13399174;SRR13399068;SRR13399209;SRR6045239;SRR6046768;SRR1735625;SRR6046350;SRR1735597;SRR6045170;SRR13399177;SRR6044901;SRR6044849;SRR6045780;SRR13399192;SRR6046567;SRR6046665;SRR6046409;SRR6045607;SRR6045678	28	NZ_CP009360.4	324613	C	A	MODERATE	KV38_RS01600	WP_080683584.1	missense_variant	p.Pro616His	P-616-H
SRR13399195;SRR13399182;SRR6044824;SRR13399146;SRR6045306;SRR6045903;SRR13399068;SRR13399209;SRR6045239;SRR6046768;SRR1735625;SRR6046350;SRR1735597;SRR6045170;SRR13399177;SRR6044901;SRR6044849;SRR6045780;SRR13399192;SRR6046567;SRR6046665;SRR6046409;SRR6045607;SRR6045678	24	NZ_CP009360.4	324624	C	A	MODERATE	KV38_RS01600	WP_080683584.1	missense_variant	p.Arg620Ser	R-620-S
SRR13399195;SRR13399182;SRR6044824;SRR13399146;SRR6045306;SRR6045903;SRR13399068;SRR13399209;SRR6045239;SRR6046768;SRR1735625;SRR6046350;SRR1735597;SRR13399177;SRR6044901;SRR6044849;SRR6045780;SRR13399192;SRR6046567;SRR6046665;SRR6046409;SRR6045607;SRR6045678	23	NZ_CP009360.4	324625	G	A	MODERATE	KV38_RS01600	WP_080683584.1	missense_variant	p.Arg620His	R-620-H
SRR13399195;SRR13399182;SRR6044824;SRR13399146;SRR6045306;SRR6045903;SRR13399068;SRR13399209;SRR6045239;SRR6046768;SRR1735625;SRR6046350;SRR1735597;SRR6045170;SRR13399177;SRR6044901;SRR6044849;SRR6045780;SRR13399192;SRR6046567;SRR6046665;SRR6046409;SRR6045607;SRR6045678	24	NZ_CP009360.4	324643	C	A	MODERATE	KV38_RS01600	WP_080683584.1	missense_variant	p.Ala626Glu	A-626-E
SRR13399195;SRR13827030;SRR13399182;SRR6044824;SRR13399146;SRR6045306;SRR6045903;SRR13399068;SRR13399209;SRR6045239;SRR6046768;SRR1735625;SRR6046350;SRR1735597;SRR6045170;SRR13399177;SRR6044901;SRR6044849;SRR6045780;SRR13399192;SRR6046567;SRR6046665;SRR6046409;SRR6045607;SRR6045678	25	NZ_CP009360.4	324651	C	A	MODERATE	KV38_RS01600	WP_080683584.1	missense_variant	p.Gln629Lys	Q-629-K
SRR13399195;SRR13827030;SRR13399182;SRR6044824;SRR13399146;SRR6918276;SRR6046715;SRR6045306;SRR13399175;SRR6046195;SRR6045903;SRR13399174;SRR6046547;SRR13399068;SRR13399209;SRR6045239;SRR1735709;SRR6046768;SRR1735625;SRR6046350;SRR6046438;SRR1735597;SRR6045170;SRR13399177;SRR6044901;SRR6918280;SRR6918265;SRR5052632;SRR6918277;SRR6918275;SRR6918269;SRR6045792;SRR6918268;SRR6918267;SRR6044849;SRR69…	49	NZ_CP009360.4	325326	A	C	MODERATE	KV38_RS01600	WP_080683584.1	missense_variant	p.Lys854Gln	K-854-Q
SRR13399195;SRR13827030;SRR13399182;SRR6044824;SRR13399146;SRR6918276;SRR6046715;SRR6045306;SRR13399175;SRR6046195;SRR6045903;SRR13399174;SRR6046547;SRR13399068;SRR13399209;SRR6045239;SRR1735709;SRR6046768;SRR1735625;SRR6046350;SRR6046438;SRR1735597;SRR6045170;SRR13399177;SRR6044901;SRR6918280;SRR6918265;SRR5052632;SRR6918277;SRR6918275;SRR6918269;SRR6045792;SRR6046523;SRR6918268;SRR6918267;SRR60…	50	NZ_CP009360.4	325327	A	G	MODERATE	KV38_RS01600	WP_080683584.1	missense_variant	p.Lys854Arg	K-854-R
SRR13399195;SRR13827030;SRR13399182;SRR6044824;SRR13399146;SRR6918276;SRR6046715;SRR6045306;SRR13399175;SRR6046195;SRR6045903;SRR13399174;SRR6046547;SRR13399068;SRR13399209;SRR6045239;SRR1735709;SRR6046768;SRR1735625;SRR6046350;SRR6046438;SRR1735597;SRR6045170;SRR13399177;SRR6044901;SRR6918280;SRR6918265;SRR5052632;SRR6918277;SRR6918275;SRR6918269;SRR6045792;SRR6918268;SRR6918267;SRR6044849;SRR69…	49	NZ_CP009360.4	325328	A	C	MODERATE	KV38_RS01600	WP_080683584.1	missense_variant	p.Lys854Asn	K-854-N
SRR13399195;SRR13827030;SRR13399182;SRR6044824;SRR13399146;SRR6918276;SRR6046715;SRR6045306;SRR13399175;SRR6046195;SRR6045903;SRR13399174;SRR6046547;SRR13399068;SRR13399209;SRR6045239;SRR1735709;SRR6046768;SRR1735625;SRR6046350;SRR6046438;SRR1735597;SRR6045170;SRR13399177;SRR6044901;SRR6918280;SRR6918265;SRR5052632;SRR6918277;SRR6918275;SRR6918269;SRR6045792;SRR6918268;SRR6918267;SRR6044849;SRR69…	49	NZ_CP009360.4	325329	G	T	MODERATE	KV38_RS01600	WP_080683584.1	missense_variant	p.Ala855Ser	A-855-S
SRR13399195;SRR13827030;SRR13399182;SRR6044824;SRR13399146;SRR6918276;SRR6046715;SRR6045306;SRR6046195;SRR6045903;SRR6046547;SRR13399068;SRR13399209;SRR6045239;SRR1735709;SRR6046768;SRR1735625;SRR6046350;SRR6046438;SRR1735597;SRR6045170;SRR13399177;SRR6044901;SRR6918265;SRR5052632;SRR6918277;SRR6918275;SRR6918269;SRR6045792;SRR6918268;SRR6918267;SRR6044849;SRR6918278;SRR6045780;SRR13399192;SRR604…	46	NZ_CP009360.4	325394	G	C	MODERATE	KV38_RS01600	WP_080683584.1	missense_variant	p.Leu876Phe	L-876-F
SRR13399195;SRR13827030;SRR13399182;SRR6044824;SRR13399146;SRR6918276;SRR6046715;SRR6045306;SRR6046195;SRR6045903;SRR6046547;SRR13399068;SRR13399209;SRR6045239;SRR1735709;SRR6046768;SRR1735625;SRR6046350;SRR6046438;SRR1735597;SRR6045170;SRR13399177;SRR6044901;SRR6918265;SRR5052632;SRR6918277;SRR6918275;SRR6918269;SRR6045792;SRR6918268;SRR6918267;SRR6044849;SRR6918278;SRR6045780;SRR13399192;SRR604…	46	NZ_CP009360.4	325398	C	G	MODERATE	KV38_RS01600	WP_080683584.1	missense_variant	p.Gln878Glu	Q-878-E
SRR13399195;SRR13827030;SRR13399182;SRR6044824;SRR13399146;SRR6918276;SRR6046715;SRR6045306;SRR6046195;SRR6045903;SRR6046547;SRR13399068;SRR13399209;SRR6045239;SRR1735709;SRR6046768;SRR1735625;SRR6046350;SRR6046438;SRR1735597;SRR6045170;SRR13399177;SRR6044901;SRR6918265;SRR5052632;SRR6918277;SRR6918275;SRR6918269;SRR6045792;SRR6918268;SRR6918267;SRR6044849;SRR6918278;SRR6045780;SRR13399192;SRR604…	46	NZ_CP009360.4	325399	A	C	MODERATE	KV38_RS01600	WP_080683584.1	missense_variant	p.Gln878Pro	Q-878-P
SRR13399195;SRR13827030;SRR13399182;SRR6044824;SRR13399146;SRR6918276;SRR6046715;SRR6045306;SRR6046195;SRR6045903;SRR6046547;SRR13399068;SRR13399209;SRR6045239;SRR1735709;SRR6046768;SRR1735625;SRR6046350;SRR6046438;SRR1735597;SRR6045170;SRR13399177;SRR6044901;SRR6918265;SRR5052632;SRR6918277;SRR6918275;SRR6918269;SRR6045792;SRR6918268;SRR6918267;SRR6044849;SRR6918278;SRR6045780;SRR13399192;SRR604…	46	NZ_CP009360.4	325400	G	C	MODERATE	KV38_RS01600	WP_080683584.1	missense_variant	p.Gln878His	Q-878-H
SRR13399195;SRR13827030;SRR13399182;SRR6044824;SRR13399146;SRR6918276;SRR6046715;SRR6045306;SRR6046195;SRR6045903;SRR6046547;SRR13399068;SRR13399209;SRR6045239;SRR1735709;SRR6046768;SRR1735625;SRR6046350;SRR6046438;SRR1735597;SRR6045170;SRR13399177;SRR6044901;SRR6918265;SRR5052632;SRR6918277;SRR6918275;SRR6918269;SRR6045792;SRR6918268;SRR6918267;SRR6044849;SRR6918278;SRR6045780;SRR13399192;SRR604…	45	NZ_CP009360.4	325407	G	A	MODERATE	KV38_RS01600	WP_080683584.1	missense_variant	p.Ala881Thr	A-881-T
SRR13399195;SRR13827030;SRR13399182;SRR6044824;SRR13399146;SRR6918276;SRR6046715;SRR6045306;SRR6046195;SRR6045903;SRR6046547;SRR13399068;SRR13399209;SRR6045239;SRR1735709;SRR6046768;SRR1735625;SRR6046350;SRR6046438;SRR1735597;SRR6045170;SRR13399177;SRR6044901;SRR6918280;SRR6918265;SRR5052632;SRR6918277;SRR6918275;SRR6918269;SRR6045792;SRR6918268;SRR6918267;SRR6044849;SRR6918278;SRR6045780;SRR1339…	47	NZ_CP009360.4	325414	C	A	MODERATE	KV38_RS01600	WP_080683584.1	missense_variant	p.Ala883Glu	A-883-E
SRR13399195;SRR13827030;SRR13399182;SRR6044824;SRR13399146;SRR6918276;SRR6046715;SRR6045306;SRR6046195;SRR6045903;SRR6046547;SRR13399068;SRR13399209;SRR6045239;SRR1735709;SRR6046768;SRR1735625;SRR6046350;SRR6046438;SRR1735597;SRR6045170;SRR13399177;SRR6044901;SRR6918280;SRR6918265;SRR5052632;SRR6918277;SRR6918275;SRR6918269;SRR6045792;SRR6918268;SRR6918267;SRR6044849;SRR6918278;SRR6045780;SRR1339…	47	NZ_CP009360.4	325428	A	G	MODERATE	KV38_RS01600	WP_080683584.1	missense_variant	p.Thr888Ala	T-888-A
SRR13399195;SRR13827030;SRR13399182;SRR6044824;SRR13399146;SRR6918276;SRR6046715;SRR6045306;SRR6046195;SRR6045903;SRR6046547;SRR13399068;SRR13399209;SRR6045239;SRR1735709;SRR6046768;SRR1735625;SRR6046350;SRR6046438;SRR1735597;SRR6045170;SRR13399177;SRR6044901;SRR6918280;SRR6918265;SRR5052632;SRR6918277;SRR6918275;SRR6918269;SRR6045792;SRR6918268;SRR6918267;SRR6044849;SRR6918278;SRR6045780;SRR1339…	47	NZ_CP009360.4	325441	A	G	MODERATE	KV38_RS01600	WP_080683584.1	missense_variant	p.Gln892Arg	Q-892-R
SRR13399195;SRR13827030;SRR13399182;SRR6044824;SRR13399146;SRR6918276;SRR6046715;SRR6045306;SRR6046195;SRR6045903;SRR6046547;SRR13399068;SRR13399209;SRR6045239;SRR1735709;SRR6046768;SRR1735625;SRR6046350;SRR6046438;SRR1735597;SRR6045170;SRR13399177;SRR6044901;SRR6918280;SRR6918265;SRR5052632;SRR6918277;SRR6918275;SRR6918269;SRR6045792;SRR6918268;SRR6918267;SRR6044849;SRR6918278;SRR6045780;SRR1339…	47	NZ_CP009360.4	325442	G	C	MODERATE	KV38_RS01600	WP_080683584.1	missense_variant	p.Gln892His	Q-892-H
SRR13399195;SRR13827030;SRR13399182;SRR6044824;SRR13399146;SRR6918276;SRR6045306;SRR13399175;SRR6045903;SRR13399174;SRR6046547;SRR13399068;SRR13399209;SRR6045239;SRR1735709;SRR6046768;SRR1735625;SRR6046350;SRR6046438;SRR1735597;SRR6045170;SRR13399177;SRR6044901;SRR6918265;SRR5052632;SRR6918277;SRR6918275;SRR6918269;SRR6045792;SRR6918268;SRR6918267;SRR6044849;SRR6918278;SRR6045780;SRR13399192;SRR6…	46	NZ_CP009360.4	325519	A	G	MODERATE	KV38_RS01600	WP_080683584.1	missense_variant	p.Gln918Arg	Q-918-R
SRR13399195;SRR13827030;SRR13399182;SRR6044824;SRR13399146;SRR6918276;SRR6045306;SRR13399175;SRR6045903;SRR13399174;SRR6046547;SRR13399068;SRR13399209;SRR6045239;SRR1735709;SRR6046768;SRR1735625;SRR6046350;SRR6046438;SRR1735597;SRR6045170;SRR13399177;SRR6044901;SRR6918265;SRR5052632;SRR6918277;SRR6918275;SRR6918269;SRR6045792;SRR6918268;SRR6918267;SRR6044849;SRR6918278;SRR6045780;SRR13399192;SRR6…	46	NZ_CP009360.4	325520	G	C	MODERATE	KV38_RS01600	WP_080683584.1	missense_variant	p.Gln918His	Q-918-H
SRR13399195;SRR13827030;SRR13399182;SRR6044824;SRR13399146;SRR6918276;SRR6045306;SRR13399175;SRR6046195;SRR6045903;SRR13399174;SRR6046547;SRR13399068;SRR13399209;SRR6045239;SRR1735709;SRR6046768;SRR1735625;SRR6046350;SRR6046438;SRR1735597;SRR6045170;SRR13399177;SRR6044901;SRR6918265;SRR5052632;SRR6918277;SRR6918275;SRR6918269;SRR6045792;SRR6918268;SRR6918267;SRR6044849;SRR6918278;SRR6045780;SRR13…	48	NZ_CP009360.4	325596	A	T	MODERATE	KV38_RS01600	WP_080683584.1	missense_variant	p.Met944Leu	M-944-L
SRR13399195;SRR13827030;SRR13399182;SRR6044824;SRR13399146;SRR6918276;SRR6045306;SRR13399175;SRR6046195;SRR6045903;SRR13399174;SRR6046547;SRR13399068;SRR13399209;SRR6045239;SRR1735709;SRR6046768;SRR1735625;SRR6046350;SRR6046438;SRR1735597;SRR6045170;SRR13399177;SRR6044901;SRR6918265;SRR5052632;SRR6918277;SRR6918275;SRR6918269;SRR6045792;SRR6918268;SRR6918267;SRR6044849;SRR6918278;SRR6045780;SRR13…	48	NZ_CP009360.4	325620	C	A	MODERATE	KV38_RS01600	WP_080683584.1	missense_variant	p.Leu952Ile	L-952-I
SRR13399195;SRR13827030;SRR13399182;SRR6918276;SRR13399209;SRR6045239;SRR1735709;SRR6046768;SRR6046350;SRR1735597;SRR13399177;SRR5052632;SRR6918275;SRR6918269;SRR6045792;SRR6918268;SRR6918267;SRR6044849;SRR6918278;SRR6045780;SRR6045674;SRR6918271;SRR6046567;SRR6918270;SRR6045558;SRR6046665;SRR6046409	27	NZ_CP009360.4	326617	A	T	MODERATE	KV38_RS01600	WP_080683584.1	missense_variant	p.Gln1284Leu	Q-1284-L
SRR13399195;SRR13827030;SRR13399182;SRR6044824;SRR13399146;SRR6918276;SRR6045306;SRR6046195;SRR6045903;SRR6046547;SRR13399068;SRR13399209;SRR6045239;SRR1735709;SRR6046768;SRR1735625;SRR6046350;SRR6046438;SRR1735597;SRR6045170;SRR13399177;SRR6044901;SRR6918265;SRR5052632;SRR6918277;SRR6918275;SRR6918269;SRR6045792;SRR6918268;SRR6918267;SRR6044849;SRR6918278;SRR6045780;SRR13399192;SRR6045674;SRR691…	44	NZ_CP009360.4	326670	T	A	MODERATE	KV38_RS01600	WP_080683584.1	missense_variant	p.Ser1302Thr	S-1302-T
SRR13399195;SRR13827030;SRR13399182;SRR6044824;SRR13399146;SRR6918276;SRR6045306;SRR6046195;SRR6045903;SRR6046547;SRR13399068;SRR13399209;SRR6045239;SRR1735709;SRR6046768;SRR1735625;SRR6046350;SRR6046438;SRR1735597;SRR6045170;SRR13399177;SRR6044901;SRR6918265;SRR5052632;SRR6918277;SRR6918275;SRR6918269;SRR6045792;SRR6918268;SRR6918267;SRR6044849;SRR6918278;SRR6045780;SRR13399192;SRR6045674;SRR691…	45	NZ_CP009360.4	326791	C	A	MODERATE	KV38_RS01600	WP_080683584.1	missense_variant	p.Ala1342Asp	A-1342-D
SRR13399195;SRR13827030;SRR13399182;SRR6044824;SRR13399146;SRR6918276;SRR6045306;SRR6046195;SRR6045903;SRR6046547;SRR13399068;SRR13399209;SRR6045239;SRR1735709;SRR6046768;SRR1735625;SRR6046350;SRR6046438;SRR1735597;SRR6045170;SRR13399177;SRR6044901;SRR6918265;SRR5052632;SRR6918277;SRR6918275;SRR6918269;SRR6045792;SRR6918268;SRR6918267;SRR6044849;SRR6918278;SRR6045780;SRR13399192;SRR6045674;SRR691…	45	NZ_CP009360.4	326794	C	T	MODERATE	KV38_RS01600	WP_080683584.1	missense_variant	p.Ala1343Val	A-1343-V
SRR13399195;SRR13827030;SRR13399182;SRR6044824;SRR13399146;SRR6918276;SRR6045306;SRR6046195;SRR6045903;SRR6046547;SRR13399068;SRR13399209;SRR6045239;SRR1735709;SRR6046768;SRR1735625;SRR6046350;SRR6046438;SRR1735597;SRR6045170;SRR13399177;SRR6044901;SRR6918265;SRR5052632;SRR6918277;SRR6918275;SRR6918269;SRR6045792;SRR6918268;SRR6918267;SRR6044849;SRR6918278;SRR6045780;SRR13399192;SRR6045674;SRR691…	45	NZ_CP009360.4	326814	A	C	MODERATE	KV38_RS01600	WP_080683584.1	missense_variant	p.Ile1350Leu	I-1350-L
SRR13399195;SRR13827030;SRR13399182;SRR6044824;SRR13399146;SRR6918276;SRR6045306;SRR6046195;SRR6045903;SRR6046547;SRR13399068;SRR13399209;SRR6045239;SRR1735709;SRR6046768;SRR1735625;SRR6046350;SRR6046438;SRR1735597;SRR6045170;SRR13399177;SRR6044901;SRR6918265;SRR5052632;SRR6918277;SRR6918275;SRR6918269;SRR6045792;SRR6918268;SRR6918267;SRR6044849;SRR6918278;SRR6045780;SRR13399192;SRR6045674;SRR691…	45	NZ_CP009360.4	326816	C	G	MODERATE	KV38_RS01600	WP_080683584.1	missense_variant	p.Ile1350Met	I-1350-M
SRR13399195;SRR13827030;SRR13399182;SRR6044824;SRR13399146;SRR6918276;SRR6045306;SRR6046195;SRR6045903;SRR6046547;SRR13399068;SRR13399209;SRR6045239;SRR1735709;SRR6046768;SRR1735625;SRR6046350;SRR6046438;SRR1735597;SRR6045170;SRR13399177;SRR6044901;SRR6918265;SRR5052632;SRR6918277;SRR6918275;SRR6918269;SRR6045792;SRR6918268;SRR6918267;SRR6044849;SRR6918278;SRR6045780;SRR13399192;SRR6045674;SRR691…	45	NZ_CP009360.4	326826	C	T	MODERATE	KV38_RS01600	WP_080683584.1	missense_variant	p.Leu1354Phe	L-1354-F
SRR13399195;SRR13827030;SRR13399182;SRR6044824;SRR13399146;SRR6918276;SRR6045306;SRR13399175;SRR6046195;SRR6045903;SRR13399174;SRR6046547;SRR6045239;SRR1735709;SRR6046768;SRR1735625;SRR6046350;SRR6046438;SRR1735597;SRR6045170;SRR13399177;SRR6044901;SRR6918265;SRR5052632;SRR6918277;SRR6918275;SRR6918269;SRR6045792;SRR6918268;SRR6918267;SRR6044849;SRR6918278;SRR6045780;SRR13399192;SRR6045674;SRR691…	45	NZ_CP009360.4	327027	C	A	MODERATE	KV38_RS01600	WP_080683584.1	missense_variant	p.Leu1421Met	L-1421-M
SRR13399195;SRR13827030;SRR13399182;SRR6044824;SRR13399146;SRR6918276;SRR6045306;SRR13399175;SRR6046195;SRR6045903;SRR13399174;SRR6046547;SRR6045239;SRR1735709;SRR6046768;SRR1735625;SRR6046350;SRR6046438;SRR1735597;SRR6045170;SRR13399177;SRR6044901;SRR6918265;SRR5052632;SRR6918277;SRR6918275;SRR6918269;SRR6045792;SRR6918268;SRR6918267;SRR6044849;SRR6918278;SRR6045780;SRR13399192;SRR6045674;SRR691…	45	NZ_CP009360.4	327042	A	G	MODERATE	KV38_RS01600	WP_080683584.1	missense_variant	p.Ile1426Val	I-1426-V
SRR13399195;SRR13827030;SRR13399182;SRR6044824;SRR13399146;SRR6918276;SRR6045306;SRR13399175;SRR6045903;SRR13399174;SRR6046547;SRR6045239;SRR1735709;SRR6046768;SRR1735625;SRR6046350;SRR6046438;SRR1735597;SRR6045170;SRR13399177;SRR6044901;SRR6918265;SRR5052632;SRR6918277;SRR6918275;SRR6918269;SRR6045792;SRR6918268;SRR6918267;SRR6044849;SRR6918278;SRR6045780;SRR13399192;SRR6045674;SRR6918271;SRR604…	44	NZ_CP009360.4	327044	C	G	MODERATE	KV38_RS01600	WP_080683584.1	missense_variant	p.Ile1426Met	I-1426-M
SRR13399195;SRR13827030;SRR6045147;SRR13399105;SRR6045754;SRR1735642;SRR13399199;SRR13399182;SRR4941851;SRR6044824;SRR6045830;SRR5043011;SRR13399208;SRR5043009;SRR13399146;SRR13827019;SRR6044973;SRR6046893;SRR13399123;SRR6918276;SRR6046073;SRR1735697;SRR13399187;SRR5950818;SRR6046467;SRR6046715;SRR6045669;SRR6045306;SRR6046741;SRR6045488;SRR5950819;SRR6046228;SRR1735647;SRR13399202;SRR13399126;SR…	210	NZ_CP009360.4	331670	A	T	MODERATE	KV38_RS01635	WP_033719188.1	missense_variant	p.Thr20Ser	T-20-S
SRR13399195;SRR13827030;SRR13399105;SRR1735642;SRR13399199;SRR13399182;SRR4941851;SRR6044824;SRR6045830;SRR5043011;SRR5043009;SRR13399146;SRR13827019;SRR6044973;SRR6046893;SRR6918276;SRR6046073;SRR13399187;SRR5950818;SRR6046715;SRR6045669;SRR6045306;SRR6046741;SRR5950819;SRR6046228;SRR1735647;SRR13399202;SRR13399126;SRR13399175;SRR1735620;SRR5043027;SRR6045766;SRR6046074;SRR6918279;SRR6046195;SRR…	168	NZ_CP009360.4	332138	G	T	MODERATE	KV38_RS01635	WP_033719188.1	missense_variant	p.Val176Leu	V-176-L
SRR13399195;SRR13827030;SRR13399105;SRR1735642;SRR13399199;SRR13399182;SRR4941851;SRR6044824;SRR6045830;SRR5043011;SRR5043009;SRR13399146;SRR13827019;SRR6044973;SRR6046893;SRR6918276;SRR6046073;SRR13399187;SRR5950818;SRR6046715;SRR6045669;SRR6045306;SRR6046741;SRR5950819;SRR6046228;SRR1735647;SRR13399202;SRR13399126;SRR13399175;SRR1735620;SRR5043027;SRR6045766;SRR6046074;SRR6918279;SRR6046195;SRR…	168	NZ_CP009360.4	332211	G	C	MODERATE	KV38_RS01635	WP_033719188.1	missense_variant	p.Arg200Pro	R-200-P
SRR13399195;SRR13827030;SRR13399105;SRR6045754;SRR1735642;SRR13399199;SRR13399182;SRR4941851;SRR6044824;SRR6045830;SRR5043011;SRR5043009;SRR13399146;SRR13827019;SRR6044973;SRR6046893;SRR6918276;SRR6046073;SRR13399187;SRR5950818;SRR6046715;SRR6045669;SRR6045306;SRR6046741;SRR5950819;SRR6046228;SRR1735647;SRR13399202;SRR13399126;SRR13399175;SRR1735620;SRR5043027;SRR6045766;SRR6046074;SRR6918279;SRR…	168	NZ_CP009360.4	332267	T	G	MODERATE	KV38_RS01635	WP_033719188.1	missense_variant	p.Ser219Ala	S-219-A
SRR13399195;SRR13827030;SRR13399105;SRR6045754;SRR1735642;SRR13399199;SRR13399182;SRR4941851;SRR6044824;SRR6045830;SRR5043011;SRR5043009;SRR13399146;SRR13827019;SRR6044973;SRR6046893;SRR6918276;SRR6046073;SRR13399187;SRR5950818;SRR6046715;SRR6045669;SRR6045306;SRR6046741;SRR5950819;SRR6046228;SRR1735647;SRR13399202;SRR13399126;SRR13399175;SRR1735620;SRR5043027;SRR6045766;SRR6046074;SRR6918279;SRR…	169	NZ_CP009360.4	332304	G	A	MODERATE	KV38_RS01635	WP_033719188.1	missense_variant	p.Gly231Glu	G-231-E
SRR13399195;SRR13827030;SRR13399105;SRR1735642;SRR13399199;SRR13399182;SRR4941851;SRR6044824;SRR6045830;SRR5043009;SRR13399146;SRR13827019;SRR6044973;SRR6046893;SRR6918276;SRR6046073;SRR13399187;SRR5950818;SRR6046715;SRR6045669;SRR6045306;SRR6046741;SRR5950819;SRR6046228;SRR1735647;SRR13399202;SRR13399126;SRR13399175;SRR1735620;SRR5043027;SRR6046074;SRR6918279;SRR6045903;SRR6045194;SRR6045631;SRR…	161	NZ_CP009360.4	332628	G	C	MODERATE	KV38_RS01635	WP_033719188.1	missense_variant	p.Gly339Ala	G-339-A
SRR13399195;SRR1735642;SRR13399182;SRR6044824;SRR13399146;SRR6046893;SRR6918276;SRR6046715;SRR6045669;SRR6046741;SRR1735647;SRR13399175;SRR1735620;SRR6918279;SRR6045194;SRR6045140;SRR1735683;SRR13399174;SRR13399068;SRR13399209;SRR6045239;SRR1735709;SRR1735625;SRR6046854;SRR1735597;SRR6046804;SRR6045980;SRR13399177;SRR6918280;SRR6918265;SRR5052632;SRR6918275;SRR6046615;SRR6918269;SRR1735678;SRR604…	51	NZ_CP009360.4	332876	A	G	MODERATE	KV38_RS01635	WP_033719188.1	missense_variant	p.Thr422Ala	T-422-A
SRR13399195;SRR13827030;SRR13399105;SRR1735642;SRR13399199;SRR13399182;SRR4941851;SRR6044824;SRR6045830;SRR5043011;SRR5043009;SRR13399146;SRR13827019;SRR6044973;SRR6046893;SRR6918276;SRR6046073;SRR5950815;SRR13399187;SRR5950818;SRR6046715;SRR6045669;SRR6045306;SRR6046741;SRR5950819;SRR6046228;SRR1735647;SRR13399202;SRR13399126;SRR13399175;SRR1735620;SRR5043027;SRR6045766;SRR6046074;SRR6918279;SRR…	169	NZ_CP009360.4	333080	A	C	MODERATE	KV38_RS01635	WP_033719188.1	missense_variant	p.Ile490Leu	I-490-L
SRR13399195;SRR1735642;SRR13399182;SRR6044824;SRR13399146;SRR6046893;SRR6918276;SRR6046715;SRR6045669;SRR6046741;SRR1735647;SRR13399175;SRR1735620;SRR6045766;SRR6918279;SRR6046195;SRR6045194;SRR6045140;SRR1735683;SRR13399174;SRR13399068;SRR13399209;SRR6045239;SRR1735709;SRR1735625;SRR1735597;SRR6046804;SRR6045980;SRR13399177;SRR6918280;SRR6918265;SRR5052632;SRR6918275;SRR6046615;SRR6918269;SRR173…	53	NZ_CP009360.4	333186	A	C	MODERATE	KV38_RS01635	WP_033719188.1	missense_variant	p.Asp525Ala	D-525-A
SRR13399195;SRR1735642;SRR13399182;SRR6044824;SRR13399146;SRR6046893;SRR6918276;SRR6046715;SRR6045669;SRR6046741;SRR1735647;SRR13399175;SRR1735620;SRR6045766;SRR6918279;SRR6046195;SRR6045194;SRR6045140;SRR1735683;SRR13399174;SRR13399068;SRR13399209;SRR6045239;SRR1735709;SRR1735625;SRR1735597;SRR6046804;SRR6045980;SRR13399177;SRR6918280;SRR6918265;SRR5052632;SRR6918275;SRR6046615;SRR6918269;SRR173…	53	NZ_CP009360.4	333188	G	T	MODERATE	KV38_RS01635	WP_033719188.1	missense_variant	p.Val526Phe	V-526-F
SRR13399195;SRR1735642;SRR13399182;SRR6044824;SRR5043011;SRR13399146;SRR6046893;SRR6918276;SRR6046715;SRR6045669;SRR6046741;SRR1735647;SRR13399175;SRR1735620;SRR6045766;SRR6918279;SRR6046195;SRR6045194;SRR6045140;SRR1735683;SRR13399174;SRR13399068;SRR13399209;SRR5950799;SRR5950810;SRR6045239;SRR1735709;SRR1735625;SRR1735597;SRR6046804;SRR6045980;SRR13399177;SRR6918280;SRR6918265;SRR5052632;SRR691…	56	NZ_CP009360.4	333218	C	A	MODERATE	KV38_RS01635	WP_033719188.1	missense_variant	p.Leu536Met	L-536-M
SRR13399195;SRR1735642;SRR13399182;SRR6044824;SRR13399146;SRR6046893;SRR6918276;SRR6046715;SRR6045669;SRR6046741;SRR1735647;SRR13399175;SRR1735620;SRR6918279;SRR6045194;SRR6045140;SRR1735683;SRR13399174;SRR13399068;SRR13399209;SRR6045239;SRR1735709;SRR1735625;SRR1735597;SRR6046804;SRR6045980;SRR13399177;SRR6918280;SRR6918265;SRR5052632;SRR6918275;SRR6046615;SRR6918269;SRR1735678;SRR6046045;SRR691…	50	NZ_CP009360.4	333396	T	C	MODERATE	KV38_RS01635	WP_033719188.1	missense_variant	p.Val595Ala	V-595-A
SRR13399195;SRR13827030;SRR13399105;SRR1735642;SRR13399199;SRR13399182;SRR4941851;SRR6044824;SRR6045830;SRR5043011;SRR13399208;SRR5043009;SRR13399146;SRR13827019;SRR6044973;SRR6046893;SRR6918276;SRR6046073;SRR5950815;SRR13399187;SRR5950818;SRR6046715;SRR6045669;SRR6045306;SRR6046741;SRR5950819;SRR6046228;SRR1735647;SRR13399202;SRR13399126;SRR13399175;SRR1735620;SRR5043027;SRR6045766;SRR6046074;SR…	181	NZ_CP009360.4	333595	G	C	MODERATE	KV38_RS01635	WP_033719188.1	missense_variant	p.Gln661His	Q-661-H
SRR13399195;SRR1735642;SRR13399182;SRR4941851;SRR6044824;SRR5043009;SRR13399146;SRR6046893;SRR6918276;SRR6046715;SRR6045669;SRR6046741;SRR1735647;SRR13399175;SRR1735620;SRR5043027;SRR6045766;SRR6918279;SRR6046195;SRR6045194;SRR6045140;SRR5043015;SRR1735683;SRR13399174;SRR13399068;SRR13399209;SRR5043007;SRR5052616;SRR6045239;SRR5043003;SRR1735709;SRR5043029;SRR1735625;SRR5043013;SRR6046854;SRR6045…	76	NZ_CP009360.4	333615	C	T	MODERATE	KV38_RS01635	WP_033719188.1	missense_variant	p.Pro668Leu	P-668-L
SRR13399195;SRR1735642;SRR13399182;SRR6044824;SRR13399146;SRR6046893;SRR6918276;SRR6046715;SRR6045669;SRR6046741;SRR1735647;SRR13399175;SRR1735620;SRR6045766;SRR6918279;SRR6046195;SRR6045194;SRR6045140;SRR1735683;SRR13399174;SRR13399068;SRR13399209;SRR6045239;SRR1735709;SRR1735625;SRR1735597;SRR6046804;SRR6045980;SRR13399177;SRR6918280;SRR6918265;SRR5052632;SRR6918275;SRR6046615;SRR6918269;SRR173…	53	NZ_CP009360.4	333885	A	G	MODERATE	KV38_RS01640	WP_033719187.1	missense_variant	p.Val246Ala	V-246-A
SRR13399195;SRR1735642;SRR13399182;SRR6044824;SRR13399146;SRR6046893;SRR6918276;SRR6046715;SRR6045669;SRR6046741;SRR1735647;SRR13399175;SRR1735620;SRR6918279;SRR6045194;SRR6045140;SRR1735683;SRR13399174;SRR13399068;SRR13399209;SRR6045239;SRR1735709;SRR1735625;SRR1735597;SRR6046804;SRR6045980;SRR13399177;SRR6918280;SRR6918265;SRR5052632;SRR6918275;SRR6046615;SRR6918269;SRR1735678;SRR6046045;SRR691…	50	NZ_CP009360.4	333886	C	T	MODERATE	KV38_RS01640	WP_033719187.1	missense_variant	p.Val246Met	V-246-M
SRR13399195;SRR13827030;SRR13399105;SRR1735642;SRR13399199;SRR13399182;SRR6044824;SRR6045830;SRR13399146;SRR13827019;SRR6044973;SRR6046893;SRR6918276;SRR6046073;SRR5950815;SRR13399187;SRR5950818;SRR6046715;SRR6045669;SRR6045306;SRR6046741;SRR5950819;SRR6046228;SRR1735647;SRR13399202;SRR13399126;SRR13399175;SRR1735620;SRR6046074;SRR6918279;SRR6045903;SRR6045194;SRR6045631;SRR6046337;SRR6044903;SRR…	141	NZ_CP009360.4	334353	A	C	MODERATE	KV38_RS01640	WP_033719187.1	missense_variant	p.Leu90Arg	L-90-R
SRR13399195;SRR13827030;SRR13399105;SRR1735642;SRR13399199;SRR13399182;SRR6044824;SRR6045830;SRR5043011;SRR13399146;SRR13827019;SRR6044973;SRR6046893;SRR6918276;SRR6046073;SRR5950815;SRR13399187;SRR5950818;SRR6046715;SRR6045669;SRR6045306;SRR6046741;SRR5950819;SRR6046228;SRR1735647;SRR13399202;SRR13399126;SRR13399175;SRR1735620;SRR6046074;SRR6918279;SRR6045903;SRR6045194;SRR6045631;SRR6046337;SRR…	145	NZ_CP009360.4	334419	C	G	MODERATE	KV38_RS01640	WP_033719187.1	missense_variant	p.Arg68Pro	R-68-P
SRR13399195;SRR13827030;SRR13399105;SRR1735642;SRR13399199;SRR13399182;SRR4941851;SRR6044824;SRR6045830;SRR5043011;SRR5043009;SRR13399146;SRR13827019;SRR6044973;SRR6046893;SRR6918276;SRR6046073;SRR13399187;SRR5950818;SRR6046715;SRR6045669;SRR6045306;SRR6046741;SRR5950819;SRR6046228;SRR1735647;SRR13399202;SRR13399126;SRR13399175;SRR1735620;SRR5043027;SRR6045766;SRR6046074;SRR6918279;SRR6046195;SRR…	169	NZ_CP009360.4	335826	T	C	MODERATE	KV38_RS01645	WP_019733829.1	missense_variant	p.Leu400Pro	L-400-P
SRR13399195;SRR13827030;SRR13399105;SRR1735642;SRR13399199;SRR13399182;SRR4941851;SRR6044824;SRR6045830;SRR5043009;SRR13399146;SRR13827019;SRR6044973;SRR6046893;SRR6918276;SRR6046073;SRR13399187;SRR5950818;SRR6046715;SRR6045669;SRR6045306;SRR6046741;SRR5950819;SRR6046228;SRR1735647;SRR13399202;SRR13399126;SRR13399175;SRR1735620;SRR5043027;SRR6045766;SRR6046074;SRR6918279;SRR6046195;SRR6045903;SRR…	165	NZ_CP009360.4	335884	T	G	MODERATE	KV38_RS01650	WP_019733828.1	missense_variant	p.Glu176Ala	E-176-A
SRR13399195;SRR13827030;SRR13399105;SRR1735642;SRR13399199;SRR13399182;SRR4941851;SRR6044824;SRR6045830;SRR5043009;SRR13399146;SRR13827019;SRR6044973;SRR6046893;SRR6918276;SRR6046073;SRR13399187;SRR5950818;SRR6046715;SRR6045669;SRR6045306;SRR6046741;SRR5950819;SRR6046228;SRR1735647;SRR13399202;SRR13399126;SRR13399175;SRR1735620;SRR5043027;SRR6046074;SRR6918279;SRR6045903;SRR6045194;SRR6045631;SRR…	162	NZ_CP009360.4	336295	C	G	MODERATE	KV38_RS01650	WP_019733828.1	missense_variant	p.Gly39Ala	G-39-A
SRR13399195;SRR13827030;SRR13399105;SRR1735642;SRR13399199;SRR13399182;SRR6044824;SRR6045830;SRR5043011;SRR13399208;SRR13399146;SRR13827019;SRR6044973;SRR6046893;SRR6918276;SRR6046073;SRR13399187;SRR5950818;SRR6046715;SRR6045669;SRR6045306;SRR6046741;SRR5950819;SRR6046228;SRR1735647;SRR13399202;SRR13399126;SRR13399175;SRR1735620;SRR6046074;SRR6918279;SRR6045903;SRR6045194;SRR6045631;SRR6046337;SR…	144	NZ_CP009360.4	337493	C	T	MODERATE	KV38_RS01660	WP_003873384.1	missense_variant	p.Asp206Asn	D-206-N
SRR13399195;SRR13827030;SRR13399105;SRR1735642;SRR13399199;SRR13399182;SRR6044824;SRR6045830;SRR5043011;SRR13399208;SRR13399146;SRR13827019;SRR6044973;SRR6046893;SRR6918276;SRR6046073;SRR13399187;SRR5950818;SRR6046715;SRR6045669;SRR6045306;SRR6046741;SRR5950819;SRR6046228;SRR1735647;SRR13399202;SRR13399126;SRR13399175;SRR1735620;SRR6046074;SRR6918279;SRR6045903;SRR6045194;SRR6045631;SRR6046337;SR…	145	NZ_CP009360.4	339035	C	A	MODERATE	KV38_RS01670	WP_023869922.1	missense_variant	p.Ala124Ser	A-124-S
SRR13399195;SRR13827030;SRR13399105;SRR1735642;SRR13399199;SRR13399182;SRR4941851;SRR6044824;SRR6045830;SRR5043011;SRR13399208;SRR5043009;SRR13399146;SRR13827019;SRR6044973;SRR6046893;SRR6918276;SRR6046073;SRR13399187;SRR5950818;SRR6046715;SRR6045669;SRR6045306;SRR6046741;SRR5950819;SRR6046228;SRR1735647;SRR13399202;SRR13399126;SRR13399175;SRR1735620;SRR5043027;SRR6045766;SRR6046074;SRR6918279;SR…	170	NZ_CP009360.4	339054	A	C	MODERATE	KV38_RS01670	WP_023869922.1	missense_variant	p.His117Gln	H-117-Q
SRR13399195;SRR13827030;SRR13399105;SRR1735642;SRR13399199;SRR13399182;SRR6044824;SRR6045830;SRR5043011;SRR13399208;SRR13399146;SRR13827019;SRR6044973;SRR6046893;SRR6918276;SRR6046073;SRR13399187;SRR5950818;SRR6046715;SRR6045669;SRR6045306;SRR6046741;SRR5950819;SRR6046228;SRR1735647;SRR13399202;SRR13399126;SRR13399175;SRR1735620;SRR6045766;SRR6046074;SRR6918279;SRR6046195;SRR6045903;SRR6045194;SR…	147	NZ_CP009360.4	339546	G	C	MODERATE	KV38_RS01675	WP_033719186.1	missense_variant	p.Pro345Arg	P-345-R
SRR13399195;SRR13827030;SRR6045147;SRR13399105;SRR1735642;SRR13399199;SRR13399182;SRR6044824;SRR6045830;SRR5043011;SRR13399208;SRR13399146;SRR13827019;SRR6044973;SRR6046893;SRR6918276;SRR6046073;SRR1735697;SRR13399187;SRR5950818;SRR6046467;SRR6046715;SRR6045669;SRR6045306;SRR6046741;SRR6045488;SRR5950819;SRR6046228;SRR1735647;SRR13399202;SRR13399126;SRR13399175;SRR1735620;SRR6045766;SRR6046074;SR…	160	NZ_CP009360.4	339575	G	C	MODERATE	KV38_RS01675	WP_033719186.1	missense_variant	p.His335Gln	H-335-Q
SRR13399195;SRR13827030;SRR13399105;SRR1735642;SRR13399199;SRR13399182;SRR6044824;SRR6045830;SRR5043011;SRR13399208;SRR13399146;SRR13827019;SRR6044973;SRR6046893;SRR6918276;SRR6046073;SRR13399187;SRR5950818;SRR6046715;SRR6045669;SRR6045306;SRR6046741;SRR5950819;SRR6046228;SRR1735647;SRR13399202;SRR13399126;SRR13399175;SRR1735620;SRR6046074;SRR6918279;SRR6045903;SRR6045194;SRR6045631;SRR6046337;SR…	144	NZ_CP009360.4	339580	C	G	MODERATE	KV38_RS01675	WP_033719186.1	missense_variant	p.Val334Leu	V-334-L
SRR13399195;SRR13827030;SRR6045147;SRR13399105;SRR1735642;SRR13399199;SRR13399182;SRR4941851;SRR6044824;SRR6045830;SRR5043011;SRR13399208;SRR5043009;SRR13399146;SRR13827019;SRR6044973;SRR6046893;SRR6918276;SRR6046073;SRR1735697;SRR13399187;SRR5950818;SRR6046467;SRR6046715;SRR6045669;SRR6045306;SRR6046741;SRR6045488;SRR5950819;SRR6046228;SRR1735647;SRR13399202;SRR13399126;SRR13399175;SRR1735620;SR…	193	NZ_CP009360.4	339679	G	C	MODERATE	KV38_RS01675	WP_033719186.1	missense_variant	p.Pro301Ala	P-301-A
SRR13399195;SRR13827030;SRR13399105;SRR1735642;SRR13399199;SRR13399182;SRR6044824;SRR6045830;SRR5043011;SRR13399208;SRR13399146;SRR13827019;SRR6044973;SRR6046893;SRR6918276;SRR6046073;SRR13399187;SRR5950818;SRR6046715;SRR6045669;SRR6045306;SRR6046741;SRR5950819;SRR6046228;SRR1735647;SRR13399202;SRR13399126;SRR13399175;SRR1735620;SRR6046074;SRR6918279;SRR6045903;SRR6045194;SRR6045631;SRR6046337;SR…	144	NZ_CP009360.4	339795	C	A	MODERATE	KV38_RS01675	WP_033719186.1	missense_variant	p.Ser262Ile	S-262-I
SRR13399195;SRR13827030;SRR6045147;SRR13399105;SRR1735642;SRR13399199;SRR13399182;SRR4941851;SRR6044824;SRR6045830;SRR5043011;SRR13399208;SRR5043009;SRR13399146;SRR13827019;SRR6044973;SRR6046893;SRR6918276;SRR6046073;SRR1735697;SRR13399187;SRR5950818;SRR6046467;SRR6046715;SRR6045669;SRR6045306;SRR6046741;SRR6045488;SRR5950819;SRR6046228;SRR1735647;SRR13399202;SRR13399126;SRR13399175;SRR1735620;SR…	198	NZ_CP009360.4	339834	C	G	MODERATE	KV38_RS01675	WP_033719186.1	missense_variant	p.Arg249Pro	R-249-P
SRR13399195;SRR13827030;SRR6045147;SRR13399105;SRR6045754;SRR1735642;SRR13399199;SRR13399182;SRR4941851;SRR6044824;SRR6045830;SRR5043011;SRR13399208;SRR5043009;SRR13399146;SRR13827019;SRR6044973;SRR6046893;SRR6918276;SRR6046073;SRR1735697;SRR13399187;SRR5950818;SRR6046467;SRR6046715;SRR6045669;SRR6045306;SRR6046741;SRR6045488;SRR5950819;SRR6046228;SRR1735647;SRR13399202;SRR13399126;SRR13399175;SR…	179	NZ_CP009360.4	340297	T	C	MODERATE	KV38_RS01675	WP_033719186.1	missense_variant	p.Ser95Gly	S-95-G
SRR13399195;SRR6045147;SRR1735642;SRR13399182;SRR4941851;SRR6044824;SRR5043009;SRR13399146;SRR6046893;SRR6918276;SRR1735697;SRR6046467;SRR6046715;SRR6045669;SRR6046741;SRR6045488;SRR1735647;SRR13399175;SRR1735620;SRR5043027;SRR6918279;SRR6045194;SRR6045140;SRR5043015;SRR1735683;SRR13399174;SRR13399068;SRR13399209;SRR6046904;SRR5043007;SRR6045055;SRR5052616;SRR6045239;SRR5043003;SRR1735709;SRR6045…	88	NZ_CP009360.4	340733	T	C	MODERATE	KV38_RS01680	WP_080691805.1	missense_variant	p.Asn391Ser	N-391-S
SRR13399195;SRR1735642;SRR13399182;SRR4941851;SRR6044824;SRR5043009;SRR13399146;SRR6046893;SRR6918276;SRR6046715;SRR6045669;SRR6046741;SRR1735647;SRR13399175;SRR1735620;SRR5043027;SRR6918279;SRR6045194;SRR6045140;SRR5043015;SRR1735683;SRR13399174;SRR13399068;SRR13399209;SRR5043007;SRR6045055;SRR5052616;SRR6045239;SRR5043003;SRR1735709;SRR5043029;SRR1735625;SRR5043013;SRR6045922;SRR1735597;SRR6046…	76	NZ_CP009360.4	340765	G	C	MODERATE	KV38_RS01680	WP_080691805.1	missense_variant	p.Asp380Glu	D-380-E
SRR13399195;SRR1735642;SRR13399182;SRR6044824;SRR13399146;SRR6046893;SRR6918276;SRR6046715;SRR6045669;SRR6046741;SRR1735647;SRR13399175;SRR1735620;SRR6918279;SRR6045194;SRR6045140;SRR1735683;SRR13399174;SRR13399068;SRR13399209;SRR6045055;SRR6045239;SRR1735709;SRR1735625;SRR1735597;SRR6046804;SRR6045980;SRR13399177;SRR6918280;SRR5950811;SRR6918265;SRR5052632;SRR6918275;SRR6046615;SRR6918269;SRR173…	56	NZ_CP009360.4	340779	G	A	HIGH	KV38_RS01680	WP_080691805.1	stop_gained	p.Gln376*	Q-376-*
SRR13399195;SRR6045147;SRR1735642;SRR13399182;SRR4941851;SRR6044824;SRR5043009;SRR13399146;SRR6046893;SRR6918276;SRR1735697;SRR6046467;SRR6046715;SRR6045669;SRR6046741;SRR6045488;SRR1735647;SRR13399175;SRR1735620;SRR5043027;SRR6045766;SRR6918279;SRR6046195;SRR6045194;SRR6045140;SRR5043015;SRR1735683;SRR13399174;SRR13399068;SRR13399209;SRR6046904;SRR5043007;SRR6045055;SRR5052616;SRR6045239;SRR5043…	92	NZ_CP009360.4	340805	G	T	MODERATE	KV38_RS01680	WP_080691805.1	missense_variant	p.Ala367Asp	A-367-D
SRR13399195;SRR13827030;SRR13399105;SRR1735642;SRR13399199;SRR13399182;SRR4941851;SRR6044824;SRR6045830;SRR5043011;SRR13399208;SRR5043009;SRR13399146;SRR13827019;SRR6044973;SRR6046893;SRR6918276;SRR6046073;SRR13399187;SRR5950818;SRR6046715;SRR6045669;SRR6045306;SRR6046741;SRR5950819;SRR6046228;SRR1735647;SRR13399202;SRR13399126;SRR13399175;SRR1735620;SRR5043027;SRR6045766;SRR6046074;SRR6918279;SR…	171	NZ_CP009360.4	341133	T	C	MODERATE	KV38_RS01680	WP_080691805.1	missense_variant	p.Ile258Val	I-258-V
SRR13399195;SRR13827030;SRR13399105;SRR1735642;SRR13399199;SRR13399182;SRR4941851;SRR6044824;SRR6045830;SRR5043011;SRR13399208;SRR5043009;SRR13399146;SRR13827019;SRR6044973;SRR6046893;SRR6918276;SRR6046073;SRR13399187;SRR5950818;SRR6046715;SRR6045669;SRR6045306;SRR6046741;SRR5950819;SRR6046228;SRR1735647;SRR13399202;SRR13399126;SRR13399175;SRR1735620;SRR5043027;SRR6045766;SRR6046074;SRR6918279;SR…	171	NZ_CP009360.4	341153	G	C	MODERATE	KV38_RS01680	WP_080691805.1	missense_variant	p.Thr251Ser	T-251-S
SRR13399195;SRR1735642;SRR13399182;SRR4941851;SRR6044824;SRR5043009;SRR13399146;SRR6046893;SRR6918276;SRR6046715;SRR6045669;SRR6046741;SRR1735647;SRR13399175;SRR1735620;SRR5043027;SRR6918279;SRR6045194;SRR6045140;SRR5043015;SRR1735683;SRR13399174;SRR13399068;SRR13399209;SRR5043007;SRR6045055;SRR5052616;SRR6045239;SRR5043003;SRR1735709;SRR5043029;SRR1735625;SRR5043013;SRR6045922;SRR1735597;SRR6046…	76	NZ_CP009360.4	341186	G	A	MODERATE	KV38_RS01680	WP_080691805.1	missense_variant	p.Ser240Leu	S-240-L
SRR13399195;SRR13399115;SRR1735642;SRR13399182;SRR4941851;SRR6044824;SRR5043009;SRR13399146;SRR6046893;SRR6918276;SRR6046715;SRR6045669;SRR6046741;SRR1735647;SRR13399175;SRR1735620;SRR5043027;SRR6918279;SRR6045194;SRR6045140;SRR5043015;SRR1735683;SRR13399174;SRR13399068;SRR13399209;SRR13399114;SRR5043007;SRR6045055;SRR5052616;SRR6045239;SRR5043003;SRR1735709;SRR13399052;SRR5043029;SRR1735625;SRR5…	81	NZ_CP009360.4	341355	C	T	MODERATE	KV38_RS01680	WP_080691805.1	missense_variant	p.Val184Met	V-184-M
SRR13399195;SRR13827030;SRR13399105;SRR13399115;SRR1735642;SRR13399199;SRR13399182;SRR4941851;SRR6044824;SRR6045830;SRR5043011;SRR13399208;SRR5043009;SRR13399146;SRR13827019;SRR6044973;SRR6046893;SRR6918276;SRR6046073;SRR13399187;SRR5950818;SRR6046715;SRR6045669;SRR6045306;SRR6046741;SRR5950819;SRR6046228;SRR1735647;SRR13399202;SRR13399126;SRR13399175;SRR1735620;SRR5043027;SRR6045766;SRR6046074;S…	183	NZ_CP009360.4	341782	C	G	MODERATE	KV38_RS01680	WP_080691805.1	missense_variant	p.Glu41Asp	E-41-D
SRR13399195;SRR13399115;SRR1735642;SRR13399182;SRR4941851;SRR6044824;SRR5043009;SRR13399146;SRR6046893;SRR6918276;SRR6046715;SRR6045669;SRR6046741;SRR1735647;SRR13399175;SRR1735620;SRR5043027;SRR13399110;SRR6918279;SRR6045194;SRR6045140;SRR5043015;SRR1735683;SRR13399174;SRR13399068;SRR13399209;SRR13399114;SRR5043007;SRR6045055;SRR5052616;SRR6045239;SRR5043003;SRR1735709;SRR13399052;SRR13399099;SR…	87	NZ_CP009360.4	342045	G	A	MODERATE	KV38_RS01685	WP_023869927.1	missense_variant	p.Gly33Ser	G-33-S
SRR13399195;SRR13827030;SRR13399105;SRR13399115;SRR1735642;SRR13399199;SRR13399182;SRR4941851;SRR6044824;SRR6045830;SRR5043011;SRR13399208;SRR5043009;SRR13399146;SRR13827019;SRR6044973;SRR6046893;SRR6918276;SRR6046073;SRR13399187;SRR5950818;SRR6046715;SRR6045669;SRR6045306;SRR6046741;SRR5950819;SRR6046228;SRR1735647;SRR13399202;SRR13399126;SRR13399175;SRR1735620;SRR5043027;SRR6045766;SRR6046074;S…	184	NZ_CP009360.4	342085	G	A	MODERATE	KV38_RS01685	WP_023869927.1	missense_variant	p.Arg46Lys	R-46-K
SRR13399195;SRR13399115;SRR1735642;SRR13399182;SRR4941851;SRR6044824;SRR5043009;SRR13399146;SRR6046893;SRR6918276;SRR6046715;SRR6045669;SRR6046741;SRR1735647;SRR13399175;SRR1735620;SRR5043027;SRR6918279;SRR6045194;SRR6045140;SRR5043015;SRR1735683;SRR13399174;SRR13399068;SRR13399209;SRR13399114;SRR5043007;SRR6045055;SRR5052616;SRR6045239;SRR5043003;SRR1735709;SRR13399052;SRR5043029;SRR1735625;SRR5…	82	NZ_CP009360.4	343182	C	A	MODERATE	KV38_RS01690	WP_170924221.1	missense_variant	p.Gly166Val	G-166-V
SRR13399195;SRR13827030;SRR6045147;SRR13399105;SRR13399115;SRR6045754;SRR1735642;SRR13399199;SRR13399182;SRR4941851;SRR6044824;SRR6045830;SRR5043011;SRR13399208;SRR5043009;SRR13399146;SRR13827019;SRR6044973;SRR6046893;SRR6918276;SRR6046073;SRR1735697;SRR13399187;SRR5950818;SRR6046467;SRR6046715;SRR6045669;SRR6045306;SRR6046741;SRR6045488;SRR5950819;SRR6046228;SRR1735647;SRR13399202;SRR13399126;SR…	195	NZ_CP009360.4	343599	T	C	MODERATE	KV38_RS01690	WP_170924221.1	missense_variant	p.Gln27Arg	Q-27-R
SRR13399195;SRR6045147;SRR13399115;SRR1735642;SRR13399182;SRR4941851;SRR6044824;SRR5043009;SRR13399146;SRR6046893;SRR6918276;SRR1735697;SRR6046467;SRR6046715;SRR6045669;SRR6046741;SRR6045488;SRR1735647;SRR13399175;SRR1735620;SRR5043027;SRR6918279;SRR6045194;SRR6045140;SRR5043015;SRR1735683;SRR13399174;SRR13399068;SRR13399209;SRR13399114;SRR6046904;SRR5043007;SRR6045055;SRR5052616;SRR6045239;SRR50…	95	NZ_CP009360.4	343736	G	A	MODERATE	KV38_RS01695	WP_033719185.1	missense_variant	p.Thr541Met	T-541-M
SRR13399195;SRR13827030;SRR6045147;SRR13399105;SRR13399115;SRR1735642;SRR13399199;SRR13399182;SRR4941851;SRR6044824;SRR6045830;SRR5043011;SRR13399208;SRR5043009;SRR13399146;SRR13827019;SRR6044973;SRR6046893;SRR6918276;SRR6046073;SRR1735697;SRR13399187;SRR5950818;SRR6046467;SRR6046715;SRR6045669;SRR6045306;SRR6046741;SRR6045488;SRR5950819;SRR6046228;SRR1735647;SRR13399202;SRR13399126;SRR13399175;S…	195	NZ_CP009360.4	343878	A	G	MODERATE	KV38_RS01695	WP_033719185.1	missense_variant	p.Ser494Pro	S-494-P
SRR13399195;SRR13399115;SRR1735642;SRR13399182;SRR4941851;SRR6044824;SRR5043009;SRR13399146;SRR6046893;SRR6918276;SRR6046715;SRR6045669;SRR6046741;SRR1735647;SRR13399175;SRR1735620;SRR5043027;SRR6918279;SRR6045194;SRR6045140;SRR5043015;SRR1735683;SRR13399174;SRR13399068;SRR13399209;SRR13399114;SRR5043007;SRR6045055;SRR5052616;SRR6045239;SRR5043003;SRR1735709;SRR13399052;SRR5043029;SRR1735625;SRR5…	83	NZ_CP009360.4	344246	T	G	MODERATE	KV38_RS01695	WP_033719185.1	missense_variant	p.Asp371Ala	D-371-A
SRR13399195;SRR13399115;SRR1735642;SRR13399182;SRR4941851;SRR6044824;SRR6045830;SRR5043011;SRR5043009;SRR13399146;SRR6044973;SRR6046893;SRR6918276;SRR6046715;SRR6045669;SRR6046741;SRR1735647;SRR13399175;SRR1735620;SRR5043027;SRR6045766;SRR6046074;SRR6918279;SRR6046195;SRR6045194;SRR6046337;SRR6045140;SRR6045084;SRR6046328;SRR5043015;SRR1735683;SRR13399174;SRR13399068;SRR13399209;SRR13399114;SRR59…	107	NZ_CP009360.4	344837	C	T	MODERATE	KV38_RS01695	WP_033719185.1	missense_variant	p.Gly174Asp	G-174-D
SRR13399195;SRR13827030;SRR6045147;SRR13399105;SRR13399115;SRR1735642;SRR13399199;SRR13399182;SRR4941851;SRR6044824;SRR6045830;SRR5043011;SRR5043009;SRR13399146;SRR13827019;SRR6044973;SRR6046893;SRR6918276;SRR6046073;SRR1735697;SRR13399187;SRR5950818;SRR6046467;SRR6046715;SRR6045669;SRR6045306;SRR6046741;SRR6045488;SRR5950819;SRR6046228;SRR1735647;SRR13399202;SRR13399126;SRR13399175;SRR1735620;SR…	185	NZ_CP009360.4	344985	C	T	MODERATE	KV38_RS01695	WP_033719185.1	missense_variant	p.Gly125Ser	G-125-S
SRR13399195;SRR13827030;SRR6045147;SRR13399105;SRR13399115;SRR6045754;SRR1735642;SRR13399199;SRR13399182;SRR4941851;SRR6044824;SRR6045830;SRR5043011;SRR13399208;SRR5043009;SRR13399146;SRR13827019;SRR6044973;SRR6046893;SRR13399123;SRR6918276;SRR6046073;SRR1735697;SRR13399187;SRR5950818;SRR6046467;SRR6046715;SRR6045669;SRR6045306;SRR6046741;SRR6045488;SRR5950819;SRR6046228;SRR1735647;SRR13399202;SR…	215	NZ_CP009360.4	347794	C	A	MODERATE	KV38_RS01730	WP_095764008.1	missense_variant	p.Asp13Glu	D-13-E
SRR13399195;SRR13399123;SRR6046195;SRR13399168;SRR6044796;SRR13399234;SRR13399223;SRR13399190;SRR1735625;SRR13399055;SRR6046854;SRR13399177;SRR13399201;SRR13399179;SRR10120492;SRR13399157;SRR13399193;SRR13399212;SRR10112137;SRR5052639	20	NZ_CP009360.4	350352	G	T	MODERATE	KV38_RS01735	WP_033719182.1	missense_variant	p.Ala370Ser	A-370-S
SRR13399195;SRR13827030;SRR6045147;SRR13399105;SRR6045754;SRR1735642;SRR13399199;SRR13399182;SRR4941851;SRR6044824;SRR5043009;SRR13399146;SRR13827019;SRR6046893;SRR13399123;SRR6918276;SRR6046073;SRR1735697;SRR13399187;SRR5950818;SRR6046467;SRR6046715;SRR6045669;SRR6045306;SRR6046741;SRR6045488;SRR5950819;SRR6046228;SRR1735647;SRR13399202;SRR13399126;SRR13399175;SRR1735620;SRR5043027;SRR6045766;SR…	173	NZ_CP009360.4	350511	T	C	MODERATE	KV38_RS01735	WP_033719182.1	missense_variant	p.Ser423Pro	S-423-P
SRR13399195;SRR13827030;SRR6045147;SRR13399105;SRR6045754;SRR1735642;SRR13399199;SRR13399182;SRR4941851;SRR6044824;SRR5043011;SRR13399208;SRR5043009;SRR13399146;SRR13827019;SRR6046893;SRR13399123;SRR6918276;SRR6046073;SRR1735697;SRR13399187;SRR5950818;SRR6046467;SRR6046715;SRR6045669;SRR6045306;SRR6046741;SRR6045488;SRR5950819;SRR6046228;SRR1735647;SRR13399202;SRR13399126;SRR13399175;SRR1735620;S…	184	NZ_CP009360.4	350559	C	G	MODERATE	KV38_RS01735	WP_033719182.1	missense_variant	p.Pro439Ala	P-439-A
SRR13399195;SRR6045147;SRR13399105;SRR6045754;SRR13399199;SRR13827019;SRR13399123;SRR6046073;SRR1735697;SRR13399187;SRR5950818;SRR6046467;SRR6045488;SRR5950819;SRR6046228;SRR13399202;SRR13399126;SRR6045766;SRR13399168;SRR6046167;SRR6044903;SRR1735636;SRR13399197;SRR6046823;SRR13399206;SRR6046904;SRR6044796;SRR13399234;SRR13399183;SRR6046623;SRR13399223;SRR6046687;SRR13399190;SRR6045606;SRR6045393…	88	NZ_CP009360.4	350562	G	A	MODERATE	KV38_RS01735	WP_033719182.1	missense_variant	p.Glu440Lys	E-440-K
SRR13399195;SRR13399105;SRR6045754;SRR13399199;SRR13399146;SRR6046893;SRR13399123;SRR13399187;SRR6045306;SRR13399126;SRR1735620;SRR6045766;SRR13399110;SRR6045194;SRR13399168;SRR6046167;SRR13399197;SRR6046823;SRR13399206;SRR6046547;SRR13399068;SRR13399209;SRR13399234;SRR13399223;SRR13399190;SRR1735625;SRR13399163;SRR13399055;SRR6045434;SRR6046854;SRR6045922;SRR6046438;SRR13399207;SRR6046908;SRR133…	75	NZ_CP009360.4	350580	AAGCCGGCGC	AAGCCGGCGCCGGAGCCGGCGC	MODERATE	KV38_RS01735	WP_033719182.1	disruptive_inframe_insertion	p.Ala448_Arg449insProGluProAla	AR-448:449-PEPA
SRR13399195	1	NZ_CP009360.4	350589	C	CCGGAGCCGGCGG	MODERATE	KV38_RS01735	WP_033719182.1	disruptive_inframe_insertion	p.Arg449delinsProGluProAlaGly	R-449-PEPAG
SRR13399195;SRR13827030;SRR13399105;SRR6045754;SRR1735642;SRR13399199;SRR13399182;SRR4941851;SRR6044824;SRR5043011;SRR13399208;SRR5043009;SRR13399146;SRR13827019;SRR6046893;SRR13399123;SRR6918276;SRR6046073;SRR13399187;SRR5950818;SRR6046715;SRR6045669;SRR6045306;SRR6046741;SRR5950819;SRR6046228;SRR1735647;SRR13399202;SRR13399126;SRR13399175;SRR1735620;SRR5043027;SRR6045766;SRR13399110;SRR6918279;…	173	NZ_CP009360.4	350923	A	C	MODERATE	KV38_RS01735	WP_033719182.1	missense_variant	p.His560Pro	H-560-P
SRR13399195;SRR13827030;SRR13399105;SRR13399115;SRR6045754;SRR1735642;SRR13399199;SRR13399182;SRR6044824;SRR5043011;SRR13399208;SRR13399146;SRR13827019;SRR6046893;SRR13399123;SRR6918276;SRR6046073;SRR13399187;SRR5950818;SRR6046715;SRR6045669;SRR6045306;SRR6046741;SRR5950819;SRR6046228;SRR1735647;SRR13399202;SRR13399126;SRR13399175;SRR1735620;SRR6045766;SRR13399110;SRR6918279;SRR6045194;SRR1339916…	158	NZ_CP009360.4	351066	A	G	MODERATE	KV38_RS01735	WP_033719182.1	missense_variant	p.Ser608Gly	S-608-G
SRR13399195;SRR13827030;SRR6045754;SRR1735642;SRR13399182;SRR6044824;SRR5043011;SRR13399208;SRR13399146;SRR6046893;SRR13399123;SRR6918276;SRR6046715;SRR6045669;SRR6045306;SRR6046741;SRR1735647;SRR13399175;SRR1735620;SRR13399110;SRR6918279;SRR6045194;SRR13399168;SRR6045631;SRR6046167;SRR6045140;SRR1735683;SRR13399174;SRR6046547;SRR13399068;SRR13399209;SRR6044796;SRR13399234;SRR13399223;SRR5950799;…	97	NZ_CP009360.4	351641	G	C	MODERATE	KV38_RS01740	WP_003873371.1	missense_variant	p.Asp251Glu	D-251-E
SRR13399195;SRR6045754;SRR13399123;SRR13399168;SRR6046167;SRR6044796;SRR13399234;SRR13399223;SRR13399190;SRR1735625;SRR13399055;SRR13399177;SRR13399201;SRR13399179;SRR10120492;SRR6046029;SRR13399157;SRR13399193;SRR13399212;SRR10112137;SRR5052639	21	NZ_CP009360.4	351654	C	T	MODERATE	KV38_RS01740	WP_003873371.1	missense_variant	p.Arg247His	R-247-H
SRR13399195;SRR13399123;SRR13399168;SRR6046167;SRR6044796;SRR13399234;SRR13399223;SRR13399190;SRR1735625;SRR13399055;SRR13399177;SRR13399201;SRR13399179;SRR10120492;SRR6046029;SRR13399157;SRR13399193;SRR13399212;SRR10112137;SRR5052639	20	NZ_CP009360.4	351839	G	T	MODERATE	KV38_RS01740	WP_003873371.1	missense_variant	p.Asp185Glu	D-185-E
SRR13399195;SRR13827030;SRR6045147;SRR13399105;SRR13399199;SRR13399182;SRR4941851;SRR6044824;SRR5043009;SRR13399146;SRR13827019;SRR13399123;SRR6918276;SRR6046073;SRR1735697;SRR13399187;SRR5950818;SRR6046467;SRR6045488;SRR5950819;SRR6046228;SRR13399202;SRR13399126;SRR13399175;SRR5043027;SRR6045766;SRR6918279;SRR6046195;SRR6045903;SRR13399168;SRR6046167;SRR6044903;SRR1735636;SRR13399197;SRR6046823;…	142	NZ_CP009360.4	352749	G	A	MODERATE	KV38_RS01745	WP_179143966.1	missense_variant	p.Leu345Phe	L-345-F
SRR13399195;SRR13399123;SRR13399168;SRR6046167;SRR6044796;SRR13399234;SRR13399223;SRR13399190;SRR1735625;SRR13399055;SRR13399177;SRR13399201;SRR13399179;SRR10120492;SRR6046029;SRR13399157;SRR13399193;SRR13399212;SRR10112137;SRR5052639	20	NZ_CP009360.4	352984	C	G	MODERATE	KV38_RS01745	WP_179143966.1	missense_variant	p.Met266Ile	M-266-I
SRR13399195;SRR13399123;SRR6046195;SRR13399168;SRR6046167;SRR6044796;SRR13399234;SRR13399223;SRR13399190;SRR1735625;SRR13399055;SRR13399177;SRR13399201;SRR13399179;SRR10120492;SRR6046029;SRR13399157;SRR13399193;SRR13399212;SRR10112137;SRR5052639	21	NZ_CP009360.4	353035	G	C	MODERATE	KV38_RS01745	WP_179143966.1	missense_variant	p.Ile249Met	I-249-M
SRR13399195;SRR13399123;SRR6046195;SRR13399168;SRR6046167;SRR6044796;SRR13399234;SRR13399223;SRR13399190;SRR1735625;SRR13399055;SRR13399177;SRR13399201;SRR13399179;SRR10120492;SRR6046029;SRR13399157;SRR13399193;SRR13399212;SRR10112137;SRR5052639	21	NZ_CP009360.4	353247	T	C	MODERATE	KV38_RS01745	WP_179143966.1	missense_variant	p.Thr179Ala	T-179-A
SRR13399195;SRR13399123;SRR13399168;SRR6046167;SRR6044796;SRR13399234;SRR13399223;SRR13399190;SRR1735625;SRR13399055;SRR13399177;SRR13399201;SRR13399179;SRR10120492;SRR6046029;SRR13399157;SRR13399193;SRR13399212;SRR10112137;SRR5052639	20	NZ_CP009360.4	353542	C	G	MODERATE	KV38_RS01745	WP_179143966.1	missense_variant	p.Glu80Asp	E-80-D
SRR13399195;SRR13399123;SRR13399168;SRR6046167;SRR6044796;SRR13399234;SRR13399223;SRR13399190;SRR1735625;SRR13399055;SRR13399177;SRR13399201;SRR13399179;SRR10120492;SRR6046029;SRR13399157;SRR13399193;SRR13399212;SRR10112137;SRR5052639	20	NZ_CP009360.4	353543	T	G	MODERATE	KV38_RS01745	WP_179143966.1	missense_variant	p.Glu80Ala	E-80-A
SRR13399195;SRR6045754;SRR13399208;SRR13399123;SRR6045306;SRR13399110;SRR6046195;SRR6046167;SRR6046547;SRR6044796;SRR13399099;SRR6046768;SRR1735625;SRR6046350;SRR6046438;SRR6045170;SRR13399177;SRR6044901;SRR10120492;SRR6045792;SRR6046029;SRR6044849;SRR6046867;SRR6045674;SRR13399203;SRR6046567;SRR13399121;SRR10112137;SRR13399088;SRR1735666;SRR6046581	31	NZ_CP009360.4	353670	A	T	MODERATE	KV38_RS01745	WP_179143966.1	missense_variant	p.Ser38Thr	S-38-T
SRR13399195;SRR13399123;SRR6046167;SRR6044796;SRR1735625;SRR13399177;SRR10120492;SRR6046029;SRR10112137	9	NZ_CP009360.4	353750	G	A	MODERATE	KV38_RS01745	WP_179143966.1	missense_variant	p.Ala11Val	A-11-V
SRR13399195;SRR13399123;SRR6046167;SRR6044796;SRR1735625;SRR13399177;SRR10120492;SRR6046029;SRR10112137	9	NZ_CP009360.4	354586	T	C	MODERATE	KV38_RS01755	WP_010948820.1	missense_variant	p.Asn162Ser	N-162-S
SRR13399195;SRR13827030;SRR13399115;SRR1735642;SRR13399182;SRR6044824;SRR6045830;SRR13399146;SRR6044973;SRR6046893;SRR6918276;SRR6046715;SRR6045669;SRR6045306;SRR6046741;SRR1735647;SRR13399175;SRR1735620;SRR6045766;SRR6046074;SRR6918279;SRR6045903;SRR6045194;SRR13399168;SRR6045631;SRR6046337;SRR6045140;SRR6045084;SRR6046328;SRR1735683;SRR13399174;SRR6046547;SRR13399068;SRR13399209;SRR13399114;SRR…	104	NZ_CP009360.4	362160	G	A	MODERATE	KV38_RS01790	WP_003877007.1	missense_variant	p.Glu237Lys	E-237-K
SRR13399195;SRR13827030;SRR13399115;SRR1735642;SRR13399182;SRR4941851;SRR6044824;SRR6045830;SRR5043011;SRR13399208;SRR5043009;SRR13399146;SRR6044973;SRR6046893;SRR6918276;SRR6046715;SRR6045669;SRR6045306;SRR6046741;SRR1735647;SRR13399175;SRR1735620;SRR5043027;SRR6045766;SRR6046074;SRR13399110;SRR6918279;SRR6046195;SRR6045903;SRR6045194;SRR13399168;SRR6045631;SRR6046337;SRR6045140;SRR6045084;SRR60…	147	NZ_CP009360.4	362717	A	G	LOW	KV38_RS01790	WP_003877007.1	splice_region_variant&stop_retained_variant	p.Ter422Ter	Ter-422-Ter
SRR13399195;SRR13827030;SRR13399115;SRR1735642;SRR13399182;SRR6044824;SRR6045830;SRR13399146;SRR6044973;SRR6046893;SRR6918276;SRR6046715;SRR6045669;SRR6045306;SRR6046741;SRR1735647;SRR13399175;SRR1735620;SRR6045766;SRR6046074;SRR6918279;SRR6045903;SRR6045194;SRR13399168;SRR6045631;SRR6046337;SRR6045140;SRR6045084;SRR6046328;SRR1735683;SRR13399174;SRR6046547;SRR13399068;SRR13399209;SRR13399114;SRR…	108	NZ_CP009360.4	363426	A	G	MODERATE	KV38_RS01795	WP_003877006.1	missense_variant	p.Ile237Val	I-237-V
SRR13399195;SRR13827030;SRR13399115;SRR6045754;SRR1735642;SRR13399182;SRR6044824;SRR6045830;SRR13399146;SRR6044973;SRR6046893;SRR6918276;SRR6046715;SRR6045669;SRR6045306;SRR6046741;SRR1735647;SRR13399175;SRR1735620;SRR6045766;SRR6046074;SRR6918279;SRR6045903;SRR6045194;SRR13399168;SRR6045631;SRR6046337;SRR6045140;SRR6045084;SRR6046328;SRR1735683;SRR13399174;SRR6046547;SRR13399068;SRR13399209;SRR1…	110	NZ_CP009360.4	364244	A	G	MODERATE	KV38_RS01800	WP_003873357.1	missense_variant	p.Asn162Ser	N-162-S
SRR13399195;SRR13827030;SRR6045147;SRR13399105;SRR6045754;SRR1735642;SRR13399199;SRR13399182;SRR4941851;SRR6044824;SRR6045830;SRR5043011;SRR13399208;SRR5043009;SRR13399146;SRR13827019;SRR6044973;SRR6046893;SRR13399123;SRR6918276;SRR6046073;SRR1735697;SRR13399187;SRR5950818;SRR6046467;SRR6046715;SRR6045669;SRR6045306;SRR6046741;SRR6045488;SRR5950819;SRR6046228;SRR1735647;SRR13399202;SRR13399126;SR…	212	NZ_CP009360.4	373775	C	T	MODERATE	KV38_RS01850	WP_033719172.1	missense_variant	p.Gly307Glu	G-307-E
SRR13399195;SRR6045147;SRR6045830;SRR6044973;SRR13399123;SRR1735697;SRR6046467;SRR6045488;SRR6046228;SRR13399202;SRR6046167;SRR6044903;SRR6045084;SRR6046823;SRR6046328;SRR13399206;SRR13399068;SRR6046904;SRR6046623;SRR6046191;SRR6046687;SRR6045239;SRR6045393;SRR13399207;SRR6046908;SRR6045081;SRR6045313;SRR5052632;SRR6046342;SRR10120492;SRR6046523;SRR6046029;SRR6044827;SRR13399200;SRR6046360;SRR604…	48	NZ_CP009360.4	377433	T	C	MODERATE	KV38_RS01865	WP_033719171.1	missense_variant	p.Leu51Pro	L-51-P
SRR13399195;SRR13827030;SRR6045147;SRR13399105;SRR6045754;SRR1735642;SRR13399199;SRR13399182;SRR4941851;SRR6044824;SRR6045830;SRR5043011;SRR13399208;SRR5043009;SRR13399146;SRR13827019;SRR6044973;SRR6046893;SRR13399123;SRR6918276;SRR6046073;SRR1735697;SRR13399187;SRR5950818;SRR6046467;SRR6046715;SRR6045669;SRR6045306;SRR6046741;SRR6045488;SRR5950819;SRR6046228;SRR1735647;SRR13399202;SRR13399126;SR…	211	NZ_CP009360.4	377553	C	T	MODERATE	KV38_RS01865	WP_033719171.1	missense_variant	p.Ala91Val	A-91-V
SRR13399195;SRR6045754;SRR6045830;SRR6044973;SRR13399123;SRR6046228;SRR13399202;SRR6046167;SRR6044903;SRR6045084;SRR6046328;SRR13399206;SRR13399068;SRR6046623;SRR6046191;SRR6046687;SRR6045239;SRR13399207;SRR6046908;SRR5052632;SRR6046342;SRR6046523;SRR6046029;SRR6044827;SRR13399200;SRR6046360;SRR6044907;SRR6045558;SRR6046665;SRR6045607;SRR6045678	31	NZ_CP009360.4	377711	C	A	MODERATE	KV38_RS01870	WP_033719170.1	missense_variant	p.Gly277Val	G-277-V
SRR13399195;SRR6045147;SRR6045754;SRR6045830;SRR6044973;SRR13399123;SRR1735697;SRR6046467;SRR6045488;SRR6046228;SRR13399202;SRR6046167;SRR6044903;SRR6045084;SRR6046823;SRR6046328;SRR13399206;SRR13399068;SRR6046904;SRR6046623;SRR6046191;SRR6046687;SRR6045239;SRR6045393;SRR13399207;SRR6046908;SRR6045081;SRR6045313;SRR5052632;SRR6046342;SRR10120492;SRR6046523;SRR6046029;SRR6044827;SRR13399200;SRR604…	49	NZ_CP009360.4	377720	G	A	MODERATE	KV38_RS01870	WP_033719170.1	missense_variant	p.Ala274Val	A-274-V
SRR13399195;SRR6045147;SRR6045754;SRR6045830;SRR6044973;SRR13399123;SRR1735697;SRR6046467;SRR6045488;SRR6046228;SRR13399202;SRR6046167;SRR6044903;SRR6045084;SRR6046823;SRR6046328;SRR13399206;SRR13399068;SRR6046904;SRR6046623;SRR6046191;SRR6046687;SRR6045239;SRR6045393;SRR13399207;SRR6046908;SRR6045081;SRR6045313;SRR5052632;SRR6046342;SRR10120492;SRR6046523;SRR6046029;SRR6044827;SRR13399200;SRR604…	49	NZ_CP009360.4	377721	C	G	MODERATE	KV38_RS01870	WP_033719170.1	missense_variant	p.Ala274Pro	A-274-P
SRR13399195;SRR6045147;SRR6045754;SRR6045830;SRR6044973;SRR13399123;SRR1735697;SRR6046467;SRR6045488;SRR6046228;SRR13399202;SRR6046167;SRR6044903;SRR6045084;SRR6046823;SRR6046328;SRR13399206;SRR13399068;SRR6046904;SRR6046623;SRR6046191;SRR6046687;SRR6045239;SRR6045393;SRR13399207;SRR6046908;SRR6045081;SRR6045313;SRR5052632;SRR6046342;SRR10120492;SRR6046523;SRR6046029;SRR6044827;SRR13399200;SRR604…	49	NZ_CP009360.4	377741	T	G	MODERATE	KV38_RS01870	WP_033719170.1	missense_variant	p.Gln267Pro	Q-267-P
SRR13399195;SRR13827030;SRR6045147;SRR13399105;SRR6045754;SRR1735642;SRR13399199;SRR13399182;SRR4941851;SRR6044824;SRR6045830;SRR5043011;SRR13399208;SRR5043009;SRR13399146;SRR13827019;SRR6044973;SRR6046893;SRR13399123;SRR6918276;SRR6046073;SRR1735697;SRR13399187;SRR5950818;SRR6046467;SRR6046715;SRR6045669;SRR6045306;SRR6046741;SRR6045488;SRR5950819;SRR6046228;SRR1735647;SRR13399202;SRR13399126;SR…	210	NZ_CP009360.4	377799	T	C	MODERATE	KV38_RS01870	WP_033719170.1	missense_variant	p.Thr248Ala	T-248-A
SRR13399195;SRR6045147;SRR6045830;SRR6044973;SRR13399123;SRR1735697;SRR6046467;SRR6045488;SRR6046228;SRR13399202;SRR6046167;SRR6044903;SRR6045084;SRR6046823;SRR6046328;SRR13399206;SRR13399068;SRR6046904;SRR6046623;SRR6046191;SRR6046687;SRR6045239;SRR6045393;SRR13399207;SRR6046908;SRR6045081;SRR6045313;SRR5052632;SRR6046342;SRR10120492;SRR6046523;SRR6046029;SRR13399200;SRR6046360;SRR6044899;SRR173…	47	NZ_CP009360.4	377878	GGGCGGCGGCGGCGG	GGGCGGCGGCGG	MODERATE	KV38_RS01870	WP_033719170.1	conservative_inframe_deletion	p.Pro217del	P-217-
SRR13399195;SRR13827030;SRR1735642;SRR13399182;SRR6044824;SRR13399146;SRR6046893;SRR6918276;SRR6046715;SRR6045669;SRR6045306;SRR6046741;SRR1735647;SRR13399175;SRR1735620;SRR6918279;SRR6045903;SRR6045194;SRR6045631;SRR6045140;SRR1735683;SRR13399174;SRR6046547;SRR13399209;SRR6044796;SRR6045055;SRR1735709;SRR6046768;SRR1735625;SRR6046350;SRR6046438;SRR1735597;SRR13399204;SRR6046804;SRR6045980;SRR604…	74	NZ_CP009360.4	380788	T	C	MODERATE	KV38_RS01880	WP_033719168.1	missense_variant	p.Tyr54Cys	Y-54-C
SRR13399195;SRR13827030;SRR6045147;SRR13399105;SRR6045754;SRR1735642;SRR13399199;SRR13399182;SRR4941851;SRR6044824;SRR6045830;SRR5043011;SRR13399208;SRR5043009;SRR13399146;SRR13827019;SRR6044973;SRR6046893;SRR13399123;SRR6918276;SRR6046073;SRR1735697;SRR13399187;SRR5950818;SRR6046467;SRR6046715;SRR6045669;SRR6045306;SRR6046741;SRR6045488;SRR5950819;SRR6046228;SRR1735647;SRR13399202;SRR13399126;SR…	207	NZ_CP009360.4	380792	C	G	MODERATE	KV38_RS01880	WP_033719168.1	missense_variant	p.Gly53Arg	G-53-R
SRR13399195;SRR13827030;SRR6045306;SRR6045766;SRR6046547;SRR6044796;SRR6045055;SRR6046768;SRR6046350;SRR6046438;SRR13399204;SRR6045170;SRR6044901;SRR6918277;SRR6045792;SRR6045788;SRR13399205;SRR5052626;SRR6044849;SRR6918278;SRR6046477;SRR6045674;SRR5043028;SRR6918271;SRR6046567;SRR6045082;SRR901356;SRR6045193;SRR1735666;SRR6046581;SRR5052639	31	NZ_CP009360.4	380872	G	A	MODERATE	KV38_RS01880	WP_033719168.1	missense_variant	p.Thr26Met	T-26-M
SRR13399195;SRR13827030;SRR6045147;SRR13399105;SRR6045754;SRR1735642;SRR13399199;SRR13399182;SRR4941851;SRR6044824;SRR6045830;SRR5043011;SRR13399208;SRR5043009;SRR13399146;SRR13827019;SRR6044973;SRR6046893;SRR13399123;SRR6918276;SRR6046073;SRR1735697;SRR13399187;SRR5950818;SRR6046467;SRR6046715;SRR6045669;SRR6045306;SRR6046741;SRR6045488;SRR5950819;SRR6046228;SRR1735647;SRR13399202;SRR13399126;SR…	202	NZ_CP009360.4	382074	T	C	MODERATE	KV38_RS01890	WP_033719167.1	missense_variant	p.Thr329Ala	T-329-A
SRR13399195;SRR1735642;SRR13399182;SRR4941851;SRR6044824;SRR5043011;SRR13399208;SRR5043009;SRR13399146;SRR6046893;SRR6918276;SRR6046715;SRR6045669;SRR6046741;SRR1735647;SRR13399175;SRR1735620;SRR5043027;SRR6918279;SRR6045903;SRR6045194;SRR13399168;SRR6045631;SRR6045140;SRR5043015;SRR1735683;SRR13399174;SRR13399209;SRR13399234;SRR13399223;SRR5950799;SRR5043007;SRR5950810;SRR5052616;SRR5043003;SRR1…	92	NZ_CP009360.4	383378	C	G	MODERATE	KV38_RS01895	WP_033719166.1	missense_variant	p.Gly112Arg	G-112-R
SRR13399195;SRR13827030;SRR6045147;SRR6045754;SRR1735642;SRR13399182;SRR4941851;SRR6044824;SRR6045830;SRR5043011;SRR13399208;SRR5043009;SRR13399146;SRR6044973;SRR6046893;SRR13399123;SRR6918276;SRR1735697;SRR6046467;SRR6046715;SRR6045669;SRR6045306;SRR6046741;SRR6045488;SRR6046228;SRR1735647;SRR13399202;SRR13399175;SRR1735620;SRR5043027;SRR6046074;SRR6918279;SRR6045903;SRR6045194;SRR13399168;SRR60…	162	NZ_CP009360.4	383761	C	T	MODERATE	KV38_RS01900	WP_080691803.1	missense_variant	p.Ser412Asn	S-412-N
SRR13399195;SRR1735642;SRR13399182;SRR4941851;SRR6044824;SRR5043011;SRR13399208;SRR5043009;SRR13399146;SRR6046893;SRR6918276;SRR6046715;SRR6045669;SRR6046741;SRR1735647;SRR1735620;SRR5043027;SRR6918279;SRR6045903;SRR6045194;SRR6045631;SRR6045140;SRR5043015;SRR1735683;SRR5950799;SRR5043007;SRR5950810;SRR5052616;SRR5043003;SRR1735709;SRR5043029;SRR1735625;SRR5043013;SRR6045922;SRR1735597;SRR6046804…	72	NZ_CP009360.4	383810	GCACCA	GCA	MODERATE	KV38_RS01900	WP_080691803.1	conservative_inframe_deletion	p.Val395del	V-395-
SRR13399195;SRR13827030;SRR6045147;SRR1735642;SRR13399182;SRR4941851;SRR6044824;SRR5043011;SRR13399208;SRR5043009;SRR13399146;SRR6046893;SRR6918276;SRR1735697;SRR6046467;SRR6046715;SRR6045669;SRR6045306;SRR6046741;SRR6045488;SRR1735647;SRR13399175;SRR1735620;SRR5043027;SRR6918279;SRR6046195;SRR6045903;SRR6045194;SRR13399168;SRR6045631;SRR6045140;SRR6046823;SRR5043015;SRR1735683;SRR13399174;SRR604…	128	NZ_CP009360.4	384035	T	C	MODERATE	KV38_RS01900	WP_080691803.1	missense_variant	p.Thr321Ala	T-321-A
SRR13399195;SRR13827030;SRR6045147;SRR13399105;SRR1735642;SRR13399199;SRR13399182;SRR6044824;SRR5043011;SRR13399208;SRR13399146;SRR13827019;SRR6046893;SRR6918276;SRR1735697;SRR13399187;SRR5950818;SRR6046467;SRR6046715;SRR6045669;SRR6045306;SRR6046741;SRR6045488;SRR5950819;SRR1735647;SRR13399126;SRR13399175;SRR1735620;SRR6045766;SRR6918279;SRR6045903;SRR6045194;SRR13399168;SRR6045631;SRR6045140;SR…	144	NZ_CP009360.4	384781	G	A	MODERATE	KV38_RS01900	WP_080691803.1	missense_variant	p.Ala72Val	A-72-V
SRR13399195;SRR13827030;SRR6045147;SRR1735642;SRR13399182;SRR6044824;SRR5043011;SRR13399208;SRR13399146;SRR6046893;SRR6918276;SRR1735697;SRR6046715;SRR6045669;SRR6045306;SRR6046741;SRR6045488;SRR1735647;SRR13399175;SRR1735620;SRR6918279;SRR6045903;SRR6045194;SRR13399168;SRR6045140;SRR6046823;SRR1735683;SRR13399174;SRR13399209;SRR6046904;SRR6044796;SRR13399234;SRR13399223;SRR5950799;SRR5950810;SRR…	102	NZ_CP009360.4	384799	A	T	MODERATE	KV38_RS01900	WP_080691803.1	missense_variant	p.Phe66Tyr	F-66-Y
SRR13399195;SRR13827030;SRR6045147;SRR1735642;SRR13399182;SRR6044824;SRR5043011;SRR13399208;SRR13399146;SRR6046893;SRR6918276;SRR1735697;SRR6046467;SRR6046715;SRR6045669;SRR6045306;SRR6046741;SRR6045488;SRR1735647;SRR13399175;SRR1735620;SRR6918279;SRR6045903;SRR6045194;SRR13399168;SRR6045631;SRR6045140;SRR6046823;SRR1735683;SRR13399174;SRR6046547;SRR13399209;SRR6046904;SRR6044796;SRR13399234;SRR1…	105	NZ_CP009360.4	384801	G	T	MODERATE	KV38_RS01900	WP_080691803.1	missense_variant	p.His65Gln	H-65-Q
SRR13399195;SRR6045754;SRR1735642;SRR13399182;SRR4941851;SRR6044824;SRR5043011;SRR13399208;SRR5043009;SRR13399146;SRR6046893;SRR6918276;SRR6046715;SRR6045669;SRR6045306;SRR6046741;SRR1735647;SRR13399175;SRR1735620;SRR5043027;SRR6918279;SRR6045903;SRR6045194;SRR6045631;SRR6045140;SRR5043015;SRR1735683;SRR13399174;SRR6046547;SRR13399209;SRR5950799;SRR5043007;SRR5950810;SRR5052616;SRR5043003;SRR1735…	92	NZ_CP009360.4	384825	T	G	MODERATE	KV38_RS01900	WP_080691803.1	missense_variant	p.Gln57His	Q-57-H
SRR13399195;SRR13827030;SRR6045147;SRR1735642;SRR13399182;SRR6044824;SRR5043011;SRR13399208;SRR13399146;SRR6046893;SRR6918276;SRR1735697;SRR6046467;SRR6046715;SRR6045669;SRR6045306;SRR6046741;SRR6045488;SRR1735647;SRR13399175;SRR1735620;SRR6918279;SRR6045903;SRR6045194;SRR13399168;SRR6045631;SRR6045140;SRR6046823;SRR1735683;SRR13399174;SRR6046547;SRR13399209;SRR6046904;SRR6044796;SRR13399234;SRR1…	106	NZ_CP009360.4	384836	G	A	MODERATE	KV38_RS01900	WP_080691803.1	missense_variant	p.Pro54Ser	P-54-S
SRR13399195;SRR13827030;SRR6045147;SRR13399105;SRR1735642;SRR13399199;SRR13399182;SRR4941851;SRR6044824;SRR5043011;SRR13399208;SRR5043009;SRR13399146;SRR13827019;SRR6046893;SRR6918276;SRR6046073;SRR1735697;SRR13399187;SRR5950818;SRR6046467;SRR6046715;SRR6045669;SRR6045306;SRR6046741;SRR6045488;SRR5950819;SRR1735647;SRR13399126;SRR13399175;SRR1735620;SRR5043027;SRR6045766;SRR6918279;SRR6046195;SRR…	170	NZ_CP009360.4	385340	C	A	MODERATE	KV38_RS01905	WP_033719165.1	missense_variant	p.Ala116Glu	A-116-E
SRR13399195;SRR13827030;SRR6045147;SRR6045754;SRR1735642;SRR13399182;SRR4941851;SRR6044824;SRR5043011;SRR13399208;SRR5043009;SRR13399146;SRR6046893;SRR6918276;SRR1735697;SRR6046467;SRR6046715;SRR6045669;SRR6045306;SRR6046741;SRR6045488;SRR1735647;SRR13399175;SRR1735620;SRR5043027;SRR6918279;SRR6045903;SRR6045194;SRR13399168;SRR6045631;SRR6045140;SRR6046823;SRR5043015;SRR1735683;SRR13399174;SRR604…	126	NZ_CP009360.4	385500	C	T	MODERATE	KV38_RS01910	WP_033719164.1	missense_variant	p.Gly561Ser	G-561-S
SRR13399195;SRR13827030;SRR6045147;SRR13399105;SRR6045754;SRR1735642;SRR13399199;SRR13399182;SRR4941851;SRR6044824;SRR6045830;SRR5043011;SRR13399208;SRR5043009;SRR13399146;SRR13827019;SRR6044973;SRR6046893;SRR13399123;SRR6918276;SRR6046073;SRR1735697;SRR13399187;SRR5950818;SRR6046467;SRR6046715;SRR6045669;SRR6045306;SRR6046741;SRR6045488;SRR5950819;SRR6046228;SRR1735647;SRR13399202;SRR13399126;SR…	198	NZ_CP009360.4	385734	A	C	MODERATE	KV38_RS01910	WP_033719164.1	missense_variant	p.Trp483Gly	W-483-G
SRR13399195;SRR13399105;SRR6045754;SRR1735642;SRR13399199;SRR13399182;SRR4941851;SRR6044824;SRR6045830;SRR5043011;SRR13399208;SRR5043009;SRR13399146;SRR13827019;SRR6044973;SRR6046893;SRR13399123;SRR6918276;SRR6046073;SRR13399187;SRR5950818;SRR6046715;SRR6045669;SRR6045306;SRR6046741;SRR5950819;SRR6046228;SRR1735647;SRR13399202;SRR13399126;SRR13399175;SRR1735620;SRR5043027;SRR6045766;SRR6046074;SR…	168	NZ_CP009360.4	386021	C	T	MODERATE	KV38_RS01910	WP_033719164.1	missense_variant	p.Arg387Gln	R-387-Q
SRR13399195;SRR13399105;SRR6045754;SRR1735642;SRR13399199;SRR13399182;SRR4941851;SRR6044824;SRR5043011;SRR13399208;SRR5043009;SRR13399146;SRR13827019;SRR6046893;SRR6918276;SRR6046073;SRR13399187;SRR5950818;SRR6046715;SRR6045669;SRR6045306;SRR6046741;SRR5950819;SRR1735647;SRR13399126;SRR13399175;SRR1735620;SRR5043027;SRR6045766;SRR6045903;SRR6045194;SRR6045631;SRR6045140;SRR6045408;SRR1735636;SRR1…	131	NZ_CP009360.4	386096	G	A	MODERATE	KV38_RS01910	WP_033719164.1	missense_variant	p.Ala362Val	A-362-V
SRR13399195;SRR13827030;SRR6045147;SRR13399105;SRR6045754;SRR1735642;SRR13399199;SRR13399182;SRR4941851;SRR6044824;SRR5043011;SRR13399208;SRR13827019;SRR6046893;SRR6918276;SRR6046073;SRR1735697;SRR5950818;SRR6046467;SRR6046715;SRR6045669;SRR6045306;SRR6046741;SRR6045488;SRR5950819;SRR1735647;SRR13399126;SRR13399175;SRR1735620;SRR5043027;SRR6045766;SRR6045903;SRR6045194;SRR13399168;SRR6045631;SRR6…	162	NZ_CP009360.4	386199	T	C	MODERATE	KV38_RS01910	WP_033719164.1	missense_variant	p.Ile328Val	I-328-V
SRR13399195;SRR13827030;SRR6045147;SRR13399105;SRR13399064;SRR1735642;SRR13399199;SRR13399182;SRR4941851;SRR6044824;SRR5043011;SRR13399208;SRR5043009;SRR13399146;SRR13827019;SRR6046893;SRR6918276;SRR6046073;SRR1735697;SRR13399187;SRR5950818;SRR6046467;SRR6046715;SRR6045669;SRR6045306;SRR6046741;SRR6045488;SRR5950819;SRR6046228;SRR1735647;SRR13399202;SRR13399126;SRR13399175;SRR1735620;SRR5043027;S…	189	NZ_CP009360.4	386768	A	G	MODERATE	KV38_RS01910	WP_033719164.1	missense_variant	p.Val138Ala	V-138-A
SRR13399195;SRR13827030;SRR6045147;SRR13399105;SRR13399064;SRR1735642;SRR13399199;SRR13399182;SRR4941851;SRR6044824;SRR5043011;SRR13399208;SRR5043009;SRR13399146;SRR13827019;SRR6046893;SRR6918276;SRR6046073;SRR1735697;SRR13399187;SRR5950818;SRR6046467;SRR6046715;SRR6045669;SRR6045306;SRR6046741;SRR6045488;SRR5950819;SRR6046228;SRR1735647;SRR13399202;SRR13399126;SRR13399175;SRR1735620;SRR5043027;S…	194	NZ_CP009360.4	391795	G	T	MODERATE	KV38_RS01935	WP_033719161.1	missense_variant	p.Cys473Phe	C-473-F
SRR13399195;SRR13827030;SRR6045147;SRR1735642;SRR13399182;SRR4941851;SRR6044824;SRR5043009;SRR13399146;SRR6046893;SRR6918276;SRR1735697;SRR6046467;SRR6046715;SRR6045669;SRR6045306;SRR6046741;SRR6045488;SRR1735647;SRR13399175;SRR1735620;SRR5043027;SRR6918279;SRR6045903;SRR13399168;SRR6045631;SRR6045140;SRR5043015;SRR1735683;SRR13399174;SRR6046547;SRR13399209;SRR6046904;SRR6044796;SRR13399234;SRR13…	107	NZ_CP009360.4	391917	G	A	MODERATE	KV38_RS01935	WP_033719161.1	missense_variant	p.Ala514Thr	A-514-T
SRR13399195;SRR13827030;SRR6045147;SRR13399105;SRR13399064;SRR1735642;SRR13399199;SRR13399182;SRR4941851;SRR6044824;SRR5043009;SRR13399146;SRR13827019;SRR6046893;SRR6918276;SRR6046073;SRR1735697;SRR13399187;SRR5950818;SRR6046467;SRR6046715;SRR6045669;SRR6045306;SRR6046741;SRR6045488;SRR5950819;SRR6046228;SRR1735647;SRR13399202;SRR13399126;SRR13399175;SRR1735620;SRR5043027;SRR6045766;SRR13399110;S…	178	NZ_CP009360.4	392988	G	A	MODERATE	KV38_RS01935	WP_033719161.1	missense_variant	p.Ala871Thr	A-871-T
SRR13399195;SRR13827030;SRR6045147;SRR13399105;SRR13399064;SRR1735642;SRR13399199;SRR13399182;SRR4941851;SRR6044824;SRR5043011;SRR13399208;SRR5043009;SRR13399146;SRR13827019;SRR6046893;SRR6918276;SRR6046073;SRR1735697;SRR13399187;SRR5950818;SRR6046467;SRR6046715;SRR6045669;SRR6045306;SRR6046741;SRR6045488;SRR5950819;SRR6046228;SRR1735647;SRR13399202;SRR13399126;SRR13399175;SRR1735620;SRR5043027;S…	195	NZ_CP009360.4	393093	T	A	MODERATE	KV38_RS01940	WP_023861996.1	missense_variant	p.Val24Asp	V-24-D
SRR13399195;SRR13827030;SRR6045147;SRR13399105;SRR13399064;SRR1735642;SRR13399199;SRR13399182;SRR4941851;SRR6044824;SRR5043009;SRR13399146;SRR13827019;SRR6046893;SRR6918276;SRR6046073;SRR1735697;SRR13399187;SRR5950818;SRR6046467;SRR6046715;SRR6045669;SRR6045306;SRR6046741;SRR6045488;SRR5950819;SRR6046228;SRR1735647;SRR13399202;SRR13399126;SRR13399175;SRR1735620;SRR5043027;SRR6045766;SRR13399110;S…	175	NZ_CP009360.4	393354	G	C	MODERATE	KV38_RS01940	WP_023861996.1	missense_variant	p.Gly111Ala	G-111-A
SRR13399195;SRR13827030;SRR6045147;SRR13399105;SRR13399064;SRR1735642;SRR13399199;SRR13399182;SRR4941851;SRR6044824;SRR5043011;SRR13399208;SRR5043009;SRR13399146;SRR13827019;SRR6046893;SRR6918276;SRR6046073;SRR1735697;SRR13399187;SRR5950818;SRR6046467;SRR6046715;SRR6045669;SRR6045306;SRR6046741;SRR6045488;SRR5950819;SRR6046228;SRR1735647;SRR13399202;SRR13399126;SRR13399175;SRR1735620;SRR5043027;S…	190	NZ_CP009360.4	393366	G	A	MODERATE	KV38_RS01940	WP_023861996.1	missense_variant	p.Gly115Glu	G-115-E
SRR13399195;SRR13827030;SRR1735642;SRR13399182;SRR6044824;SRR13399146;SRR6046893;SRR6918276;SRR6046715;SRR6045669;SRR6045306;SRR6046741;SRR1735647;SRR13399175;SRR1735620;SRR13399110;SRR6918279;SRR6045903;SRR13399168;SRR6045631;SRR6045140;SRR1735683;SRR13399174;SRR6046547;SRR13399209;SRR6044796;SRR13399234;SRR13399223;SRR13399190;SRR1735709;SRR13399099;SRR6046768;SRR1735625;SRR13399055;SRR6046350;…	79	NZ_CP009360.4	395188	C	T	MODERATE	KV38_RS01950	WP_003877040.1	missense_variant	p.Pro15Ser	P-15-S
SRR13399195;SRR13827030;SRR6045754;SRR1735642;SRR13399182;SRR6044824;SRR13399146;SRR6046893;SRR6918276;SRR6046715;SRR6045669;SRR6045306;SRR6046741;SRR1735647;SRR13399175;SRR1735620;SRR6918279;SRR6045903;SRR13399168;SRR6045631;SRR6045140;SRR1735683;SRR13399174;SRR6046547;SRR13399209;SRR6044796;SRR13399234;SRR13399223;SRR13399190;SRR1735709;SRR6046768;SRR1735625;SRR13399055;SRR6046350;SRR6046438;SR…	74	NZ_CP009360.4	395467	A	G	MODERATE	KV38_RS01950	WP_003877040.1	missense_variant	p.Asn108Asp	N-108-D
SRR13399195;SRR13827030;SRR13399105;SRR13399064;SRR1735642;SRR13399199;SRR13399182;SRR4941851;SRR6044824;SRR5043011;SRR13399208;SRR5043009;SRR13399146;SRR13827019;SRR6046893;SRR6918276;SRR6046073;SRR13399187;SRR5950818;SRR6046715;SRR6045669;SRR6045306;SRR6046741;SRR5950819;SRR1735647;SRR13399202;SRR13399126;SRR13399175;SRR1735620;SRR5043027;SRR6045766;SRR13399110;SRR6918279;SRR6046195;SRR6045903;…	174	NZ_CP009360.4	396860	T	C	MODERATE	KV38_RS01960	WP_033719159.1	missense_variant	p.Val13Ala	V-13-A
SRR13399195;SRR13827030;SRR13399105;SRR6045754;SRR1735642;SRR13399199;SRR13399182;SRR4941851;SRR6044824;SRR5043009;SRR13399146;SRR13827019;SRR6046893;SRR6918276;SRR6046073;SRR13399187;SRR5950818;SRR6046715;SRR6045669;SRR6045306;SRR6046741;SRR5950819;SRR1735647;SRR13399126;SRR13399175;SRR1735620;SRR5043027;SRR6918279;SRR6045903;SRR13399168;SRR6045631;SRR6045140;SRR1735636;SRR13399197;SRR5043015;SR…	134	NZ_CP009360.4	397043	G	A	MODERATE	KV38_RS01960	WP_033719159.1	missense_variant	p.Arg74Gln	R-74-Q
SRR13399195;SRR13827030;SRR13399105;SRR13399064;SRR6045754;SRR1735642;SRR13399199;SRR13399182;SRR4941851;SRR6044824;SRR5043011;SRR13399208;SRR5043009;SRR13399146;SRR13827019;SRR6046893;SRR6918276;SRR6046073;SRR13399187;SRR5950818;SRR6046715;SRR6045669;SRR6045306;SRR6046741;SRR5950819;SRR1735647;SRR13399202;SRR13399126;SRR13399175;SRR1735620;SRR5043027;SRR6045766;SRR13399110;SRR6918279;SRR6046195;…	176	NZ_CP009360.4	397066	G	C	MODERATE	KV38_RS01960	WP_033719159.1	missense_variant	p.Val82Leu	V-82-L
SRR13399195;SRR13827030;SRR13399105;SRR13399064;SRR6045754;SRR1735642;SRR13399199;SRR13399182;SRR4941851;SRR6044824;SRR5043011;SRR13399208;SRR5043009;SRR13399146;SRR13827019;SRR6046893;SRR6918276;SRR6046073;SRR13399187;SRR5950818;SRR6046715;SRR6045669;SRR6045306;SRR6046741;SRR5950819;SRR1735647;SRR13399202;SRR13399126;SRR13399175;SRR1735620;SRR5043027;SRR6045766;SRR13399110;SRR6918279;SRR6046195;…	175	NZ_CP009360.4	397579	C	T	MODERATE	KV38_RS01965	WP_076220910.1	missense_variant	p.Thr24Met	T-24-M
SRR13399195;SRR13827030;SRR13399105;SRR13399064;SRR6045754;SRR1735642;SRR13399199;SRR13399182;SRR4941851;SRR6044824;SRR5043011;SRR13399208;SRR5043009;SRR13399146;SRR13827019;SRR6046893;SRR6918276;SRR6046073;SRR13399187;SRR5950818;SRR6046715;SRR6045669;SRR6045306;SRR6046741;SRR5950819;SRR1735647;SRR13399202;SRR13399126;SRR13399175;SRR1735620;SRR5043027;SRR6045766;SRR13399110;SRR6918279;SRR6046195;…	175	NZ_CP009360.4	398024	C	A	MODERATE	KV38_RS01970	WP_019733209.1	missense_variant	p.Arg233Leu	R-233-L
SRR13399195;SRR13827030;SRR13399105;SRR13399064;SRR6045754;SRR1735642;SRR13399199;SRR13399182;SRR4941851;SRR6044824;SRR5043011;SRR13399208;SRR5043009;SRR13399146;SRR13827019;SRR6046893;SRR6918276;SRR6046073;SRR13399187;SRR5950818;SRR6046715;SRR6045669;SRR6045306;SRR6046741;SRR5950819;SRR1735647;SRR13399126;SRR13399175;SRR1735620;SRR5043027;SRR6045766;SRR13399110;SRR6918279;SRR6046195;SRR6045903;S…	171	NZ_CP009360.4	398330	T	C	MODERATE	KV38_RS01970	WP_019733209.1	missense_variant	p.His131Arg	H-131-R
SRR13399195;SRR13827030;SRR6045147;SRR13399105;SRR13399064;SRR6045754;SRR1735642;SRR13399199;SRR13399182;SRR4941851;SRR6044824;SRR5043011;SRR13399208;SRR5043009;SRR13399146;SRR13827019;SRR6046893;SRR13399123;SRR6918276;SRR6046073;SRR1735697;SRR13399187;SRR5950818;SRR6046467;SRR6046715;SRR6045669;SRR6045306;SRR6046741;SRR6045488;SRR5950819;SRR1735647;SRR13399126;SRR13399175;SRR1735620;SRR5043027;S…	182	NZ_CP009360.4	399198	T	C	MODERATE	KV38_RS01975	WP_033719158.1	missense_variant	p.Thr593Ala	T-593-A
SRR13399195;SRR13827030;SRR6045147;SRR13399105;SRR6045754;SRR1735642;SRR13399199;SRR13399182;SRR6044824;SRR13399208;SRR13399146;SRR6046893;SRR13399123;SRR6918276;SRR6046073;SRR1735697;SRR13399187;SRR5950818;SRR6046467;SRR6046715;SRR6045669;SRR6045306;SRR6046741;SRR6045488;SRR5950819;SRR1735647;SRR13399175;SRR1735620;SRR6918279;SRR6045903;SRR13399168;SRR6045631;SRR6045140;SRR1735636;SRR13399197;SR…	121	NZ_CP009360.4	401377	A	T	MODERATE	KV38_RS01980	WP_009974681.1	missense_variant	p.Val56Asp	V-56-D
SRR13399195;SRR13827030;SRR6045147;SRR13399105;SRR6045754;SRR1735642;SRR13399199;SRR13399182;SRR6044824;SRR5043011;SRR13399208;SRR13399146;SRR6046893;SRR6918276;SRR6046073;SRR1735697;SRR13399187;SRR5950818;SRR6046467;SRR6046715;SRR6045669;SRR6045306;SRR6046741;SRR6045488;SRR5950819;SRR1735647;SRR13399175;SRR1735620;SRR6918279;SRR6045903;SRR6045194;SRR13399168;SRR6045631;SRR6045140;SRR1735636;SRR1…	134	NZ_CP009360.4	401504	C	T	MODERATE	KV38_RS01980	WP_009974681.1	missense_variant	p.Val14Ile	V-14-I
SRR13399195;SRR13827030;SRR6045147;SRR13399105;SRR13399064;SRR6045754;SRR1735642;SRR13399199;SRR13399182;SRR4941851;SRR6044824;SRR6045830;SRR5043011;SRR13399208;SRR5043009;SRR13399146;SRR13827019;SRR6044973;SRR6046893;SRR13399123;SRR6918276;SRR6046073;SRR1735697;SRR13399187;SRR5950818;SRR6046467;SRR6046715;SRR6045669;SRR6045306;SRR6046741;SRR6045488;SRR5950819;SRR6046228;SRR1735647;SRR13399202;SR…	215	NZ_CP009360.4	404683	A	C	MODERATE	KV38_RS02010	WP_033719157.1	missense_variant	p.Leu144Arg	L-144-R
SRR13399195;SRR13827030;SRR6045147;SRR13399105;SRR13399064;SRR6045754;SRR1735642;SRR13399199;SRR13399182;SRR4941851;SRR6044824;SRR6045830;SRR5043011;SRR13399208;SRR5043009;SRR13399146;SRR6044973;SRR6046893;SRR13399123;SRR6918276;SRR6046073;SRR1735697;SRR13399187;SRR5950818;SRR6046467;SRR6046715;SRR6045669;SRR6045306;SRR6046741;SRR6045488;SRR5950819;SRR6046228;SRR1735647;SRR13399202;SRR13399126;SR…	212	NZ_CP009360.4	408773	T	C	MODERATE	KV38_RS02045	WP_033719156.1	missense_variant	p.Met245Val	M-245-V
SRR13399195;SRR13827030;SRR13399105;SRR1735642;SRR13399199;SRR13399182;SRR4941851;SRR6044824;SRR5043009;SRR13399146;SRR6046893;SRR6918276;SRR6046073;SRR13399187;SRR5950818;SRR6046715;SRR6045669;SRR6045306;SRR6046741;SRR5950819;SRR6046228;SRR1735647;SRR13399202;SRR13399175;SRR1735620;SRR5043027;SRR6918279;SRR6045194;SRR6045631;SRR6044903;SRR6045140;SRR6045408;SRR1735636;SRR13399197;SRR5043015;SRR1…	127	NZ_CP009360.4	409845	C	G	MODERATE	KV38_RS02050	WP_010948846.1	missense_variant	p.Gly202Ala	G-202-A
SRR13399195;SRR13827030;SRR13399105;SRR1735642;SRR13399199;SRR13399182;SRR4941851;SRR6044824;SRR5043009;SRR13399146;SRR6046893;SRR6918276;SRR6046073;SRR13399187;SRR5950818;SRR6046715;SRR6045669;SRR6045306;SRR6046741;SRR5950819;SRR6046228;SRR1735647;SRR13399202;SRR13399175;SRR1735620;SRR5043027;SRR6918279;SRR6045194;SRR6045631;SRR6044903;SRR6045140;SRR6045408;SRR1735636;SRR13399197;SRR5043015;SRR1…	128	NZ_CP009360.4	410077	G	T	MODERATE	KV38_RS02050	WP_010948846.1	missense_variant	p.Leu125Met	L-125-M
SRR13399195;SRR13827030;SRR6045147;SRR13399105;SRR13399064;SRR6045754;SRR1735642;SRR13399199;SRR13399182;SRR4941851;SRR6044824;SRR6045830;SRR5043011;SRR13399208;SRR5043009;SRR13399146;SRR13827019;SRR6044973;SRR6046893;SRR13399123;SRR6918276;SRR6046073;SRR1735697;SRR13399187;SRR5950818;SRR6046467;SRR6046715;SRR6045669;SRR6045306;SRR6046741;SRR6045488;SRR5950819;SRR6046228;SRR1735647;SRR13399202;SR…	217	NZ_CP009360.4	413688	G	A	MODERATE	KV38_RS02060	WP_033719154.1	missense_variant	p.Gly108Asp	G-108-D
SRR13399195;SRR13827030;SRR6045147;SRR13399105;SRR13399064;SRR6045754;SRR1735642;SRR13399199;SRR13399182;SRR4941851;SRR6044824;SRR6045830;SRR5043011;SRR13399208;SRR5043009;SRR13399146;SRR13827019;SRR6044973;SRR6046893;SRR13399123;SRR6918276;SRR6046073;SRR1735697;SRR13399187;SRR5950818;SRR6046467;SRR6046715;SRR6045669;SRR6045306;SRR6046741;SRR6045488;SRR5950819;SRR6046228;SRR1735647;SRR13399202;SR…	217	NZ_CP009360.4	414001	C	G	MODERATE	KV38_RS02065	WP_033719153.1	missense_variant	p.Glu307Asp	E-307-D
SRR13399195;SRR13827030;SRR13399105;SRR13399064;SRR6045754;SRR1735642;SRR13399199;SRR4941851;SRR6044824;SRR5043011;SRR13399208;SRR5043009;SRR13827019;SRR6046893;SRR13399123;SRR6918276;SRR6046073;SRR13399187;SRR5950818;SRR6046715;SRR6045669;SRR6045306;SRR6046741;SRR5950819;SRR6046228;SRR1735647;SRR13399202;SRR13399126;SRR1735620;SRR5043027;SRR6045766;SRR13399110;SRR6918279;SRR6046195;SRR6045903;SR…	174	NZ_CP009360.4	415316	T	C	MODERATE	KV38_RS02070	WP_023871464.1	missense_variant	p.Ile209Val	I-209-V
SRR13399195;SRR13827030;SRR13399105;SRR13399064;SRR6045754;SRR1735642;SRR13399199;SRR4941851;SRR6044824;SRR5043011;SRR13399208;SRR5043009;SRR13827019;SRR6046893;SRR6918276;SRR6046073;SRR13399187;SRR5950818;SRR6046715;SRR6045669;SRR6045306;SRR6046741;SRR5950819;SRR6046228;SRR1735647;SRR13399202;SRR13399126;SRR1735620;SRR5043027;SRR6045766;SRR13399110;SRR6918279;SRR6046195;SRR6045903;SRR6045194;SRR…	171	NZ_CP009360.4	415688	T	C	MODERATE	KV38_RS02070	WP_023871464.1	missense_variant	p.Ser85Gly	S-85-G
SRR13399195;SRR13827030;SRR6045147;SRR13399105;SRR13399064;SRR6045754;SRR1735642;SRR13399199;SRR13399182;SRR4941851;SRR6044824;SRR6045830;SRR5043011;SRR13399208;SRR5043009;SRR13399146;SRR13827019;SRR6044973;SRR6046893;SRR13399123;SRR6918276;SRR6046073;SRR1735697;SRR13399187;SRR5950818;SRR6046467;SRR6046715;SRR6045669;SRR6045306;SRR6046741;SRR6045488;SRR5950819;SRR6046228;SRR1735647;SRR13399202;SR…	215	NZ_CP009360.4	416707	G	C	MODERATE	KV38_RS02085	WP_023869871.1	missense_variant	p.Arg22Thr	R-22-T
SRR13399195;SRR13827030;SRR6045147;SRR13399105;SRR13399064;SRR6045754;SRR1735642;SRR13399199;SRR13399182;SRR6044824;SRR6045830;SRR5043011;SRR13399208;SRR13399146;SRR6044973;SRR6046893;SRR13399123;SRR6918276;SRR6046073;SRR1735697;SRR13399187;SRR5950818;SRR6046467;SRR6046715;SRR6045669;SRR6045306;SRR6046741;SRR6045488;SRR5950819;SRR6046228;SRR1735647;SRR13399202;SRR13399126;SRR13399175;SRR1735620;S…	187	NZ_CP009360.4	417441	G	A	MODERATE	KV38_RS02085	WP_023869871.1	missense_variant	p.Ala267Thr	A-267-T
SRR13399195;SRR13827030;SRR6045147;SRR13399105;SRR13399064;SRR13399115;SRR6045754;SRR1735642;SRR13399199;SRR13399182;SRR4941851;SRR6044824;SRR6045830;SRR5043011;SRR13399208;SRR5043009;SRR13399146;SRR13827019;SRR6044973;SRR6046893;SRR13399123;SRR6918276;SRR6046073;SRR1735697;SRR5950815;SRR13399187;SRR5950818;SRR6046467;SRR6046715;SRR6045669;SRR6045306;SRR6046741;SRR6045488;SRR5950819;SRR6046228;SR…	232	NZ_CP009360.4	419869	G	C	MODERATE	KV38_RS02105	WP_044543428.1	missense_variant	p.Ala43Pro	A-43-P
SRR13399195;SRR13827030;SRR6045147;SRR13399105;SRR13399064;SRR6045754;SRR1735642;SRR13399199;SRR6044824;SRR5043011;SRR13399208;SRR13827019;SRR6046893;SRR6918276;SRR6046073;SRR1735697;SRR13399187;SRR5950818;SRR6046467;SRR6046715;SRR6045669;SRR6045306;SRR6046741;SRR6045488;SRR5950819;SRR6046228;SRR1735647;SRR13399126;SRR1735620;SRR6045766;SRR6918279;SRR6045903;SRR6045194;SRR13399168;SRR6045631;SRR6…	154	NZ_CP009360.4	419885	C	T	MODERATE	KV38_RS02105	WP_044543428.1	missense_variant	p.Ala48Val	A-48-V
SRR13399195;SRR13827030;SRR6045147;SRR13399105;SRR13399064;SRR13399115;SRR6045754;SRR1735642;SRR13399199;SRR4941851;SRR6044824;SRR5043011;SRR13399208;SRR5043009;SRR13827019;SRR6046893;SRR6918276;SRR6046073;SRR1735697;SRR5950815;SRR13399187;SRR5950818;SRR6046467;SRR6046715;SRR6045669;SRR6045306;SRR6046741;SRR6045488;SRR5950819;SRR6046228;SRR1735647;SRR13399194;SRR13399126;SRR1735620;SRR5043027;SRR…	202	NZ_CP009360.4	419923	A	G	MODERATE	KV38_RS02105	WP_044543428.1	missense_variant	p.Thr61Ala	T-61-A
SRR13399195;SRR13827030;SRR6045147;SRR13399105;SRR13399064;SRR13399115;SRR6045754;SRR1735642;SRR13399199;SRR13399182;SRR4941851;SRR6044824;SRR6045830;SRR5043011;SRR13399208;SRR5043009;SRR13399146;SRR13827019;SRR6044973;SRR6046893;SRR13399123;SRR6918276;SRR6046073;SRR1735697;SRR5950815;SRR13399187;SRR5950818;SRR6046467;SRR6046715;SRR6045669;SRR6045306;SRR6046741;SRR6045488;SRR5950819;SRR6046228;SR…	239	NZ_CP009360.4	420486	A	G	MODERATE	KV38_RS02110	WP_044543429.1	missense_variant	p.Thr16Ala	T-16-A
SRR13399195;SRR13827030;SRR6045147;SRR13399105;SRR13399064;SRR13399115;SRR6045754;SRR1735642;SRR13399199;SRR13399182;SRR4941851;SRR6044824;SRR6045830;SRR5043011;SRR13399208;SRR5043009;SRR13399146;SRR13827019;SRR6044973;SRR6046893;SRR13399123;SRR6918276;SRR6046073;SRR1735697;SRR5950815;SRR13399187;SRR5950818;SRR6046467;SRR6046715;SRR6045669;SRR6045306;SRR6046741;SRR6045488;SRR5950819;SRR6046228;SR…	239	NZ_CP009360.4	420558	C	G	MODERATE	KV38_RS02110	WP_044543429.1	missense_variant	p.His40Asp	H-40-D
SRR13399195;SRR13827030;SRR6045147;SRR13399105;SRR13399064;SRR13399115;SRR6045754;SRR1735642;SRR13399199;SRR13399182;SRR4941851;SRR6044824;SRR6045830;SRR5043011;SRR13399208;SRR5043009;SRR13399146;SRR13827019;SRR6044973;SRR6046893;SRR13399123;SRR6918276;SRR6046073;SRR1735697;SRR5950815;SRR13399187;SRR5950818;SRR6046467;SRR6046715;SRR6045669;SRR6045306;SRR6046741;SRR6045488;SRR5950819;SRR6046228;SR…	239	NZ_CP009360.4	422794	C	G	MODERATE	KV38_RS02120	WP_044543430.1	missense_variant	p.Ser210Thr	S-210-T
SRR13399195;SRR13827030;SRR6045147;SRR13399105;SRR13399064;SRR6045754;SRR1735642;SRR13399199;SRR13399182;SRR6044824;SRR6045830;SRR13399146;SRR13827019;SRR6044973;SRR6046893;SRR6918276;SRR6046073;SRR1735697;SRR13399187;SRR5950818;SRR6046467;SRR6046715;SRR6045669;SRR6045306;SRR6046741;SRR6045488;SRR5950819;SRR6046228;SRR1735647;SRR13399202;SRR13399126;SRR13399175;SRR1735620;SRR6045766;SRR6046074;SR…	168	NZ_CP009360.4	424615	A	T	MODERATE	KV38_RS02130	WP_003873291.1	missense_variant	p.Thr154Ser	T-154-S
SRR13399195;SRR13827030;SRR6045147;SRR13399105;SRR13399064;SRR13399115;SRR6045754;SRR1735642;SRR13399199;SRR13399182;SRR4941851;SRR6044824;SRR6045830;SRR5043011;SRR13399208;SRR5043009;SRR13399146;SRR13827019;SRR6044973;SRR6046893;SRR13399123;SRR6918276;SRR6046073;SRR1735697;SRR5950815;SRR13399187;SRR5950818;SRR6046467;SRR6046715;SRR6045669;SRR6045306;SRR6046741;SRR6045488;SRR5950819;SRR6046228;SR…	239	NZ_CP009360.4	427076	C	T	MODERATE	KV38_RS02140	WP_080772794.1	missense_variant	p.His22Tyr	H-22-Y
SRR13399195;SRR13827030;SRR6045147;SRR13399105;SRR13399064;SRR13399115;SRR6045754;SRR1735642;SRR13399199;SRR13399182;SRR4941851;SRR6044824;SRR6045830;SRR5043011;SRR13399208;SRR5043009;SRR13399146;SRR13827019;SRR6044973;SRR6046893;SRR13399123;SRR6918276;SRR6046073;SRR1735697;SRR5950815;SRR13399187;SRR5950818;SRR6046467;SRR6046715;SRR6045669;SRR6045306;SRR6046741;SRR6045488;SRR5950819;SRR6046228;SR…	239	NZ_CP009360.4	427079	C	G	MODERATE	KV38_RS02140	WP_080772794.1	missense_variant	p.Pro23Ala	P-23-A
SRR13399195;SRR13827030;SRR13399105;SRR13399064;SRR6045754;SRR1735642;SRR13399199;SRR13399182;SRR4941851;SRR6044824;SRR6045830;SRR5043011;SRR13399208;SRR5043009;SRR13399146;SRR13827019;SRR6044973;SRR6046893;SRR6918276;SRR6046073;SRR13399187;SRR5950818;SRR6046715;SRR6045669;SRR6045306;SRR6046741;SRR5950819;SRR6046228;SRR1735647;SRR13399202;SRR13399126;SRR13399175;SRR1735620;SRR5043027;SRR6045766;S…	190	NZ_CP009360.4	428737	C	G	MODERATE	KV38_RS02145	WP_019733790.1	missense_variant	p.Asp363Glu	D-363-E
SRR13399195;SRR13827030;SRR6045754;SRR1735642;SRR13399182;SRR4941851;SRR6044824;SRR6045830;SRR5043011;SRR13399208;SRR5043009;SRR13399146;SRR6044973;SRR6046893;SRR6918276;SRR6046715;SRR6045669;SRR6045306;SRR6046741;SRR1735647;SRR13399175;SRR1735620;SRR5043027;SRR6045766;SRR6046074;SRR6918279;SRR6045903;SRR6045194;SRR13399168;SRR6045631;SRR6046337;SRR6045140;SRR6045084;SRR6046328;SRR5043015;SRR1735…	130	NZ_CP009360.4	429855	G	A	MODERATE	KV38_RS02150	WP_023869864.1	missense_variant	p.Ala197Thr	A-197-T
SRR13399195;SRR13827030;SRR6045147;SRR13399115;SRR6045754;SRR1735642;SRR13399182;SRR4941851;SRR6044824;SRR6045830;SRR5043011;SRR13399208;SRR5043009;SRR13399146;SRR6044973;SRR6046893;SRR13399123;SRR6918276;SRR1735697;SRR5950815;SRR6046467;SRR6046715;SRR6045669;SRR6045306;SRR6046741;SRR6045488;SRR1735647;SRR13399194;SRR13399126;SRR13399175;SRR1735620;SRR5043027;SRR6045766;SRR6046074;SRR13399110;SRR…	182	NZ_CP009360.4	429865	C	T	MODERATE	KV38_RS02150	WP_023869864.1	missense_variant	p.Ala200Val	A-200-V
SRR13399195;SRR13827030;SRR6045147;SRR13399105;SRR13399064;SRR13399115;SRR6045754;SRR1735642;SRR13399199;SRR13399182;SRR4941851;SRR6044824;SRR6045830;SRR5043011;SRR13399208;SRR5043009;SRR13399146;SRR13827019;SRR6044973;SRR6046893;SRR13399123;SRR6918276;SRR6046073;SRR1735697;SRR5950815;SRR13399187;SRR5950818;SRR6046467;SRR6046715;SRR6045669;SRR6045306;SRR6046741;SRR6045488;SRR5950819;SRR6046228;SR…	239	NZ_CP009360.4	430222	T	C	MODERATE	KV38_RS02155	WP_023869863.1	missense_variant	p.Cys13Arg	C-13-R
SRR13399195;SRR13827030;SRR6045147;SRR13399105;SRR13399064;SRR13399115;SRR6045754;SRR1735642;SRR13399199;SRR13399182;SRR4941851;SRR6044824;SRR6045830;SRR5043011;SRR13399208;SRR5043009;SRR13399146;SRR13827019;SRR6044973;SRR6046893;SRR13399123;SRR6918276;SRR6046073;SRR1735697;SRR5950815;SRR13399187;SRR5950818;SRR6046467;SRR6046715;SRR6045669;SRR6045306;SRR6046741;SRR6045488;SRR5950819;SRR6046228;SR…	239	NZ_CP009360.4	431404	T	C	MODERATE	KV38_RS02160	WP_031354269.1	missense_variant	p.Val116Ala	V-116-A
SRR13399195;SRR13827030;SRR6045754;SRR1735642;SRR13399182;SRR4941851;SRR6044824;SRR6045830;SRR5043011;SRR13399208;SRR5043009;SRR13399146;SRR6044973;SRR6046893;SRR6918276;SRR6046715;SRR6045669;SRR6045306;SRR6046741;SRR1735647;SRR13399175;SRR1735620;SRR5043027;SRR6045766;SRR6046074;SRR6918279;SRR6045903;SRR6045194;SRR13399168;SRR6045631;SRR6046337;SRR6045140;SRR6045084;SRR6046328;SRR5043015;SRR1735…	134	NZ_CP009360.4	431832	C	A	MODERATE	KV38_RS02160	WP_031354269.1	missense_variant	p.Arg259Ser	R-259-S
SRR13399195;SRR13827030;SRR6045147;SRR13399105;SRR13399064;SRR13399115;SRR6045754;SRR1735642;SRR13399199;SRR13399182;SRR4941851;SRR6044824;SRR6045830;SRR5043011;SRR13399208;SRR5043009;SRR13399146;SRR13827019;SRR6044973;SRR6046893;SRR13399123;SRR6918276;SRR6046073;SRR1735697;SRR5950815;SRR13399187;SRR5950818;SRR6046467;SRR6046715;SRR6045669;SRR6045306;SRR6046741;SRR6045488;SRR5950819;SRR6046228;SR…	239	NZ_CP009360.4	431881	G	A	MODERATE	KV38_RS02160	WP_031354269.1	missense_variant	p.Gly275Glu	G-275-E
SRR13399195;SRR13827030;SRR6045754;SRR1735642;SRR13399182;SRR4941851;SRR6044824;SRR6045830;SRR5043011;SRR13399208;SRR5043009;SRR13399146;SRR6044973;SRR6046893;SRR6918276;SRR6046715;SRR6045669;SRR6045306;SRR6046741;SRR1735647;SRR13399175;SRR1735620;SRR5043027;SRR6045766;SRR6046074;SRR6918279;SRR6045903;SRR6045194;SRR13399168;SRR6045631;SRR6046337;SRR6045140;SRR6045084;SRR6046328;SRR5043015;SRR1735…	135	NZ_CP009360.4	431995	G	A	MODERATE	KV38_RS02160	WP_031354269.1	missense_variant	p.Arg313His	R-313-H
SRR13399195;SRR13827030;SRR6045754;SRR1735642;SRR13399182;SRR4941851;SRR6044824;SRR6045830;SRR5043011;SRR13399208;SRR5043009;SRR13399146;SRR6044973;SRR6046893;SRR6918276;SRR6046715;SRR6045669;SRR6045306;SRR6046741;SRR1735647;SRR13399175;SRR1735620;SRR5043027;SRR6045766;SRR6046074;SRR6918279;SRR6045903;SRR6045194;SRR13399168;SRR6045631;SRR6046337;SRR6045140;SRR6045084;SRR6046328;SRR5043015;SRR1735…	135	NZ_CP009360.4	432327	G	A	MODERATE	KV38_RS02160	WP_031354269.1	missense_variant	p.Asp424Asn	D-424-N
SRR13399195;SRR13827030;SRR6045147;SRR13399105;SRR6045754;SRR1735642;SRR13399199;SRR13399182;SRR4941851;SRR6044824;SRR6045830;SRR5043011;SRR13399208;SRR5043009;SRR13399146;SRR13827019;SRR6044973;SRR6046893;SRR13399123;SRR6918276;SRR6046073;SRR1735697;SRR13399187;SRR5950818;SRR6046467;SRR6046715;SRR6045669;SRR6045306;SRR6046741;SRR6045488;SRR5950819;SRR6046228;SRR1735647;SRR13399202;SRR13399126;SR…	206	NZ_CP009360.4	435506	T	C	MODERATE	KV38_RS02175	WP_033725770.1	missense_variant	p.Met73Thr	M-73-T
SRR13399195;SRR13827030;SRR6045147;SRR13399105;SRR6045754;SRR1735642;SRR13399199;SRR13399182;SRR4941851;SRR6044824;SRR6045830;SRR5043011;SRR13399208;SRR5043009;SRR13399146;SRR13827019;SRR6044973;SRR6046893;SRR13399123;SRR6918276;SRR6046073;SRR1735697;SRR13399187;SRR5950818;SRR6046467;SRR6046715;SRR6045669;SRR6045306;SRR6046741;SRR6045488;SRR5950819;SRR6046228;SRR1735647;SRR13399202;SRR13399126;SR…	209	NZ_CP009360.4	435992	C	A	MODERATE	KV38_RS02175	WP_033725770.1	missense_variant	p.Ala235Asp	A-235-D
SRR13399195;SRR13827030;SRR6045147;SRR6045754;SRR1735642;SRR13399182;SRR4941851;SRR6044824;SRR5043011;SRR13399208;SRR5043009;SRR13399146;SRR6046893;SRR6918276;SRR1735697;SRR6046467;SRR6046715;SRR6045669;SRR6045306;SRR6046741;SRR6045488;SRR1735647;SRR13399175;SRR1735620;SRR5043027;SRR6045766;SRR6918279;SRR6045903;SRR6045194;SRR13399168;SRR6045631;SRR6046337;SRR6046167;SRR6045140;SRR5043015;SRR1735…	137	NZ_CP009360.4	436238	G	T	MODERATE	KV38_RS02175	WP_033725770.1	missense_variant	p.Gly317Val	G-317-V
SRR13399195;SRR13827030;SRR6045754;SRR1735642;SRR13399182;SRR4941851;SRR6044824;SRR5043011;SRR13399208;SRR5043009;SRR13399146;SRR6046893;SRR6918276;SRR6046715;SRR6045669;SRR6045306;SRR6046741;SRR1735647;SRR13399175;SRR1735620;SRR5043027;SRR6045766;SRR6918279;SRR6046195;SRR6045903;SRR6045194;SRR13399168;SRR6045631;SRR6046337;SRR6046167;SRR6045140;SRR5043015;SRR1735683;SRR13399174;SRR6046547;SRR133…	123	NZ_CP009360.4	437496	A	G	MODERATE	KV38_RS02180	WP_003873281.1	missense_variant	p.Asn387Asp	N-387-D
SRR13399195;SRR13827030;SRR6045754;SRR1735642;SRR13399182;SRR4941851;SRR6044824;SRR5043011;SRR13399208;SRR5043009;SRR13399146;SRR6046893;SRR6918276;SRR6046715;SRR6045669;SRR6045306;SRR6046741;SRR1735647;SRR13399175;SRR1735620;SRR5043027;SRR6045766;SRR6918279;SRR6045903;SRR6045194;SRR13399168;SRR6045631;SRR6046337;SRR6046167;SRR6045140;SRR5043015;SRR1735683;SRR13399174;SRR6046547;SRR13399068;SRR13…	121	NZ_CP009360.4	437592	C	T	MODERATE	KV38_RS02185	WP_062886580.1	missense_variant	p.Ala28Val	A-28-V
SRR13399195;SRR13827030;SRR13399105;SRR13399064;SRR6045754;SRR1735642;SRR13399199;SRR13399182;SRR4941851;SRR6044824;SRR5043011;SRR13399208;SRR5043009;SRR13399146;SRR13827019;SRR6046893;SRR6918276;SRR6046073;SRR13399187;SRR5950818;SRR6046715;SRR6045669;SRR6045306;SRR6046741;SRR5950819;SRR6046228;SRR1735647;SRR13399202;SRR13399126;SRR13399175;SRR1735620;SRR5043027;SRR6045766;SRR13399110;SRR6918279;…	187	NZ_CP009360.4	438033	C	T	MODERATE	KV38_RS02185	WP_062886580.1	missense_variant	p.Ser175Leu	S-175-L
SRR13399195;SRR13827030;SRR13399105;SRR13399064;SRR6045754;SRR1735642;SRR13399199;SRR13399182;SRR4941851;SRR6044824;SRR5043011;SRR13399208;SRR5043009;SRR13399146;SRR13827019;SRR6046893;SRR6918276;SRR6046073;SRR13399187;SRR5950818;SRR6046715;SRR6045669;SRR6045306;SRR6046741;SRR5950819;SRR6046228;SRR1735647;SRR13399202;SRR13399126;SRR13399175;SRR1735620;SRR5043027;SRR6045766;SRR13399110;SRR6918279;…	185	NZ_CP009360.4	438411	C	G	MODERATE	KV38_RS02190	WP_170925406.1	missense_variant	p.Pro31Ala	P-31-A
SRR13399195;SRR13827030;SRR6045754;SRR1735642;SRR13399182;SRR4941851;SRR6044824;SRR5043011;SRR13399208;SRR5043009;SRR13399146;SRR6046893;SRR6918276;SRR6046715;SRR6045669;SRR6045306;SRR6046741;SRR1735647;SRR13399175;SRR1735620;SRR5043027;SRR6045766;SRR6918279;SRR6045903;SRR6045194;SRR13399168;SRR6045631;SRR6046337;SRR6046167;SRR6045140;SRR5043015;SRR1735683;SRR13399174;SRR6046547;SRR13399068;SRR13…	117	NZ_CP009360.4	438415	G	A	MODERATE	KV38_RS02190	WP_170925406.1	missense_variant	p.Gly32Glu	G-32-E
SRR13399195;SRR13827030;SRR13399105;SRR13399064;SRR6045754;SRR1735642;SRR13399199;SRR13399182;SRR4941851;SRR6044824;SRR5043011;SRR13399208;SRR5043009;SRR13399146;SRR13827019;SRR6046893;SRR6918276;SRR6046073;SRR13399187;SRR5950818;SRR6046715;SRR6045669;SRR6045306;SRR6046741;SRR5950819;SRR6046228;SRR1735647;SRR13399202;SRR13399126;SRR13399175;SRR1735620;SRR5043027;SRR6045766;SRR6046195;SRR6045903;S…	181	NZ_CP009360.4	438636	G	A	MODERATE	KV38_RS02190	WP_170925406.1	missense_variant	p.Val106Met	V-106-M
SRR13399195;SRR13827030;SRR6045754;SRR1735642;SRR13399182;SRR4941851;SRR6044824;SRR5043011;SRR13399208;SRR5043009;SRR13399146;SRR6046893;SRR6918276;SRR6046715;SRR6045669;SRR6045306;SRR6046741;SRR1735647;SRR13399175;SRR1735620;SRR5043027;SRR6045766;SRR6918279;SRR6045903;SRR6045194;SRR13399168;SRR6045631;SRR6046337;SRR6046167;SRR6045140;SRR5043015;SRR1735683;SRR13399174;SRR6046547;SRR13399068;SRR13…	120	NZ_CP009360.4	438960	G	A	MODERATE	KV38_RS02195	WP_003873278.1	missense_variant	p.Glu7Lys	E-7-K
SRR13399195;SRR13827030;SRR6045754;SRR1735642;SRR13399182;SRR4941851;SRR6044824;SRR5043011;SRR13399208;SRR5043009;SRR13399146;SRR6046893;SRR6918276;SRR6046715;SRR6045669;SRR6045306;SRR6046741;SRR1735647;SRR13399175;SRR1735620;SRR5043027;SRR6045766;SRR6918279;SRR6046195;SRR6045903;SRR6045194;SRR13399168;SRR6045631;SRR6046337;SRR6046167;SRR6045140;SRR5043015;SRR1735683;SRR13399174;SRR6046547;SRR133…	124	NZ_CP009360.4	439238	G	T	MODERATE	KV38_RS02200	WP_179151741.1	missense_variant	p.Ala34Ser	A-34-S
SRR13399195;SRR13827030;SRR6045754;SRR1735642;SRR13399182;SRR4941851;SRR6044824;SRR5043011;SRR13399208;SRR5043009;SRR13399146;SRR6046893;SRR6918276;SRR6046715;SRR6045669;SRR6045306;SRR6046741;SRR1735647;SRR13399175;SRR1735620;SRR5043027;SRR6045766;SRR6918279;SRR6046195;SRR6045903;SRR6045194;SRR13399168;SRR6045631;SRR6046337;SRR6046167;SRR6045140;SRR5043015;SRR1735683;SRR13399174;SRR6046547;SRR133…	122	NZ_CP009360.4	439326	T	C	MODERATE	KV38_RS02200	WP_179151741.1	missense_variant	p.Val63Ala	V-63-A
SRR13399195;SRR1735642;SRR13399182;SRR6044824;SRR13399146;SRR6046893;SRR6046715;SRR6045669;SRR6046741;SRR1735647;SRR13399175;SRR1735620;SRR6045194;SRR6045631;SRR6045140;SRR1735683;SRR13399174;SRR13399068;SRR13399209;SRR6045239;SRR1735709;SRR1735625;SRR1735597;SRR6046804;SRR6045980;SRR13399177;SRR6918265;SRR5052632;SRR6046615;SRR6918269;SRR1735678;SRR6046045;SRR6918268;SRR6046487;SRR6918267;SRR604…	48	NZ_CP009360.4	441378	T	C	MODERATE	KV38_RS02215	WP_023869858.1	missense_variant	p.Met638Val	M-638-V
SRR13399195;SRR1735642;SRR13399182;SRR6044824;SRR13399146;SRR6046893;SRR6046715;SRR6045669;SRR6046741;SRR1735647;SRR13399175;SRR1735620;SRR6045194;SRR6045631;SRR6045140;SRR1735683;SRR13399174;SRR13399068;SRR13399209;SRR6045239;SRR1735709;SRR1735625;SRR1735597;SRR6046804;SRR6045980;SRR13399177;SRR6918265;SRR5052632;SRR6046615;SRR6918269;SRR1735678;SRR6046045;SRR6918268;SRR6046487;SRR6918267;SRR604…	48	NZ_CP009360.4	441623	A	G	MODERATE	KV38_RS02215	WP_023869858.1	missense_variant	p.Leu556Pro	L-556-P
SRR13399195;SRR1735642;SRR13399182;SRR6044824;SRR13399146;SRR6046893;SRR6046715;SRR6045669;SRR6046741;SRR1735647;SRR13399175;SRR1735620;SRR6045194;SRR6045631;SRR6045140;SRR1735683;SRR13399174;SRR13399068;SRR13399209;SRR6045239;SRR1735709;SRR1735625;SRR1735597;SRR6046804;SRR6045980;SRR13399177;SRR6918265;SRR5052632;SRR6046615;SRR6918269;SRR1735678;SRR6046045;SRR6918268;SRR6046487;SRR6918267;SRR604…	48	NZ_CP009360.4	441936	G	A	HIGH	KV38_RS02215	WP_023869858.1	stop_gained	p.Gln452*	Q-452-*
SRR13399195;SRR1735642;SRR13399182;SRR6044824;SRR13399146;SRR6046893;SRR6046715;SRR6045669;SRR6046741;SRR1735647;SRR13399175;SRR1735620;SRR6045194;SRR6045631;SRR6045140;SRR1735683;SRR13399174;SRR13399068;SRR13399209;SRR6045239;SRR1735709;SRR1735625;SRR1735597;SRR6046804;SRR6045980;SRR13399177;SRR6918265;SRR5052632;SRR6046615;SRR6918269;SRR1735678;SRR6046045;SRR6918268;SRR6046487;SRR6918267;SRR604…	48	NZ_CP009360.4	444188	A	C	MODERATE	KV38_RS02225	WP_011723615.1	missense_variant	p.Ser87Arg	S-87-R
SRR13399195;SRR13399105;SRR1735642;SRR13399199;SRR13399182;SRR6044824;SRR13399146;SRR13827019;SRR6046893;SRR6046073;SRR13399187;SRR5950818;SRR6046715;SRR6045669;SRR6046741;SRR5950819;SRR6046228;SRR1735647;SRR13399202;SRR13399126;SRR13399175;SRR1735620;SRR13399110;SRR6045194;SRR6045631;SRR6044903;SRR6045140;SRR6045408;SRR1735636;SRR13399197;SRR13399206;SRR1735683;SRR13399174;SRR13399068;SRR1339920…	102	NZ_CP009360.4	444201	T	C	MODERATE	KV38_RS02225	WP_011723615.1	missense_variant	p.Val91Ala	V-91-A
SRR13399195;SRR13827030;SRR6045147;SRR13399105;SRR13399064;SRR13399115;SRR6045754;SRR1735642;SRR13399199;SRR13399182;SRR4941851;SRR6044824;SRR6045830;SRR5043011;SRR13399208;SRR5043009;SRR13399146;SRR13827019;SRR6044973;SRR6046893;SRR13399123;SRR6918276;SRR6046073;SRR1735697;SRR5950815;SRR13399187;SRR5950818;SRR6046467;SRR6046715;SRR6045669;SRR6045306;SRR6046741;SRR6045488;SRR5950819;SRR6046228;SR…	236	NZ_CP009360.4	450968	C	T	MODERATE	KV38_RS02250	WP_095884666.1	missense_variant	p.Arg511Gln	R-511-Q
SRR13399195;SRR13827030;SRR6045147;SRR13399105;SRR13399064;SRR13399115;SRR6045754;SRR1735642;SRR13399199;SRR13399182;SRR4941851;SRR6044824;SRR6045830;SRR5043011;SRR13399208;SRR5043009;SRR13399146;SRR13827019;SRR6044973;SRR6046893;SRR13399123;SRR6918276;SRR6046073;SRR1735697;SRR5950815;SRR13399187;SRR5950818;SRR6046467;SRR6046715;SRR6045669;SRR6045306;SRR6046741;SRR6045488;SRR5950819;SRR6046228;SR…	236	NZ_CP009360.4	451016	T	C	MODERATE	KV38_RS02250	WP_095884666.1	missense_variant	p.Lys495Arg	K-495-R
SRR13399195;SRR6045147;SRR13399064;SRR13399115;SRR6045830;SRR13827019;SRR6044973;SRR13399123;SRR1735697;SRR5950815;SRR6046467;SRR6045488;SRR13399202;SRR13399194;SRR6046074;SRR13399110;SRR6046167;SRR6045084;SRR6046823;SRR6046328;SRR6045377;SRR13399114;SRR6046904;SRR6045404;SRR13399184;SRR6044796;SRR6045055;SRR13399052;SRR13399099;SRR6045393;SRR1735648;SRR6044776;SRR6045561;SRR6046854;SRR6045081;SR…	74	NZ_CP009360.4	451067	G	T	MODERATE	KV38_RS02250	WP_095884666.1	missense_variant	p.Ala478Asp	A-478-D
SRR13399195;SRR6045147;SRR13399105;SRR13399064;SRR13399115;SRR13399199;SRR6045830;SRR13827019;SRR6044973;SRR13399123;SRR6046073;SRR1735697;SRR5950815;SRR13399187;SRR5950818;SRR6046467;SRR6045488;SRR5950819;SRR6046228;SRR13399202;SRR13399194;SRR13399126;SRR6045766;SRR6046074;SRR13399110;SRR6046195;SRR6046167;SRR6044903;SRR6045408;SRR1735636;SRR6045084;SRR13399197;SRR6046823;SRR6046328;SRR13399206;…	119	NZ_CP009360.4	451323	T	C	MODERATE	KV38_RS02250	WP_095884666.1	missense_variant	p.Ile393Val	I-393-V
SRR13399195;SRR13827030;SRR6045147;SRR13399105;SRR13399064;SRR13399115;SRR6045754;SRR1735642;SRR13399199;SRR13399182;SRR4941851;SRR6044824;SRR6045830;SRR5043011;SRR13399208;SRR5043009;SRR13399146;SRR13827019;SRR6044973;SRR6046893;SRR13399123;SRR6918276;SRR6046073;SRR1735697;SRR5950815;SRR13399187;SRR5950818;SRR6046467;SRR6046715;SRR6045669;SRR6045306;SRR6046741;SRR6045488;SRR5950819;SRR6046228;SR…	236	NZ_CP009360.4	451581	T	C	MODERATE	KV38_RS02250	WP_095884666.1	missense_variant	p.Thr307Ala	T-307-A
SRR13399195;SRR13827030;SRR6045147;SRR13399064;SRR13399115;SRR6045754;SRR1735642;SRR13399182;SRR4941851;SRR6044824;SRR6045830;SRR5043011;SRR13399208;SRR5043009;SRR13399146;SRR13827019;SRR6044973;SRR6046893;SRR13399123;SRR6918276;SRR1735697;SRR5950815;SRR6046467;SRR6046715;SRR6045669;SRR6045306;SRR6046741;SRR6045488;SRR1735647;SRR13399202;SRR13399194;SRR13399175;SRR1735620;SRR5043027;SRR6046074;SR…	190	NZ_CP009360.4	451586	A	G	MODERATE	KV38_RS02250	WP_095884666.1	missense_variant	p.Val305Ala	V-305-A
SRR13399195;SRR13827030;SRR6045147;SRR13399064;SRR13399115;SRR6045754;SRR1735642;SRR13399182;SRR4941851;SRR6044824;SRR6045830;SRR5043011;SRR13399208;SRR5043009;SRR13399146;SRR13827019;SRR6044973;SRR6046893;SRR13399123;SRR6918276;SRR1735697;SRR5950815;SRR6046467;SRR6046715;SRR6045669;SRR6045306;SRR6046741;SRR6045488;SRR1735647;SRR13399202;SRR13399194;SRR13399175;SRR1735620;SRR5043027;SRR6046074;SR…	190	NZ_CP009360.4	451658	C	T	MODERATE	KV38_RS02250	WP_095884666.1	missense_variant	p.Arg281His	R-281-H
SRR13399195;SRR13827030;SRR13399105;SRR13399064;SRR13399115;SRR6045754;SRR1735642;SRR13399199;SRR13399182;SRR4941851;SRR6044824;SRR6045830;SRR5043011;SRR13399208;SRR5043009;SRR13399146;SRR13827019;SRR6044973;SRR6046893;SRR13399123;SRR6918276;SRR6046073;SRR5950815;SRR13399187;SRR5950818;SRR6046715;SRR6045669;SRR6045306;SRR6046741;SRR5950819;SRR6046228;SRR1735647;SRR13399202;SRR13399194;SRR13399126…	216	NZ_CP009360.4	451751	T	C	MODERATE	KV38_RS02250	WP_095884666.1	missense_variant	p.Gln250Arg	Q-250-R
SRR13399195;SRR13827030;SRR6045147;SRR13399105;SRR13399064;SRR13399115;SRR6045754;SRR1735642;SRR13399199;SRR13399182;SRR4941851;SRR6044824;SRR6045830;SRR5043011;SRR13399208;SRR5043009;SRR13399146;SRR13827019;SRR6044973;SRR6046893;SRR13399123;SRR6918276;SRR6046073;SRR1735697;SRR5950815;SRR13399187;SRR5950818;SRR6046467;SRR6046715;SRR6045669;SRR6045306;SRR6046741;SRR6045488;SRR5950819;SRR6046228;SR…	236	NZ_CP009360.4	451790	A	G	MODERATE	KV38_RS02250	WP_095884666.1	missense_variant	p.Val237Ala	V-237-A
SRR13399195;SRR13827030;SRR6045147;SRR13399105;SRR13399064;SRR13399115;SRR6045754;SRR1735642;SRR13399199;SRR13399182;SRR4941851;SRR6044824;SRR6045830;SRR5043011;SRR13399208;SRR5043009;SRR13399146;SRR13827019;SRR6044973;SRR6046893;SRR13399123;SRR6918276;SRR6046073;SRR1735697;SRR5950815;SRR13399187;SRR5950818;SRR6046467;SRR6046715;SRR6045669;SRR6045306;SRR6046741;SRR6045488;SRR5950819;SRR6046228;SR…	235	NZ_CP009360.4	451853	C	G	MODERATE	KV38_RS02250	WP_095884666.1	missense_variant	p.Cys216Ser	C-216-S
SRR13399195;SRR13827030;SRR6045147;SRR13399105;SRR13399064;SRR13399115;SRR6045754;SRR1735642;SRR13399199;SRR13399182;SRR4941851;SRR6044824;SRR6045830;SRR5043011;SRR13399208;SRR5043009;SRR13399146;SRR13827019;SRR6044973;SRR6046893;SRR13399123;SRR6918276;SRR6046073;SRR1735697;SRR5950815;SRR13399187;SRR5950818;SRR6046467;SRR6046715;SRR6045669;SRR6045306;SRR6046741;SRR6045488;SRR5950819;SRR6046228;SR…	237	NZ_CP009360.4	452162	C	T	MODERATE	KV38_RS02250	WP_095884666.1	missense_variant	p.Arg113His	R-113-H
SRR13399195;SRR13827030;SRR6045147;SRR13399105;SRR13399064;SRR13399115;SRR6045754;SRR1735642;SRR13399199;SRR13399182;SRR4941851;SRR6044824;SRR6045830;SRR5043011;SRR13399208;SRR5043009;SRR13399146;SRR13827019;SRR6044973;SRR6046893;SRR13399123;SRR6918276;SRR6046073;SRR1735697;SRR5950815;SRR13399187;SRR5950818;SRR6046467;SRR6046715;SRR6045669;SRR6045306;SRR6046741;SRR6045488;SRR5950819;SRR6046228;SR…	237	NZ_CP009360.4	452249	G	C	MODERATE	KV38_RS02250	WP_095884666.1	missense_variant	p.Pro84Arg	P-84-R
SRR13399195;SRR13827030;SRR13399064;SRR13399115;SRR6045830;SRR5043011;SRR13399208;SRR13827019;SRR6044973;SRR13399123;SRR5950815;SRR13399202;SRR13399194;SRR6046074;SRR13399110;SRR13399168;SRR6046337;SRR6046167;SRR6045084;SRR6046328;SRR6045377;SRR13399114;SRR6045404;SRR13399184;SRR6044796;SRR13399234;SRR13399223;SRR5950799;SRR5950810;SRR6045055;SRR6045239;SRR13399190;SRR6045606;SRR13399052;SRR13399…	86	NZ_CP009360.4	459574	C	A	MODERATE	KV38_RS02290	WP_003873260.1	missense_variant	p.Pro220Thr	P-220-T
SRR13399195;SRR13827030;SRR13399064;SRR13399115;SRR6045754;SRR6045830;SRR5043011;SRR13399208;SRR13827019;SRR6044973;SRR13399123;SRR5950815;SRR13399202;SRR13399194;SRR6046074;SRR13399110;SRR13399168;SRR6046337;SRR6046167;SRR6045084;SRR6046328;SRR6045377;SRR13399114;SRR6045404;SRR13399184;SRR6044796;SRR13399234;SRR13399223;SRR5950799;SRR5950810;SRR6045055;SRR6045239;SRR13399190;SRR6045606;SRR133990…	88	NZ_CP009360.4	459913	A	G	MODERATE	KV38_RS02290	WP_003873260.1	missense_variant	p.Ile333Val	I-333-V
SRR13399195;SRR13827030;SRR6045147;SRR13399105;SRR13399064;SRR13399115;SRR6045754;SRR1735642;SRR13399199;SRR13399182;SRR4941851;SRR6044824;SRR6045830;SRR5043011;SRR13399208;SRR5043009;SRR13399146;SRR13827019;SRR6044973;SRR6046893;SRR13399123;SRR6918276;SRR6046073;SRR1735697;SRR5950815;SRR13399187;SRR5950818;SRR6046467;SRR6046715;SRR6045669;SRR6045306;SRR6046741;SRR6045488;SRR5950819;SRR6046228;SR…	236	NZ_CP009360.4	462032	T	C	MODERATE	KV38_RS02305	WP_044543433.1	missense_variant	p.Thr107Ala	T-107-A
SRR13399195;SRR13399064;SRR4941851;SRR5043009;SRR5950815;SRR13399202;SRR13399194;SRR5043027;SRR6046074;SRR6045956;SRR5043015;SRR6045377;SRR6045404;SRR13399184;SRR6044796;SRR5043007;SRR6045055;SRR5052616;SRR6045239;SRR5043003;SRR5043029;SRR1735625;SRR1735648;SRR5043013;SRR6045561;SRR6045922;SRR5950806;SRR5950811;SRR1735682;SRR5052605;SRR6045143;ERR248976;SRR13399185;SRR13399186;SRR13399200;SRR6046…	55	NZ_CP009360.4	462679	A	G	MODERATE	KV38_RS02310	WP_044543434.1	missense_variant	p.Met5Val	M-5-V
SRR13399195;SRR13399064;SRR5950815;SRR13399202;SRR13399194;SRR6046074;SRR6045377;SRR6045404;SRR13399184;SRR6044796;SRR6045055;SRR6045239;SRR1735625;SRR1735648;SRR6045561;SRR5950806;SRR5950811;SRR1735682;SRR6045143;SRR13399185;SRR13399186;SRR13399200;SRR6046360;SRR6045897;SRR6045811;SRR5950816;SRR6046121;SRR5950797;SRR6046665;SRR13399189;SRR6045607;SRR6045541;SRR6045678	33	NZ_CP009360.4	462696	A	G	MODERATE	KV38_RS02310	WP_044543434.1	missense_variant	p.Ile10Met	I-10-M
SRR13399195;SRR13399064;SRR5950815;SRR13399202;SRR13399194;SRR6046074;SRR6045377;SRR6045404;SRR13399184;SRR6044796;SRR6045055;SRR6045239;SRR1735625;SRR1735648;SRR6045561;SRR5950806;SRR5950811;SRR1735682;SRR6045143;SRR13399185;SRR13399186;SRR13399200;SRR6046360;SRR6045897;SRR6045811;SRR5950816;SRR6046121;SRR5950797;SRR6046665;SRR13399189;SRR6045607;SRR6045541;SRR6045678	33	NZ_CP009360.4	462709	G	T	MODERATE	KV38_RS02310	WP_044543434.1	missense_variant	p.Ala15Ser	A-15-S
SRR13399195;SRR6045147;SRR13399105;SRR13399064;SRR13399115;SRR6045754;SRR1735642;SRR13399199;SRR13399182;SRR4941851;SRR6044824;SRR5043009;SRR13399146;SRR13827019;SRR6046893;SRR6918276;SRR6046073;SRR1735697;SRR5950815;SRR13399187;SRR5950818;SRR6046467;SRR6046715;SRR6045669;SRR6045306;SRR6046741;SRR6045488;SRR5950819;SRR6046228;SRR1735647;SRR13399202;SRR13399194;SRR13399126;SRR13399175;SRR1735620;S…	197	NZ_CP009360.4	462764	T	C	MODERATE	KV38_RS02310	WP_044543434.1	missense_variant	p.Val33Ala	V-33-A
SRR13399195;SRR6045147;SRR13399105;SRR13399064;SRR13399115;SRR6045754;SRR1735642;SRR13399199;SRR13399182;SRR4941851;SRR6044824;SRR5043009;SRR13399146;SRR13827019;SRR6046893;SRR6918276;SRR6046073;SRR1735697;SRR5950815;SRR13399187;SRR5950818;SRR6046467;SRR6046715;SRR6045669;SRR6045306;SRR6046741;SRR6045488;SRR5950819;SRR6046228;SRR1735647;SRR13399202;SRR13399194;SRR13399126;SRR13399175;SRR1735620;S…	197	NZ_CP009360.4	462766	A	G	MODERATE	KV38_RS02310	WP_044543434.1	missense_variant	p.Thr34Ala	T-34-A
SRR13399195;SRR13827030;SRR6045147;SRR13399105;SRR13399064;SRR13399199;SRR6045830;SRR5043011;SRR13399208;SRR13827019;SRR6044973;SRR6046073;SRR1735697;SRR5950815;SRR13399187;SRR5950818;SRR6046467;SRR6045488;SRR5950819;SRR6046228;SRR13399202;SRR13399194;SRR13399126;SRR6045766;SRR6046074;SRR13399110;SRR6046195;SRR13399168;SRR6046337;SRR6044903;SRR1735636;SRR6045084;SRR13399197;SRR6046823;SRR6046328;…	143	NZ_CP009360.4	463204	C	A	MODERATE	KV38_RS02315	WP_044543435.1	missense_variant	p.Leu77Met	L-77-M
SRR13399195;SRR13399064;SRR5950815;SRR13399202;SRR13399194;SRR6046074;SRR6045377;SRR6045404;SRR13399184;SRR6044796;SRR6045055;SRR6045239;SRR1735625;SRR1735648;SRR6045561;SRR5950806;SRR5950811;SRR1735682;SRR6045143;SRR13399185;SRR13399186;SRR13399200;SRR6046360;SRR6045897;SRR6045811;SRR5950816;SRR6046121;SRR5950797;SRR6046665;SRR13399189;SRR6045607;SRR6045541;SRR6045678	33	NZ_CP009360.4	464288	A	G	MODERATE	KV38_RS02320	WP_044543436.1	missense_variant	p.Leu520Pro	L-520-P
SRR13399195;SRR13399064;SRR4941851;SRR5043009;SRR6918276;SRR5950815;SRR13399202;SRR13399194;SRR5043027;SRR6046074;SRR6918279;SRR6046195;SRR6046167;SRR5043015;SRR6045377;SRR6045404;SRR13399184;SRR6044796;SRR5043007;SRR6045055;SRR5052616;SRR6045239;SRR5043003;SRR5043029;SRR1735625;SRR1735648;SRR5043013;SRR6045561;SRR6045922;SRR13399177;SRR5950806;SRR6918280;SRR5950811;SRR1735682;SRR5052605;SRR69182…	62	NZ_CP009360.4	464315	A	G	MODERATE	KV38_RS02320	WP_044543436.1	missense_variant	p.Val511Ala	V-511-A
SRR13399195;SRR13399064;SRR6045754;SRR5950815;SRR13399202;SRR13399194;SRR6046074;SRR13399110;SRR6045377;SRR6045404;SRR13399184;SRR6044796;SRR6045055;SRR6045239;SRR13399099;SRR1735625;SRR1735648;SRR6045561;SRR5950806;SRR5950811;SRR1735682;SRR6045143;SRR13399185;SRR13399186;SRR13399200;SRR6046360;SRR6045897;SRR6045811;SRR5950816;SRR13399203;SRR6046121;SRR5950797;SRR13399121;SRR6046665;SRR13399189;S…	39	NZ_CP009360.4	464697	ACCC	ACCCC	HIGH	KV38_RS02320	WP_044543436.1	frameshift_variant	p.Trp384fs	W-384-
SRR13399195;SRR13827030;SRR6045147;SRR13399105;SRR13399064;SRR13399115;SRR6045754;SRR1735642;SRR13399199;SRR13399182;SRR4941851;SRR6044824;SRR6045830;SRR5043011;SRR13399208;SRR5043009;SRR13399146;SRR13827019;SRR6044973;SRR6046893;SRR13399123;SRR6918276;SRR6046073;SRR1735697;SRR5950815;SRR13399187;SRR5950818;SRR6046467;SRR6046715;SRR6045669;SRR6045306;SRR6046741;SRR6045488;SRR5950819;SRR6046228;SR…	235	NZ_CP009360.4	465357	C	G	MODERATE	KV38_RS02320	WP_044543436.1	missense_variant	p.Gly164Arg	G-164-R
SRR13399195;SRR13827030;SRR6045147;SRR13399105;SRR13399064;SRR13399115;SRR6045754;SRR1735642;SRR13399199;SRR13399182;SRR4941851;SRR6044824;SRR6045830;SRR5043011;SRR13399208;SRR5043009;SRR13399146;SRR13827019;SRR6044973;SRR6046893;SRR13399123;SRR6918276;SRR6046073;SRR1735697;SRR5950815;SRR13399187;SRR5950818;SRR6046467;SRR6046715;SRR6045669;SRR6045306;SRR6046741;SRR6045488;SRR5950819;SRR6046228;SR…	237	NZ_CP009360.4	465834	C	T	MODERATE	KV38_RS02320	WP_044543436.1	missense_variant	p.Gly5Ser	G-5-S
SRR13399195;SRR13399064;SRR4941851;SRR5043009;SRR6918276;SRR5950815;SRR13399202;SRR13399194;SRR5043027;SRR6046074;SRR13399110;SRR6918279;SRR6046167;SRR5043015;SRR6045377;SRR6045404;SRR13399184;SRR6044796;SRR5043007;SRR6045055;SRR5052616;SRR6045239;SRR5043003;SRR13399099;SRR5043029;SRR1735625;SRR1735648;SRR5043013;SRR6045561;SRR6045922;SRR6045653;SRR13399177;SRR5950806;SRR6918280;SRR5950811;SRR173…	70	NZ_CP009360.4	465836	G	A	MODERATE	KV38_RS02320	WP_044543436.1	missense_variant	p.Ser4Leu	S-4-L
SRR13399195;SRR13399064;SRR13399115;SRR5950815;SRR6046228;SRR13399202;SRR13399194;SRR6046074;SRR13399110;SRR6044903;SRR13399206;SRR6045377;SRR13399114;SRR6045404;SRR13399184;SRR6044796;SRR6046623;SRR6046191;SRR6046687;SRR6045055;SRR6045239;SRR13399052;SRR13399099;SRR1735625;SRR1735648;SRR6045561;SRR13399207;SRR6045653;SRR6046908;SRR5950806;SRR5950811;SRR1735682;SRR6046342;SRR6045143;SRR13399054;S…	58	NZ_CP009360.4	466267	G	C	MODERATE	KV38_RS02325	WP_044543437.1	missense_variant	p.Thr208Ser	T-208-S
SRR13399195;SRR13827030;SRR6045147;SRR13399105;SRR13399064;SRR13399115;SRR6045754;SRR1735642;SRR13399199;SRR13399182;SRR4941851;SRR6044824;SRR6045830;SRR5043011;SRR13399208;SRR5043009;SRR13399146;SRR13827019;SRR6044973;SRR6046893;SRR13399123;SRR6918276;SRR6046073;SRR1735697;SRR5950815;SRR13399187;SRR5950818;SRR6046467;SRR6046715;SRR6045669;SRR6045306;SRR6046741;SRR6045488;SRR5950819;SRR6046228;SR…	237	NZ_CP009360.4	466801	T	C	MODERATE	KV38_RS02325	WP_044543437.1	missense_variant	p.Glu30Gly	E-30-G
SRR13399195;SRR13827030;SRR6045147;SRR13399105;SRR13399064;SRR13399115;SRR6045754;SRR1735642;SRR13399199;SRR13399182;SRR4941851;SRR6044824;SRR6045830;SRR5043011;SRR13399208;SRR5043009;SRR13399146;SRR13827019;SRR6044973;SRR6046893;SRR13399123;SRR6918276;SRR6046073;SRR1735697;SRR5950815;SRR13399187;SRR5950818;SRR6046467;SRR6046715;SRR6045669;SRR6045306;SRR6046741;SRR6045488;SRR5950819;SRR6046228;SR…	237	NZ_CP009360.4	466861	T	C	MODERATE	KV38_RS02325	WP_044543437.1	missense_variant	p.His10Arg	H-10-R
SRR13399195;SRR13827030;SRR6045147;SRR13399105;SRR13399064;SRR13399115;SRR6045754;SRR1735642;SRR13399199;SRR13399182;SRR4941851;SRR6044824;SRR6045830;SRR5043011;SRR13399208;SRR5043009;SRR13399146;SRR13827019;SRR6044973;SRR6046893;SRR13399123;SRR6918276;SRR6046073;SRR1735697;SRR5950815;SRR13399187;SRR5950818;SRR6046467;SRR6046715;SRR6045669;SRR6045306;SRR6046741;SRR6045488;SRR5950819;SRR6046228;SR…	237	NZ_CP009360.4	467223	C	T	MODERATE	KV38_RS02330	WP_044543438.1	missense_variant	p.Arg285His	R-285-H
SRR13399195;SRR13399064;SRR13399115;SRR5950815;SRR6046228;SRR13399202;SRR13399194;SRR6046074;SRR13399110;SRR6044903;SRR13399206;SRR6045377;SRR13399114;SRR6045404;SRR13399184;SRR6044796;SRR6046623;SRR6046191;SRR6046687;SRR6045055;SRR6045239;SRR13399052;SRR13399099;SRR1735625;SRR1735648;SRR6045561;SRR13399207;SRR6045653;SRR6046908;SRR5950806;SRR5950811;SRR1735682;SRR6046342;SRR6045143;SRR13399054;S…	58	NZ_CP009360.4	467374	C	T	MODERATE	KV38_RS02330	WP_044543438.1	missense_variant	p.Asp235Asn	D-235-N
SRR13399195;SRR13399064;SRR13399115;SRR5043011;SRR13399208;SRR13399123;SRR5950815;SRR6046228;SRR13399202;SRR13399194;SRR6046074;SRR13399110;SRR6046195;SRR6046337;SRR6044903;SRR13399206;SRR6045377;SRR13399114;SRR6045404;SRR13399184;SRR6044796;SRR6046623;SRR6046191;SRR5950799;SRR6046687;SRR5950810;SRR6045055;SRR6045239;SRR13399052;SRR13399099;SRR1735625;SRR1735648;SRR6045561;SRR6046854;SRR13399207;…	69	NZ_CP009360.4	468891	C	T	MODERATE	KV38_RS02335	WP_170924412.1	missense_variant	p.Asp50Asn	D-50-N
SRR13399195;SRR6045147;SRR13399105;SRR13399064;SRR13399115;SRR6045754;SRR13399199;SRR6045830;SRR5043011;SRR13399208;SRR13827019;SRR6044973;SRR13399123;SRR6046073;SRR1735697;SRR5950815;SRR13399187;SRR5950818;SRR6046467;SRR6045488;SRR5950819;SRR6046228;SRR13399202;SRR13399194;SRR13399126;SRR6045766;SRR6046074;SRR13399110;SRR6046195;SRR6046337;SRR6044903;SRR6045956;SRR1735636;SRR6045084;SRR13399197;…	134	NZ_CP009360.4	469245	G	C	MODERATE	KV38_RS02340	WP_003875603.1	missense_variant	p.Glu35Asp	E-35-D
SRR13399195;SRR13827030;SRR6045147;SRR13399105;SRR13399115;SRR6045754;SRR1735642;SRR13399199;SRR13399182;SRR4941851;SRR6044824;SRR6045830;SRR5043011;SRR13399208;SRR5043009;SRR13399146;SRR13827019;SRR6044973;SRR6046893;SRR13399123;SRR6918276;SRR6046073;SRR1735697;SRR13399187;SRR5950818;SRR6046467;SRR6046715;SRR6045669;SRR6045306;SRR6046741;SRR6045488;SRR5950819;SRR6046228;SRR1735647;SRR13399126;SR…	214	NZ_CP009360.4	474710	A	G	MODERATE	KV38_RS02370	WP_023869844.1	missense_variant	p.Met13Val	M-13-V
SRR13399195;SRR13399115;SRR4941851;SRR6045830;SRR5043009;SRR6044973;SRR6918276;SRR13399187;SRR6045306;SRR6046228;SRR13399202;SRR5043027;SRR13399110;SRR6918279;SRR6046167;SRR6044903;SRR6045084;SRR6046823;SRR6046328;SRR5043015;SRR13399206;SRR6046547;SRR13399114;SRR6044796;SRR6046623;SRR6046191;SRR6046687;SRR5043007;SRR6045055;SRR5052616;SRR6045239;SRR5043003;SRR13399052;SRR13399099;SRR6046768;SRR50…	86	NZ_CP009360.4	475943	A	G	MODERATE	KV38_RS02375	WP_044543440.1	missense_variant	p.Thr236Ala	T-236-A
SRR13399195;SRR13399115;SRR6045754;SRR6045830;SRR13399208;SRR6044973;SRR13399187;SRR6046228;SRR13399202;SRR6046167;SRR6044903;SRR6045084;SRR6046328;SRR13399206;SRR13399114;SRR6044796;SRR6046623;SRR6046191;SRR6046687;SRR6045055;SRR6045239;SRR13399052;SRR13399099;SRR1735625;SRR13399207;SRR6046908;SRR6046342;SRR13399054;SRR10120492;SRR6046029;SRR6044827;SRR13399053;SRR13399200;SRR5950807;SRR6046867;…	43	NZ_CP009360.4	476396	C	G	MODERATE	KV38_RS02375	WP_044543440.1	missense_variant	p.Pro387Ala	P-387-A
SRR13399195;SRR13399115;SRR6045754;SRR6045830;SRR6044973;SRR13399187;SRR6046228;SRR13399202;SRR13399110;SRR6046167;SRR6044903;SRR6045084;SRR6046328;SRR13399206;SRR13399114;SRR6044796;SRR6046623;SRR6046191;SRR6046687;SRR6045055;SRR6045239;SRR13399099;SRR1735625;SRR13399207;SRR6046908;SRR6046342;SRR13399235;SRR10120492;SRR6046029;SRR6044827;SRR13399053;SRR13399200;SRR13399051;SRR13399121;SRR6046665…	41	NZ_CP009360.4	476427	C	G	MODERATE	KV38_RS02375	WP_044543440.1	missense_variant	p.Ala397Gly	A-397-G
SRR13399195;SRR13827030;SRR6045147;SRR13399105;SRR6045754;SRR1735642;SRR13399199;SRR13399182;SRR6044824;SRR6045830;SRR5043011;SRR13399208;SRR13399146;SRR13827019;SRR6044973;SRR6046893;SRR13399123;SRR6046073;SRR1735697;SRR13399187;SRR5950818;SRR6046467;SRR6046715;SRR6045669;SRR6046741;SRR6045488;SRR5950819;SRR6046228;SRR1735647;SRR13399202;SRR13399126;SRR13399175;SRR1735620;SRR6045766;SRR6046074;S…	164	NZ_CP009360.4	476925	T	A	MODERATE	KV38_RS02380	WP_023869842.1	missense_variant	p.Ser62Thr	S-62-T
SRR13399195;SRR6045147;SRR13399105;SRR13399199;SRR6045830;SRR13827019;SRR6044973;SRR6046073;SRR1735697;SRR13399187;SRR5950818;SRR6046467;SRR6045488;SRR5950819;SRR6046228;SRR13399202;SRR13399126;SRR6045766;SRR13399110;SRR6044903;SRR1735636;SRR6045084;SRR13399197;SRR6046328;SRR13399206;SRR6046904;SRR6044796;SRR13399183;SRR6046623;SRR13399132;SRR6046191;SRR6046687;SRR6045055;SRR6045239;SRR13399099;S…	81	NZ_CP009360.4	477220	C	G	MODERATE	KV38_RS02380	WP_023869842.1	missense_variant	p.Ala160Gly	A-160-G
SRR13399195;SRR6045147;SRR13399105;SRR6045754;SRR1735642;SRR13399199;SRR13399182;SRR4941851;SRR6044824;SRR6045830;SRR5043009;SRR13399146;SRR13827019;SRR6044973;SRR6046893;SRR13399123;SRR6918276;SRR6046073;SRR1735697;SRR5950818;SRR6046467;SRR6046715;SRR6045669;SRR6046741;SRR6045488;SRR5950819;SRR1735647;SRR13399202;SRR13399126;SRR13399175;SRR1735620;SRR5043027;SRR6045766;SRR13399110;SRR6918279;SRR…	143	NZ_CP009360.4	485036	G	C	MODERATE	KV38_RS02415	WP_011723638.1	missense_variant	p.Glu42Asp	E-42-D
SRR13399195;SRR13827030;SRR6045147;SRR13399105;SRR6045754;SRR1735642;SRR13399199;SRR13399182;SRR4941851;SRR6044824;SRR6045830;SRR5043011;SRR13399208;SRR5043009;SRR13399146;SRR13827019;SRR6044973;SRR6046893;SRR13399123;SRR6918276;SRR6046073;SRR1735697;SRR13399187;SRR5950818;SRR6046467;SRR6046715;SRR6045669;SRR6045306;SRR6046741;SRR6045488;SRR5950819;SRR6046228;SRR1735647;SRR13399202;SRR13399126;SR…	207	NZ_CP009360.4	485125	G	A	LOW	KV38_RS02415	WP_011723638.1	splice_region_variant&stop_retained_variant	p.Ter72Ter	Ter-72-Ter
SRR13399195;SRR1735642;SRR13399182;SRR6044824;SRR13399146;SRR6046893;SRR6918276;SRR6046715;SRR6045669;SRR6046741;SRR1735647;SRR13399175;SRR1735620;SRR6045766;SRR6918279;SRR6045903;SRR6045631;SRR6046167;SRR6045140;SRR1735683;SRR13399174;SRR13399068;SRR13399209;SRR1735709;SRR1735625;SRR6046350;SRR1735597;SRR6046804;SRR6045980;SRR13399177;SRR6918280;SRR6918265;SRR5052632;SRR6918275;SRR6046615;SRR691…	53	NZ_CP009360.4	485422	G	A	MODERATE	KV38_RS02420	WP_023869840.1	missense_variant	p.Arg94His	R-94-H
SRR13399195;SRR1735642;SRR13399182;SRR6044824;SRR13399146;SRR6046893;SRR6918276;SRR6046715;SRR6045669;SRR6046741;SRR1735647;SRR13399175;SRR1735620;SRR6045766;SRR6918279;SRR6045903;SRR6045631;SRR6046167;SRR6045140;SRR1735683;SRR13399174;SRR13399068;SRR13399209;SRR1735709;SRR1735625;SRR6046350;SRR1735597;SRR6046804;SRR6045980;SRR13399177;SRR6918280;SRR6918265;SRR5052632;SRR6918275;SRR6046615;SRR691…	53	NZ_CP009360.4	485596	C	G	MODERATE	KV38_RS02420	WP_023869840.1	missense_variant	p.Ala152Gly	A-152-G
SRR13399195;SRR1735642;SRR13399182;SRR6044824;SRR13399146;SRR6046893;SRR6918276;SRR6046715;SRR6045669;SRR6046741;SRR1735647;SRR13399175;SRR1735620;SRR6045766;SRR6918279;SRR6045903;SRR6045631;SRR6046167;SRR6045140;SRR1735683;SRR13399174;SRR13399068;SRR13399209;SRR1735709;SRR1735625;SRR6046350;SRR1735597;SRR6046804;SRR6045980;SRR13399177;SRR6918280;SRR6918265;SRR5052632;SRR6918275;SRR6046615;SRR691…	53	NZ_CP009360.4	485601	A	G	MODERATE	KV38_RS02420	WP_023869840.1	missense_variant	p.Thr154Ala	T-154-A
SRR13399195;SRR13827030;SRR6045147;SRR13399105;SRR6045754;SRR1735642;SRR13399199;SRR13399182;SRR4941851;SRR6044824;SRR6045830;SRR5043011;SRR13399208;SRR5043009;SRR13399146;SRR13827019;SRR6044973;SRR6046893;SRR13399123;SRR6918276;SRR6046073;SRR1735697;SRR13399187;SRR5950818;SRR6046467;SRR6046715;SRR6045669;SRR6045306;SRR6046741;SRR6045488;SRR5950819;SRR6046228;SRR1735647;SRR13399202;SRR13399126;SR…	206	NZ_CP009360.4	485626	A	G	MODERATE	KV38_RS02420	WP_023869840.1	missense_variant	p.His162Arg	H-162-R
SRR13399195;SRR13827030;SRR6045147;SRR13399105;SRR6045754;SRR1735642;SRR13399199;SRR13399182;SRR4941851;SRR6044824;SRR6045830;SRR5043011;SRR13399208;SRR5043009;SRR13399146;SRR13827019;SRR6044973;SRR6046893;SRR13399123;SRR6918276;SRR6046073;SRR1735697;SRR13399187;SRR5950818;SRR6046467;SRR6046715;SRR6045669;SRR6045306;SRR6046741;SRR6045488;SRR5950819;SRR6046228;SRR1735647;SRR13399202;SRR13399126;SR…	207	NZ_CP009360.4	485703	A	G	MODERATE	KV38_RS02420	WP_023869840.1	missense_variant	p.Met188Val	M-188-V
SRR13399195;SRR1735642;SRR13399182;SRR6044824;SRR13399146;SRR6046893;SRR6918276;SRR6046715;SRR6045669;SRR6046741;SRR1735647;SRR13399175;SRR1735620;SRR6045766;SRR6918279;SRR6045903;SRR6045631;SRR6046167;SRR6045140;SRR1735683;SRR13399174;SRR13399068;SRR13399209;SRR6045239;SRR1735709;SRR1735625;SRR6046350;SRR1735597;SRR6046804;SRR6045980;SRR13399177;SRR6918280;SRR6918265;SRR5052632;SRR6918275;SRR604…	57	NZ_CP009360.4	485823	G	A	MODERATE	KV38_RS02420	WP_023869840.1	missense_variant	p.Ala228Thr	A-228-T
SRR13399195;SRR1735642;SRR13399182;SRR6044824;SRR13399146;SRR6046893;SRR6918276;SRR6046715;SRR6045669;SRR6046741;SRR1735647;SRR13399175;SRR1735620;SRR6045766;SRR6918279;SRR6045903;SRR6045631;SRR6046167;SRR6045140;SRR1735683;SRR13399174;SRR13399068;SRR13399209;SRR6045239;SRR1735709;SRR1735625;SRR6046350;SRR1735597;SRR6046804;SRR6045980;SRR13399177;SRR6918280;SRR6918265;SRR5052632;SRR6918275;SRR604…	57	NZ_CP009360.4	485844	G	A	MODERATE	KV38_RS02420	WP_023869840.1	missense_variant	p.Ala235Thr	A-235-T
SRR13399195;SRR6045754;SRR1735642;SRR13399182;SRR6044824;SRR13399146;SRR6046893;SRR6918276;SRR6046715;SRR6045669;SRR6046741;SRR1735647;SRR13399175;SRR1735620;SRR6045766;SRR6918279;SRR6045903;SRR6045631;SRR6046167;SRR6045140;SRR1735683;SRR13399174;SRR13399068;SRR13399209;SRR6045239;SRR1735709;SRR1735625;SRR6046350;SRR1735597;SRR6046804;SRR6045980;SRR13399177;SRR6918280;SRR6918265;SRR5052632;SRR691…	58	NZ_CP009360.4	486431	C	T	MODERATE	KV38_RS02425	WP_023869839.1	missense_variant	p.His173Tyr	H-173-Y
SRR13399195;SRR13827030;SRR6045147;SRR13399105;SRR6045754;SRR1735642;SRR13399199;SRR13399182;SRR4941851;SRR6044824;SRR6045830;SRR5043011;SRR13399208;SRR5043009;SRR13399146;SRR13827019;SRR6044973;SRR6046893;SRR13399123;SRR6918276;SRR6046073;SRR1735697;SRR13399187;SRR5950818;SRR6046467;SRR6046715;SRR6045669;SRR6045306;SRR6046741;SRR6045488;SRR5950819;SRR6046228;SRR1735647;SRR13399202;SRR13399126;SR…	209	NZ_CP009360.4	488658	C	T	MODERATE	KV38_RS02435	WP_031354265.1	missense_variant	p.Arg273His	R-273-H
SRR13399195;SRR1735642;SRR13399182;SRR4941851;SRR6044824;SRR5043009;SRR13399146;SRR6046893;SRR6918276;SRR6046715;SRR6045669;SRR6046741;SRR1735647;SRR13399175;SRR1735620;SRR5043027;SRR6045766;SRR13399110;SRR6918279;SRR6045903;SRR6045631;SRR6046167;SRR6045140;SRR5043015;SRR6045377;SRR1735683;SRR13399174;SRR13399068;SRR13399209;SRR13399183;SRR5043007;SRR5052616;SRR6045239;SRR5043003;SRR1735709;SRR13…	86	NZ_CP009360.4	488947	C	A	MODERATE	KV38_RS02435	WP_031354265.1	missense_variant	p.Asp177Tyr	D-177-Y
SRR13399195;SRR13827030;SRR6045754;SRR1735642;SRR13399182;SRR4941851;SRR6044824;SRR6045830;SRR5043011;SRR13399208;SRR5043009;SRR13399146;SRR13827019;SRR6044973;SRR6046893;SRR13399123;SRR6918276;SRR13399187;SRR6046715;SRR6045669;SRR6045306;SRR6046741;SRR6046228;SRR1735647;SRR13399202;SRR13399175;SRR1735620;SRR5043027;SRR6045766;SRR6046074;SRR6918279;SRR6046195;SRR6045903;SRR6045194;SRR13399168;SRR…	165	NZ_CP009360.4	489838	G	A	MODERATE	KV38_RS02445	WP_031354264.1	missense_variant	p.Gly3Ser	G-3-S
SRR13399195;SRR13827030;SRR6045147;SRR13399105;SRR6045754;SRR1735642;SRR13399199;SRR13399182;SRR4941851;SRR6044824;SRR6045830;SRR5043011;SRR13399208;SRR5043009;SRR13399146;SRR13827019;SRR6044973;SRR6046893;SRR13399123;SRR6918276;SRR6046073;SRR1735697;SRR13399187;SRR5950818;SRR6046467;SRR6046715;SRR6045669;SRR6045306;SRR6046741;SRR6045488;SRR5950819;SRR6046228;SRR1735647;SRR13399202;SRR13399126;SR…	208	NZ_CP009360.4	490486	T	G	MODERATE	KV38_RS02445	WP_031354264.1	missense_variant	p.Phe219Val	F-219-V
SRR13399195;SRR13827030;SRR1735642;SRR13399182;SRR4941851;SRR6044824;SRR5043011;SRR5043009;SRR13399146;SRR6046893;SRR6918276;SRR6046715;SRR6045669;SRR6045306;SRR6046741;SRR1735647;SRR13399175;SRR1735620;SRR5043027;SRR6045766;SRR6046074;SRR6918279;SRR6045903;SRR6045194;SRR13399168;SRR6045631;SRR6046337;SRR6046167;SRR6045140;SRR5043015;SRR6045377;SRR1735683;SRR13399174;SRR6046547;SRR13399068;SRR133…	125	NZ_CP009360.4	490505	G	A	MODERATE	KV38_RS02445	WP_031354264.1	missense_variant	p.Arg225His	R-225-H
SRR13399195;SRR13827030;SRR6045147;SRR13399105;SRR1735642;SRR13399199;SRR13399182;SRR4941851;SRR6044824;SRR5043011;SRR5043009;SRR13399146;SRR6046893;SRR6918276;SRR6046073;SRR1735697;SRR5950818;SRR6046467;SRR6046715;SRR6045669;SRR6045306;SRR6046741;SRR6045488;SRR5950819;SRR1735647;SRR13399126;SRR13399175;SRR1735620;SRR5043027;SRR6045766;SRR6046074;SRR6918279;SRR6045903;SRR6045194;SRR13399168;SRR60…	162	NZ_CP009360.4	490734	G	T	MODERATE	KV38_RS02450	WP_023869836.1	missense_variant	p.Leu250Met	L-250-M
SRR13399195;SRR13827030;SRR1735642;SRR13399182;SRR4941851;SRR6044824;SRR5043011;SRR5043009;SRR13399146;SRR6046893;SRR6918276;SRR6046715;SRR6045669;SRR6045306;SRR6046741;SRR1735647;SRR13399175;SRR1735620;SRR5043027;SRR6045766;SRR6046074;SRR6918279;SRR6045903;SRR6045194;SRR13399168;SRR6045631;SRR6046337;SRR6046167;SRR6045140;SRR5043015;SRR6045377;SRR1735683;SRR13399174;SRR6046547;SRR13399068;SRR133…	123	NZ_CP009360.4	490800	C	G	MODERATE	KV38_RS02450	WP_023869836.1	missense_variant	p.Ala228Pro	A-228-P
SRR13399195;SRR13827030;SRR1735642;SRR13399182;SRR4941851;SRR6044824;SRR5043011;SRR5043009;SRR13399146;SRR6046893;SRR6918276;SRR6046715;SRR6045669;SRR6045306;SRR6046741;SRR1735647;SRR13399175;SRR1735620;SRR5043027;SRR6045766;SRR6046074;SRR6918279;SRR6045903;SRR6045194;SRR13399168;SRR6045631;SRR6046337;SRR6046167;SRR6045140;SRR5043015;SRR6045377;SRR1735683;SRR13399174;SRR6046547;SRR13399068;SRR133…	123	NZ_CP009360.4	491132	T	C	MODERATE	KV38_RS02450	WP_023869836.1	missense_variant	p.Asp117Gly	D-117-G
SRR13399195;SRR13827030;SRR1735642;SRR13399182;SRR4941851;SRR6044824;SRR5043011;SRR5043009;SRR13399146;SRR6046893;SRR6918276;SRR6046715;SRR6045669;SRR6045306;SRR6046741;SRR1735647;SRR13399175;SRR1735620;SRR5043027;SRR6045766;SRR6046074;SRR6918279;SRR6045903;SRR6045194;SRR13399168;SRR6045631;SRR6046337;SRR6046167;SRR6045140;SRR5043015;SRR6045377;SRR1735683;SRR13399174;SRR6046547;SRR13399068;SRR133…	123	NZ_CP009360.4	491133	C	G	MODERATE	KV38_RS02450	WP_023869836.1	missense_variant	p.Asp117His	D-117-H
SRR13399195;SRR4941851;SRR5043009;SRR5043027;SRR5043015;SRR5043007;SRR5052616;SRR5043003;SRR5043029;SRR5043013;SRR6045922;SRR13399177;SRR5052605;ERR248976;SRR5052626;SRR5043005;ERR266516;SRR5052625;SRR5043014;SRR13399077;SRR5052588;SRR5052601;SRR5052598;SRR5052581;SRR5043025	25	NZ_CP009360.4	492322	C	G	MODERATE	KV38_RS02460	WP_095764010.1	missense_variant	p.Ile30Met	I-30-M
SRR13399195;SRR13827030;SRR6045147;SRR13399105;SRR6045754;SRR1735642;SRR13399199;SRR13399182;SRR4941851;SRR6044824;SRR6045830;SRR5043011;SRR13399208;SRR5043009;SRR13399146;SRR6044973;SRR6046893;SRR6918276;SRR6046073;SRR1735697;SRR13399187;SRR5950818;SRR6046467;SRR6046715;SRR6045669;SRR6045306;SRR6046741;SRR6045488;SRR5950819;SRR6046228;SRR1735647;SRR13399202;SRR13399126;SRR13399175;SRR1735620;SRR…	200	NZ_CP009360.4	492326	A	G	MODERATE	KV38_RS02460	WP_095764010.1	missense_variant	p.Ile32Val	I-32-V
SRR13399195;SRR13827030;SRR6045147;SRR13399105;SRR6045754;SRR1735642;SRR13399199;SRR13399182;SRR4941851;SRR6044824;SRR6045830;SRR5043011;SRR13399208;SRR5043009;SRR13399146;SRR6044973;SRR6046893;SRR6918276;SRR6046073;SRR1735697;SRR13399187;SRR5950818;SRR6046467;SRR6046715;SRR6045669;SRR6045306;SRR6046741;SRR6045488;SRR5950819;SRR6046228;SRR1735647;SRR13399202;SRR13399126;SRR13399175;SRR1735620;SRR…	197	NZ_CP009360.4	492443	G	C	MODERATE	KV38_RS02460	WP_095764010.1	missense_variant	p.Ala71Pro	A-71-P
SRR13399195;SRR1735642;SRR13399182;SRR4941851;SRR6044824;SRR5043009;SRR13399146;SRR6046893;SRR6918276;SRR6046715;SRR6045669;SRR6046741;SRR1735647;SRR13399175;SRR1735620;SRR5043027;SRR6918279;SRR6046195;SRR6045903;SRR6045631;SRR6046167;SRR6045140;SRR5043015;SRR1735683;SRR13399174;SRR13399068;SRR13399209;SRR5043007;SRR5052616;SRR6045239;SRR5043003;SRR1735709;SRR5043029;SRR1735625;SRR5043013;SRR6046…	80	NZ_CP009360.4	493026	C	A	MODERATE	KV38_RS02460	WP_095764010.1	missense_variant	p.Pro265Gln	P-265-Q
SRR13399195;SRR13827030;SRR1735642;SRR13399182;SRR4941851;SRR6044824;SRR5043011;SRR13399208;SRR5043009;SRR13399146;SRR6046893;SRR6918276;SRR6046715;SRR6045669;SRR6045306;SRR6046741;SRR1735647;SRR13399175;SRR1735620;SRR5043027;SRR6046074;SRR6918279;SRR6045903;SRR6045194;SRR13399168;SRR6045631;SRR6046337;SRR6046167;SRR6045140;SRR6046823;SRR5043015;SRR1735683;SRR13399174;SRR6046547;SRR13399068;SRR13…	130	NZ_CP009360.4	495938	G	T	MODERATE	KV38_RS02475	WP_003875632.1	missense_variant	p.Asp81Glu	D-81-E
SRR13399195;SRR13827030;SRR1735642;SRR13399182;SRR4941851;SRR6044824;SRR5043011;SRR13399208;SRR5043009;SRR13399146;SRR6046893;SRR6918276;SRR6046715;SRR6045669;SRR6045306;SRR6046741;SRR1735647;SRR13399175;SRR1735620;SRR5043027;SRR6046074;SRR6918279;SRR6046195;SRR6045903;SRR6045194;SRR13399168;SRR6045631;SRR6046337;SRR6046167;SRR6045140;SRR6046823;SRR5043015;SRR1735683;SRR13399174;SRR6046547;SRR133…	131	NZ_CP009360.4	497009	A	G	MODERATE	KV38_RS02485	WP_033719139.1	missense_variant	p.Thr10Ala	T-10-A
SRR13399195;SRR13827030;SRR1735642;SRR13399182;SRR4941851;SRR6044824;SRR5043011;SRR13399208;SRR5043009;SRR13399146;SRR6046893;SRR6918276;SRR6046715;SRR6045669;SRR6045306;SRR6046741;SRR1735647;SRR13399175;SRR1735620;SRR5043027;SRR6046074;SRR6918279;SRR6046195;SRR6045903;SRR6045194;SRR13399168;SRR6045631;SRR6046337;SRR6046167;SRR6045140;SRR6046823;SRR5043015;SRR1735683;SRR13399174;SRR6046547;SRR133…	131	NZ_CP009360.4	497016	T	C	MODERATE	KV38_RS02485	WP_033719139.1	missense_variant	p.Val12Ala	V-12-A
SRR13399195;SRR13827030;SRR1735642;SRR13399182;SRR4941851;SRR6044824;SRR5043011;SRR13399208;SRR5043009;SRR13399146;SRR6046893;SRR6918276;SRR6046715;SRR6045669;SRR6045306;SRR6046741;SRR1735647;SRR13399175;SRR1735620;SRR5043027;SRR6046074;SRR6918279;SRR6045903;SRR6045194;SRR13399168;SRR6045631;SRR6046337;SRR6046167;SRR6045140;SRR6046823;SRR5043015;SRR1735683;SRR13399174;SRR6046547;SRR13399068;SRR13…	129	NZ_CP009360.4	497205	G	C	MODERATE	KV38_RS02485	WP_033719139.1	missense_variant	p.Gly75Ala	G-75-A
SRR13399195;SRR13827030;SRR13399105;SRR1735642;SRR13399199;SRR13399182;SRR4941851;SRR6044824;SRR5043011;SRR13399208;SRR5043009;SRR13399146;SRR13827019;SRR6046893;SRR13399123;SRR6918276;SRR6046073;SRR13399187;SRR5950818;SRR6046715;SRR6045669;SRR6045306;SRR6046741;SRR5950819;SRR1735647;SRR13399126;SRR13399175;SRR1735620;SRR5043027;SRR6045766;SRR6046074;SRR13399110;SRR6918279;SRR6046195;SRR6045903;S…	171	NZ_CP009360.4	497516	C	T	MODERATE	KV38_RS02485	WP_033719139.1	missense_variant	p.His179Tyr	H-179-Y
SRR13399195;SRR13827030;SRR13399105;SRR6045754;SRR1735642;SRR13399199;SRR13399182;SRR4941851;SRR6044824;SRR5043011;SRR13399208;SRR5043009;SRR13399146;SRR6046893;SRR6918276;SRR6046073;SRR13399187;SRR5950818;SRR6046715;SRR6045669;SRR6045306;SRR6046741;SRR5950819;SRR1735647;SRR13399126;SRR13399175;SRR1735620;SRR5043027;SRR6045766;SRR6046074;SRR13399110;SRR6918279;SRR6045903;SRR6045194;SRR13399168;SR…	161	NZ_CP009360.4	497674	G	A	MODERATE	KV38_RS02490	WP_033719138.1	missense_variant	p.Ala3Thr	A-3-T
SRR13399195;SRR13827030;SRR6045754;SRR1735642;SRR13399182;SRR4941851;SRR6044824;SRR5043011;SRR13399208;SRR5043009;SRR13399146;SRR13827019;SRR6046893;SRR13399123;SRR6918276;SRR6046715;SRR6045669;SRR6045306;SRR6046741;SRR1735647;SRR13399175;SRR1735620;SRR5043027;SRR6046074;SRR6918279;SRR6046195;SRR6045903;SRR6045194;SRR13399168;SRR6045631;SRR6046337;SRR6046167;SRR6045140;SRR6045956;SRR6046823;SRR50…	142	NZ_CP009360.4	497996	C	G	MODERATE	KV38_RS02490	WP_033719138.1	missense_variant	p.Ala110Gly	A-110-G
SRR13399195;SRR13827030;SRR13399105;SRR1735642;SRR13399199;SRR13399182;SRR4941851;SRR6044824;SRR5043011;SRR13399208;SRR5043009;SRR13399146;SRR13827019;SRR6046893;SRR13399123;SRR6918276;SRR6046073;SRR13399187;SRR5950818;SRR6046715;SRR6045669;SRR6045306;SRR6046741;SRR5950819;SRR1735647;SRR13399126;SRR13399175;SRR1735620;SRR5043027;SRR6045766;SRR6046074;SRR13399110;SRR6918279;SRR6046195;SRR6045903;S…	171	NZ_CP009360.4	498104	C	G	MODERATE	KV38_RS02490	WP_033719138.1	missense_variant	p.Ala146Gly	A-146-G
SRR13399195;SRR13827030;SRR13399105;SRR1735642;SRR13399199;SRR13399182;SRR4941851;SRR6044824;SRR5043011;SRR13399208;SRR5043009;SRR13399146;SRR6046893;SRR6918276;SRR6046073;SRR13399187;SRR5950818;SRR6046715;SRR6045669;SRR6045306;SRR6046741;SRR5950819;SRR1735647;SRR13399126;SRR13399175;SRR1735620;SRR5043027;SRR6045766;SRR6046074;SRR13399110;SRR6918279;SRR6046195;SRR6045903;SRR6045194;SRR13399168;SR…	164	NZ_CP009360.4	498617	G	C	MODERATE	KV38_RS02495	WP_023864190.1	missense_variant	p.Ser141Thr	S-141-T
SRR13399195;SRR13827030;SRR1735642;SRR13399182;SRR4941851;SRR6044824;SRR5043011;SRR13399208;SRR5043009;SRR13399146;SRR6046893;SRR6918276;SRR6046715;SRR6045669;SRR6045306;SRR6046741;SRR1735647;SRR13399175;SRR1735620;SRR5043027;SRR6046074;SRR6918279;SRR6046195;SRR6045903;SRR6045194;SRR13399168;SRR6045631;SRR6046337;SRR6046167;SRR6045140;SRR6046823;SRR5043015;SRR1735683;SRR13399174;SRR6046547;SRR133…	131	NZ_CP009360.4	499193	G	C	MODERATE	KV38_RS02495	WP_023864190.1	missense_variant	p.Gly333Ala	G-333-A
SRR13399195;SRR13827030;SRR1735642;SRR13399182;SRR4941851;SRR6044824;SRR5043011;SRR13399208;SRR5043009;SRR13399146;SRR6046893;SRR6918276;SRR6046715;SRR6045669;SRR6045306;SRR6046741;SRR1735647;SRR13399175;SRR1735620;SRR5043027;SRR6046074;SRR6918279;SRR6045903;SRR6045194;SRR13399168;SRR6045631;SRR6046337;SRR6046167;SRR6045140;SRR6046823;SRR5043015;SRR1735683;SRR13399174;SRR6046547;SRR13399068;SRR13…	129	NZ_CP009360.4	499417	A	T	MODERATE	KV38_RS02495	WP_023864190.1	missense_variant	p.Thr408Ser	T-408-S
SRR13399195;SRR13827030;SRR6045754;SRR1735642;SRR13399182;SRR4941851;SRR6044824;SRR5043011;SRR13399208;SRR5043009;SRR13399146;SRR6046893;SRR6918276;SRR6045669;SRR6045306;SRR6046741;SRR1735647;SRR13399175;SRR1735620;SRR5043027;SRR6046074;SRR6918279;SRR6046195;SRR6045903;SRR6045194;SRR13399168;SRR6045631;SRR6046337;SRR6046167;SRR6045140;SRR6045956;SRR6046823;SRR5043015;SRR1735683;SRR13399174;SRR133…	131	NZ_CP009360.4	500608	C	T	MODERATE	KV38_RS02505	WP_170924369.1	missense_variant	p.Ala14Val	A-14-V
SRR13399195;SRR13827030;SRR13399105;SRR6045754;SRR1735642;SRR13399199;SRR13399182;SRR4941851;SRR6044824;SRR5043011;SRR13399208;SRR5043009;SRR13399146;SRR6046893;SRR6918276;SRR6046073;SRR13399187;SRR5950818;SRR6046715;SRR6045669;SRR6045306;SRR6046741;SRR5950819;SRR1735647;SRR13399126;SRR13399175;SRR1735620;SRR5043027;SRR6045766;SRR6046074;SRR13399110;SRR6918279;SRR6046195;SRR6045903;SRR6045194;SRR…	166	NZ_CP009360.4	500611	T	A	MODERATE	KV38_RS02505	WP_170924369.1	missense_variant	p.Phe15Tyr	F-15-Y
SRR13399195;SRR13827030;SRR13399105;SRR1735642;SRR13399199;SRR13399182;SRR4941851;SRR6044824;SRR5043011;SRR13399208;SRR5043009;SRR13399146;SRR6046893;SRR6918276;SRR6046073;SRR13399187;SRR5950818;SRR6046715;SRR6045669;SRR6045306;SRR6046741;SRR5950819;SRR1735647;SRR13399126;SRR13399175;SRR1735620;SRR5043027;SRR6046074;SRR13399110;SRR6918279;SRR6045903;SRR6045194;SRR13399168;SRR6045631;SRR6046337;SR…	159	NZ_CP009360.4	501327	A	G	MODERATE	KV38_RS02505	WP_170924369.1	missense_variant	p.Ile254Val	I-254-V
SRR13399195;SRR13827030;SRR13399105;SRR1735642;SRR13399199;SRR13399182;SRR4941851;SRR6044824;SRR5043011;SRR13399208;SRR5043009;SRR13399146;SRR13827019;SRR6046893;SRR6918276;SRR6046073;SRR13399187;SRR5950818;SRR6046715;SRR6045669;SRR6045306;SRR6046741;SRR5950819;SRR1735647;SRR13399126;SRR13399175;SRR1735620;SRR5043027;SRR6045766;SRR6046074;SRR13399110;SRR6918279;SRR6046195;SRR6045903;SRR6045194;SR…	173	NZ_CP009360.4	501855	G	A	MODERATE	KV38_RS02510	WP_033719135.1	missense_variant	p.Ala319Val	A-319-V
SRR13399195;SRR13827030;SRR1735642;SRR13399182;SRR4941851;SRR6044824;SRR5043011;SRR13399208;SRR5043009;SRR13399146;SRR6046893;SRR6918276;SRR6046715;SRR6045669;SRR6045306;SRR6046741;SRR1735647;SRR13399175;SRR1735620;SRR5043027;SRR6046074;SRR6918279;SRR6045903;SRR6045194;SRR13399168;SRR6045631;SRR6046337;SRR6046167;SRR6045140;SRR6046823;SRR5043015;SRR1735683;SRR13399174;SRR6046547;SRR13399068;SRR13…	128	NZ_CP009360.4	502234	C	T	MODERATE	KV38_RS02510	WP_033719135.1	missense_variant	p.Gly193Ser	G-193-S
SRR13399195;SRR13827030;SRR13399105;SRR1735642;SRR13399199;SRR13399182;SRR4941851;SRR6044824;SRR5043011;SRR13399208;SRR5043009;SRR13399146;SRR13827019;SRR6046893;SRR6918276;SRR6046073;SRR13399187;SRR5950818;SRR6046715;SRR6045669;SRR6045306;SRR6046741;SRR5950819;SRR1735647;SRR13399126;SRR13399175;SRR1735620;SRR5043027;SRR6045766;SRR6046074;SRR13399110;SRR6918279;SRR6046195;SRR6045903;SRR6045194;SR…	171	NZ_CP009360.4	502351	A	G	MODERATE	KV38_RS02510	WP_033719135.1	missense_variant	p.Trp154Arg	W-154-R
SRR13399195;SRR13827030;SRR1735642;SRR13399182;SRR4941851;SRR6044824;SRR5043011;SRR13399208;SRR5043009;SRR13399146;SRR6046893;SRR6918276;SRR6046715;SRR6045669;SRR6045306;SRR6046741;SRR1735647;SRR13399175;SRR1735620;SRR5043027;SRR6046074;SRR6918279;SRR6045903;SRR6045194;SRR13399168;SRR6045631;SRR6046337;SRR6046167;SRR6045140;SRR6046823;SRR5043015;SRR1735683;SRR13399174;SRR6046547;SRR13399068;SRR13…	128	NZ_CP009360.4	502746	G	C	MODERATE	KV38_RS02510	WP_033719135.1	missense_variant	p.Ala22Gly	A-22-G
SRR13399195;SRR13827030;SRR13399105;SRR1735642;SRR13399199;SRR13399182;SRR4941851;SRR6044824;SRR5043011;SRR13399208;SRR5043009;SRR13399146;SRR13827019;SRR6046893;SRR6918276;SRR6046073;SRR13399187;SRR5950818;SRR6046715;SRR6045669;SRR6045306;SRR6046741;SRR5950819;SRR1735647;SRR13399126;SRR13399175;SRR1735620;SRR5043027;SRR6045766;SRR6046074;SRR13399110;SRR6918279;SRR6046195;SRR6045903;SRR6045194;SR…	175	NZ_CP009360.4	503975	T	G	MODERATE	KV38_RS02515	WP_033719134.1	missense_variant	p.Tyr330Asp	Y-330-D
SRR13399195;SRR13827030;SRR13399105;SRR6045754;SRR1735642;SRR13399199;SRR13399182;SRR4941851;SRR6044824;SRR5043011;SRR13399208;SRR5043009;SRR13399146;SRR13827019;SRR6046893;SRR6918276;SRR6046073;SRR13399187;SRR5950818;SRR6046715;SRR6045669;SRR6045306;SRR6046741;SRR5950819;SRR1735647;SRR13399126;SRR13399175;SRR1735620;SRR5043027;SRR6045766;SRR6046074;SRR6918279;SRR6046195;SRR6045903;SRR6045194;SRR…	169	NZ_CP009360.4	504696	T	C	MODERATE	KV38_RS02515	WP_033719134.1	missense_variant	p.Leu570Ser	L-570-S
SRR13399195;SRR1735642;SRR13399182;SRR4941851;SRR6044824;SRR5043009;SRR13399146;SRR13827019;SRR6046893;SRR6918276;SRR6046715;SRR6045669;SRR6046741;SRR1735647;SRR13399175;SRR1735620;SRR5043027;SRR6918279;SRR6045903;SRR6045194;SRR6045631;SRR6046167;SRR6045140;SRR5043015;SRR1735683;SRR13399174;SRR13399068;SRR13399209;SRR5043007;SRR5052616;SRR5043003;SRR1735709;SRR5043029;SRR1735625;SRR5043013;SRR604…	79	NZ_CP009360.4	504699	C	G	MODERATE	KV38_RS02515	WP_033719134.1	missense_variant	p.Ala571Gly	A-571-G
SRR13399195;SRR1735642;SRR13399182;SRR4941851;SRR6044824;SRR5043009;SRR6046893;SRR6918276;SRR6046715;SRR6045669;SRR6046741;SRR1735647;SRR13399175;SRR1735620;SRR5043027;SRR6045903;SRR6045194;SRR6045631;SRR6046167;SRR6045140;SRR5043015;SRR1735683;SRR13399174;SRR13399068;SRR13399209;SRR5043007;SRR5052616;SRR5043003;SRR1735709;SRR5043029;SRR1735625;SRR6045922;SRR1735597;SRR6046804;SRR6045980;SRR13399…	65	NZ_CP009360.4	505110	A	T	MODERATE	KV38_RS02515	WP_033719134.1	missense_variant	p.Gln708Leu	Q-708-L
SRR13399195;SRR13399105;SRR1735642;SRR13399199;SRR13399182;SRR4941851;SRR6044824;SRR5043009;SRR13827019;SRR6046893;SRR6918276;SRR6046073;SRR13399187;SRR5950818;SRR6046715;SRR6045669;SRR6046741;SRR5950819;SRR1735647;SRR13399126;SRR13399175;SRR1735620;SRR5043027;SRR6046195;SRR6045903;SRR6045194;SRR6045631;SRR6046167;SRR6045140;SRR1735636;SRR13399197;SRR5043015;SRR1735683;SRR13399174;SRR13399068;SRR…	100	NZ_CP009360.4	505134	T	C	MODERATE	KV38_RS02515	WP_033719134.1	missense_variant	p.Val716Ala	V-716-A
SRR13399195;SRR1735642;SRR13399182;SRR4941851;SRR6044824;SRR5043009;SRR13399146;SRR6046893;SRR6918276;SRR6046715;SRR6045669;SRR6046741;SRR1735647;SRR13399175;SRR1735620;SRR5043027;SRR6918279;SRR6045903;SRR6045194;SRR6045631;SRR6046167;SRR6045140;SRR5043015;SRR1735683;SRR13399174;SRR13399068;SRR13399209;SRR5043007;SRR5052616;SRR5043003;SRR1735709;SRR5043029;SRR1735625;SRR5043013;SRR6045922;SRR1735…	72	NZ_CP009360.4	505307	G	T	MODERATE	KV38_RS02515	WP_033719134.1	missense_variant	p.Ala774Ser	A-774-S
SRR13399195;SRR6045147;SRR13399105;SRR1735642;SRR13399199;SRR13399182;SRR4941851;SRR6044824;SRR5043009;SRR13399146;SRR6046893;SRR6918276;SRR6046073;SRR1735697;SRR13399187;SRR5950818;SRR6046467;SRR6046715;SRR6045669;SRR6046741;SRR6045488;SRR5950819;SRR1735647;SRR13399126;SRR13399175;SRR1735620;SRR5043027;SRR6918279;SRR6046195;SRR6045903;SRR6045194;SRR6045631;SRR6046167;SRR6045140;SRR6045956;SRR173…	114	NZ_CP009360.4	505962	G	C	MODERATE	KV38_RS02520	WP_011723650.1	missense_variant	p.Leu300Val	L-300-V
SRR13399195;SRR13827030;SRR6045147;SRR13399105;SRR1735642;SRR13399199;SRR13399182;SRR4941851;SRR6044824;SRR5043011;SRR13399208;SRR5043009;SRR13399146;SRR6046893;SRR6918276;SRR6046073;SRR1735697;SRR13399187;SRR5950818;SRR6046467;SRR6046715;SRR6045669;SRR6045306;SRR6046741;SRR6045488;SRR5950819;SRR1735647;SRR13399126;SRR13399175;SRR1735620;SRR5043027;SRR6045766;SRR6046074;SRR6918279;SRR6046195;SRR6…	177	NZ_CP009360.4	506962	C	A	MODERATE	KV38_RS02525	WP_033719133.1	missense_variant	p.Ala276Ser	A-276-S
[truncated: 54,589 more rows]

## Sheet: B
Supplementary File 1B: M. avium genome alignment output with percentate (%) mapped and paired post BWA analysis.
Raw_Read	%Mapped	%Paired
[truncated: 328 more rows]
