# Supplementary material for: Development of a Spectral Library for the Discovery of Altered Genomic Events in Mycobacterium avium Associated With Virulence Using Mass Spectrometry–Based Proteogenomic Analysis
Source: Mol Cell Proteomics. 2023 Mar 21;22(5):100533. doi: 10.1016/j.mcpro.2023.100533 (PMC10149365; doi:10.1016/j.mcpro.2023.100533)
Supplement: Supplemental File S2 [file mmc2.xlsx]

## Sheet: A
Supplementary File 2A: Proteins identifed from the database search of DDA raw data against M. avium proteome
Checked	Protein FDR Confidence: Combined	Master	Accession	Description	Exp. q-value: Combined	Sum PEP Score	Coverage [%]	# Peptides	# PSMs	# Unique Peptides	# Protein Groups	# AAs	MW [kDa]	calc. pI	Score MS Amanda 2.0: MS Amanda 2.0	Score Sequest HT: Sequest HT	# Peptides (by Search Engine): MS Amanda 2.0	# Peptides (by Search Engine): Sequest HT	Found in Sample: [S1] F1: Sample, Proteome_search	Modifications
FALSE	High	IsMasterProtein	WP_009979353.1	MULTISPECIES: chaperonin GroEL [Mycobacterium avium complex (MAC)]	0	610.479	82	74	1618	72	1	541	56.6	4.92	414.26	4727.58	1	73	High
FALSE	High	IsMasterProtein	WP_033726107.1	non-ribosomal peptide synthetase [Mycobacterium avium]	0	531.352	32	101	618	80	1	3415	366	4.97		1704.97		101	High
FALSE	High	IsMasterProtein	WP_011726094.1	MULTISPECIES: DNA-directed RNA polymerase subunit beta' [Mycobacterium avium complex (MAC)]	0	504.174	71	91	652	91	1	1316	146.9	6.2		1691.29		91	High
FALSE	High	IsMasterProtein	WP_085978600.1	MULTISPECIES: DNA-directed RNA polymerase subunit beta [Mycobacterium avium complex (MAC)]	0	414.83	59	71	509	71	1	1169	129.1	5.05		1346.54		71	High
FALSE	High	IsMasterProtein	WP_011726032.1	MULTISPECIES: chaperonin GroEL [Mycobacterium avium complex (MAC)]	0	389.249	73	54	692	52	1	538	55.8	5		2210.62		54	High
FALSE	High	IsMasterProtein	WP_033717957.1	type I polyketide synthase [Mycobacterium avium]	0	383.083	30	80	351	80	1	3092	327.9	5.14		847.48		80	High
FALSE	High	IsMasterProtein	sp		0	356.748	80	64	559	58	1	607	69.2	6.18		1534.83		64	High
FALSE	High	IsMasterProtein	WP_009976895.1	MULTISPECIES: isocitrate lyase ICL2 [Mycobacterium avium complex (MAC)]	0	339.719	56	57	543	57	1	762	85.2	5.54	2713.65	1397.46	1	56	High
FALSE	High	IsMasterProtein	WP_019684762.1	MULTISPECIES: ATP-dependent protease ATP-binding subunit ClpC [Mycobacterium avium complex (MAC)]	0	330.077	51	61	364	56	1	843	93.3	5.88		1017.2		61	High
FALSE	High	IsMasterProtein	WP_071321353.1	acyltransferase domain-containing protein [Mycobacterium avium]	0	316.437	37	62	318	62	1	1791	192.8	4.91		888.64		62	High
FALSE	High	IsMasterProtein	WP_003873538.1	MULTISPECIES: elongation factor Tu [Mycobacterium avium complex (MAC)]	0	314.029	93	37	981	37	1	396	43.7	5.33		2536.67		37	High
FALSE	High	IsMasterProtein	WP_003877295.1	MULTISPECIES: F0F1 ATP synthase subunit alpha [Mycobacterium avium complex (MAC)]	0	310.266	63	51	532	51	1	554	60	5		1415.74		51	High
FALSE	High	IsMasterProtein	WP_033710533.1	MULTISPECIES: NADH-quinone oxidoreductase subunit G [Mycobacterium avium complex (MAC)]	0	310.041	61	45	396	45	1	803	85	5.35	1276.23	1128.29	1	44	High
FALSE	High	IsMasterProtein	WP_033718464.1	acetyl/propionyl/methylcrotonyl-CoA carboxylase subunit alpha [Mycobacterium avium]	0	309.661	70	43	593	43	1	598	63.4	5.44		1527.62		43	High
FALSE	High	IsMasterProtein	WP_009976853.1	MULTISPECIES: catalase/peroxidase HPI [Mycobacterium avium complex (MAC)]	0	304.983	69	51	559	51	1	748	81.6	5.05	5035.51	1246.45	2	49	High
FALSE	High	IsMasterProtein	WP_033718265.1	aconitate hydratase [Mycobacterium avium]	0	302.732	54	49	373	49	1	937	101.5	5.03		980.17		49	High
FALSE	High	IsMasterProtein	WP_009979614.1	MULTISPECIES: fumarate reductase/succinate dehydrogenase flavoprotein subunit [Mycobacterium avium complex (MAC)]	0	279.876	57	50	419	50	1	646	70.5	6.11		1109.54		50	High
FALSE	High	IsMasterProtein	WP_003875165.1	MULTISPECIES: polyribonucleotide nucleotidyltransferase [Mycobacterium avium complex (MAC)]	0	276.182	53	43	394	43	1	757	80.5	4.87		1101.49		43	High
FALSE	High	IsMasterProtein	WP_023869977.1	4Fe-4S dicluster domain-containing protein [Mycobacterium avium]	0	269.157	40	40	324	40	1	964	103.4	6.9		938.28		40	High
FALSE	High	IsMasterProtein	WP_003877884.1	MULTISPECIES: type VII secretion protein EccC [Mycobacterium avium complex (MAC)]	0	266.843	39	56	276	56	1	1389	152.3	5.43		725.29		56	High
FALSE	High	IsMasterProtein	WP_023869480.1	transketolase [Mycobacterium avium]	0	264.491	61	38	349	38	1	699	75.4	4.96		988.45		38	High
FALSE	High	IsMasterProtein	WP_071321392.1	multifunctional oxoglutarate decarboxylase/oxoglutarate dehydrogenase thiamine pyrophosphate-binding subunit/dihydrolipoyllysine-residue succinyltransferase subunit [Mycobacterium avium]	0	259.275	42	48	256	48	1	1247	137.1	5.99		636.43		48	High
FALSE	High	IsMasterProtein	WP_003879424.1	MULTISPECIES: elongation factor G [Mycobacterium avium complex (MAC)]	0	257.972	59	44	272	44	1	701	77.2	5.08		707.94		44	High
FALSE	High	IsMasterProtein	WP_003874564.1	MULTISPECIES: adenosylhomocysteinase [Mycobacterium avium complex (MAC)]	0	248.021	65	41	369	41	1	496	54.5	5.06	6991.99	797.2	2	39	High
FALSE	High	IsMasterProtein	WP_003872218.1	MULTISPECIES: DivIVA domain-containing protein [Mycobacterium avium complex (MAC)]	0	240.519	91	34	451	34	1	260	28	4.72	1680.16	1135.29	1	33	High
FALSE	High	IsMasterProtein	WP_071321491.1	preprotein translocase subunit SecA [Mycobacterium avium]	0	234.174	47	45	201	45	1	940	105.2	5.36		483.46		45	High
FALSE	High	IsMasterProtein	WP_033718437.1	NADP-dependent isocitrate dehydrogenase [Mycobacterium avium]	0	223.556	54	41	283	41	1	745	83.1	6.21		737.93		41	High
FALSE	High	IsMasterProtein	WP_023869045.1	MULTISPECIES: long-chain fatty acid--CoA ligase [Mycobacterium avium complex (MAC)]	0	217.442	55	30	245	30	1	600	64.5	5.68	351.26	640.54	1	30	High	Acetyl [N-Term]
FALSE	High	IsMasterProtein	WP_003873857.1	MULTISPECIES: ATP-dependent chaperone ClpB [Mycobacterium avium complex (MAC)]	0	215.561	39	41	236	36	1	848	92.6	5.26		622.25		41	High
FALSE	High	IsMasterProtein	WP_011723278.1	MULTISPECIES: DNA gyrase subunit A [Mycobacterium avium complex (MAC)]	0	207.015	52	40	252	40	1	839	92.3	5.49	2864.44	605.94	1	39	High
FALSE	High	IsMasterProtein	WP_009974458.1	MULTISPECIES: fadD32 [Mycobacterium avium complex (MAC)]	0	203.274	54	34	240	34	1	632	69.3	6.14		633.59		34	High
FALSE	High	IsMasterProtein	WP_009978231.1	MULTISPECIES: HU family DNA-binding protein [Mycobacterium avium complex (MAC)]	0	199.766	50	18	1005	18	1	212	21.9	11.94	2680.85	3186.23	1	18	High	Acetyl [N-Term]
FALSE	High	IsMasterProtein	WP_033713039.1	MULTISPECIES: type I DNA topoisomerase [Mycobacterium avium complex (MAC)]	0	198.664	48	43	186	43	1	932	102.3	6.28		424.99		43	High
FALSE	High	IsMasterProtein	WP_009974399.1	MULTISPECIES: glutamate synthase large subunit [Mycobacterium avium complex (MAC)]	0	197.741	36	43	138	43	1	1527	166.1	5.94		333.65		43	High
FALSE	High	IsMasterProtein	WP_003873515.1	MULTISPECIES: 50S ribosomal protein L2 [Mycobacterium avium complex (MAC)]	0	196.324	71	24	283	24	1	280	30.4	11.34		924.96		24	High
FALSE	High	IsMasterProtein	WP_009975594.1	MULTISPECIES: malate dehydrogenase [Mycobacterium avium complex (MAC)]	0	193.536	73	30	235	30	1	329	34.6	4.96		703.31		30	High
FALSE	High	IsMasterProtein	WP_003872701.1	MULTISPECIES: acetyl-CoA C-acetyltransferase [Mycobacterium avium complex (MAC)]	0	191.336	71	27	250	27	1	405	42.7	5.19		754.14		27	High
FALSE	High	IsMasterProtein	WP_062888078.1	MULTISPECIES: transcription termination factor Rho [Mycobacterium avium complex (MAC)]	0	191.236	45	34	349	34	1	620	66.9	5.85		814		34	High
FALSE	High	IsMasterProtein	WP_071321427.1	malate synthase G [Mycobacterium avium]	0	189.82	42	35	284	35	1	734	80.3	4.97		716.86		35	High
FALSE	High	IsMasterProtein	WP_009979480.1	MULTISPECIES: molecular chaperone DnaK [Mycobacterium avium complex (MAC)]	0	188.717	56	35	334	35	1	623	66.5	4.87		903.91		35	High
FALSE	High	IsMasterProtein	WP_016705823.1	MULTISPECIES: aldehyde dehydrogenase family protein [Mycobacterium avium complex (MAC)]	0	188.528	63	31	225	31	1	474	51.5	8.76		554.1		31	High
FALSE	High	IsMasterProtein	WP_071321396.1	glycosyltransferase family 1 protein [Mycobacterium avium]	0	185.365	46	31	165	31	1	870	95.8	5.22		492.3		31	High
FALSE	High	IsMasterProtein	sp|KKA1_ECOLX	sp|KKA1_ECOLX	0	183.66	70	20	540	20	1	271	30.9	5.39	2512.48	1510.2	1	19	High
FALSE	High	IsMasterProtein	WP_009979780.1	SDR family oxidoreductase [Mycobacterium avium]	0	181.029	95	25	298	25	1	287	30.1	5.85		844.57		25	High
FALSE	High	IsMasterProtein	WP_009974152.1	MULTISPECIES: DNA topoisomerase (ATP-hydrolyzing) subunit B [Mycobacterium avium complex (MAC)]	0	179.621	52	35	196	35	1	677	74.5	6.52		502.42		35	High
FALSE	High	IsMasterProtein	WP_031353751.1	long-chain-fatty-acid--CoA ligase FadD2 [Mycobacterium avium]	0	175.962	51	31	201	31	1	561	60.8	6.33		507.85		31	High
FALSE	High	IsMasterProtein	WP_011725650.1	MULTISPECIES: translation elongation factor Ts [Mycobacterium avium complex (MAC)]	0	174.862	72	26	216	26	1	275	29.1	5.3		647.62		26	High
FALSE	High	IsMasterProtein	WP_023868088.1	IMP dehydrogenase [Mycobacterium avium]	0	174.426	62	29	148	29	1	531	54.7	6.55	3069.6	366.86	1	28	High
FALSE	High	IsMasterProtein	WP_071321523.1	type VII secretion protein EccCa [Mycobacterium avium]	0	173.321	29	41	169	41	1	1403	154.6	6.4		399.94		41	High
FALSE	High	IsMasterProtein	WP_003876056.1	MULTISPECIES: type I glyceraldehyde-3-phosphate dehydrogenase [Mycobacterium avium complex (MAC)]	0	172.877	63	24	252	24	1	339	36.1	5.45		664.34		24	High
FALSE	High	IsMasterProtein	WP_044543515.1	enoyl-CoA hydratase/isomerase family protein [Mycobacterium avium]	0	172.781	48	37	179	37	1	715	76.2	5.67		414.31		37	High
FALSE	High	IsMasterProtein	WP_011726574.1	MULTISPECIES: fructose bisphosphate aldolase [Mycobacterium avium complex (MAC)]	0	171.958	70	22	279	22	1	297	32.1	5.22		738.87		22	High
FALSE	High	IsMasterProtein	WP_003873220.1	F0F1 ATP synthase subunit beta [Mycobacterium avium]	0	170.857	73	32	368	32	1	485	53.1	4.97	1574.55	934.79	1	31	High
FALSE	High	IsMasterProtein	WP_009979676.1	MULTISPECIES: phosphoenolpyruvate carboxykinase (GTP) [Mycobacterium avium complex (MAC)]	0	170.248	62	31	218	31	1	609	67.6	5.01		489.93		31	High
FALSE	High	IsMasterProtein	WP_009979616.1	MULTISPECIES: succinate dehydrogenase/fumarate reductase iron-sulfur subunit [Mycobacterium avium complex (MAC)]	0	167.702	73	27	202	27	1	248	28.6	6.4		536.33		27	High
FALSE	High	IsMasterProtein	WP_071321407.1	pyruvate dehydrogenase (acetyl-transferring), homodimeric type [Mycobacterium avium]	0	167.177	37	31	149	31	1	929	103.3	5.77	4713.6	380.36	1	30	High
FALSE	High	IsMasterProtein	WP_003873223.1	F0F1 ATP synthase subunit B/delta [Mycobacterium avium]	0	165.904	54	31	164	31	1	446	48.5	5.29		438.51		31	High
FALSE	High	IsMasterProtein	WP_031353972.1	methylcrotonoyl-CoA carboxylase [Mycobacterium avium]	0	165.688	63	32	216	32	1	529	56.8	6.38		565.26		32	High
FALSE	High	IsMasterProtein	WP_044543495.1	CoA transferase [Mycobacterium avium]	0	163.117	59	26	203	26	1	401	43	5.17		519.75		26	High
FALSE	High	IsMasterProtein	WP_009978240.1	MULTISPECIES: phosphoglycerate dehydrogenase [Mycobacterium avium complex (MAC)]	0	162.778	72	31	193	31	1	528	54.5	5		514.38		31	High
FALSE	High	IsMasterProtein	WP_023869505.1	carbamoyl-phosphate synthase large subunit [Mycobacterium avium]	0	161.759	41	41	150	41	1	1117	119.5	5.02		363.33		41	High
FALSE	High	IsMasterProtein	WP_071321493.1	signal peptide peptidase SppA [Mycobacterium avium]	0	160.91	55	29	178	29	1	595	62.8	5.97		452.35		29	High
FALSE	High	IsMasterProtein	WP_033710966.1	MULTISPECIES: serine hydroxymethyltransferase [Mycobacterium avium complex (MAC)]	0	158.915	68	27	164	27	1	426	45	6.16		443.07		27	High
FALSE	High	IsMasterProtein	WP_003873443.1	MULTISPECIES: DNA-directed RNA polymerase subunit alpha [Mycobacterium avium complex (MAC)]	0	158.625	59	28	266	28	1	347	37.7	4.78		640.76		28	High
FALSE	High	IsMasterProtein	WP_023868703.1	acyl-CoA dehydrogenase family protein [Mycobacterium avium]	0	157.588	68	28	207	28	1	388	41.3	5.22	6994.39	475.53	3	25	High
FALSE	High	IsMasterProtein	WP_003878760.1	MULTISPECIES: electron transfer flavoprotein subunit beta/FixA family protein [Mycobacterium avium complex (MAC)]	0	156.839	67	25	212	25	1	263	27.8	4.77		576.65		25	High
FALSE	High	IsMasterProtein	WP_011726014.1	beta-ketoacyl-ACP synthase [Mycobacterium avium]	0	156.58	58	21	210	10	1	419	44	5.47		482.64		21	High
FALSE	High	IsMasterProtein	sp		0	155.967	56	36	244	30	1	609	69.3	6.28		456.18		36	High
FALSE	High	IsMasterProtein	WP_023870193.1	30S ribosomal protein S4 [Mycobacterium avium]	0	155.751	75	27	176	27	1	201	23.5	10.07		482.62		27	High
FALSE	High	IsMasterProtein	WP_009976349.1	MULTISPECIES: molecular chaperone HtpG [Mycobacterium avium complex (MAC)]	0	155.215	36	31	159	31	1	644	72.8	4.93		397.91		31	High
FALSE	High	IsMasterProtein	WP_003876237.1	MULTISPECIES: 30S ribosomal protein S1 [Mycobacterium avium complex (MAC)]	0	153.609	52	32	218	32	1	480	53	4.96		589.27		32	High
FALSE	High	IsMasterProtein	WP_071321413.1	type I polyketide synthase [Mycobacterium avium]	0	153.509	12	35	125	34	1	4170	434.2	5.07		293.97		35	High
FALSE	High	IsMasterProtein	WP_009977561.1	MULTISPECIES: acyl-CoA dehydrogenase [Mycobacterium avium complex (MAC)]	0	152.963	47	26	170	24	1	609	65.8	4.94		438.21		26	High
FALSE	High	IsMasterProtein	WP_023868726.1	type I polyketide synthase [Mycobacterium avium]	0	152.59	15	40	120	40	1	3679	391.3	5.35	245.88	256.59	1	39	High
FALSE	High	IsMasterProtein	WP_019732632.1	MULTISPECIES: ADP-forming succinate--CoA ligase subunit beta [Mycobacterium avium complex (MAC)]	0	152.021	41	19	206	19	1	387	40.9	5.07		622.81		19	High
FALSE	High	IsMasterProtein	WP_003874526.1	MULTISPECIES: acyl-CoA carboxylase subunit beta [Mycobacterium avium complex (MAC)]	0	150.579	53	24	153	24	1	546	59	5.31	5637.27	343.45	2	22	High
FALSE	High	IsMasterProtein	WP_003873221.1	MULTISPECIES: F0F1 ATP synthase subunit gamma [Mycobacterium avium complex (MAC)]	0	150.327	67	27	188	27	1	304	33.6	5.35		529.75		27	High
FALSE	High	IsMasterProtein	WP_003872895.1	MULTISPECIES: citrate synthase [Mycobacterium avium complex (MAC)]	0	148.82	60	29	227	28	1	431	48.2	5.26		529.53		29	High
FALSE	High	IsMasterProtein	WP_003873495.1	MULTISPECIES: 30S ribosomal protein S5 [Mycobacterium avium complex (MAC)]	0	148.207	74	19	205	19	1	224	22.9	10.11	865.52	658.35	2	17	High
FALSE	High	IsMasterProtein	WP_019732368.1	UPF0182 family protein [Mycobacterium avium]	0	145.987	37	28	142	28	1	993	107.9	9.04		324.39		28	High
FALSE	High	IsMasterProtein	WP_011726078.1	MULTISPECIES: 30S ribosomal protein S3 [Mycobacterium avium complex (MAC)]	0	145.315	83	29	214	29	1	280	30.6	10.18		575.47		29	High
FALSE	High	IsMasterProtein	WP_003874105.1	MULTISPECIES: dihydroxy-acid dehydratase [Mycobacterium avium complex (MAC)]	0	144.707	51	26	159	26	1	575	59.5	5.34		476.69		26	High
FALSE	High	IsMasterProtein	WP_003872831.1	MULTISPECIES: succinate--CoA ligase subunit alpha [Mycobacterium avium complex (MAC)]	0	143.961	45	14	181	14	1	300	30.8	5.36		597.36		14	High
FALSE	High	IsMasterProtein	WP_033717418.1	acetyl-CoA C-acetyltransferase [Mycobacterium avium]	0	143.632	43	21	170	21	1	448	46.8	6.46	228.29	492.81	1	20	High
FALSE	High	IsMasterProtein	WP_003877535.1	MULTISPECIES: ribose-phosphate diphosphokinase [Mycobacterium avium complex (MAC)]	0	143.566	69	27	167	27	1	326	35.4	6.46		411.33		27	High
FALSE	High	IsMasterProtein	WP_033718532.1	HAMP domain-containing protein [Mycobacterium avium]	0	140.769	45	31	120	31	1	938	99.1	7.11		289.98		31	High
FALSE	High	IsMasterProtein	WP_019733037.1	MULTISPECIES: ketol-acid reductoisomerase [Mycobacterium avium complex (MAC)]	0	140.683	44	21	151	21	1	333	36	5.24		463.98		21	High
FALSE	High	IsMasterProtein	WP_031354036.1	beta-ketoacyl-ACP synthase [Mycobacterium avium]	0	140.608	62	22	204	11	1	419	44.2	5.67		495.11		22	High
FALSE	High	IsMasterProtein	sp		0	140.041	49	16	867	16	1	238	26.9	6.06		1821.83		16	High
FALSE	High	IsMasterProtein	WP_033719565.1	ribonuclease E/G [Mycobacterium avium]	0	139.378	30	31	126	31	1	956	103.2	4.69	546.54	355.09	1	30	High
FALSE	High	IsMasterProtein	WP_019733092.1	MULTISPECIES: 3-oxoacyl-ACP reductase [Mycobacterium avium complex (MAC)]	0	139.263	53	20	270	20	1	454	47.4	6.34		707.53		20	High
FALSE	High	IsMasterProtein	WP_011725584.1	MULTISPECIES: phage shock protein PspA [Mycobacterium avium complex (MAC)]	0	138.184	65	18	139	18	1	275	29.4	5.73		451.54		18	High
FALSE	High	IsMasterProtein	WP_033710734.1	MULTISPECIES: alanine--tRNA ligase [Mycobacterium avium complex (MAC)]	0	136.98	34	28	146	28	1	900	96.9	5.33		372.57		28	High
FALSE	High	IsMasterProtein	WP_011724213.1	MULTISPECIES: acetyl-CoA C-acetyltransferase [Mycobacterium avium complex (MAC)]	0	136.958	60	25	108	25	1	393	40.5	5.26		328.63		25	High
FALSE	High	IsMasterProtein	WP_009978243.1	MULTISPECIES: acetolactate synthase large subunit [Mycobacterium avium complex (MAC)]	0	136.777	47	23	153	23	1	622	65.9	5.95	3725.49	433.49	1	22	High
FALSE	High	IsMasterProtein	WP_023873941.1	MULTISPECIES: phosphopyruvate hydratase [Mycobacterium avium complex (MAC)]	0	135.833	51	22	201	22	1	429	44.9	4.65		554.47		22	High
FALSE	High	IsMasterProtein	WP_033719922.1	accessory Sec system translocase SecA2 [Mycobacterium avium]	0	135.823	38	27	98	27	1	777	85.1	5.02		248.52		27	High
FALSE	High	IsMasterProtein	WP_033725449.1	molybdopterin molybdotransferase MoeA [Mycobacterium avium]	0	135.115	53	25	177	25	1	428	44.5	6.43		474.75		25	High
FALSE	High	IsMasterProtein	WP_023870083.1	MinD/ParA family protein [Mycobacterium avium]	0	134.562	62	23	124	23	1	434	46.3	6.32		320.15		23	High
FALSE	High	IsMasterProtein	WP_165928408.1	MULTISPECIES: acyl-CoA dehydrogenase family protein [Mycobacterium avium complex (MAC)]	0	132.798	54	26	164	26	1	406	44.4	6.77		400.65		26	High
FALSE	High	IsMasterProtein	WP_003877740.1	MULTISPECIES: pyruvate kinase [Mycobacterium avium complex (MAC)]	0	132.495	43	23	125	23	1	472	50.4	5.29		345.39		23	High
FALSE	High	IsMasterProtein	WP_023869481.1	transaldolase [Mycobacterium avium]	0	131.711	63	25	227	25	1	373	40.3	4.88		569.07		25	High
FALSE	High	IsMasterProtein	WP_003874063.1	NADP-dependent succinic semialdehyde dehydrogenase [Mycobacterium avium]	0	131.663	50	21	179	21	1	472	49.9	4.91		454.56		21	High
FALSE	High	IsMasterProtein	WP_071321438.1	type I polyketide synthase [Mycobacterium avium]	0	131.314	17	32	104	30	1	2141	221.1	5.55		265.58		32	High
FALSE	High	IsMasterProtein	WP_003872557.1	MULTISPECIES: integration host factor MihF [Mycobacterium]	0	129.926	81	20	206	20	1	104	11.4	10.07	2928.68	529.04	3	17	High
FALSE	High	IsMasterProtein	WP_003875791.1	MULTISPECIES: encapsulin [Mycobacterium avium complex (MAC)]	0	129.851	63	20	178	20	1	265	28.6	4.86		479.39		20	High
FALSE	High	IsMasterProtein	WP_003874478.1	MULTISPECIES: succinate dehydrogenase flavoprotein subunit [Mycobacterium avium complex (MAC)]	0	129.601	51	27	114	27	1	584	64.3	6.43		318.18		27	High
FALSE	High	IsMasterProtein	WP_003875093.1	MULTISPECIES: 30S ribosomal protein S2 [Mycobacterium avium complex (MAC)]	0	129.383	73	19	181	19	1	276	30.1	6.43		472.26		19	High
FALSE	High	IsMasterProtein	WP_033713314.1	MULTISPECIES: 2-oxoglutarate dehydrogenase, E2 component, dihydrolipoamide succinyltransferase [Mycobacterium avium complex (MAC)]	0	129.251	28	18	174	18	1	598	61.9	4.83		570.21		18	High
FALSE	High	IsMasterProtein	WP_003873391.1	MULTISPECIES: co-chaperone GroES [Mycobacterium]	0	128.788	99	17	345	17	1	100	10.7	4.79	217.17	707.28	1	16	High
FALSE	High	IsMasterProtein	WP_003875901.1	acyl-CoA dehydrogenase family protein [Mycobacterium avium]	0	127.658	51	22	160	22	1	386	42.6	5.33	297.36	382.19	1	22	High	Acetyl [N-Term]
FALSE	High	IsMasterProtein	WP_003878966.1	MULTISPECIES: sulfurtransferase [Mycobacterium avium complex (MAC)]	0	127.18	62	27	206	27	1	298	33.4	5.44		460.22		27	High
FALSE	High	IsMasterProtein	WP_033718711.1	trypsin-like peptidase domain-containing protein [Mycobacterium avium]	0	126.988	55	19	161	19	1	488	48	7.06		432.28		19	High
FALSE	High	IsMasterProtein	WP_023868572.1	long-chain-acyl-CoA synthetase FadD6 [Mycobacterium avium]	0	126.534	45	25	121	25	1	592	63.7	6.4		352.67		25	High
FALSE	High	IsMasterProtein	WP_033718649.1	thiolase family protein [Mycobacterium avium]	0	126.474	49	15	120	15	1	382	39.8	5.44		325.48		15	High
FALSE	High	IsMasterProtein	WP_023869040.1	MULTISPECIES: ubiquinol-cytochrome c reductase iron-sulfur subunit [Mycobacterium avium complex (MAC)]	0	126.005	45	23	206	23	1	422	46.2	8.1		546.7		23	High
FALSE	High	IsMasterProtein	WP_009974449.1	MULTISPECIES: glycosyltransferase [Mycobacterium avium complex (MAC)]	0	125.961	29	21	126	21	1	628	70.4	7.06		316.99		21	High
FALSE	High	IsMasterProtein	WP_009977337.1	MULTISPECIES: universal stress protein [Mycobacterium avium complex (MAC)]	0	125.465	69	20	471	20	1	147	15.4	6.18		1210.16		20	High
FALSE	High	IsMasterProtein	WP_009976445.1	MULTISPECIES: acyl-CoA carboxylase subunit beta [Mycobacterium avium complex (MAC)]	0	124.859	49	24	137	24	1	473	50.1	6.06	2929.31	320.53	1	23	High
FALSE	High	IsMasterProtein	WP_062907992.1	SDR family NAD(P)-dependent oxidoreductase [Mycobacterium avium]	0	124.746	18	26	106	25	1	2125	220.4	5.49		283.2		26	High
FALSE	High	IsMasterProtein	WP_003875145.1	MULTISPECIES: translation initiation factor IF-2 [Mycobacterium avium complex (MAC)]	0	124.582	22	25	135	25	1	925	96.5	6.61		374.29		25	High
FALSE	High	IsMasterProtein	WP_003874979.1	MULTISPECIES: electron transfer flavoprotein subunit alpha/FixB family protein [Mycobacterium avium complex (MAC)]	0	123.916	68	18	262	18	1	318	32	4.78		834.57		18	High
FALSE	High	IsMasterProtein	WP_003877736.1	MULTISPECIES: indole-3-glycerol phosphate synthase TrpC [Mycobacterium avium complex (MAC)]	0	123.637	60	20	116	20	1	272	28.1	5.29		350.34		20	High
FALSE	High	IsMasterProtein	WP_044543494.1	aldehyde dehydrogenase family protein [Mycobacterium avium]	0	122.29	53	22	156	22	1	523	54.4	5.2	950.07	404.87	1	21	High
FALSE	High	IsMasterProtein	WP_009977609.1	MULTISPECIES: phosphoglycerate kinase [Mycobacterium avium complex (MAC)]	0	122.087	65	24	159	24	1	415	42.4	4.91		438.44		24	High
FALSE	High	IsMasterProtein	WP_003875756.1	MULTISPECIES: NDMA-dependent alcohol dehydrogenase [Mycobacterium avium complex (MAC)]	0	120.947	45	16	141	16	1	375	39.8	5.27		420.91		16	High
FALSE	High	IsMasterProtein	WP_071321386.1	3-hydroxyacyl-CoA dehydrogenase [Mycobacterium avium]	0	119.806	69	17	99	17	1	254	26.4	6.61		297.86		17	High
FALSE	High	IsMasterProtein	WP_003876911.1	MULTISPECIES: MinD/ParA family protein [Mycobacterium avium complex (MAC)]	0	119.581	56	16	132	16	1	341	37.7	7.66	4603.06	342.64	2	14	High
FALSE	High	IsMasterProtein	WP_003872332.1	MULTISPECIES: type I glutamate--ammonia ligase [Mycobacterium avium complex (MAC)]	0	119.441	46	21	192	21	1	478	53.7	5.12	319.4	465.53	1	20	High
FALSE	High	IsMasterProtein	WP_023869458.1	methylmalonyl-CoA mutase small subunit [Mycobacterium avium]	0	119.242	53	27	107	27	1	625	65.6	5.1	1518.57	256.83	3	24	High
FALSE	High	IsMasterProtein	WP_003876467.1	MULTISPECIES: type VII secretion protein EccB [Mycobacterium avium complex (MAC)]	0	119.187	45	25	111	25	1	505	53.3	8.75		288.89		25	High
FALSE	High	IsMasterProtein	WP_003877056.1	MULTISPECIES: cAMP-activated global transcriptional regulator CRP [Mycobacterium]	0	119.054	71	22	264	21	1	224	24.8	9.58		727.8		22	High
FALSE	High	IsMasterProtein	WP_003872223.1	MULTISPECIES: cell division protein FtsZ [Mycobacterium avium complex (MAC)]	0	119.046	49	18	112	18	1	386	39.4	4.77	1777.1	315.87	2	16	High
FALSE	High	IsMasterProtein	WP_011724581.1	MULTISPECIES: acyl-CoA dehydrogenase family protein [Mycobacterium avium complex (MAC)]	0	118.654	43	25	150	25	1	650	71.5	5.41		393.72		25	High
FALSE	High	IsMasterProtein	WP_033719553.1	energy-dependent translational throttle protein EttA [Mycobacterium avium]	0	118.473	42	24	133	24	1	558	62	5.24		373.33		24	High
FALSE	High	IsMasterProtein	WP_010949005.1	MULTISPECIES: phosphate ABC transporter substrate-binding protein PstS [Mycobacterium avium complex (MAC)]	0	117.764	44	18	180	18	1	369	37.2	7.02		467.08		18	High
FALSE	High	IsMasterProtein	WP_031347904.1	MULTISPECIES: proteasome ATPase [Mycobacterium avium complex (MAC)]	0	117.53	51	27	131	27	1	608	67.5	5.02	2023.23	339.11	1	26	High
FALSE	High	IsMasterProtein	WP_019732259.1	MULTISPECIES: class II fumarate hydratase [Mycobacterium avium complex (MAC)]	0	117.475	45	22	125	22	1	470	49.6	5.64		323.17		22	High
FALSE	High	IsMasterProtein	WP_023866979.1	aldehyde dehydrogenase family protein [Mycobacterium avium]	0	117.362	45	21	144	21	1	507	54.7	5.07		354.94		21	High
FALSE	High	IsMasterProtein	WP_031344660.1	MULTISPECIES: acyl-CoA carboxylase subunit beta [Mycobacterium avium complex (MAC)]	0	117.302	49	18	98	18	1	521	56.9	5.74		325.72		18	High
FALSE	High	IsMasterProtein	WP_009974848.1	MULTISPECIES: trehalose-6-phosphate synthase [Mycobacterium avium complex (MAC)]	0	117.267	43	26	114	26	1	492	55.2	6.99		306.93		26	High
FALSE	High	IsMasterProtein	WP_044543364.1	type VII secretion system ESX-2 AAA family ATPase EccA2 [Mycobacterium avium]	0	117.259	44	26	120	26	1	612	67.1	5.39		310.62		26	High
FALSE	High	IsMasterProtein	WP_009977800.1	MULTISPECIES: threonine--tRNA ligase [Mycobacterium avium complex (MAC)]	0	117.079	41	25	109	25	1	684	76.3	5.53	2636.93	232.61	1	24	High
FALSE	High	IsMasterProtein	WP_003877107.1	MULTISPECIES: carbonic anhydrase [Mycobacterium avium complex (MAC)]	0	115.776	67	18	204	18	1	205	21.4	5.39		600.34		18	High
FALSE	High	IsMasterProtein	WP_019733862.1	MULTISPECIES: glucose-6-phosphate dehydrogenase (coenzyme-F420) [Mycobacterium avium complex (MAC)]	0	115.457	49	22	139	22	1	336	37.4	5.41		384.02		22	High
FALSE	High	IsMasterProtein	sp		0	115.43	68	14	1553	13	1	243	25.4	7.91		3736.03		14	High
FALSE	High	IsMasterProtein	WP_003877006.1	MULTISPECIES: aspartate-semialdehyde dehydrogenase [Mycobacterium avium complex (MAC)]	0	115.291	60	21	130	21	1	344	36.2	5.59		380.06		21	High
FALSE	High	IsMasterProtein	WP_019685434.1	MULTISPECIES: phosphoribosylformylglycinamidine synthase subunit PurL [Mycobacterium avium complex (MAC)]	0	115.115	37	24	115	24	1	765	80.6	4.84	2937.98	248.43	1	23	High
FALSE	High	IsMasterProtein	WP_003874197.1	MULTISPECIES: Re/Si-specific NAD(P)(+) transhydrogenase subunit alpha [Mycobacterium avium complex (MAC)]	0	114.082	48	17	124	17	1	365	37.3	4.93	1882.18	324.07	2	15	High
FALSE	High	IsMasterProtein	WP_033726103.1	non-ribosomal peptide synthetase [Mycobacterium avium]	0	114.008	18	31	133	18	1	2552	273.3	5.03		297.52		31	High
FALSE	High	IsMasterProtein	WP_023868702.1	acetyl/propionyl/methylcrotonyl-CoA carboxylase subunit alpha [Mycobacterium avium]	0	113.796	43	28	119	28	1	671	71.9	5.26		306.34		28	High
FALSE	High	IsMasterProtein	WP_003875847.1	MULTISPECIES: trigger factor [Mycobacterium avium complex (MAC)]	0	113.009	55	19	149	19	1	464	50.6	4.56		306.56		19	High
FALSE	High	IsMasterProtein	WP_023870804.1	MULTISPECIES: RNA degradosome polyphosphate kinase [Mycobacterium avium complex (MAC)]	0	112.81	35	22	105	22	1	730	82	5.94		304.81		22	High
FALSE	High	IsMasterProtein	WP_071321368.1	sigma 54-interacting transcriptional regulator [Mycobacterium avium]	0	112.64	44	20	92	20	1	464	50	5.44		258.15		20	High
FALSE	High	IsMasterProtein	WP_009974222.1	MULTISPECIES: LLM class F420-dependent oxidoreductase [Mycobacterium avium complex (MAC)]	0	112.217	62	21	113	21	1	259	28.5	5.52	434.26	251.02	2	19	High
FALSE	High	IsMasterProtein	WP_023869947.1	type VII secretion protein EccC [Mycobacterium avium]	0	111.493	26	26	69	26	1	1321	144.7	6.48		193.22		26	High
FALSE	High	IsMasterProtein	WP_162096997.1	MULTISPECIES: aldo/keto reductase [Mycobacterium avium complex (MAC)]	0	111.126	47	16	206	16	1	281	30	4.67		571.9		16	High
FALSE	High	IsMasterProtein	WP_011724652.1	MULTISPECIES: beta-ketoacyl-ACP synthase [Mycobacterium avium complex (MAC)]	0	111.062	40	12	184	12	1	416	43.7	5.24		504.93		12	High
FALSE	High	IsMasterProtein	WP_071321502.1	AAA family ATPase [Mycobacterium avium]	0	110.946	22	27	91	27	1	1432	155.6	6.34		240.21		27	High
FALSE	High	IsMasterProtein	WP_044544316.1	acetate--CoA ligase [Mycobacterium avium]	0	110.696	31	21	103	21	1	650	71.4	5.4		301.66		21	High
FALSE	High	IsMasterProtein	WP_023870073.1	MULTISPECIES: uroporphyrinogen-III synthase [Mycobacterium avium complex (MAC)]	0	110.474	47	23	87	23	1	552	57.7	5.5		238.78		23	High
FALSE	High	IsMasterProtein	WP_011726136.1	MULTISPECIES: NAD(P)H-dependent glycerol-3-phosphate dehydrogenase [Mycobacterium avium complex (MAC)]	0	109.876	64	15	122	15	1	341	36.2	6.54		345.89		15	High
FALSE	High	IsMasterProtein	WP_009977607.1	MULTISPECIES: triose-phosphate isomerase [Mycobacterium avium complex (MAC)]	0	109.74	66	18	121	18	1	261	27.5	5.44		312.26		18	High
FALSE	High	IsMasterProtein	WP_003873518.1	MULTISPECIES: 50S ribosomal protein L3 [Mycobacterium avium complex (MAC)]	0	109.732	59	18	232	18	1	217	23.1	10.36		692.13		18	High
FALSE	High	IsMasterProtein	WP_033718321.1	aldo/keto reductase [Mycobacterium avium]	0	109.109	50	19	116	19	1	306	31.9	4.96		313.13		19	High
FALSE	High	IsMasterProtein	WP_023869502.1	methionine adenosyltransferase [Mycobacterium avium]	0	108.824	41	16	141	16	1	403	43.2	5.08		349.95		16	High
FALSE	High	IsMasterProtein	WP_033712332.1	MULTISPECIES: elongation factor G-like protein EF-G2 [Mycobacterium avium complex (MAC)]	0	108.649	32	21	99	21	1	720	75.8	5.27		277.95		21	High
FALSE	High	IsMasterProtein	WP_095762081.1	acyl-CoA synthetase [Mycobacterium avium]	0	108.123	30	23	91	23	1	1012	108.5	6.32		237.61		23	High
FALSE	High	IsMasterProtein	WP_019733486.1	serine/threonine-protein kinase PknD [Mycobacterium avium]	0	108.036	30	18	105	18	1	656	68.8	6		327.01		18	High
FALSE	High	IsMasterProtein	WP_003874069.1	MULTISPECIES: DUF3068 domain-containing protein [Mycobacterium avium complex (MAC)]	0	108.035	58	18	144	18	1	418	45.3	5.05		347.94		18	High
FALSE	High	IsMasterProtein	WP_003873084.1	MULTISPECIES: CoA ester lyase [Mycobacterium avium complex (MAC)]	0	107.754	60	15	131	15	1	273	29	5.4	269.84	434.29	1	15	High
FALSE	High	IsMasterProtein	WP_003872529.1	MULTISPECIES: DNA-binding protein WhiA [Mycobacterium avium complex (MAC)]	0	107.316	61	23	147	23	1	325	34.9	10.08		424.56		23	High
FALSE	High	IsMasterProtein	WP_033719571.1	NAD(+) synthase [Mycobacterium avium]	0	107.093	29	25	99	25	1	680	75.5	5.52		232.88		25	High
FALSE	High	IsMasterProtein	WP_010949050.1	MULTISPECIES: fatty acyl-AMP ligase [Mycobacterium avium complex (MAC)]	0	106.781	31	18	117	18	1	544	58.7	5.44		302.34		18	High
FALSE	High	IsMasterProtein	WP_023868347.1	DsbA family protein [Mycobacterium avium]	0	106.672	71	18	128	18	1	255	26.7	8.4	385.12	293.31	1	17	High
FALSE	High	IsMasterProtein	WP_003875378.1	MULTISPECIES: class II fructose-bisphosphatase [Mycobacterium avium complex (MAC)]	0	106.507	55	21	111	21	1	359	37.7	5.05	1420.57	248.03	2	19	High
FALSE	High	IsMasterProtein	WP_003876097.1	MULTISPECIES: MoxR family ATPase [Mycobacterium avium complex (MAC)]	0	106.131	67	22	153	21	1	380	40.7	6.3		406.49		22	High
FALSE	High	IsMasterProtein	WP_033719559.1	MULTISPECIES: aminopeptidase N [Mycobacterium avium complex (MAC)]	0	105.939	29	22	100	22	1	863	94.7	5.03		256.13		22	High
FALSE	High	IsMasterProtein	WP_033719734.1	CYTH and CHAD domain-containing protein [Mycobacterium avium]	0	105.846	35	20	92	20	1	551	60.5	7.05		242.69		20	High
FALSE	High	IsMasterProtein	WP_003875819.1	MULTISPECIES: acyl-ACP desaturase [Mycobacterium avium complex (MAC)]	0	105.522	57	22	102	22	1	340	39.2	6.34		228.05		22	High
FALSE	High	IsMasterProtein	WP_023867890.1	acyl-CoA dehydrogenase [Mycobacterium avium]	0	105.515	26	22	94	22	1	733	78.5	5.21		186.59		22	High
FALSE	High	IsMasterProtein	WP_009977300.1	MULTISPECIES: argininosuccinate synthase [Mycobacterium avium complex (MAC)]	0	105.036	48	19	89	19	1	398	43.8	5.3		256.73		19	High
FALSE	High	IsMasterProtein	WP_003876119.1	methylmalonyl-CoA mutase [Mycobacterium avium]	0	104.984	31	20	62	20	1	750	80.7	5.5	264.42	177.75	1	19	High
FALSE	High	IsMasterProtein	WP_033724824.1	FHA domain-containing protein [Mycobacterium avium]	0	104.818	27	22	133	19	1	871	93	9.16	2951.1	282.61	2	20	High
FALSE	High	IsMasterProtein	WP_003872245.1	MULTISPECIES: 3-deoxy-7-phosphoheptulonate synthase class II [Mycobacterium avium complex (MAC)]	0	104.811	54	21	88	21	1	462	50.6	5.77		239.06		21	High
FALSE	High	IsMasterProtein	WP_011724823.1	MULTISPECIES: aldo/keto reductase [Mycobacterium avium complex (MAC)]	0	104.061	50	17	82	17	1	323	35.1	6.47		232.64		17	High
FALSE	High	IsMasterProtein	WP_031344807.1	MULTISPECIES: hypothetical protein [Mycobacterium avium complex (MAC)]	0	103.67	53	18	104	18	1	205	22.3	9.32		314.93		18	High
FALSE	High	IsMasterProtein	WP_019732046.1	MULTISPECIES: LLM class F420-dependent oxidoreductase [Mycobacterium avium complex (MAC)]	0	103.662	55	15	145	15	1	307	33.6	5.03		385.5		15	High
FALSE	High	IsMasterProtein	WP_033718030.1	MULTISPECIES: chromosome segregation protein SMC [Mycobacterium avium complex (MAC)]	0	103.451	21	25	68	25	1	1196	129	5.21		174.4		25	High
FALSE	High	IsMasterProtein	WP_044543528.1	biotin/lipoyl-binding protein [Mycobacterium avium]	0	103.359	41	23	90	23	1	663	70.5	5.59		219.88		23	High
FALSE	High	IsMasterProtein	WP_033713329.1	MULTISPECIES: cytochrome c oxidase subunit II [Mycobacterium avium complex (MAC)]	0	102.879	34	15	92	15	1	360	39.9	7.27		288.62		15	High
FALSE	High	IsMasterProtein	WP_011726087.1	NAD(P)/FAD-dependent oxidoreductase [Mycobacterium avium]	0	102.503	50	21	123	21	1	398	42.3	4.93		339.22		21	High
FALSE	High	IsMasterProtein	WP_009974147.1	MULTISPECIES: DNA polymerase III subunit beta [Mycobacterium avium complex (MAC)]	0	102.48	42	18	145	18	1	399	41.6	4.72	101.68	360.3	1	18	High
FALSE	High	IsMasterProtein	WP_003873568.1	MULTISPECIES: 50S ribosomal protein L1 [Mycobacterium avium complex (MAC)]	0	102.459	70	21	118	21	1	235	24.9	9.64		278.32		21	High
FALSE	High	IsMasterProtein	WP_023860969.1	MULTISPECIES: NAD(P)-dependent oxidoreductase [Mycobacterium avium complex (MAC)]	0	102.06	59	18	104	18	1	282	29.7	5.68		293.4		18	High
FALSE	High	IsMasterProtein	WP_033719414.1	aldo/keto reductase [Mycobacterium avium]	0	102.048	64	20	124	20	1	324	34.9	9.31		290.76		20	High
FALSE	High	IsMasterProtein	WP_003872897.1	MULTISPECIES: citrate synthase 2 [Mycobacterium avium complex (MAC)]	0	102.035	50	19	137	18	1	373	40.3	5.73		317.47		19	High
FALSE	High	IsMasterProtein	WP_003876775.1	MULTISPECIES: single-stranded DNA-binding protein [Mycobacterium avium complex (MAC)]	0	101.845	44	9	84	9	1	183	20	4.54		313.95		9	High
FALSE	High	IsMasterProtein	WP_009975099.1	MULTISPECIES: acetyl-CoA C-acetyltransferase [Mycobacterium avium complex (MAC)]	0	100.728	39	16	126	16	1	403	42.6	5.19	135.6	347.69	1	15	High
FALSE	High	IsMasterProtein	WP_003873565.1	MULTISPECIES: class I SAM-dependent methyltransferase [Mycobacterium avium complex (MAC)]	0	100.698	60	17	127	17	1	298	34.3	5.38	562.6	273.39	1	16	High
FALSE	High	IsMasterProtein	WP_033719182.1	DNA polymerase III subunits gamma/tau [Mycobacterium avium]	0	100.342	36	18	95	18	1	608	65.4	5.45		260.82		18	High
FALSE	High	IsMasterProtein	WP_023868855.1	hypothetical protein [Mycobacterium avium]	0	99.849	58	17	76	17	1	297	32.3	6.74		257.31		17	High
FALSE	High	IsMasterProtein	WP_003878078.1	MULTISPECIES: Pup--protein ligase [Mycobacterium avium complex (MAC)]	0	99.784	58	24	85	24	1	452	51.3	6.8		191.38		24	High
FALSE	High	IsMasterProtein	WP_071321432.1	N-acetylglutaminylglutamine amidotransferase [Mycobacterium avium]	0	99.178	33	16	106	16	1	601	65.5	6.16		299.29		16	High
FALSE	High	IsMasterProtein	WP_033717682.1	acyl-CoA dehydrogenase [Mycobacterium avium]	0	99.133	31	21	109	21	1	721	76.4	5.44		258.55		21	High
FALSE	High	IsMasterProtein	WP_003873479.1	MULTISPECIES: adenylate kinase [Mycobacterium avium complex (MAC)]	0	98.976	62	15	124	15	1	181	20	5.35	159.62	342.14	1	15	High
FALSE	High	IsMasterProtein	WP_003875680.1	MULTISPECIES: cytochrome P450 [Mycobacterium avium complex (MAC)]	0	98.959	43	20	135	18	1	416	46.4	5.45		332.33		20	High
FALSE	High	IsMasterProtein	WP_023900183.1	MULTISPECIES: glucose-6-phosphate isomerase [Mycobacterium avium complex (MAC)]	0	98.928	37	21	108	21	1	554	60.6	5.6	5445.29	174.32	2	19	High
FALSE	High	IsMasterProtein	WP_003872336.1	MULTISPECIES: type I glutamate--ammonia ligase [Mycobacterium avium complex (MAC)]	0	98.879	33	19	151	19	1	446	49.6	5.43		326.01		19	High
FALSE	High	IsMasterProtein	WP_003873706.1	MULTISPECIES: class I SAM-dependent methyltransferase [Mycobacterium avium complex (MAC)]	0	98.417	74	20	148	20	1	299	34.2	5.38	4659.34	299.29	1	19	High
FALSE	High	IsMasterProtein	WP_009979449.1	MULTISPECIES: 3-oxoacid CoA-transferase [Mycobacterium avium complex (MAC)]	0	98.407	39	17	119	17	1	449	47.6	5.19		276.82		17	High
FALSE	High	IsMasterProtein	WP_023869589.1	SDR family NAD(P)-dependent oxidoreductase [Mycobacterium avium]	0	97.935	56	18	170	16	1	289	31	9.89		427.71		18	High
FALSE	High	IsMasterProtein	WP_050594595.1	isoleucine--tRNA ligase [Mycobacterium avium]	0	97.723	24	24	63	24	1	1053	118.2	5.34	574.5	132.65	1	23	High
FALSE	High	IsMasterProtein	WP_033718091.1	MULTISPECIES: 4-hydroxy-tetrahydrodipicolinate synthase [Mycobacterium avium complex (MAC)]	0	97.194	58	15	99	15	1	300	30.9	5.81	189.9	295.79	1	14	High
FALSE	High	IsMasterProtein	WP_003874362.1	MULTISPECIES: ParB/RepB/Spo0J family partition protein [Mycobacterium avium complex (MAC)]	0	97.048	67	21	116	21	1	328	35.2	7.59		272.23		21	High
FALSE	High	IsMasterProtein	WP_062887777.1	MULTISPECIES: DUF349 domain-containing protein [Mycobacterium avium complex (MAC)]	0	97.004	44	19	85	19	1	444	48.8	8.13		241.36		19	High
FALSE	High	IsMasterProtein	WP_033719436.1	phosphoglucomutase (alpha-D-glucose-1,6-bisphosphate-dependent) [Mycobacterium avium]	0	96.599	41	18	92	18	1	547	58	5.91		250.2		18	High
FALSE	High	IsMasterProtein	WP_003873555.1	MULTISPECIES: 50S ribosomal protein L7/L12 [Mycobacterium avium complex (MAC)]	0	96.322	61	15	110	15	1	130	13.4	4.65		332.05		15	High
FALSE	High	IsMasterProtein	WP_009979135.1	50S ribosomal protein L10 [Mycobacterium avium]	0	96.202	78	20	127	20	1	196	20.1	5.3		282.4		20	High
FALSE	High	IsMasterProtein	WP_033726625.1	polysaccharide biosynthesis tyrosine autokinase [Mycobacterium avium]	0	95.987	33	19	115	19	1	487	51	9.52		349.02		19	High
FALSE	High	IsMasterProtein	WP_003872116.1	MULTISPECIES: glutamate synthase subunit beta [Mycobacterium avium complex (MAC)]	0	95.075	45	17	85	17	1	491	53.5	5.27		196.51		17	High
FALSE	High	IsMasterProtein	WP_003873540.1	MULTISPECIES: 30S ribosomal protein S7 [Mycobacterium]	0	95.014	75	18	120	18	1	156	17.6	10.67		339.4		18	High
FALSE	High	IsMasterProtein	WP_011725627.1	MULTISPECIES: proline--tRNA ligase [Mycobacterium avium complex (MAC)]	0	93.825	36	20	85	20	1	582	63.5	5.34		202.08		20	High
FALSE	High	IsMasterProtein	WP_003876107.1	MULTISPECIES: SPFH/Band 7/PHB domain protein [Mycobacterium avium complex (MAC)]	0	93.655	59	21	126	21	1	377	40.8	5.4		295.83		21	High
FALSE	High	IsMasterProtein	WP_031353755.1	GMC family oxidoreductase [Mycobacterium avium]	0	93.536	35	21	81	21	1	598	66.4	6.02		162.27		21	High
FALSE	High	IsMasterProtein	WP_003873564.1	MULTISPECIES: class I SAM-dependent methyltransferase [Mycobacterium avium complex (MAC)]	0	93.328	44	16	133	15	1	286	33	5.15		270.25		16	High
FALSE	High	IsMasterProtein	WP_071321385.1	CoA transferase [Mycobacterium avium]	0	92.958	54	17	106	17	1	360	38.6	5.35		267.5		17	High
FALSE	High	IsMasterProtein	WP_076220925.1	MULTISPECIES: glutamate--tRNA ligase [Mycobacterium avium complex (MAC)]	0	92.734	48	20	72	20	1	492	53.9	5.59	530.51	158.37	1	19	High
FALSE	High	IsMasterProtein	WP_062886744.1	thioester reductase domain-containing protein [Mycobacterium avium]	0	92.556	22	20	71	20	1	1083	119.5	5.58		185.92		20	High
FALSE	High	IsMasterProtein	WP_009975995.1	glutamate-5-semialdehyde dehydrogenase [Mycobacterium avium]	0	92.545	54	19	95	19	1	435	45.5	6.01		286.34		19	High
FALSE	High	IsMasterProtein	WP_162291296.1	transcription-repair coupling factor [Mycobacterium avium]	0	92.42	20	21	72	21	1	1219	130.6	5.62		191.14		21	High
FALSE	High	IsMasterProtein	WP_009976264.1	glycine--tRNA ligase [Mycobacterium avium]	0	92.347	40	20	77	20	1	463	53	6.14		188.68		20	High
FALSE	High	IsMasterProtein	WP_019734381.1	SDR family NAD(P)-dependent oxidoreductase [Mycobacterium avium]	0	92.237	61	19	86	17	1	293	31.6	9.47		190.88		19	High
FALSE	High	IsMasterProtein	WP_003872102.1	MULTISPECIES: serine/threonine protein kinase [Mycobacterium avium complex (MAC)]	0	91.914	47	16	129	16	1	427	45.1	10.42		337.9		16	High
FALSE	High	IsMasterProtein	WP_019734137.1	homoserine dehydrogenase [Mycobacterium avium]	0	91.855	35	20	120	20	1	441	45.6	5.06		301.76		20	High
FALSE	High	IsMasterProtein	WP_033718655.1	5-methyltetrahydropteroyltriglutamate--homocysteine S-methyltransferase [Mycobacterium avium]	0	91.299	29	24	70	24	1	756	81.6	5.17		175.63		24	High
FALSE	High	IsMasterProtein	WP_019734236.1	MULTISPECIES: NADH:flavin oxidoreductase [Mycobacterium avium complex (MAC)]	0	91.094	38	14	76	14	1	405	43.6	9.03		185.32		14	High
FALSE	High	IsMasterProtein	WP_033721296.1	fatty-acid--CoA ligase FadD5 [Mycobacterium avium]	0	91.08	30	15	131	15	1	528	56.9	5.26	5825.3	268.13	2	13	High
FALSE	High	IsMasterProtein	WP_023868579.1	trypsin-like peptidase domain-containing protein [Mycobacterium avium]	0	90.835	45	20	114	20	1	504	52.2	5.81	2734.29	271.33	1	19	High
FALSE	High	IsMasterProtein	WP_003875515.1	MULTISPECIES: glucose-1-phosphate adenylyltransferase [Mycobacterium avium complex (MAC)]	0	90.351	54	20	95	19	1	404	43.8	5.34		193.89		20	High
FALSE	High	IsMasterProtein	WP_023862161.1	MULTISPECIES: serine/threonine-protein kinase PknG [Mycobacterium avium complex (MAC)]	0	90.255	30	21	88	21	1	763	83	5.4		211.01		21	High
FALSE	High	IsMasterProtein	WP_003875392.1	MULTISPECIES: nitroreductase family deazaflavin-dependent oxidoreductase [Mycobacterium avium complex (MAC)]	0	90.006	77	16	169	16	1	146	16.4	9.99		404.97		16	High
FALSE	High	IsMasterProtein	WP_003876748.1	MULTISPECIES: DoxX family membrane protein [Mycobacterium avium complex (MAC)]	0	89.829	49	18	157	18	1	355	37.5	10.08		423.43		18	High
FALSE	High	IsMasterProtein	WP_023869251.1	ESX secretion-associated protein EspG [Mycobacterium avium]	0	89.548	49	13	88	13	1	300	32.3	4.98		210.4		13	High
FALSE	High	IsMasterProtein	WP_084021519.1	bifunctional lysylphosphatidylglycerol synthetase/lysine--tRNA ligase LysX [Mycobacterium avium]	0	89.495	23	24	74	24	1	1098	120.8	6.95		160.78		24	High
FALSE	High	IsMasterProtein	WP_162484170.1	DNA polymerase I [Mycobacterium avium]	0	89.47	26	20	58	20	1	886	96.8	5.05		137.29		20	High
FALSE	High	IsMasterProtein	WP_071321444.1	non-ribosomal peptide synthetase [Mycobacterium avium]	0	89.421	3	20	92	5	1	8230	878.7	5.52		240.45		20	High
FALSE	High	IsMasterProtein	WP_003872162.1	proteasome subunit beta [Mycobacterium avium]	0	89.325	36	11	156	11	1	303	31.4	4.83		460.91		11	High
FALSE	High	IsMasterProtein	WP_009978193.1	MULTISPECIES: DivIVA domain-containing protein [Mycobacterium avium complex (MAC)]	0	89.175	69	15	110	15	1	245	26.9	4.88		290.63		15	High
FALSE	High	IsMasterProtein	WP_009975964.1	valine--tRNA ligase [Mycobacterium avium]	0	88.729	24	19	59	19	1	882	98.7	5.29		156.47		19	High
FALSE	High	IsMasterProtein	WP_033719214.1	MULTISPECIES: serine--tRNA ligase [Mycobacterium avium complex (MAC)]	0	88.513	40	17	66	17	1	425	45.8	5.31		172.31		17	High
FALSE	High	IsMasterProtein	WP_003872628.1	MULTISPECIES: Xaa-Pro peptidase family protein [Mycobacterium avium complex (MAC)]	0	88.466	59	20	74	20	1	369	39	5.16		197.43		20	High
FALSE	High	IsMasterProtein	WP_019732231.1	MULTISPECIES: 2-oxoacid:ferredoxin oxidoreductase subunit beta [Mycobacterium avium complex (MAC)]	0	88.15	50	17	100	17	1	363	39.1	5.8	1334.01	253.1	1	16	High
FALSE	High	IsMasterProtein	WP_023869250.1	type VII secretion integral membrane protein EccD [Mycobacterium avium]	0	87.745	25	17	131	17	1	503	53.2	9.67		355.22		17	High
FALSE	High	IsMasterProtein	WP_033712668.1	MULTISPECIES: SDR family oxidoreductase [Mycobacterium avium complex (MAC)]	0	87.459	40	21	64	21	1	594	63.3	9.64		178.07		21	High
FALSE	High	IsMasterProtein	WP_033713316.1	MULTISPECIES: leucyl aminopeptidase [Mycobacterium avium complex (MAC)]	0	87.125	31	14	130	14	1	515	53	6.9		324.28		14	High
FALSE	High	IsMasterProtein	WP_011725260.1	acyltransferase domain-containing protein [Mycobacterium avium]	0	87.013	27	21	77	19	1	1034	108.1	5.68		202.07		21	High
FALSE	High	IsMasterProtein	WP_011723279.1	MULTISPECIES: DUF3566 domain-containing protein [Mycobacterium avium complex (MAC)]	0	86.906	50	15	125	15	1	287	29.9	9.8	1397.59	292.32	2	13	High
FALSE	High	IsMasterProtein	WP_011725557.1	MULTISPECIES: DUF3710 domain-containing protein [Mycobacterium avium complex (MAC)]	0	86.7	51	16	81	16	1	258	27.4	4.55		219.57		16	High
FALSE	High	IsMasterProtein	WP_019732664.1	MULTISPECIES: glutamate decarboxylase [Mycobacterium avium complex (MAC)]	0	86.613	40	15	112	15	1	463	51.3	5.52		253.4		15	High
FALSE	High	IsMasterProtein	WP_031343697.1	MULTISPECIES: catalase [Mycobacterium avium complex (MAC)]	0	86.517	35	22	66	22	1	706	78.2	5.52	215.03	161.86	1	21	High
FALSE	High	IsMasterProtein	WP_003875700.1	MULTISPECIES: thiolase domain-containing protein [Mycobacterium avium complex (MAC)]	0	86.491	56	16	75	16	1	354	37.9	5.41		211.44		16	High
FALSE	High	IsMasterProtein	WP_003873752.1	MULTISPECIES: dihydrolipoyl dehydrogenase [Mycobacterium avium complex (MAC)]	0	86.381	41	17	82	17	1	465	49.5	5.74		204.46		17	High
FALSE	High	IsMasterProtein	WP_033726727.1	MULTISPECIES: F0F1 ATP synthase subunit B [Mycobacterium avium complex (MAC)]	0	86.257	61	13	164	13	1	177	18.8	5.72		411.08		13	High
FALSE	High	IsMasterProtein	WP_023861190.1	MULTISPECIES: 4-aminobutyrate--2-oxoglutarate transaminase [Mycobacterium avium complex (MAC)]	0	86.249	39	15	60	15	1	446	47	5.35		156.92		15	High
FALSE	High	IsMasterProtein	WP_019732101.1	MULTISPECIES: FAD-dependent oxidoreductase [Mycobacterium avium complex (MAC)]	0	86.017	44	21	80	21	1	455	48.9	5.49		219.07		21	High
FALSE	High	IsMasterProtein	WP_003876914.1	MULTISPECIES: type VII secretion protein EccE [Mycobacterium avium complex (MAC)]	0	85.809	48	19	91	19	1	528	57	10.48		224.96		19	High
FALSE	High	IsMasterProtein	WP_009979649.1	MULTISPECIES: phosphotriesterase [Mycobacterium avium complex (MAC)]	0	85.733	33	13	136	13	1	326	35.9	5.19		340.15		13	High
FALSE	High	IsMasterProtein	WP_033720014.1	phenylalanine--tRNA ligase subunit beta [Mycobacterium avium]	0	85.32	23	18	63	18	1	828	87.8	5.1		138.87		18	High
FALSE	High	IsMasterProtein	WP_044543396.1	pyruvate carboxylase [Mycobacterium avium]	0	85.144	20	18	64	18	1	1127	120.4	5.27		171.86		18	High
FALSE	High	IsMasterProtein	WP_033719109.1	steroid 3-ketoacyl-CoA thiolase [Mycobacterium avium]	0	83.977	41	14	75	14	1	386	40.6	5.69		209.04		14	High
FALSE	High	IsMasterProtein	WP_009979677.1	MULTISPECIES: hypothetical protein [Mycobacterium avium complex (MAC)]	0	83.969	34	15	60	15	1	511	53.9	5.91		172.71		15	High
FALSE	High	IsMasterProtein	WP_003877098.1	MULTISPECIES: ATP-dependent zinc metalloprotease FtsH [Mycobacterium avium complex (MAC)]	0	83.951	30	19	61	19	1	799	86	6.21		169.69		19	High
FALSE	High	IsMasterProtein	WP_033720346.1	long-chain fatty acid--CoA ligase [Mycobacterium avium]	0	83.771	39	19	108	19	1	543	59.1	5.41		192.27		19	High
FALSE	High	IsMasterProtein	WP_033727026.1	copper transporter [Mycobacterium avium]	0	83.343	57	14	102	14	1	317	32.1	5.74		241.53		14	High
FALSE	High	IsMasterProtein	WP_003878433.1	MULTISPECIES: FAD-binding protein [Mycobacterium avium complex (MAC)]	0	83.166	41	17	104	17	1	455	47.4	4.93		264.17		17	High
FALSE	High	IsMasterProtein	WP_033718183.1	aspartate--tRNA ligase [Mycobacterium avium]	0	83.108	31	18	78	18	1	591	64.3	5.29		188.57		18	High
FALSE	High	IsMasterProtein	WP_023869943.1	class I SAM-dependent methyltransferase [Mycobacterium avium]	0	82.993	43	14	104	13	1	301	32.9	4.82		306.37		14	High
FALSE	High	IsMasterProtein	WP_044543360.1	penicillin-binding protein [Mycobacterium avium]	0	82.837	29	20	73	20	1	877	91.7	7.06		166.45		20	High
FALSE	High	IsMasterProtein	WP_071321429.1	aminomethyl-transferring glycine dehydrogenase [Mycobacterium avium]	0	82.693	27	19	71	19	1	941	99.8	5.66		189.17		19	High
FALSE	High	IsMasterProtein	WP_023869060.1	MULTISPECIES: UDP-N-acetylmuramate--L-alanine ligase [Mycobacterium avium complex (MAC)]	0	82.383	40	15	81	15	1	496	51.3	5.82		239.22		15	High
FALSE	High	IsMasterProtein	WP_085989646.1	MULTISPECIES: 2-oxoacid:acceptor oxidoreductase subunit alpha [Mycobacterium avium complex (MAC)]	0	82.131	29	16	78	16	1	651	68.8	5.39		225.66		16	High
FALSE	High	IsMasterProtein	WP_099156398.1	RNA polymerase sigma factor [Mycobacterium avium]	0	81.971	30	18	86	18	1	509	55.3	4.79		236.03		18	High
FALSE	High	IsMasterProtein	WP_009978486.1	MULTISPECIES: NADH-quinone oxidoreductase subunit NuoF [Mycobacterium avium complex (MAC)]	0	81.952	37	15	72	15	1	453	48.8	5.5	3074.13	159.64	1	14	High
FALSE	High	IsMasterProtein	WP_044543606.1	MULTISPECIES: threonine synthase [Mycobacterium avium complex (MAC)]	0	81.613	52	12	86	12	1	360	37.6	5.95		253.36		12	High
FALSE	High	IsMasterProtein	WP_033719925.1	acetolactate synthase [Mycobacterium avium]	0	81.483	32	13	70	13	1	547	57.6	6.04		170.95		13	High
FALSE	High	IsMasterProtein	WP_003876320.1	MULTISPECIES: CTP synthase [Mycobacterium avium complex (MAC)]	0	81.434	40	15	117	15	1	583	63.1	5.62		323.77		15	High
FALSE	High	IsMasterProtein	WP_009977240.1	MULTISPECIES: ParA family protein [Mycobacterium avium complex (MAC)]	0	81.356	64	17	84	17	1	287	31.4	6.16	527.86	225.05	1	16	High
FALSE	High	IsMasterProtein	WP_033719771.1	methionine synthase [Mycobacterium avium]	0	81.29	17	21	62	21	1	1262	138.4	4.89		128.31		21	High
FALSE	High	IsMasterProtein	WP_019733034.1	MULTISPECIES: Asp-tRNA(Asn)/Glu-tRNA(Gln) amidotransferase subunit GatB [Mycobacterium avium complex (MAC)]	0	81.207	40	18	59	18	1	503	54.5	5.16		161.05		18	High
FALSE	High	IsMasterProtein	WP_011726348.1	MULTISPECIES: wax ester/triacylglycerol synthase family O-acyltransferase [Mycobacterium avium complex (MAC)]	0	81.018	42	17	78	17	1	469	51.8	7.44		213.12		17	High
FALSE	High	IsMasterProtein	WP_080691838.1	UDP-N-acetylmuramoyl-L-alanyl-D-glutamate--2,6-diaminopimelate ligase [Mycobacterium avium]	0	81.002	46	18	68	18	1	524	54.1	6.49		172.69		18	High
FALSE	High	IsMasterProtein	WP_019732926.1	MULTISPECIES: phosphotransferase family protein [Mycobacterium avium complex (MAC)]	0	80.97	43	14	70	14	1	350	38.4	5.16	1264.74	208.11	1	13	High
FALSE	High	IsMasterProtein	WP_031344560.1	MULTISPECIES: 3-oxosteroid 1-dehydrogenase [Mycobacterium avium complex (MAC)]	0	80.933	36	17	66	17	1	560	60.7	7.42		154.4		17	High
FALSE	High	IsMasterProtein	WP_033719330.1	MULTISPECIES: cysteine desulfurase-like protein [Mycobacterium avium complex (MAC)]	0	80.848	34	11	110	11	1	398	41.7	6.14		334.64		11	High
FALSE	High	IsMasterProtein	WP_033719578.1	MULTISPECIES: HAMP domain-containing protein [Mycobacterium avium complex (MAC)]	0	80.82	32	19	85	19	1	731	80.1	5.59	860.13	199.55	1	18	High
FALSE	High	IsMasterProtein	WP_003873761.1	MULTISPECIES: DUF5078 domain-containing protein [Bacteria]	0	80.665	61	9	105	9	1	150	17.1	6.77		251.99		9	High
FALSE	High	IsMasterProtein	WP_023861929.1	MULTISPECIES: amidase [Mycobacterium avium complex (MAC)]	0	80.654	44	17	65	16	1	498	52.6	6.74		165.75		17	High
FALSE	High	IsMasterProtein	WP_011723726.1	MULTISPECIES: FAD-binding dehydrogenase [Mycobacterium avium complex (MAC)]	0	80.562	46	18	61	18	1	555	60.1	8.88		183.64		18	High
FALSE	High	IsMasterProtein	WP_009978483.1	NADH-quinone oxidoreductase subunit C [Mycobacterium avium]	0	79.984	45	16	93	16	1	235	26.7	5.58	1827.24	226.24	2	14	High
FALSE	High	IsMasterProtein	WP_011726024.1	MULTISPECIES: GuaB3 family IMP dehydrogenase-related protein [Mycobacterium avium complex (MAC)]	0	79.978	56	15	106	15	1	379	39.5	5.44		293.87		15	High
FALSE	High	IsMasterProtein	WP_003874819.1	MULTISPECIES: NADH-quinone oxidoreductase subunit D [Mycobacterium avium complex (MAC)]	0	79.941	37	12	82	12	1	441	48.3	5.27	3994.07	179.81	1	11	High
FALSE	High	IsMasterProtein	WP_019732719.1	PAS domain S-box protein [Mycobacterium avium]	0	79.923	25	16	74	16	1	616	69.1	4.96		158.86		16	High
FALSE	High	IsMasterProtein	WP_044543562.1	decarboxylating 6-phosphogluconate dehydrogenase [Mycobacterium avium]	0	79.862	49	15	94	15	1	340	36.5	5.44		249.37		15	High
FALSE	High	IsMasterProtein	WP_003875915.1	MULTISPECIES: glycoside hydrolase family 15 protein [Mycobacterium avium complex (MAC)]	0	79.837	28	18	63	18	1	679	76.6	5.86		166.61		18	High
FALSE	High	IsMasterProtein	WP_003872294.1	MULTISPECIES: superoxide dismutase [Mycobacterium avium complex (MAC)]	0	79.686	53	10	132	10	1	207	23	6.04		460.41		10	High
FALSE	High	IsMasterProtein	WP_033713325.1	MULTISPECIES: carbohydrate kinase family protein [Mycobacterium avium complex (MAC)]	0	79.482	53	12	107	12	1	324	34.5	4.82		298.62		12	High
FALSE	High	IsMasterProtein	WP_024637094.1	MULTISPECIES: SDR family NAD(P)-dependent oxidoreductase [Mycobacterium avium complex (MAC)]	0	79.402	61	14	62	14	1	276	29.3	5.25		172.56		14	High
FALSE	High	IsMasterProtein	WP_180896995.1	class 1b ribonucleoside-diphosphate reductase subunit alpha [Mycobacterium avium]	0	79.374	31	18	58	18	1	705	80.3	6.34		162.8		18	High
FALSE	High	IsMasterProtein	WP_011725501.1	MULTISPECIES: aldo/keto reductase [Mycobacterium avium complex (MAC)]	0	79.37	57	16	74	16	1	292	31.6	5.15		174.21		16	High
FALSE	High	IsMasterProtein	WP_019734169.1	MULTISPECIES: amidohydrolase [Mycobacterium avium complex (MAC)]	0	79.364	31	16	75	16	1	428	47.6	5.4		199.45		16	High
FALSE	High	IsMasterProtein	WP_009977973.1	MULTISPECIES: transcriptional repressor LexA [Mycobacterium avium complex (MAC)]	0	79.136	83	14	81	14	1	232	24.6	5.14		199.07		14	High
FALSE	High	IsMasterProtein	WP_019733156.1	acyl-CoA dehydrogenase [Mycobacterium avium]	0	79.134	33	17	63	17	1	569	63.5	6.38		163.66		17	High
FALSE	High	IsMasterProtein	WP_033719628.1	hypothetical protein [Mycobacterium avium]	0	79.098	46	13	143	13	1	307	33.7	5.07	8104.64	301.76	1	12	High
FALSE	High	IsMasterProtein	WP_003876561.1	MULTISPECIES: bacterioferritin [Mycobacterium avium complex (MAC)]	0	78.879	74	12	154	12	1	159	18.5	4.64	401.46	371.24	1	12	High	Acetyl [N-Term]
FALSE	High	IsMasterProtein	WP_044544134.1	glutamine-hydrolyzing GMP synthase [Mycobacterium avium]	0	78.869	27	19	72	19	1	525	55.9	5.62		172.43		19	High
FALSE	High	IsMasterProtein	WP_011726037.1	MULTISPECIES: bifunctional ADP-dependent NAD(P)H-hydrate dehydratase/NAD(P)H-hydrate epimerase [Mycobacterium avium complex (MAC)]	0	78.694	26	13	69	13	1	473	46.9	5.91		200.3		13	High
FALSE	High	IsMasterProtein	WP_003879233.1	MULTISPECIES: molecular chaperone DnaJ [Mycobacterium avium complex (MAC)]	0	78.632	45	14	91	14	1	392	41.3	8.29		250.48		14	High
FALSE	High	IsMasterProtein	WP_033718848.1	chromosomal replication initiator protein DnaA [Mycobacterium avium]	0	78.604	38	19	73	19	1	509	56.6	5.45		205.31		19	High
FALSE	High	IsMasterProtein	WP_009977718.1	MULTISPECIES: hypothetical protein [Mycobacterium avium complex (MAC)]	0	78.462	66	14	96	14	1	207	22.9	5.64		219.56		14	High
FALSE	High	IsMasterProtein	WP_003872368.1	MULTISPECIES: acyl carrier protein [Mycobacterium]	0	78.271	53	11	137	11	1	115	12.5	4.13		376.83		11	High
FALSE	High	IsMasterProtein	WP_071321426.1	NADP-dependent phosphogluconate dehydrogenase [Mycobacterium avium]	0	78.109	46	14	71	14	1	489	52.7	5.17	3851.1	151.29	1	13	High
FALSE	High	IsMasterProtein	WP_062908983.1	aldo/keto reductase [Mycobacterium avium]	0	78.073	57	13	87	13	1	282	31.5	5.34		234.54		13	High
FALSE	High	IsMasterProtein	WP_003873856.1	MULTISPECIES: hypothetical protein [Mycobacterium avium complex (MAC)]	0	77.902	49	15	74	15	1	290	32.7	10.3		189.54		15	High
FALSE	High	IsMasterProtein	WP_019734135.1	MULTISPECIES: arginine--tRNA ligase [Mycobacterium avium complex (MAC)]	0	77.874	41	17	52	17	1	550	59.4	5.49		127.66		17	High
FALSE	High	IsMasterProtein	WP_033719554.1	NAD-glutamate dehydrogenase [Mycobacterium avium]	0	77.569	14	19	48	19	1	1616	177	5.31		100.84		19	High
FALSE	High	IsMasterProtein	WP_088295111.1	MULTISPECIES: phosphoserine transaminase [Mycobacterium avium complex (MAC)]	0	77.329	39	13	57	13	1	372	39.5	5		173.56		13	High
FALSE	High	IsMasterProtein	WP_003875900.1	acyl-CoA dehydrogenase [Mycobacterium avium]	0	77.215	26	9	93	9	1	368	39.3	5.15		200.39		9	High
FALSE	High	IsMasterProtein	WP_033713181.1	MULTISPECIES: SAM-dependent methyltransferase [Mycobacterium avium complex (MAC)]	0	77.055	50	14	102	14	1	304	32.4	5	4886.02	230.51	1	13	High
FALSE	High	IsMasterProtein	WP_062886743.1	alpha/beta fold hydrolase [Mycobacterium avium]	0	76.882	41	11	65	11	1	309	33.1	8.47		205.06		11	High
FALSE	High	IsMasterProtein	WP_023864190.1	MULTISPECIES: cysteine--tRNA ligase [Mycobacterium avium complex (MAC)]	0	76.823	46	16	48	16	1	468	51.9	6.18		114.33		16	High
FALSE	High	IsMasterProtein	WP_023869841.1	lysine--tRNA ligase [Mycobacterium avium]	0	76.796	31	15	69	15	1	499	55.1	5.24		184.92		15	High
FALSE	High	IsMasterProtein	WP_009979645.1	MULTISPECIES: R2-like ligand-binding oxidase [Mycobacterium avium complex (MAC)]	0	76.687	42	15	90	15	1	311	35.3	4.83		218.26		15	High
FALSE	High	IsMasterProtein	WP_003875104.1	MULTISPECIES: CsbD family protein [Mycobacterium avium complex (MAC)]	0	76.677	99	14	342	13	1	79	8.2	4.94	587.55	766.41	1	13	High
FALSE	High	IsMasterProtein	WP_003872330.1	MULTISPECIES: DUF4191 domain-containing protein [Mycobacterium avium complex (MAC)]	0	76.597	63	15	86	15	1	250	26.9	11.5		265.84		15	High
FALSE	High	IsMasterProtein	WP_031353995.1	leucine--tRNA ligase [Mycobacterium avium]	0	76.497	20	20	75	20	1	969	106.8	5.21	711.05	153.58	1	19	High
FALSE	High	IsMasterProtein	WP_003875075.1	MULTISPECIES: signal peptidase I [Mycobacterium avium complex (MAC)]	0	76.448	68	16	114	16	1	299	31.8	7.31	1659.53	225.68	2	14	High
FALSE	High	IsMasterProtein	WP_009975896.1	MULTISPECIES: SDR family oxidoreductase [Mycobacterium avium complex (MAC)]	0	76.173	63	16	99	16	1	268	27.9	7.5		240.61		16	High
FALSE	High	IsMasterProtein	WP_033718834.1	type VII secretion protein EccB [Mycobacterium avium]	0	75.78	39	17	89	17	1	495	52.2	9.06		231.88		17	High
FALSE	High	IsMasterProtein	WP_062886757.1	excinuclease ABC subunit UvrA [Mycobacterium avium]	0	75.736	24	20	60	20	1	971	106.5	6.98		137.34		20	High
FALSE	High	IsMasterProtein	WP_023899839.1	phosphoketolase family protein [Mycobacterium avium]	0	75.578	29	16	92	16	1	804	89.2	6.16	187.87	247.86	1	15	High
FALSE	High	IsMasterProtein	WP_009974801.1	acetaldehyde dehydrogenase (acetylating) [Mycobacterium avium]	0	75.495	62	14	87	14	1	304	32.3	5.03		227.37		14	High
FALSE	High	IsMasterProtein	WP_023869483.1	aldo/keto reductase [Mycobacterium avium]	0	75.375	45	14	70	14	1	328	35.5	5.33		199.65		14	High
FALSE	High	IsMasterProtein	WP_033718466.1	CHASE3 domain-containing protein [Mycobacterium avium]	0	75.14	29	17	54	17	1	535	58.4	5.53		150.94		17	High
FALSE	High	IsMasterProtein	WP_011726205.1	MULTISPECIES: AAA family ATPase [Mycobacterium avium complex (MAC)]	0	75.014	33	19	52	19	1	722	74.7	5.27		139.34		19	High
FALSE	High	IsMasterProtein	WP_003878553.1	MULTISPECIES: pyridoxal 5'-phosphate synthase lyase subunit PdxS [Mycobacterium avium complex (MAC)]	0	74.785	44	14	67	14	1	303	31.9	5.41	2979.31	142.59	4	12	High	Acetyl [N-Term]
FALSE	High	IsMasterProtein	WP_003874555.1	phosphomannomutase/phosphoglucomutase [Mycobacterium avium]	0	74.558	36	13	85	13	1	471	49.3	4.86		230.9		13	High
FALSE	High	IsMasterProtein	WP_019733657.1	MULTISPECIES: dienelactone hydrolase family protein [Mycobacterium avium complex (MAC)]	0	74.472	50	13	93	13	1	233	24.8	6.92		254.75		13	High
FALSE	High	IsMasterProtein	WP_009977198.1	MULTISPECIES: N-acetylglutaminylglutamine synthetase [Mycobacterium avium complex (MAC)]	0	74.421	36	18	68	18	1	597	64.6	5.25		164.98		18	High
FALSE	High	IsMasterProtein	WP_003875144.1	MULTISPECIES: transcription termination factor NusA [Mycobacterium avium complex (MAC)]	0	74.16	55	21	92	21	1	351	38	6.55		195.12		21	High
FALSE	High	IsMasterProtein	WP_023868369.1	lactate 2-monooxygenase [Mycobacterium avium]	0	74.065	33	13	81	13	1	386	41.2	5.19		221.82		13	High
FALSE	High	IsMasterProtein	WP_003872101.1	MULTISPECIES: Stk1 family PASTA domain-containing Ser/Thr kinase [Mycobacterium avium complex (MAC)]	0	74.046	34	16	68	16	1	626	66.3	5.68		183.74		16	High
FALSE	High	IsMasterProtein	WP_162936234.1	2-isopropylmalate synthase [Mycobacterium avium]	0	73.817	29	17	85	17	1	601	65.8	5.11		238.5		17	High
FALSE	High	IsMasterProtein	WP_003876352.1	MULTISPECIES: hypothetical protein [Mycobacterium avium complex (MAC)]	0	73.486	56	6	119	6	1	93	9.9	7.08		292.77		6	High
FALSE	High	IsMasterProtein	WP_009979949.1	amidohydrolase family protein [Mycobacterium avium]	0	73.48	29	16	55	16	1	588	62.9	5.08		147.64		16	High
FALSE	High	IsMasterProtein	WP_003875106.1	MULTISPECIES: ribosome recycling factor [Mycobacterium avium complex (MAC)]	0	73.425	52	13	116	13	1	185	20.6	5.54		257.54		13	High
FALSE	High	IsMasterProtein	WP_019731977.1	hypothetical protein [Mycobacterium avium]	0	73.106	34	18	66	16	1	586	63.6	6.93		159.73		18	High
FALSE	High	IsMasterProtein	WP_007168097.1	MULTISPECIES: two-component system response regulator MtrA [Mycobacterium]	0	73.103	56	11	92	11	1	228	25.2	5.55		225.36		11	High
FALSE	High	IsMasterProtein	WP_009975059.1	MULTISPECIES: cytochrome P450 [Mycobacterium avium complex (MAC)]	0	72.703	37	19	96	19	1	454	51.2	5.44		235.8		19	High
FALSE	High	IsMasterProtein	WP_010948847.1	MULTISPECIES: transglycosylase/D,D-transpeptidase PonA2 [Mycobacterium avium complex (MAC)]	0	72.504	23	16	55	16	1	809	84.7	5.94		135.8		16	High
FALSE	High	IsMasterProtein	WP_019733544.1	MULTISPECIES: type VII secretion system ESX-5 AAA family ATPase EccA5 [Mycobacterium avium complex (MAC)]	0	72.468	29	15	79	15	1	610	67.3	5.24	1842.86	164.08	1	14	High
FALSE	High	IsMasterProtein	WP_003876394.1	MULTISPECIES: hydroxylase [Mycobacterium avium complex (MAC)]	0	72.408	39	16	48	16	1	394	42.9	5.48		129.55		16	High
FALSE	High	IsMasterProtein	WP_009979095.1	MULTISPECIES: 50S ribosomal protein L4 [Mycobacterium avium complex (MAC)]	0	72.342	52	14	93	14	1	217	22.9	10.33		259.85		14	High
FALSE	High	IsMasterProtein	WP_003874814.1	MULTISPECIES: NADH-quinone oxidoreductase subunit NuoI [Mycobacterium avium complex (MAC)]	0	72.181	68	12	82	12	1	181	20.2	5.83		263.38		12	High
FALSE	High	IsMasterProtein	WP_003873552.1	MULTISPECIES: ABC transporter ATP-binding protein [Mycobacterium avium complex (MAC)]	0	72.148	36	15	110	15	1	336	36.7	5.4		246.84		15	High
FALSE	High	IsMasterProtein	WP_009978862.1	MULTISPECIES: nitroreductase family protein [Mycobacterium avium complex (MAC)]	0	71.877	42	14	128	14	1	215	24	6.13		301.96		14	High
FALSE	High	IsMasterProtein	WP_003875521.1	MULTISPECIES: O-methyltransferase [Mycobacterium avium complex (MAC)]	0	71.627	55	15	77	15	1	222	22.7	4.67		199.84		15	High
FALSE	High	IsMasterProtein	WP_009974159.1	MULTISPECIES: peptidylprolyl isomerase [Mycobacterium avium complex (MAC)]	0	71.526	46	10	114	10	1	182	19.4	6		278.32		10	High
FALSE	High	IsMasterProtein	WP_003873500.1	MULTISPECIES: 50S ribosomal protein L5 [Mycobacterium avium complex (MAC)]	0	71.525	60	13	90	13	1	187	21.2	9.83	4439.88	155.53	2	11	High
FALSE	High	IsMasterProtein	WP_023870835.1	MULTISPECIES: ribonuclease J [Mycobacterium avium complex (MAC)]	0	71.485	26	12	66	12	1	558	59.5	6.01		152.21		12	High
FALSE	High	IsMasterProtein	WP_044544043.1	MULTISPECIES: NAD-dependent DNA ligase LigA [Mycobacterium avium complex (MAC)]	0	71.394	37	16	53	16	1	693	75.2	5.48	1142.31	113.36	2	14	High
FALSE	High	IsMasterProtein	WP_011723470.1	MULTISPECIES: class I SAM-dependent methyltransferase [Mycobacterium avium complex (MAC)]	0	71.33	55	16	80	15	1	314	34.8	4.84		164.62		16	High
FALSE	High	IsMasterProtein	WP_003873569.1	MULTISPECIES: 50S ribosomal protein L11 [Mycobacterium]	0	71.324	87	12	101	12	1	142	15	9.47		221.97		12	High
FALSE	High	IsMasterProtein	WP_033719736.1	bifunctional [glutamine synthetase] adenylyltransferase/[glutamine synthetase]-adenylyl-L-tyrosine phosphorylase [Mycobacterium avium]	0	71.29	17	15	61	15	1	998	108.7	6.6		171.58		15	High
FALSE	High	IsMasterProtein	WP_011726191.1	MULTISPECIES: isocitrate lyase [Mycobacterium avium complex (MAC)]	0	71.284	40	16	63	16	1	428	47	5.29		140.27		16	High
FALSE	High	IsMasterProtein	WP_009977446.1	MULTISPECIES: SDR family NAD(P)-dependent oxidoreductase [Mycobacterium avium complex (MAC)]	0	71.189	37	13	60	13	1	338	36.4	6.71		169.3		13	High
FALSE	High	IsMasterProtein	WP_033719084.1	phosphoribosylamine--glycine ligase [Mycobacterium avium]	0	70.84	42	14	51	14	1	422	43.4	5.4		151.99		14	High
FALSE	High	IsMasterProtein	WP_023861842.1	MULTISPECIES: STAS domain-containing protein [Mycobacterium avium complex (MAC)]	0	70.739	57	13	65	13	1	254	27	9.58		155.87		13	High
FALSE	High	IsMasterProtein	WP_003873501.1	MULTISPECIES: 50S ribosomal protein L24 [Mycobacterium avium complex (MAC)]	0	70.726	81	11	81	11	1	105	11.4	10.27		249.07		11	High
FALSE	High	IsMasterProtein	WP_023880874.1	MULTISPECIES: phosphoglycerate mutase family protein [Mycobacterium avium complex (MAC)]	0	70.665	65	15	57	15	1	237	25.4	8.97		165.37		15	High
FALSE	High	IsMasterProtein	WP_009978061.1	MULTISPECIES: GNAT family N-acetyltransferase [Mycobacterium avium complex (MAC)]	0	70.186	44	15	64	15	1	412	45.5	5.64		156.33		15	High
FALSE	High	IsMasterProtein	WP_044543440.1	hypothetical protein [Mycobacterium avium]	0	70.178	35	17	68	17	1	462	50.1	6.01		172.12		17	High
FALSE	High	IsMasterProtein	WP_033718450.1	NAD(P)H-quinone dehydrogenase [Mycobacterium avium]	0	70.128	46	15	72	15	1	471	49.4	6.25		154.7		15	High
FALSE	High	IsMasterProtein	WP_023861116.1	enoyl-CoA hydratase [Mycobacterium avium]	0	70.114	47	13	117	13	1	249	26.4	5.69		246.03		13	High
FALSE	High	IsMasterProtein	WP_019733039.1	MULTISPECIES: NAD(P)/FAD-dependent oxidoreductase [Mycobacterium avium complex (MAC)]	0	70.051	47	18	61	18	1	475	49.4	8.35		143.14		18	High
FALSE	High	IsMasterProtein	WP_003872497.1	MULTISPECIES: cysteine synthase A [Mycobacterium avium complex (MAC)]	0	69.846	53	13	68	13	1	310	32.3	4.96	913.65	202.43	1	12	High
FALSE	High	IsMasterProtein	WP_033718855.1	MULTISPECIES: DUF3662 domain-containing protein [Mycobacterium avium complex (MAC)]	0	69.764	26	13	145	13	1	545	58.8	4.87		311.82		13	High
FALSE	High	IsMasterProtein	WP_011725453.1	MULTISPECIES: chorismate synthase [Mycobacterium avium complex (MAC)]	0	69.636	48	17	59	17	1	401	41.7	6.14		129.35		17	High
FALSE	High	IsMasterProtein	WP_023868335.1	MULTISPECIES: 3-isopropylmalate dehydratase large subunit [Mycobacterium avium complex (MAC)]	0	69.565	39	16	89	16	1	476	50.4	5.3	2905.28	183.33	1	15	High
FALSE	High	IsMasterProtein	WP_011726201.1	MULTISPECIES: SDR family NAD(P)-dependent oxidoreductase [Mycobacterium avium complex (MAC)]	0	69.42	49	12	91	12	1	312	33.8	7.5		199.46		12	High
FALSE	High	IsMasterProtein	WP_023868698.1	DUF853 family protein [Mycobacterium avium]	0	69.235	32	15	55	15	1	521	55.5	6.13	437.29	133.65	1	14	High
FALSE	High	IsMasterProtein	WP_003874851.1	MULTISPECIES: cell division ATP-binding protein FtsE [Mycobacterium avium complex (MAC)]	0	69.225	62	14	51	14	1	229	25.7	9.52		129.96		14	High
FALSE	High	IsMasterProtein	WP_009976874.1	MULTISPECIES: NAD-dependent epimerase/dehydratase family protein [Mycobacterium avium complex (MAC)]	0	68.954	61	14	62	14	1	300	32.3	6.02		154.08		14	High
FALSE	High	IsMasterProtein	WP_003875806.1	MULTISPECIES: sulfurtransferase [Mycobacterium avium complex (MAC)]	0	68.898	62	14	96	14	1	277	30.6	5.21		244.73		14	High
FALSE	High	IsMasterProtein	WP_198924485.1	alpha-1,4-glucan--maltose-1-phosphate maltosyltransferase [Mycobacterium avium]	0	68.669	29	17	73	17	1	694	77.2	5.6		193.81		17	High
FALSE	High	IsMasterProtein	WP_003875158.1	MULTISPECIES: lipid-transfer protein [Mycobacterium avium complex (MAC)]	0	68.5	46	14	81	14	1	396	42.1	5.41		224.54		14	High
FALSE	High	IsMasterProtein	WP_003875911.1	MULTISPECIES: CBS domain-containing protein [Mycobacterium avium complex (MAC)]	0	68.476	75	15	70	15	1	142	15.3	7.44		173.33		15	High
FALSE	High	IsMasterProtein	WP_023866854.1	single-stranded DNA-binding protein [Mycobacterium avium]	0	68.338	57	12	113	12	1	168	17.6	5.21		325.19		12	High
FALSE	High	IsMasterProtein	WP_044543561.1	glucose-6-phosphate dehydrogenase [Mycobacterium avium]	0	68.336	36	15	63	15	1	469	53	5.29		166.63		15	High
FALSE	High	IsMasterProtein	WP_031354269.1	ABC transporter ATP-binding protein [Mycobacterium avium]	0	68.293	28	13	81	13	1	548	59.4	9.99		173.74		13	High
FALSE	High	IsMasterProtein	WP_019732210.1	MULTISPECIES: osmoprotectant NAGGN system M42 family peptidase [Mycobacterium avium complex (MAC)]	0	68.246	44	14	74	14	1	411	44.3	5.55		239.11		14	High
FALSE	High	IsMasterProtein	WP_011726555.1	MULTISPECIES: SRPBCC family protein [Mycobacterium avium complex (MAC)]	0	68.134	58	11	73	11	1	156	17.8	10.04		221.36		11	High
FALSE	High	IsMasterProtein	WP_023868569.1	acyl-CoA synthetase [Mycobacterium avium]	0	68.072	35	12	61	12	1	473	49.8	6.54		184.38		12	High
FALSE	High	IsMasterProtein	WP_023870191.1	dTDP-glucose 4,6-dehydratase [Mycobacterium avium]	0	67.806	57	17	68	17	1	331	37.2	5.47		126.55		17	High
FALSE	High	IsMasterProtein	WP_033711571.1	MULTISPECIES: adenosine deaminase [Mycobacterium avium complex (MAC)]	0	67.619	35	13	60	13	1	366	40.5	5.99	2730.78	122.72	2	11	High
FALSE	High	IsMasterProtein	WP_062886396.1	hypothetical protein [Mycobacterium avium]	0	67.594	36	13	93	13	1	437	47.6	4.31		274.43		13	High
FALSE	High	IsMasterProtein	WP_003875851.1	MULTISPECIES: ATP-dependent Clp protease ATP-binding subunit ClpX [Mycobacterium avium complex (MAC)]	0	67.583	44	15	58	15	1	426	46.9	5.21		132.31		15	High
FALSE	High	IsMasterProtein	WP_003878960.1	MULTISPECIES: acyl-CoA dehydrogenase [Mycobacterium avium complex (MAC)]	0	67.496	36	15	83	15	1	389	41.8	5.34		163.07		15	High
FALSE	High	IsMasterProtein	WP_023869608.1	hypothetical protein [Mycobacterium avium]	0	67.428	36	15	58	13	1	592	63.9	5.96		125.3		15	High
FALSE	High	IsMasterProtein	WP_009979776.1	tyrosine-protein phosphatase [Mycobacterium avium]	0	67.141	57	14	61	14	1	276	30	5.26		138.45		14	High
FALSE	High	IsMasterProtein	WP_031344959.1	MULTISPECIES: nitroreductase family deazaflavin-dependent oxidoreductase [Mycobacterium avium complex (MAC)]	0	66.807	59	14	146	14	1	131	14.4	11.59		315.61		14	High
FALSE	High	IsMasterProtein	WP_023869594.1	MULTISPECIES: methionine--tRNA ligase [Mycobacterium avium complex (MAC)]	0	66.605	36	13	69	13	1	519	58.6	5.44		176.76		13	High
FALSE	High	IsMasterProtein	WP_003873519.1	MULTISPECIES: 30S ribosomal protein S10 [Mycobacteriaceae]	0	66.486	82	15	116	15	1	101	11.4	9.38		290		15	High
FALSE	High	IsMasterProtein	WP_019732185.1	inositol-3-phosphate synthase [Mycobacterium avium]	0	66.359	32	14	110	14	1	368	40.2	5.14		256.83		14	High
FALSE	High	IsMasterProtein	WP_003873514.1	MULTISPECIES: 30S ribosomal protein S19 [Mycobacterium avium complex (MAC)]	0	66.354	69	10	65	10	1	93	10.7	10.65		238.43		10	High
FALSE	High	IsMasterProtein	WP_003879460.1	MULTISPECIES: GNAT family N-acetyltransferase [Mycobacterium avium complex (MAC)]	0	66.344	43	13	68	13	1	221	24.1	5.12		147		13	High
FALSE	High	IsMasterProtein	WP_003874997.1	MULTISPECIES: 6-phosphofructokinase [Mycobacterium avium complex (MAC)]	0	66.204	46	15	63	15	1	343	37	6.54		166.91		15	High
FALSE	High	IsMasterProtein	WP_019734527.1	MULTISPECIES: alpha/beta hydrolase [Mycobacterium avium complex (MAC)]	0	66.2	32	15	65	15	1	520	55.5	6.25		131.52		15	High
FALSE	High	IsMasterProtein	WP_023868138.1	5-(carboxyamino)imidazole ribonucleotide synthase [Mycobacterium avium]	0	66.151	41	12	66	12	1	427	45.6	6.68		191.58		12	High
FALSE	High	IsMasterProtein	WP_023869854.1	D-alanyl-D-alanine carboxypeptidase/D-alanyl-D-alanine-endopeptidase [Mycobacterium avium]	0	66.112	45	14	52	14	1	461	47.1	7.03		123.74		14	High
FALSE	High	IsMasterProtein	WP_033718439.1	NADP-dependent isocitrate dehydrogenase [Mycobacterium avium]	0	66.033	37	12	66	12	1	412	46.4	5.92		159.11		12	High
FALSE	High	IsMasterProtein	WP_033719802.1	haloalkane dehalogenase [Mycobacterium avium]	0	65.866	49	13	73	13	1	301	33.8	8.4		188.44		13	High
FALSE	High	IsMasterProtein	WP_033719629.1	cysteine desulfurase [Mycobacterium avium]	0	65.717	31	13	54	13	1	670	70	5.22		138.34		13	High
FALSE	High	IsMasterProtein	WP_023869163.1	class I SAM-dependent methyltransferase [Mycobacterium avium]	0	65.549	46	17	62	16	1	307	34	5.12		140.99		17	High
FALSE	High	IsMasterProtein	WP_023864395.1	MULTISPECIES: nitroreductase family deazaflavin-dependent oxidoreductase [Mycobacterium avium complex (MAC)]	0	65.526	58	11	80	11	1	151	16.3	11.31		218.78		11	High
FALSE	High	IsMasterProtein	WP_075362228.1	MULTISPECIES: translation initiation factor IF-3 [Mycobacterium avium complex (MAC)]	0	65.508	67	14	131	14	1	201	22.3	9.32	1633.53	253.5	1	13	High
FALSE	High	IsMasterProtein	WP_009974245.1	MULTISPECIES: 50S ribosomal protein L9 [Mycobacterium avium complex (MAC)]	0	65.417	45	13	73	13	1	152	16	8.97		205.01		13	High
FALSE	High	IsMasterProtein	WP_011723975.1	bifunctional UDP-N-acetylglucosamine diphosphorylase/glucosamine-1-phosphate N-acetyltransferase GlmU [Mycobacterium avium]	0	65.378	46	13	39	13	1	490	50.6	6.05	342.72	93.62	1	12	High
FALSE	High	IsMasterProtein	WP_033720161.1	arabinosyltransferase EmbB [Mycobacterium avium]	0	65.308	17	14	61	14	1	1065	114.7	8.97		163.3		14	High
FALSE	High	IsMasterProtein	WP_033718433.1	bifunctional methylenetetrahydrofolate dehydrogenase/methenyltetrahydrofolate cyclohydrolase [Mycobacterium avium]	0	65.236	47	13	78	13	1	281	29.6	6.02		219.3		13	High
FALSE	High	IsMasterProtein	WP_031348458.1	methyltransferase domain-containing protein [Mycobacterium avium]	0	65.021	51	13	45	13	1	248	26.3	5.47	614.02	103.91	2	11	High
FALSE	High	IsMasterProtein	WP_023868794.1	protein phosphatase 2C domain-containing protein [Mycobacterium avium]	0	65.001	32	12	85	12	1	499	52.6	5.01		225.4		12	High
FALSE	High	IsMasterProtein	WP_011725105.1	MULTISPECIES: GuaB1 family IMP dehydrogenase-related protein [Mycobacterium avium complex (MAC)]	0	64.938	30	12	53	12	1	478	50.1	6.16		136.38		12	High
FALSE	High	IsMasterProtein	WP_003875234.1	MULTISPECIES: metal-dependent transcriptional regulator [Mycobacterium avium complex (MAC)]	0	64.845	66	13	55	13	1	229	25.1	5.35		134.07		13	High
FALSE	High	IsMasterProtein	WP_033719865.1	thiol peroxidase [Mycobacterium avium]	0	64.576	57	8	116	8	1	164	16.7	4.56		388.96		8	High
FALSE	High	IsMasterProtein	WP_009974442.1	MULTISPECIES: 1-acyl-sn-glycerol-3-phosphate acyltransferase [Mycobacterium avium complex (MAC)]	0	64.394	48	13	53	13	1	261	29.6	10.02		134.99		13	High
FALSE	High	IsMasterProtein	WP_033713106.1	MULTISPECIES: acyl-CoA synthetase [Mycobacterium avium complex (MAC)]	0	64.342	34	14	51	14	1	546	60	5.41		121.73		14	High
FALSE	High	IsMasterProtein	WP_011724115.1	MULTISPECIES: DEAD/DEAH box helicase [Mycobacterium avium complex (MAC)]	0	64.168	27	15	46	15	1	566	61.3	8.79		112.77		15	High
FALSE	High	IsMasterProtein	WP_023861062.1	MULTISPECIES: Asp-tRNA(Asn)/Glu-tRNA(Gln) amidotransferase subunit GatA [Mycobacterium avium complex (MAC)]	0	64.126	34	12	54	12	1	493	51.3	5.01		130.15		12	High
FALSE	High	IsMasterProtein	sp		0	64.024	31	17	85	15	1	643	65.8	8.12		156.94		17	High	Acetyl [N-Term]
FALSE	High	IsMasterProtein	WP_023868364.1	30S ribosomal protein S16 [Mycobacterium avium]	0	63.989	56	12	91	12	1	171	18.1	9.38		209.73		12	High
FALSE	High	IsMasterProtein	WP_033719776.1	MULTISPECIES: YafY family transcriptional regulator [Mycobacterium avium complex (MAC)]	0	63.841	45	13	59	13	1	349	36.8	6.43		148.21		13	High
FALSE	High	IsMasterProtein	WP_003873446.1	MULTISPECIES: 30S ribosomal protein S13 [Mycobacterium]	0	63.822	60	12	112	12	1	124	14.3	10.87		292.63		12	High
FALSE	High	IsMasterProtein	WP_003873578.1	MULTISPECIES: hypothetical protein [Mycobacterium avium complex (MAC)]	0	63.748	46	14	118	14	1	277	31.8	5.94		239.39		14	High
FALSE	High	IsMasterProtein	WP_011725809.1	MULTISPECIES: peptide chain release factor 2 [Mycobacterium avium complex (MAC)]	0	63.747	37	13	70	13	1	370	41.3	4.83	318.52	140.25	1	13	High	Acetyl [N-Term]
FALSE	High	IsMasterProtein	WP_003875849.1	MULTISPECIES: ATP-dependent CLP protease proteolytic subunit ClpP2 [Mycobacterium avium complex (MAC)]	0	63.514	62	10	84	10	1	211	23.3	5.15		229.08		10	High
FALSE	High	IsMasterProtein	WP_071321507.1	trans-aconitate 2-methyltransferase [Mycobacterium avium]	0	63.364	46	12	75	12	1	260	29.2	6.24		215.06		12	High
FALSE	High	IsMasterProtein	WP_003874189.1	MULTISPECIES: glucose 1-dehydrogenase [Mycobacterium avium complex (MAC)]	0	63.35	61	13	63	13	1	246	25.9	5.78		162.58		13	High
FALSE	High	IsMasterProtein	WP_044088370.1	MULTISPECIES: sorbosone dehydrogenase family protein [Mycobacterium avium complex (MAC)]	0	63.235	61	15	48	15	1	376	38.9	7.17		116.71		15	High
FALSE	High	IsMasterProtein	WP_003875706.1	MULTISPECIES: crotonase/enoyl-CoA hydratase family protein [Mycobacterium avium complex (MAC)]	0	63.225	62	14	70	14	1	270	29.1	6.16		156.82		14	High
FALSE	High	IsMasterProtein	WP_009976356.1	MULTISPECIES: CBS domain-containing protein [Mycobacterium avium complex (MAC)]	0	63.044	28	15	43	15	1	440	48.3	4.97		111.3		15	High
FALSE	High	IsMasterProtein	WP_071321433.1	non-ribosomal peptide synthetase [Mycobacterium avium]	0	62.596	3	19	37	16	1	10420	1113.8	5.17		61.43		19	High
FALSE	High	IsMasterProtein	WP_023868090.1	glycoside hydrolase family 65 protein [Mycobacterium avium]	0	62.522	21	14	67	14	1	791	87.6	5.64		153.09		14	High
FALSE	High	IsMasterProtein	WP_019731900.1	MULTISPECIES: molecular chaperone DnaJ [Mycobacterium avium complex (MAC)]	0	62.514	34	13	62	13	1	381	40.1	6.74		138.18		13	High
FALSE	High	IsMasterProtein	WP_023868848.1	nitroreductase family deazaflavin-dependent oxidoreductase [Mycobacterium avium]	0	62.283	72	13	66	13	1	140	16	7.52		157.25		13	High
FALSE	High	IsMasterProtein	WP_003877070.1	MULTISPECIES: hypothetical protein [Mycobacterium avium complex (MAC)]	0	62.269	60	12	55	12	1	252	26.3	7.03		140.61		12	High
FALSE	High	IsMasterProtein	WP_033718998.1	glutathione S-transferase C-terminal domain-containing protein [Mycobacterium avium]	0	62.175	43	15	55	15	1	334	37.1	6.02		128.77		15	High
FALSE	High	IsMasterProtein	WP_010949839.1	MULTISPECIES: SDR family NAD(P)-dependent oxidoreductase [Mycobacterium avium complex (MAC)]	0	62.088	50	12	75	12	1	252	26.1	5.48		190.63		12	High
FALSE	High	IsMasterProtein	WP_033718031.1	MULTISPECIES: signal recognition particle-docking protein FtsY [Mycobacterium avium complex (MAC)]	0	62.013	31	15	51	15	1	452	47.1	4.92		118.71		15	High
FALSE	High	IsMasterProtein	WP_009974781.1	MULTISPECIES: acetyl-CoA C-acetyltransferase [Mycobacterium avium complex (MAC)]	0	61.853	43	11	57	11	1	386	40.9	5.16	182.47	167	1	10	High
FALSE	High	IsMasterProtein	WP_011723656.1	MULTISPECIES: LacI family DNA-binding transcriptional regulator [Mycobacterium avium complex (MAC)]	0	61.781	43	16	38	16	1	359	38.2	7.42		94.54		16	High
FALSE	High	IsMasterProtein	WP_061504251.1	sugar epimerase family protein [Mycobacterium avium]	0	61.765	22	14	51	14	1	868	91.7	6.99		84.29		14	High
FALSE	High	IsMasterProtein	WP_033719620.1	deoxyguanosinetriphosphate triphosphohydrolase [Mycobacterium avium]	0	61.734	36	14	46	14	1	423	45.8	6.55		126.38		14	High
FALSE	High	IsMasterProtein	WP_009978763.1	MULTISPECIES: DUF1490 family protein [Mycobacterium avium complex (MAC)]	0	61.603	90	11	36	11	1	93	9.7	6.54		117.11		11	High
FALSE	High	IsMasterProtein	WP_031354337.1	MULTISPECIES: hydroxymethylbilane synthase [Mycobacterium avium complex (MAC)]	0	61.595	51	14	47	14	1	315	32.4	5.12		133.96		14	High
FALSE	High	IsMasterProtein	WP_009979657.1	MULTISPECIES: aldehyde dehydrogenase [Mycobacterium avium complex (MAC)]	0	61.567	31	11	61	11	1	493	51.9	4.82		153.16		11	High
FALSE	High	IsMasterProtein	WP_033724409.1	LLM class F420-dependent oxidoreductase [Mycobacterium avium]	0	61.554	48	18	58	18	1	345	37.2	7.06		127.34		18	High
FALSE	High	IsMasterProtein	WP_033711943.1	MULTISPECIES: flavodoxin-dependent (E)-4-hydroxy-3-methylbut-2-enyl-diphosphate synthase [Mycobacterium avium complex (MAC)]	0	61.502	37	11	50	11	1	388	40.7	5.27		123.63		11	High
FALSE	High	IsMasterProtein	WP_031354205.1	hypothetical protein [Mycobacterium avium]	0	61.442	30	13	81	13	1	669	71	6.09		165.87		13	High
FALSE	High	IsMasterProtein	WP_033717564.1	MULTISPECIES: phosphate acetyltransferase [Mycobacterium avium complex (MAC)]	0	61.355	34	15	45	15	1	695	73.4	5.48		122.69		15	High
FALSE	High	IsMasterProtein	WP_003874126.1	MULTISPECIES: MCE family protein [Mycobacterium avium complex (MAC)]	0	61.315	35	14	35	14	1	516	54.5	5.5		103.85		14	High
FALSE	High	IsMasterProtein	WP_095764063.1	dipeptidase [Mycobacterium avium]	0	61.186	30	13	58	13	1	479	50.3	5.2		158.37		13	High
FALSE	High	IsMasterProtein	WP_023870079.1	MULTISPECIES: glutamate-1-semialdehyde 2,1-aminomutase [Mycobacterium avium complex (MAC)]	0	61.146	35	11	60	11	1	445	45.5	5.41	1352.25	158.62	2	9	High
FALSE	High	IsMasterProtein	WP_023864174.1	MULTISPECIES: lipid-transfer protein [Mycobacterium avium complex (MAC)]	0	60.953	38	11	45	11	1	389	41.1	5.57		117.95		11	High
FALSE	High	IsMasterProtein	WP_044543581.1	type I polyketide synthase [Mycobacterium avium]	0	60.803	11	18	43	18	1	2120	223.7	5.81		107.25		18	High
FALSE	High	IsMasterProtein	WP_081216163.1	sensor domain-containing protein [Mycobacterium avium]	0	60.705	51	9	51	9	1	206	22.4	5.91		129.88		9	High
FALSE	High	IsMasterProtein	WP_003873509.1	MULTISPECIES: 30S ribosomal protein S17 [Mycobacterium avium complex (MAC)]	0	60.698	52	11	101	11	1	116	12.9	10.37		208.9		11	High
FALSE	High	IsMasterProtein	WP_023868083.1	FAD-dependent oxidoreductase [Mycobacterium avium]	0	60.632	39	13	39	13	1	399	44.2	7.99		101.17		13	High
FALSE	High	IsMasterProtein	WP_003872145.1	MULTISPECIES: F420-dependent biliverdin reductase [Mycobacterium avium complex (MAC)]	0	60.56	74	12	62	12	1	136	14.9	9.79		176.8		12	High
FALSE	High	IsMasterProtein	WP_003874498.1	MULTISPECIES: glycerol-3-phosphate dehydrogenase/oxidase [Mycobacterium avium complex (MAC)]	0	60.517	28	14	46	14	1	584	63	6.6	2256.94	105.3	2	12	High
FALSE	High	IsMasterProtein	WP_023868229.1	MULTISPECIES: glycogen debranching protein GlgX [Mycobacterium avium complex (MAC)]	0	60.154	23	13	57	12	1	716	79.6	5.03		112.01		13	High
FALSE	High	IsMasterProtein	WP_011723897.1	MULTISPECIES: HAMP domain-containing histidine kinase [Mycobacterium avium complex (MAC)]	0	60.01	36	12	58	11	1	445	47.9	7.14		126.65		12	High
FALSE	High	IsMasterProtein	WP_033718089.1	DivIVA domain-containing protein [Mycobacterium avium]	0	59.936	45	10	45	10	1	244	26.8	4.7		134.48		10	High
FALSE	High	IsMasterProtein	WP_019733394.1	MULTISPECIES: DUF5130 domain-containing protein [Mycobacterium avium complex (MAC)]	0	59.88	71	11	53	11	1	155	16	5.29		176.04		11	High
FALSE	High	IsMasterProtein	WP_023870183.1	CoA-acylating methylmalonate-semialdehyde dehydrogenase [Mycobacterium avium]	0	59.752	38	14	41	14	1	506	54	5.45	107.62	114.41	1	13	High
FALSE	High	IsMasterProtein	WP_033719738.1	glycine cleavage system aminomethyltransferase GcvT [Mycobacterium avium]	0	59.703	24	10	80	10	1	367	38.9	5.68		216.51		10	High
FALSE	High	IsMasterProtein	WP_009975169.1	MULTISPECIES: LLM class F420-dependent oxidoreductase [Mycobacterium avium complex (MAC)]	0	59.649	43	12	55	12	1	274	30.4	5.24		155.43		12	High
FALSE	High	IsMasterProtein	WP_031353940.1	Mrp/NBP35 family ATP-binding protein [Mycobacterium avium]	0	59.605	49	14	39	14	1	385	40.2	6.13		101.75		14	High
FALSE	High	IsMasterProtein	WP_062890593.1	phosphotransferase [Mycobacterium avium]	0	59.548	23	12	46	12	1	665	72.2	4.94		97.26		12	High
FALSE	High	IsMasterProtein	WP_003873545.1	MULTISPECIES: crotonase/enoyl-CoA hydratase family protein [Mycobacterium avium complex (MAC)]	0	59.434	54	13	49	13	1	255	26.6	6.55		137.33		13	High
FALSE	High	IsMasterProtein	WP_009979387.1	MULTISPECIES: phosphomethylpyrimidine synthase ThiC [Mycobacterium avium complex (MAC)]	0	59.384	31	13	47	13	1	540	59.2	5.76	1306.28	110.95	1	12	High
FALSE	High	IsMasterProtein	WP_003875617.1	MULTISPECIES: iron-regulated nucleoid-associated protein Lsr2 [Mycobacterium]	0	59.254	42	9	171	9	1	112	12.1	9.96		475.68		9	High
FALSE	High	IsMasterProtein	WP_033719153.1	ArsA family ATPase [Mycobacterium avium]	0	59.252	41	13	65	13	1	380	40.8	6.71		137.52		13	High
FALSE	High	IsMasterProtein	WP_009979643.1	MULTISPECIES: acetolactate synthase large subunit [Mycobacterium avium complex (MAC)]	0	59.153	31	13	90	13	1	548	59.6	5.49		213.67		13	High
FALSE	High	IsMasterProtein	WP_011723676.1	MULTISPECIES: thiolase domain-containing protein [Mycobacterium avium complex (MAC)]	0	59.1	43	11	48	11	1	397	41.7	6.37		121.37		11	High
FALSE	High	IsMasterProtein	WP_009974914.1	MULTISPECIES: MBL fold metallo-hydrolase [Mycobacterium avium complex (MAC)]	0	59.094	48	10	72	10	1	212	22.8	5.34		209.23		10	High
FALSE	High	IsMasterProtein	WP_009979204.1	MULTISPECIES: YajQ family cyclic di-GMP-binding protein [Mycobacterium avium complex (MAC)]	0	58.909	51	11	54	11	1	163	18.1	8.27		135.67		11	High
FALSE	High	IsMasterProtein	WP_003873498.1	MULTISPECIES: 30S ribosomal protein S8 [Mycobacterium avium complex (MAC)]	0	58.643	75	12	61	12	1	132	14.4	10.13		116.02		12	High
FALSE	High	IsMasterProtein	WP_011726123.1	class I SAM-dependent methyltransferase [Mycobacterium avium]	0	58.416	47	12	58	12	1	315	34.8	4.96	1474.38	131.5	1	11	High
FALSE	High	IsMasterProtein	WP_011723662.1	MULTISPECIES: flavin-dependent monooxygenase [Mycobacterium avium complex (MAC)]	0	58.202	39	12	54	12	1	394	43.2	6.07	308.8	138.12	1	11	High
FALSE	High	IsMasterProtein	WP_003874613.1	MULTISPECIES: AAA family ATPase [Mycobacterium avium complex (MAC)]	0	58.09	38	11	64	11	1	266	28.1	6.7		151.62		11	High
FALSE	High	IsMasterProtein	WP_023868993.1	S-(hydroxymethyl)mycothiol dehydrogenase [Mycobacterium avium]	0	57.982	30	9	38	9	1	361	37.8	5.05		114.86		9	High
FALSE	High	IsMasterProtein	WP_044544205.1	phosphoglyceromutase [Mycobacterium avium]	0	57.74	39	11	44	11	1	249	27.2	5.9		111.12		11	High
FALSE	High	IsMasterProtein	WP_011723543.1	MULTISPECIES: MoxR family ATPase [Mycobacterium avium complex (MAC)]	0	57.737	53	13	89	12	1	327	34.9	5.54	667.7	201.49	1	12	High
FALSE	High	IsMasterProtein	WP_003873232.1	MULTISPECIES: 50S ribosomal protein L31 [Mycobacterium avium complex (MAC)]	0	57.31	66	6	74	6	1	80	8.8	9.22	109.43	193.68	1	6	High
FALSE	High	IsMasterProtein	WP_071321367.1	hypothetical protein [Mycobacterium avium]	0	57.303	53	12	70	12	1	189	19.2	7.18		174.7		12	High
FALSE	High	IsMasterProtein	WP_085988273.1	MULTISPECIES: 30S ribosomal protein S9 [Mycobacterium avium complex (MAC)]	0	57.275	53	6	82	6	1	144	15.9	10.46		256.99		6	High
FALSE	High	IsMasterProtein	WP_003873497.1	MULTISPECIES: 50S ribosomal protein L6 [Mycobacterium avium complex (MAC)]	0	57.084	63	13	69	13	1	179	19.4	10.21		188.88		13	High
FALSE	High	IsMasterProtein	WP_062886483.1	LLM class flavin-dependent oxidoreductase [Mycobacterium avium]	0	56.996	29	9	48	9	1	387	42	5.85		149.29		9	High
FALSE	High	IsMasterProtein	WP_033719112.1	CoA-transferase [Mycobacterium avium]	0	56.982	53	11	48	11	1	247	27.1	5.64		125.96		11	High
FALSE	High	IsMasterProtein	WP_019733154.1	MULTISPECIES: M13 family metallopeptidase [Mycobacterium avium complex (MAC)]	0	56.883	18	13	48	13	1	662	73.3	4.98		132.01		13	High
FALSE	High	IsMasterProtein	WP_023872594.1	MULTISPECIES: mycothiol transferase [Mycobacterium avium complex (MAC)]	0	56.864	56	10	81	10	1	171	18.9	4.93	1947.39	172.33	3	9	High	Acetyl [N-Term]
FALSE	High	IsMasterProtein	WP_033718269.1	enoyl-ACP reductase FabI [Mycobacterium avium]	0	56.723	37	8	55	8	1	269	28.7	5.62		148.34		8	High
FALSE	High	IsMasterProtein	WP_095764012.1	MULTISPECIES: MBL fold metallo-hydrolase [Mycobacterium avium complex (MAC)]	0	56.618	45	14	57	14	1	370	40.3	6.73		141.31		14	High
FALSE	High	IsMasterProtein	WP_033718267.1	DUF58 domain-containing protein [Mycobacterium avium]	0	56.599	48	14	61	14	1	316	34.6	8.97	1740.95	112.39	1	13	High
FALSE	High	IsMasterProtein	WP_033720066.1	RND family transporter [Mycobacterium avium]	0	56.42	14	12	36	12	1	972	107.6	7.43		81.03		12	High
FALSE	High	IsMasterProtein	WP_080576384.1	MULTISPECIES: HAMP domain-containing histidine kinase [Mycobacterium avium complex (MAC)]	0	56.215	30	14	38	14	1	565	61	8.65		88.29		14	High
FALSE	High	IsMasterProtein	WP_003872300.1	MULTISPECIES: prephenate dehydratase [Mycobacterium avium complex (MAC)]	0	56.114	56	11	69	11	1	315	32.5	5.19		128.47		11	High
FALSE	High	IsMasterProtein	WP_003878975.1	MULTISPECIES: PPE family protein [Mycobacterium avium complex (MAC)]	0	55.98	35	8	63	8	1	378	38.6	5.63		146.94		8	High
FALSE	High	IsMasterProtein	WP_033719883.1	SDR family oxidoreductase [Mycobacterium avium]	0	55.699	39	10	49	10	1	277	29.9	9.48		129.42		10	High
FALSE	High	IsMasterProtein	WP_003874416.1	MULTISPECIES: haloalkane dehalogenase [Mycobacterium avium complex (MAC)]	0	55.417	47	12	44	12	1	301	33	6.04		128.48		12	High
FALSE	High	IsMasterProtein	WP_031344806.1	MULTISPECIES: 3-hydroxybutyryl-CoA dehydrogenase [Mycobacterium avium complex (MAC)]	0	55.344	53	11	43	11	1	287	30.8	5.31		123.53		11	High
FALSE	High	IsMasterProtein	WP_033724963.1	AMP-binding protein [Mycobacterium avium]	0	55.328	27	10	54	10	1	521	55.1	9.95		125.62		10	High
FALSE	High	IsMasterProtein	WP_003874608.1	MULTISPECIES: diacylglycerol kinase [Mycobacterium avium complex (MAC)]	0	55.23	30	10	47	10	1	321	34.4	8.97		108.67		10	High
FALSE	High	IsMasterProtein	WP_019732392.1	glycosyltransferase [Mycobacterium avium]	0	55.227	18	11	64	10	1	425	46.5	7.36		151.15		11	High
FALSE	High	IsMasterProtein	WP_015632616.1	MULTISPECIES: 3-oxoacyl-ACP reductase FabG [Mycobacterium avium complex (MAC)]	0	55.19	52	13	47	13	1	249	26.1	8.13		112.12		13	High
FALSE	High	IsMasterProtein	WP_033719158.1	SpoIIE family protein phosphatase [Mycobacterium avium]	0	55.154	20	14	55	14	1	736	79.8	5.22		125.17		14	High
FALSE	High	IsMasterProtein	WP_003876791.1	MULTISPECIES: D,D-transpeptidase PbpA [Mycobacterium avium complex (MAC)]	0	54.987	37	13	48	13	1	492	51.8	6.28		105.84		13	High
FALSE	High	IsMasterProtein	WP_024637323.1	MULTISPECIES: nitroreductase family deazaflavin-dependent oxidoreductase [Mycobacterium avium complex (MAC)]	0	54.985	71	11	55	11	1	129	14.6	11.56		151.6		11	High
FALSE	High	IsMasterProtein	WP_009974755.1	MULTISPECIES: DNA integrity scanning diadenylate cyclase DisA [Mycobacterium avium complex (MAC)]	0	54.912	38	12	52	12	1	357	38.8	5.24	225.27	143.58	1	11	High
FALSE	High	IsMasterProtein	WP_011726092.1	acyl-CoA dehydrogenase family protein [Mycobacterium avium]	0	54.803	41	14	29	14	1	542	59	6.44		48.89		14	High
FALSE	High	IsMasterProtein	WP_009978827.1	MULTISPECIES: succinate dehydrogenase iron-sulfur subunit [Mycobacterium avium complex (MAC)]	0	54.798	39	12	71	12	1	267	29.9	6.74		177.23		12	High
FALSE	High	IsMasterProtein	WP_033718327.1	zinc metalloprotease HtpX [Mycobacterium avium]	0	54.716	38	9	43	9	1	287	30.9	9.25		111.72		9	High
FALSE	High	IsMasterProtein	WP_023866918.1	pyridoxal phosphate-dependent aminotransferase [Mycobacterium avium]	0	54.638	31	12	43	12	1	430	47.3	5.31		101.6		12	High
FALSE	High	IsMasterProtein	WP_003873319.1	MULTISPECIES: STAS domain-containing protein [Mycobacterium avium complex (MAC)]	0	54.6	39	12	63	12	1	300	33	4.72	473.47	150.1	1	11	High
FALSE	High	IsMasterProtein	WP_033713334.1	MULTISPECIES: cytochrome bc complex cytochrome b subunit [Mycobacterium avium complex (MAC)]	0	54.587	25	12	47	12	1	562	62	7.81		137.67		12	High
FALSE	High	IsMasterProtein	WP_003875345.1	MULTISPECIES: cupin domain-containing protein [Mycobacterium avium complex (MAC)]	0	54.586	68	7	71	7	1	114	12.1	6.13		220.74		7	High
FALSE	High	IsMasterProtein	WP_033718482.1	3-phosphoshikimate 1-carboxyvinyltransferase [Mycobacterium avium]	0	54.537	32	10	46	10	1	435	44.8	5.99		134.2		10	High
FALSE	High	IsMasterProtein	WP_019734269.1	acetyl-CoA acetyltransferase [Mycobacterium avium]	0	54.466	29	11	40	11	1	494	53.2	5.63		96.88		11	High
FALSE	High	IsMasterProtein	WP_033719046.1	cytochrome P450 [Mycobacterium avium]	0	54.423	35	14	52	14	1	401	45.5	5.33		106.06		14	High
FALSE	High	IsMasterProtein	WP_031354234.1	alpha-keto acid decarboxylase family protein [Mycobacterium avium]	0	54.155	27	13	44	13	1	561	60.3	5.45	170.98	101.4	1	12	High
FALSE	High	IsMasterProtein	WP_023869475.1	Fe-S cluster assembly protein SufB [Mycobacterium avium]	0	54.095	33	13	55	13	1	482	53.3	5.24	942.08	103.95	1	12	High
FALSE	High	IsMasterProtein	WP_023860976.1	MULTISPECIES: AarF/ABC1/UbiB kinase family protein [Mycobacterium avium complex (MAC)]	0	54.074	44	15	42	15	1	447	49.4	6.49		86.97		15	High
FALSE	High	IsMasterProtein	WP_033711656.1	MULTISPECIES: DEAD/DEAH box helicase [Mycobacterium avium complex (MAC)]	0	54.043	37	11	34	11	1	505	54	8.84		87.58		11	High
FALSE	High	IsMasterProtein	WP_062888076.1	MULTISPECIES: diaminopimelate decarboxylase [Mycobacterium avium complex (MAC)]	0	53.879	30	12	58	12	1	472	50.3	5.44		135.73		12	High
FALSE	High	IsMasterProtein	WP_033720074.1	glycosyltransferase [Mycobacterium avium]	0	53.838	25	11	72	10	1	418	45.9	8.32		145.46		11	High
FALSE	High	IsMasterProtein	WP_023869506.1	dihydroorotase [Mycobacterium avium]	0	53.663	33	11	43	11	1	430	45.2	5.47		115.39		11	High
FALSE	High	IsMasterProtein	WP_003874730.1	MULTISPECIES: 30S ribosomal protein S18 [Mycobacterium]	0	53.627	76	9	72	9	1	84	9.5	10.61		194.36		9	High
FALSE	High	IsMasterProtein	WP_071321501.1	formate-dependent phosphoribosylglycinamide formyltransferase [Mycobacterium avium]	0	53.606	38	11	44	11	1	413	41.7	5.47		124.56		11	High
FALSE	High	IsMasterProtein	WP_023871464.1	ArsA family ATPase [Mycobacterium avium]	0	53.575	29	8	48	8	1	340	35.9	5.34		137.08		8	High
FALSE	High	IsMasterProtein	WP_033720044.1	lysophospholipid acyltransferase [Mycobacterium avium]	0	53.384	17	12	33	12	1	633	70.4	6.09		85.34		12	High
FALSE	High	IsMasterProtein	WP_062886489.1	alcohol dehydrogenase [Mycobacterium avium]	0	53.358	41	9	91	9	1	337	34.7	5.71		212.69		9	High
FALSE	High	IsMasterProtein	WP_003875497.1	MULTISPECIES: 2,3,4,5-tetrahydropyridine-2,6-dicarboxylate N-succinyltransferase [Mycobacterium avium complex (MAC)]	0	53.281	48	12	58	12	1	317	32.4	6.02		177.66		12	High
FALSE	High	IsMasterProtein	WP_023864394.1	MULTISPECIES: 1,4-dihydroxy-2-naphthoyl-CoA synthase [Mycobacterium avium complex (MAC)]	0	53.23	45	12	48	12	1	300	33.4	6.33		110.14		12	High
FALSE	High	IsMasterProtein	WP_003876232.1	MULTISPECIES: lipid-transfer protein [Mycobacterium avium complex (MAC)]	0	53.207	46	12	44	12	1	404	42.5	5.69	252.97	130.42	1	11	High
FALSE	High	IsMasterProtein	WP_009974810.1	MULTISPECIES: 3-ketosteroid-9-alpha-hydroxylase subunit A [Mycobacterium avium complex (MAC)]	0	53.204	33	14	50	14	1	385	44.1	5.35		89.86		14	High
FALSE	High	IsMasterProtein	WP_019731962.1	acyl-CoA dehydrogenase family protein [Mycobacterium avium]	0	53.144	40	13	37	13	1	412	46.8	6.37		99.69		13	High
FALSE	High	IsMasterProtein	WP_023868516.1	redox-regulated ATPase YchF [Mycobacterium avium]	0	53.077	29	9	38	9	1	357	38.4	4.83		118.68		9	High
FALSE	High	IsMasterProtein	WP_009977356.1	MULTISPECIES: ANTAR domain-containing response regulator [Mycobacterium avium complex (MAC)]	0	53.032	51	13	36	13	1	204	22.7	4.92	1458.7	79.94	2	11	High
FALSE	High	IsMasterProtein	WP_023868557.1	sulfate adenylyltransferase [Mycobacterium avium]	0	53.025	25	10	60	10	1	419	47.2	6.4		115.1		10	High
FALSE	High	IsMasterProtein	WP_009974504.1	MULTISPECIES: histidinol-phosphate transaminase [Mycobacterium avium complex (MAC)]	0	52.977	39	10	53	10	1	355	38	5.14		151.64		10	High
FALSE	High	IsMasterProtein	WP_011726161.1	MULTISPECIES: 2-dehydropantoate 2-reductase [Mycobacterium avium complex (MAC)]	0	52.972	51	13	36	13	1	305	31.5	7.55		106.8		13	High
FALSE	High	IsMasterProtein	WP_044543588.1	hypothetical protein [Mycobacterium avium]	0	52.949	19	12	38	12	1	712	74	6.92		107.85		12	High
FALSE	High	IsMasterProtein	WP_003875197.1	MULTISPECIES: antibiotic biosynthesis monooxygenase [Mycobacterium avium complex (MAC)]	0	52.891	50	4	68	4	1	104	11.2	4.87	111.16	187.1	1	3	High
FALSE	High	IsMasterProtein	WP_023861904.1	MULTISPECIES: aminodeoxychorismate lyase [Mycobacterium avium complex (MAC)]	0	52.838	38	8	38	8	1	289	30.8	5.67		100.98		8	High
FALSE	High	IsMasterProtein	WP_003874783.1	MULTISPECIES: Rho termination factor N-terminal domain-containing protein [Mycobacterium avium complex (MAC)]	0	52.773	71	11	58	11	1	85	9.3	10.36		178.17		11	High
FALSE	High	IsMasterProtein	WP_011725306.1	MULTISPECIES: tryptophan synthase subunit beta [Mycobacterium avium complex (MAC)]	0	52.729	25	9	42	9	1	423	45	5.69		114.69		9	High
FALSE	High	IsMasterProtein	WP_033719774.1	MULTISPECIES: proteasome subunit alpha [Mycobacterium avium complex (MAC)]	0	52.722	52	14	61	14	1	256	28	5.29	4130.98	112.41	3	11	High
FALSE	High	IsMasterProtein	WP_071321384.1	aldehyde dehydrogenase family protein [Mycobacterium avium]	0	52.644	45	14	48	14	1	494	53.2	4.98	556.48	131.13	1	13	High
FALSE	High	IsMasterProtein	WP_003874358.1	thioredoxin-disulfide reductase [Mycobacterium avium]	0	52.584	39	11	63	11	1	336	35.3	4.77		177.2		11	High
FALSE	High	IsMasterProtein	sp		0	52.537	30	11	92	11	1	623	62.1	5.3	176.1	195.95	1	10	High
FALSE	High	IsMasterProtein	WP_003877007.1	MULTISPECIES: aspartate kinase [Mycobacterium avium complex (MAC)]	0	52.509	27	11	68	11	1	421	44.4	5.21		156.73		11	High
FALSE	High	IsMasterProtein	WP_033712313.1	MULTISPECIES: oxalyl-CoA decarboxylase [Mycobacterium avium complex (MAC)]	0	52.469	28	13	52	13	1	580	60.8	5.9	461.62	102.82	1	12	High
FALSE	High	IsMasterProtein	WP_003879483.1	MULTISPECIES: 50S ribosomal protein L36 [Mycobacteriaceae]	0	52.364	84	7	101	7	1	37	4.3	10.92		239.05		7	High
FALSE	High	IsMasterProtein	WP_003876318.1	MULTISPECIES: hypothetical protein [Mycobacterium avium complex (MAC)]	0	52.364	28	10	33	10	1	393	42.3	6.07		81.82		10	High
FALSE	High	IsMasterProtein	WP_071321428.1	substrate-binding domain-containing protein [Mycobacterium avium]	0	52.354	32	12	55	12	1	683	70.8	4.96		139.04		12	High
FALSE	High	IsMasterProtein	WP_019684009.1	MULTISPECIES: MBL fold metallo-hydrolase [Mycobacterium avium complex (MAC)]	0	52.342	63	8	55	8	1	260	27.7	5.67		118.89		8	High
FALSE	High	IsMasterProtein	WP_011726035.1	alanine racemase [Mycobacterium avium]	0	52.329	36	11	37	11	1	388	41	6.54		114.91		11	High
FALSE	High	IsMasterProtein	WP_044543433.1	SIMPL domain-containing protein [Mycobacterium avium]	0	52.305	35	7	46	7	1	249	25.4	6.54		151.23		7	High
FALSE	High	IsMasterProtein	WP_003874130.1	MULTISPECIES: virulence factor Mce family protein [Mycobacterium avium complex (MAC)]	0	52.268	31	11	67	11	1	346	37.7	8.38		144.53		11	High
FALSE	High	IsMasterProtein	WP_003873231.1	MULTISPECIES: peptide chain release factor 1 [Mycobacterium avium complex (MAC)]	0	52.227	35	12	46	12	1	357	39.3	5.1	728.15	97.23	1	11	High
FALSE	High	IsMasterProtein	WP_033719756.1	undecaprenyldiphospho-muramoylpentapeptide beta-N-acetylglucosaminyltransferase [Mycobacterium avium]	0	52.134	31	11	34	11	1	408	41.6	9.32		100.68		11	High
FALSE	High	IsMasterProtein	WP_003872663.1	MULTISPECIES: zinc metallopeptidase [Mycobacterium avium complex (MAC)]	0	52.069	25	6	41	6	1	292	30.9	5.57		120.29		6	High
FALSE	High	IsMasterProtein	WP_033718268.1	beta-ketoacyl-ACP reductase [Mycobacterium avium]	0	52.004	46	11	67	11	1	255	26.6	5.92	2151.87	167.51	1	10	High
FALSE	High	IsMasterProtein	WP_042791826.1	MULTISPECIES: metallothionein MymT [Mycobacterium avium complex (MAC)]	0	51.943	58	5	146	5	1	48	5.1	5.71		438.19		5	High
FALSE	High	IsMasterProtein	WP_011723874.1	MULTISPECIES: LLM class F420-dependent oxidoreductase [Mycobacterium avium complex (MAC)]	0	51.938	41	10	51	10	1	286	30.7	5.95		145.33		10	High
FALSE	High	IsMasterProtein	WP_011723301.1	MULTISPECIES: N-acetyltransferase [Mycobacterium avium complex (MAC)]	0	51.882	63	8	46	8	1	109	12	5.24		117.97		8	High
FALSE	High	IsMasterProtein	WP_003877203.1	MULTISPECIES: phosphoribosylformylglycinamidine cyclo-ligase [Mycobacterium avium complex (MAC)]	0	51.807	41	13	39	13	1	364	38.2	5.57	666.18	90.57	1	12	High
FALSE	High	IsMasterProtein	WP_009974899.1	adenylosuccinate lyase [Mycobacterium avium]	0	51.797	32	10	45	10	1	472	51.1	6.23		129.27		10	High
FALSE	High	IsMasterProtein	WP_071321422.1	CoA ester lyase [Mycobacterium avium]	0	51.701	45	11	51	11	1	293	31	5.15		124.74		11	High
FALSE	High	IsMasterProtein	WP_009978734.1	MULTISPECIES: MtrAB system accessory protein LpqB [Mycobacterium avium complex (MAC)]	0	51.616	23	11	45	11	1	585	61.3	5.97		107.95		11	High
FALSE	High	IsMasterProtein	WP_003875816.1	MULTISPECIES: phosphate signaling complex protein PhoU [Mycobacterium avium complex (MAC)]	0	51.601	32	9	27	9	1	222	24.4	5.25		72.39		9	High
FALSE	High	IsMasterProtein	WP_033718447.1	M20 family metallopeptidase [Mycobacterium avium]	0	51.555	31	12	36	12	1	400	41.3	5.21		91.53		12	High
FALSE	High	IsMasterProtein	WP_033712417.1	MULTISPECIES: hypothetical protein [Mycobacterium avium complex (MAC)]	0	51.517	16	9	66	9	1	575	59.5	11.27		187.14		9	High
FALSE	High	IsMasterProtein	WP_009974325.1	wax ester/triacylglycerol synthase family O-acyltransferase [Mycobacterium avium]	0	51.469	36	13	43	12	1	451	49.6	7.39		82.87		13	High
FALSE	High	IsMasterProtein	WP_009979772.1	MULTISPECIES: NAD(P)(+) transhydrogenase (Re/Si-specific) subunit beta [Mycobacterium avium complex (MAC)]	0	51.16	21	10	67	10	1	474	48.4	6.46		184.52		10	High
FALSE	High	IsMasterProtein	WP_011724658.1	MULTISPECIES: bifunctional RNase H/acid phosphatase [Mycobacterium avium complex (MAC)]	0	51.142	37	13	37	13	1	383	40.7	6.92		91.89		13	High
FALSE	High	IsMasterProtein	WP_023870139.1	transcription termination/antitermination protein NusG [Mycobacterium avium]	0	51.086	45	11	71	11	1	256	27.4	4.54	514.59	165.01	1	10	High
FALSE	High	IsMasterProtein	WP_003875543.1	MULTISPECIES: SDR family oxidoreductase [Mycobacterium avium complex (MAC)]	0	51.054	46	9	47	9	1	274	29	9.03		140.66		9	High
FALSE	High	IsMasterProtein	WP_033719292.1	M18 family aminopeptidase [Mycobacterium avium]	0	51.029	27	10	44	10	1	435	46	6.6		97.44		10	High
FALSE	High	IsMasterProtein	WP_003877628.1	MULTISPECIES: LppX_LprAFG lipoprotein [Mycobacterium avium complex (MAC)]	0	50.921	51	9	98	9	1	235	24.4	8.63		243.95		9	High
FALSE	High	IsMasterProtein	WP_033711925.1	MULTISPECIES: magnesium chelatase subunit D family protein [Mycobacterium avium complex (MAC)]	0	50.916	17	12	58	12	1	613	65.3	7.27		120.23		12	High
FALSE	High	IsMasterProtein	WP_003874076.1	MULTISPECIES: hypothetical protein [Mycobacterium avium complex (MAC)]	0	50.744	91	10	54	10	1	98	10.2	4.93	494.23	147.65	1	9	High
FALSE	High	IsMasterProtein	WP_009974602.1	MULTISPECIES: SRPBCC family protein [Mycobacterium avium complex (MAC)]	0	50.726	45	9	72	9	1	145	15.3	8.94		191.36		9	High
FALSE	High	IsMasterProtein	WP_011726218.1	MULTISPECIES: M28 family peptidase [Mycobacterium avium complex (MAC)]	0	50.59	30	13	43	13	1	498	51.5	5.48		89.53		13	High
FALSE	High	IsMasterProtein	WP_003876268.1	MULTISPECIES: 50S ribosomal protein L20 [Mycobacterium avium complex (MAC)]	0	50.572	50	9	41	9	1	131	14.7	10.81		109.25		9	High
FALSE	High	IsMasterProtein	WP_019733867.1	MULTISPECIES: acyl-CoA dehydrogenase [Mycobacterium avium complex (MAC)]	0	50.569	29	11	52	11	1	398	43.1	5.94	485.29	112.47	1	10	High
FALSE	High	IsMasterProtein	WP_033718207.1	aminotransferase class I/II-fold pyridoxal phosphate-dependent enzyme [Mycobacterium avium]	0	50.554	16	12	54	12	1	950	106	5.47		140.96		12	High
FALSE	High	IsMasterProtein	WP_031353911.1	enoyl-CoA hydratase/isomerase family protein [Mycobacterium avium]	0	50.552	27	9	46	9	1	345	36.4	4.97		139.31		9	High
FALSE	High	IsMasterProtein	WP_033719656.1	TPM domain-containing protein [Mycobacterium avium]	0	50.497	30	8	39	8	1	306	33	10.39		134.24		8	High
FALSE	High	IsMasterProtein	WP_003875146.1	MULTISPECIES: 30S ribosome-binding factor RbfA [Mycobacterium avium complex (MAC)]	0	50.362	62	12	104	11	1	162	17.2	4.97		232.69		12	High
FALSE	High	IsMasterProtein	sp		0	50.304	21	12	43	12	1	593	59.5	5.21		125.46		12	High
FALSE	High	IsMasterProtein	WP_003874535.1	MULTISPECIES: response regulator [Mycobacterium avium complex (MAC)]	0	50.288	83	10	53	10	1	146	16.5	5.01	146.31	134.47	1	9	High
FALSE	High	IsMasterProtein	WP_033717936.1	alpha/beta hydrolase [Mycobacterium avium]	0	50.184	46	11	44	11	1	319	34.5	6.06	1298.12	81.48	1	10	High
FALSE	High	IsMasterProtein	WP_033719111.1	SDR family oxidoreductase [Mycobacterium avium]	0	50.155	36	10	42	10	1	301	30.6	4.92		100.77		10	High
FALSE	High	IsMasterProtein	WP_033717929.1	multidrug ABC transporter ATPase [Mycobacterium avium]	0	50.115	26	12	33	12	1	498	53.1	6.38		99.79		12	High
FALSE	High	IsMasterProtein	WP_009974832.1	MULTISPECIES: acyl-CoA dehydrogenase [Mycobacterium avium complex (MAC)]	0	50.063	28	10	45	10	1	392	43.2	6.27		110.43		10	High
FALSE	High	IsMasterProtein	WP_011724754.1	MULTISPECIES: SDR family oxidoreductase [Mycobacterium avium complex (MAC)]	0	49.926	46	10	32	10	1	299	32	9.79		75.2		10	High
FALSE	High	IsMasterProtein	WP_011725957.1	MULTISPECIES: NDP-sugar synthase [Mycobacterium avium complex (MAC)]	0	49.765	31	10	56	10	1	358	37.6	5.44		108.47		10	High
FALSE	High	IsMasterProtein	WP_019732782.1	MULTISPECIES: ribosome biogenesis GTPase Der [Mycobacterium avium complex (MAC)]	0	49.724	31	12	36	12	1	466	50.6	7.24		90.91		12	High
FALSE	High	IsMasterProtein	WP_062887781.1	bifunctional phosphoribosylaminoimidazolecarboxamide formyltransferase/IMP cyclohydrolase [Mycobacterium avium]	0	49.629	21	9	55	9	1	527	55.9	5.95		146.33		9	High
FALSE	High	IsMasterProtein	WP_010950242.1	MULTISPECIES: AarF/ABC1/UbiB kinase family protein [Mycobacterium avium complex (MAC)]	0	49.595	31	11	54	11	1	452	50.3	6.93		147.68		11	High
FALSE	High	IsMasterProtein	sp		0	49.545	30	15	42	13	1	645	65.8	8	220.68	68.49	1	14	High
FALSE	High	IsMasterProtein	WP_033718841.1	CCA tRNA nucleotidyltransferase [Mycobacterium avium]	0	49.506	26	11	21	11	1	480	53.4	6.83		58.19		11	High
FALSE	High	IsMasterProtein	WP_003875494.1	alpha/beta hydrolase [Mycobacterium avium]	0	49.35	28	9	59	9	1	302	32.7	7.03		127.25		9	High
FALSE	High	IsMasterProtein	WP_023868502.1	enoyl-CoA hydratase [Mycobacterium avium]	0	49.296	49	13	77	13	1	263	27.9	5.53	161.38	130.41	1	12	High
FALSE	High	IsMasterProtein	WP_033717730.1	NAD(P)-binding protein [Mycobacterium avium]	0	49.178	10	10	36	10	1	1019	111.1	7.09		75.55		10	High
FALSE	High	IsMasterProtein	WP_023897719.1	1,4-alpha-glucan branching protein GlgB [Mycobacterium avium]	0	49.154	21	11	56	11	1	731	81.6	5.87	1572.89	111.31	2	9	High
FALSE	High	IsMasterProtein	WP_009975090.1	MULTISPECIES: amidohydrolase [Mycobacterium avium complex (MAC)]	0	49.143	28	10	43	10	1	396	45	5.21		93.12		10	High
FALSE	High	IsMasterProtein	WP_071321374.1	HAMP domain-containing histidine kinase [Mycobacterium avium]	0	49.129	30	10	47	10	1	512	55	6.32		128.11		10	High
FALSE	High	IsMasterProtein	WP_003878775.1	MULTISPECIES: cytochrome c oxidase subunit I [Mycobacterium avium complex (MAC)]	0	49.11	17	9	65	9	1	581	64.5	7.08	3928.54	155.57	3	6	High
FALSE	High	IsMasterProtein	WP_033712675.1	MULTISPECIES: SDR family oxidoreductase [Mycobacterium avium complex (MAC)]	0	48.753	36	7	46	7	1	259	26.8	6.54		142.66		7	High
FALSE	High	IsMasterProtein	WP_033719312.1	class I SAM-dependent methyltransferase [Mycobacterium avium]	0	48.737	20	6	63	6	1	226	24.5	5.01	638.17	128.07	1	5	High
FALSE	High	IsMasterProtein	WP_009974729.1	MULTISPECIES: inorganic diphosphatase [Mycobacterium avium complex (MAC)]	0	48.625	42	8	115	8	1	162	18.5	4.89		252.78		8	High
FALSE	High	IsMasterProtein	WP_019733824.1	NADP-dependent malic enzyme [Mycobacterium avium]	0	48.605	36	10	53	10	1	400	41.3	4.94	2251.59	117.66	1	9	High
FALSE	High	IsMasterProtein	WP_023868809.1	TIGR03084 family protein [Mycobacterium avium]	0	48.574	43	8	46	8	1	257	27.2	5.33	829.96	94.93	1	7	High
FALSE	High	IsMasterProtein	WP_003872315.1	MULTISPECIES: 1-acyl-sn-glycerol-3-phosphate acyltransferase [Mycobacterium avium complex (MAC)]	0	48.55	49	10	43	10	1	255	27.9	9.73		119.43		10	High
FALSE	High	IsMasterProtein	WP_044543523.1	DNA helicase PcrA [Mycobacterium avium]	0	48.531	20	12	30	12	1	774	85.3	5.34	1653.25	44.41	1	11	High
FALSE	High	IsMasterProtein	WP_003875246.1	MULTISPECIES: DUF4193 domain-containing protein [Mycobacterium]	0	48.501	91	7	78	7	1	100	10.9	4.37		216.09		7	High
FALSE	High	IsMasterProtein	WP_011723721.1	S9 family peptidase [Mycobacterium avium]	0	48.456	22	12	40	12	1	720	80.5	5.17	2910.48	52.67	2	10	High
FALSE	High	IsMasterProtein	WP_003876345.1	MULTISPECIES: VOC family protein [Mycobacterium avium complex (MAC)]	0	48.437	45	6	47	6	1	117	12.4	5.47		162.16		6	High
FALSE	High	IsMasterProtein	WP_023861514.1	MULTISPECIES: pup deamidase/depupylase [Mycobacterium avium complex (MAC)]	0	48.387	27	12	32	12	1	502	54.7	5.44		56.94		12	High
FALSE	High	IsMasterProtein	WP_003875265.1	MULTISPECIES: chlorite dismutase family protein [Mycobacterium avium complex (MAC)]	0	48.337	40	12	56	12	1	231	26.4	5.86		113.54		12	High
FALSE	High	IsMasterProtein	WP_009974494.1	MULTISPECIES: bacterial proteasome activator family protein [Mycobacterium avium complex (MAC)]	0	48.335	58	12	66	12	1	169	18.5	4.73	3256.58	106.76	1	11	High
FALSE	High	IsMasterProtein	WP_003872558.1	MULTISPECIES: helix-turn-helix transcriptional regulator [Mycobacterium avium complex (MAC)]	0	48.273	59	7	44	7	1	140	14.7	5.94		132.05		7	High
FALSE	High	IsMasterProtein	WP_009977789.1	MULTISPECIES: YebC/PmpR family DNA-binding transcriptional regulator [Mycobacterium avium complex (MAC)]	0	48.254	42	10	44	10	1	250	26.7	4.69		123.08		10	High
FALSE	High	IsMasterProtein	WP_003877502.1	MULTISPECIES: UTP--glucose-1-phosphate uridylyltransferase [Mycobacterium avium complex (MAC)]	0	48.101	49	12	45	12	1	302	32.1	4.97	1915.68	89.26	3	9	High
FALSE	High	IsMasterProtein	WP_003872292.1	MULTISPECIES: helix-turn-helix transcriptional regulator [Mycobacterium avium complex (MAC)]	0	48.091	42	6	73	6	1	132	14.9	6.57		184.51		6	High
FALSE	High	IsMasterProtein	WP_019733040.1	MULTISPECIES: 3-isopropylmalate dehydrogenase [Mycobacterium avium complex (MAC)]	0	48.04	29	8	35	8	1	336	35.6	5.55		92.56		8	High
FALSE	High	IsMasterProtein	WP_023869803.1	MULTISPECIES: acetolactate synthase large subunit [Mycobacterium avium complex (MAC)]	0	48.023	25	11	41	11	1	516	52.4	5.03		112.66		11	High
FALSE	High	IsMasterProtein	WP_033718457.1	ATP-dependent helicase [Mycobacterium avium]	0	47.972	11	14	29	14	1	1543	163.8	6.29		67.84		14	High
FALSE	High	IsMasterProtein	WP_095764013.1	acyl-CoA carboxylase subunit beta [Mycobacterium avium]	0	47.964	26	10	51	10	1	529	56.5	5.34		129.06		10	High
FALSE	High	IsMasterProtein	WP_071321356.1	arabinosyltransferase domain-containing protein [Mycobacterium avium]	0	47.805	14	11	45	11	1	1091	116.4	8.94		102.91		11	High
FALSE	High	IsMasterProtein	WP_023869395.1	dephospho-CoA kinase [Mycobacterium avium]	0	47.762	38	11	53	11	1	407	44.2	5.54		108.08		11	High
FALSE	High	IsMasterProtein	WP_023869406.1	histidinol-phosphate transaminase [Mycobacterium avium]	0	47.736	35	11	40	11	1	398	42.1	5.58		114.46		11	High
FALSE	High	IsMasterProtein	WP_011726061.1	MULTISPECIES: acyl-CoA dehydrogenase family protein [Mycobacterium avium complex (MAC)]	0	47.691	32	9	21	9	1	386	41.1	5.19		54.37		9	High
FALSE	High	IsMasterProtein	WP_019734088.1	amidohydrolase [Mycobacterium avium]	0	47.674	31	11	50	11	1	392	41.6	5.71		124.19		11	High
FALSE	High	IsMasterProtein	WP_023868813.1	SDR family oxidoreductase [Mycobacterium avium]	0	47.673	27	8	108	8	1	223	23.4	5.41		226.67		8	High
FALSE	High	IsMasterProtein	WP_009979432.1	MULTISPECIES: O-succinylhomoserine sulfhydrylase [Mycobacterium avium complex (MAC)]	0	47.657	27	11	39	11	1	408	43.4	5.14	1208.21	79.91	2	9	High
FALSE	High	IsMasterProtein	WP_031348238.1	MULTISPECIES: molybdopterin molybdotransferase MoeA [Mycobacterium avium complex (MAC)]	0	47.583	33	9	30	9	1	401	41.6	5.15		88.8		9	High
FALSE	High	IsMasterProtein	WP_033719432.1	hypothetical protein [Mycobacterium avium]	0	47.529	44	7	36	7	1	178	19.2	5.01		107.61		7	High
FALSE	High	IsMasterProtein	WP_023865681.1	MULTISPECIES: TIGR03085 family protein [Mycobacterium avium complex (MAC)]	0	47.476	44	9	46	9	1	206	22.2	8.81		144.89		9	High
FALSE	High	IsMasterProtein	WP_023868371.1	amidase [Mycobacterium avium]	0	47.459	27	10	35	9	1	472	51	7.72		90.33		10	High
FALSE	High	IsMasterProtein	WP_011725609.1	MULTISPECIES: SRPBCC family protein [Mycobacterium avium complex (MAC)]	0	47.393	58	8	49	8	1	153	16.9	9.01		139.55		8	High
FALSE	High	IsMasterProtein	WP_033720024.1	histidinol dehydrogenase [Mycobacterium avium]	0	47.364	28	10	50	10	1	467	48	5.21		141.33		10	High
FALSE	High	IsMasterProtein	WP_009979124.1	MULTISPECIES: crotonase/enoyl-CoA hydratase family protein [Mycobacterium avium complex (MAC)]	0	47.267	34	9	29	9	1	312	33.6	6.67	975.59	65.26	1	8	High
FALSE	High	IsMasterProtein	WP_033713317.1	MULTISPECIES: branched-chain amino acid aminotransferase [Mycobacterium avium complex (MAC)]	0	47.262	23	9	49	9	1	371	40	5.02		137.54		9	High
FALSE	High	IsMasterProtein	WP_011726363.1	MULTISPECIES: MMPL family transporter [Mycobacterium avium complex (MAC)]	0	47.234	14	10	22	10	1	1007	107.2	8.34		62.65		10	High
FALSE	High	IsMasterProtein	WP_084031272.1	protein translocase subunit SecD [Mycobacterium avium]	0	47.224	18	7	47	7	1	599	62.4	9.31		162.39		7	High
FALSE	High	IsMasterProtein	WP_009977758.1	MULTISPECIES: RelA/SpoT family protein [Mycobacterium avium complex (MAC)]	0	47.193	21	14	37	14	1	788	87.3	7.59		66.1		14	High
FALSE	High	IsMasterProtein	WP_095764008.1	aminotransferase class I/II-fold pyridoxal phosphate-dependent enzyme [Mycobacterium avium]	0	47.162	38	13	40	13	1	427	46.4	6.11		110.93		13	High
FALSE	High	IsMasterProtein	WP_003872173.1	MULTISPECIES: ATP phosphoribosyltransferase [Mycobacterium avium complex (MAC)]	0	47.136	36	10	41	10	1	284	30.5	5.02		107.18		10	High
FALSE	High	IsMasterProtein	WP_033719927.1	ABC transporter ATP-binding protein/permease [Mycobacterium avium]	0	47.079	13	12	49	12	1	639	71.2	7.55		86.25		12	High
FALSE	High	IsMasterProtein	WP_003878611.1	MULTISPECIES: TrkA family potassium uptake protein [Mycobacterium avium complex (MAC)]	0	47.07	47	10	71	10	1	221	23.7	5.69		168.03		10	High
FALSE	High	IsMasterProtein	WP_023869247.1	type VII secretion protein EccE [Mycobacterium avium]	0	47.062	34	11	57	11	1	402	44.1	7.97		119.1		11	High
FALSE	High	IsMasterProtein	WP_003873015.1	MULTISPECIES: amidohydrolase [Mycobacterium avium complex (MAC)]	0	47.042	29	12	35	12	1	432	48.5	5.11		70.78		12	High
FALSE	High	IsMasterProtein	WP_011725571.1	MULTISPECIES: acyl-CoA dehydrogenase family protein [Mycobacterium avium complex (MAC)]	0	47.02	34	13	52	12	1	386	43.2	5.82	686.34	111.55	1	12	High
FALSE	High	IsMasterProtein	WP_011723936.1	MULTISPECIES: acyl-CoA dehydrogenase family protein [Mycobacterium avium complex (MAC)]	0	47.009	38	12	26	12	1	382	40.9	5.76		66.74		12	High
FALSE	High	IsMasterProtein	WP_003877642.1	MULTISPECIES: wax ester/triacylglycerol synthase family O-acyltransferase [Mycobacterium avium complex (MAC)]	0	46.915	23	11	29	11	1	467	51	6.87		70.04		11	High
FALSE	High	IsMasterProtein	WP_023869372.1	N-acetyl-gamma-glutamyl-phosphate reductase [Mycobacterium avium]	0	46.876	32	10	63	10	1	347	35.2	6.32		139.52		10	High
FALSE	High	IsMasterProtein	WP_023869472.1	DUF5666 domain-containing protein [Mycobacterium avium]	0	46.862	43	8	48	8	1	258	25.1	9.01		144.14		8	High
FALSE	High	IsMasterProtein	WP_023861770.1	MULTISPECIES: bifunctional 1-(5-phosphoribosyl)-5-((5-phosphoribosylamino)methylideneamino)imidazole-4-carboxamide isomerase/phosphoribosylanthranilate isomerase PriA [Mycobacterium avium complex (MAC)]	0	46.853	61	13	50	13	1	243	25.4	4.82		111.36		13	High
FALSE	High	IsMasterProtein	WP_011723409.1	MULTISPECIES: esterase family protein [Mycobacterium avium complex (MAC)]	0	46.833	28	10	73	10	1	347	36.1	6.34		160.64		10	High
FALSE	High	IsMasterProtein	WP_033719563.1	saccharopine dehydrogenase NADP-binding domain-containing protein [Mycobacterium avium]	0	46.703	31	9	57	9	1	419	44.4	7.91		150.71		9	High
FALSE	High	IsMasterProtein	WP_003875862.1	MULTISPECIES: 50S ribosomal protein L21 [Mycobacterium avium complex (MAC)]	0	46.652	71	8	52	8	1	103	11	10.05		132.1		8	High
FALSE	High	IsMasterProtein	WP_033710549.1	MULTISPECIES: phosphotransferase family protein [Mycobacterium avium complex (MAC)]	0	46.623	26	10	38	10	1	377	42.5	4.84		103.63		10	High
FALSE	High	IsMasterProtein	WP_009978654.1	MULTISPECIES: potassium channel family protein [Mycobacterium avium complex (MAC)]	0	46.608	33	11	35	11	1	356	38.3	7.39		73.98		11	High
FALSE	High	IsMasterProtein	WP_003875863.1	MULTISPECIES: 50S ribosomal protein L27 [Mycobacterium avium complex (MAC)]	0	46.532	70	12	66	12	1	88	9.1	11.52		159.91		12	High
FALSE	High	IsMasterProtein	WP_011725308.1	MULTISPECIES: anthranilate synthase component I [Mycobacterium avium complex (MAC)]	0	46.517	21	9	42	9	1	510	54.8	5.01		100.94		9	High
FALSE	High	IsMasterProtein	WP_019733770.1	acetylornithine transaminase [Mycobacterium avium]	0	46.43	30	10	42	10	1	404	41.2	5.92		130.6		10	High
FALSE	High	IsMasterProtein	WP_062886482.1	SRPBCC family protein [Mycobacterium avium]	0	46.354	65	10	43	10	1	155	16.7	10.32		108.19		10	High
FALSE	High	IsMasterProtein	WP_019734584.1	MULTISPECIES: lipase LipE [Mycobacterium avium complex (MAC)]	0	46.331	30	11	40	11	1	414	45.4	8.68		103.92		11	High
FALSE	High	IsMasterProtein	WP_033718279.1	NAD-dependent epimerase/dehydratase family protein [Mycobacterium avium]	0	46.253	37	10	37	10	1	349	37.6	6.46		106.14		10	High
FALSE	High	IsMasterProtein	WP_080708792.1	FadD7 family fatty acid--CoA ligase [Mycobacterium avium]	0	46.233	16	9	40	9	1	529	54.4	5.82		90.99		9	High
FALSE	High	IsMasterProtein	WP_023862028.1	MULTISPECIES: TIGR03086 family protein [Mycobacterium avium complex (MAC)]	0	46.216	40	9	40	9	1	198	21.1	5.08		82.21		9	High
FALSE	High	IsMasterProtein	WP_033711686.1	MULTISPECIES: alpha/beta fold hydrolase [Mycobacterium avium complex (MAC)]	0	46.149	45	10	52	10	1	293	31.8	5.97		133.05		10	High
FALSE	High	IsMasterProtein	WP_009978831.1	MULTISPECIES: aspartate aminotransferase family protein [Mycobacterium avium complex (MAC)]	0	46.14	27	11	28	11	1	443	48	5.73		65.79		11	High
FALSE	High	IsMasterProtein	WP_023861962.1	MULTISPECIES: non-homologous end-joining DNA ligase [Mycobacterium avium complex (MAC)]	0	45.95	27	10	42	10	1	345	38.6	6.38		92.63		10	High
FALSE	High	IsMasterProtein	WP_033719863.1	acyl-CoA dehydrogenase [Mycobacterium avium]	0	45.889	31	11	50	11	1	394	42.5	5.12	2433.12	68.67	1	10	High
FALSE	High	IsMasterProtein	WP_003873762.1	MULTISPECIES: MMPL family transporter [Mycobacterium avium complex (MAC)]	0	45.88	14	10	40	10	1	976	106.5	7.21	359.05	87.97	1	9	High
FALSE	High	IsMasterProtein	WP_011725707.1	MULTISPECIES: 3-isopropylmalate dehydratase small subunit [Mycobacterium avium complex (MAC)]	0	45.865	39	7	30	7	1	198	21.9	5.63		75.65		7	High
FALSE	High	IsMasterProtein	WP_024636815.1	nucleotide exchange factor GrpE [Mycobacterium avium]	0	45.81	49	9	75	9	1	227	23.7	4.7	1805.44	179.12	1	8	High
FALSE	High	IsMasterProtein	WP_003403649.1	MULTISPECIES: 50S ribosomal protein L14 [Mycobacterium]	0	45.787	48	11	35	11	1	122	13.4	10.13		85.63		11	High
FALSE	High	IsMasterProtein	WP_009977020.1	MULTISPECIES: glycogen accumulation regulator GarA [Mycobacterium avium complex (MAC)]	0	45.766	53	8	75	8	1	156	16.4	4.51		187.13		8	High
FALSE	High	IsMasterProtein	WP_023861118.1	CocE/NonD family hydrolase [Mycobacterium avium]	0	45.761	24	10	35	10	1	575	62.3	8.7	1222.37	76.87	1	9	High
FALSE	High	IsMasterProtein	WP_023874738.1	MULTISPECIES: MaoC family dehydratase N-terminal domain-containing protein [Mycobacterium avium complex (MAC)]	0	45.683	51	8	55	8	1	288	30.4	5.06		156.6		8	High
FALSE	High	IsMasterProtein	WP_023895854.1	phosphate ABC transporter substrate-binding protein PstS [Mycobacterium avium]	0	45.616	33	9	37	9	1	365	37.3	5.47		74.17		9	High
FALSE	High	IsMasterProtein	WP_003876080.1	MULTISPECIES: Fe-S cluster assembly protein SufD [Mycobacterium avium complex (MAC)]	0	45.526	19	9	29	9	1	396	42.5	5.12		91.93		9	High
FALSE	High	IsMasterProtein	WP_023862030.1	MULTISPECIES: hypothetical protein [Mycobacterium avium complex (MAC)]	0	45.489	30	13	39	13	1	372	39.8	5.12		96.86		13	High
FALSE	High	IsMasterProtein	WP_031349804.1	MULTISPECIES: NAD(P)/FAD-dependent oxidoreductase [Mycobacterium avium complex (MAC)]	0	45.453	25	11	42	11	1	463	49.8	9.29		76.29		11	High
FALSE	High	IsMasterProtein	WP_033719132.1	MULTISPECIES: acyl-CoA dehydrogenase [Mycobacterium avium complex (MAC)]	0	45.421	22	11	35	11	1	707	74.7	5.1	2054.09	77.66	1	10	High
FALSE	High	IsMasterProtein	WP_019733857.1	uracil phosphoribosyltransferase [Mycobacterium avium]	0	45.285	50	9	43	9	1	257	26.7	10.05		116.24		9	High
FALSE	High	IsMasterProtein	WP_071321423.1	glucose-6-phosphate dehydrogenase [Mycobacterium avium]	0	45.277	34	13	35	13	1	505	56.5	5.86		78.48		13	High
FALSE	High	IsMasterProtein	WP_003872263.1	MULTISPECIES: cytochrome c [Mycobacterium avium complex (MAC)]	0	45.253	29	10	59	10	1	275	29	9.47		108.45		10	High
FALSE	High	IsMasterProtein	WP_062886745.1	retinol dehydrogenase [Mycobacterium avium]	0	45.229	33	11	34	11	1	343	36.7	10.02		90.4		11	High
FALSE	High	IsMasterProtein	WP_031348221.1	MULTISPECIES: membrane protein [Mycobacterium avium complex (MAC)]	0	45.227	9	7	41	7	1	1188	123.5	9.64		149.2		7	High
FALSE	High	IsMasterProtein	WP_023860826.1	class I SAM-dependent methyltransferase [Mycobacterium avium]	0	45.205	41	10	39	10	1	219	23.9	4.98		99.14		10	High
FALSE	High	IsMasterProtein	WP_010950008.1	MULTISPECIES: GAF and ANTAR domain-containing protein [Mycobacterium avium complex (MAC)]	0	45.149	38	8	29	8	1	233	25.2	5.36		79.82		8	High
FALSE	High	IsMasterProtein	WP_019733532.1	mycothiol conjugate amidase Mca [Mycobacterium avium]	0	45.089	40	8	32	8	1	290	32.7	5.5		59.39		8	High
FALSE	High	IsMasterProtein	WP_023872590.1	MULTISPECIES: amidohydrolase family protein [Mycobacterium avium complex (MAC)]	0	45.02	21	10	36	10	1	576	61.5	5.27		74.62		10	High
FALSE	High	IsMasterProtein	WP_003876945.1	MULTISPECIES: UDP-galactopyranose mutase [Mycobacterium avium complex (MAC)]	0	44.948	41	14	42	14	1	402	45.9	5.69		74.26		14	High
FALSE	High	IsMasterProtein	WP_003872235.1	MULTISPECIES: division/cell wall cluster transcriptional repressor MraZ [Mycobacterium avium complex (MAC)]	0	44.944	50	9	56	9	1	143	15.8	5.85		141.42		9	High
FALSE	High	IsMasterProtein	WP_023868603.1	amidase [Mycobacterium avium]	0	44.936	30	10	34	10	1	461	48.8	6.6		91.67		10	High
FALSE	High	IsMasterProtein	WP_003875251.1	MULTISPECIES: OB-fold nucleic acid binding domain-containing protein [Mycobacterium]	0	44.865	53	8	61	8	1	122	13.5	7.88		132.72		8	High
FALSE	High	IsMasterProtein	WP_003872914.1	MULTISPECIES: cold-shock protein [Mycobacterium avium complex (MAC)]	0	44.863	46	11	65	11	1	135	14.9	8.43		166.34		11	High
FALSE	High	IsMasterProtein	WP_033712972.1	MULTISPECIES: 50S ribosomal protein L18 [Mycobacterium avium complex (MAC)]	0	44.731	35	9	42	9	1	122	13.3	11.36		124.84		9	High
FALSE	High	IsMasterProtein	WP_023861905.1	folate-binding protein YgfZ [Mycobacterium avium]	0	44.73	31	9	34	9	1	364	38.4	6.2	935.82	89.3	1	8	High
FALSE	High	IsMasterProtein	WP_019733626.1	MULTISPECIES: O-methyltransferase [Mycobacterium avium complex (MAC)]	0	44.709	33	7	47	7	1	217	23	5.26		145.75		7	High
FALSE	High	IsMasterProtein	WP_011726142.1	MULTISPECIES: fatty-acid--CoA ligase FadD8 [Mycobacterium avium complex (MAC)]	0	44.68	31	10	48	10	1	533	57.2	5.63		82.05		10	High
FALSE	High	IsMasterProtein	WP_003875033.1	MULTISPECIES: 50S ribosomal protein L28 [Mycobacterium avium complex (MAC)]	0	44.556	56	6	103	6	1	64	6.8	11.33		188.95		6	High
FALSE	High	IsMasterProtein	WP_010949555.1	MULTISPECIES: MaoC family dehydratase [Mycobacterium avium complex (MAC)]	0	44.504	33	8	77	8	1	166	18.2	7.05	1724.69	151.61	1	7	High
FALSE	High	IsMasterProtein	WP_003873714.1	MULTISPECIES: Ppx/GppA family phosphatase [Mycobacterium avium complex (MAC)]	0	44.363	34	11	50	11	1	338	36.2	5.86		107.81		11	High
FALSE	High	IsMasterProtein	WP_003873121.1	MULTISPECIES: FCD domain-containing protein [Mycobacterium avium complex (MAC)]	0	44.362	37	9	47	9	1	273	29.9	7.64		119.19		9	High
FALSE	High	IsMasterProtein	WP_044543438.1	LLM class flavin-dependent oxidoreductase [Mycobacterium avium]	0	44.324	34	10	35	10	1	395	43.6	5.78		100.09		10	High
FALSE	High	IsMasterProtein	WP_009977387.1	MULTISPECIES: nitroreductase family deazaflavin-dependent oxidoreductase [Mycobacterium avium complex (MAC)]	0	44.266	55	9	79	9	1	137	15	10.39		173.94		9	High
FALSE	High	IsMasterProtein	WP_003878721.1	MULTISPECIES: nitrogen regulatory protein P-II [Mycobacterium]	0	44.152	69	8	54	8	1	112	12.2	6.13		169.68		8	High
FALSE	High	IsMasterProtein	WP_003879511.1	MULTISPECIES: glutamine--fructose-6-phosphate transaminase (isomerizing) [Mycobacterium avium complex (MAC)]	0	44.1	22	10	46	10	1	624	67.2	5.57		108.73		10	High
FALSE	High	IsMasterProtein	WP_003874732.1	MULTISPECIES: 30S ribosomal protein S6 [Mycobacterium avium complex (MAC)]	0	44.035	59	8	59	8	1	96	11	6.57		165.46		8	High
FALSE	High	IsMasterProtein	WP_033727279.1	MULTISPECIES: 3-phosphoglycerate dehydrogenase [Mycobacterium avium complex (MAC)]	0	44.019	34	9	37	9	1	326	34.4	5.4		104.89		9	High
FALSE	High	IsMasterProtein	WP_019731901.1	heat-inducible transcriptional repressor HrcA [Mycobacterium avium]	0	44.011	31	11	30	11	1	343	36.9	5.48		64.63		11	High
FALSE	High	IsMasterProtein	WP_033719564.1	MULTISPECIES: bifunctional folylpolyglutamate synthase/dihydrofolate synthase [Mycobacterium avium complex (MAC)]	0	43.999	23	9	38	9	1	485	50.8	4.91		99.16		9	High
FALSE	High	IsMasterProtein	WP_009977156.1	MULTISPECIES: biphenyl-2,3-diol 1,2-dioxygenase [Mycobacterium avium complex (MAC)]	0	43.993	25	11	26	11	1	302	33.2	5.11		74.75		11	High
FALSE	High	IsMasterProtein	WP_009978841.1	MULTISPECIES: bifunctional o-acetylhomoserine/o-acetylserine sulfhydrylase [Mycobacterium avium complex (MAC)]	0	43.986	33	8	63	8	1	456	47.7	5.64	1143.79	160.96	1	7	High
FALSE	High	IsMasterProtein	WP_019732230.1	MULTISPECIES: molybdenum cofactor guanylyltransferase [Mycobacterium avium complex (MAC)]	0	43.985	44	9	40	9	1	197	21	6.05		104.85		9	High
FALSE	High	IsMasterProtein	WP_033721181.1	DUF2993 domain-containing protein [Mycobacterium avium]	0	43.955	41	9	31	9	1	352	37.4	7.99		77		9	High
FALSE	High	IsMasterProtein	WP_179151724.1	MULTISPECIES: bifunctional aminoglycoside phosphotransferase/ATP-binding protein [Mycobacterium avium complex (MAC)]	0	43.947	27	12	38	12	1	535	59.1	6.73	2573.74	55.03	1	11	High
FALSE	High	IsMasterProtein	WP_009975275.1	MULTISPECIES: response regulator transcription factor [Mycobacterium avium complex (MAC)]	0	43.915	46	10	58	10	1	257	28.8	8.38	1382.18	156.17	1	9	High
FALSE	High	IsMasterProtein	WP_003872515.1	MULTISPECIES: transcriptional repressor [Mycobacterium avium complex (MAC)]	0	43.836	54	8	39	8	1	135	14.9	6.25	715.53	79.3	1	8	High	Acetyl [N-Term]
FALSE	High	IsMasterProtein	WP_011725402.1	MULTISPECIES: 6-phosphogluconolactonase [Mycobacterium avium complex (MAC)]	0	43.832	28	8	48	8	1	251	26.1	4.91		115.53		8	High
FALSE	High	IsMasterProtein	WP_031354168.1	TylF/MycF family methyltransferase [Mycobacterium avium]	0	43.829	44	12	41	10	1	268	30.2	6.79		94.53		12	High
FALSE	High	IsMasterProtein	WP_003879271.1	MULTISPECIES: hypothetical protein [Mycobacterium avium complex (MAC)]	0	43.825	36	12	34	12	1	439	47.4	8.81	1643.12	67.94	1	11	High
FALSE	High	IsMasterProtein	WP_003875476.1	MULTISPECIES: adenylyl-sulfate kinase [Mycobacterium avium complex (MAC)]	0	43.815	55	10	37	10	1	230	25.5	5.54	735.87	94.06	1	9	High
FALSE	High	IsMasterProtein	WP_023870161.1	50S ribosomal protein L22 [Mycobacterium avium]	0	43.773	58	10	72	10	1	175	18.6	11.47	1746.98	135.16	2	8	High
FALSE	High	IsMasterProtein	WP_019731959.1	YceI family protein [Mycobacterium avium]	0	43.734	33	8	57	8	1	178	19.7	9.67		158.01		8	High
FALSE	High	IsMasterProtein	WP_033717898.1	nicotinate phosphoribosyltransferase [Mycobacterium avium]	0	43.729	25	10	39	10	1	444	46.9	5.94		90.2		10	High
FALSE	High	IsMasterProtein	WP_033719649.1	TldD/PmbA family protein [Mycobacterium avium]	0	43.7	20	9	46	9	1	505	54.7	5.2		110.63		9	High
FALSE	High	IsMasterProtein	WP_033718844.1	ParA family protein [Mycobacterium avium]	0	43.686	34	10	29	10	1	271	29.7	6.3		64.69		10	High
FALSE	High	IsMasterProtein	WP_033712878.1	MULTISPECIES: Gfo/Idh/MocA family oxidoreductase [Mycobacterium avium complex (MAC)]	0	43.579	27	8	42	8	1	333	36.4	9.35		100.05		8	High
FALSE	High	IsMasterProtein	WP_003879486.1	MULTISPECIES: 30S ribosomal protein S11 [Mycobacterium avium complex (MAC)]	0	43.54	25	6	80	6	1	138	14.7	11.59		252.35		6	High
FALSE	High	IsMasterProtein	WP_023866863.1	alpha/beta hydrolase [Mycobacterium avium]	0	43.52	20	5	58	5	1	304	32.6	5.73		146.86		5	High
FALSE	High	IsMasterProtein	WP_003876576.1	MULTISPECIES: esterase family protein [Mycobacterium avium complex (MAC)]	0	43.512	22	5	102	5	1	330	34.7	5.58		317.19		5	High
FALSE	High	IsMasterProtein	WP_033718118.1	1-deoxy-D-xylulose-5-phosphate synthase [Mycobacterium avium]	0	43.498	20	11	27	11	1	641	68.2	6.44		80.66		11	High
FALSE	High	IsMasterProtein	WP_011725305.1	MULTISPECIES: tryptophan synthase subunit alpha [Mycobacterium avium complex (MAC)]	0	43.444	34	9	43	9	1	271	27.9	5.08		128		9	High
FALSE	High	IsMasterProtein	WP_016705906.1	glutathione peroxidase [Mycobacterium avium]	0	43.394	44	7	51	7	1	162	17.6	4.7		160.12		7	High
FALSE	High	IsMasterProtein	WP_009974902.1	phosphoribosylaminoimidazolesuccinocarboxamide synthase [Mycobacterium avium]	0	43.317	34	10	24	10	1	296	32.9	5.11		65.09		10	High
FALSE	High	IsMasterProtein	WP_023866989.1	MULTISPECIES: SDR family oxidoreductase [Mycobacterium avium complex (MAC)]	0	43.286	36	8	30	8	1	249	26.1	6.81		77.87		8	High
FALSE	High	IsMasterProtein	WP_033719604.1	helix-turn-helix domain-containing protein [Mycobacterium avium]	0	43.229	24	10	32	10	1	506	53.8	5.43		72.15		10	High
FALSE	High	IsMasterProtein	WP_033725665.1	DNA starvation/stationary phase protection protein [Mycobacterium avium]	0	43.173	41	8	42	8	1	182	20.1	5.55	196.34	126.24	1	7	High
FALSE	High	IsMasterProtein	WP_062908106.1	hypothetical protein [Mycobacterium avium]	0	43.17	42	9	30	9	1	408	42.6	8.94		85.11		9	High
FALSE	High	IsMasterProtein	WP_033717669.1	iron-siderophore ABC transporter substrate-binding protein [Mycobacterium avium]	0	43.1	34	7	47	7	1	364	36.9	6.7		113.3		7	High
FALSE	High	IsMasterProtein	WP_023868582.1	CBS domain-containing protein [Mycobacterium avium]	0	43.087	36	10	22	10	1	435	47.1	5.15		58.85		10	High
FALSE	High	IsMasterProtein	WP_011725849.1	MULTISPECIES: flavin monoamine oxidase family protein [Mycobacterium avium complex (MAC)]	0	43.057	27	9	49	9	1	448	47.9	6.48		121.37		9	High
FALSE	High	IsMasterProtein	WP_023869945.1	type VII secretion system ESX-3 AAA family ATPase EccA3 [Mycobacterium avium]	0	43.041	19	11	32	11	1	617	67	5.11		62.23		11	High
FALSE	High	IsMasterProtein	WP_009979529.1	MULTISPECIES: NADP-dependent oxidoreductase [Mycobacterium avium complex (MAC)]	0	42.945	25	7	60	7	1	339	35.9	5.07		151.16		7	High
FALSE	High	IsMasterProtein	WP_009977591.1	MULTISPECIES: glucose-6-phosphate dehydrogenase [Mycobacterium avium complex (MAC)]	0	42.933	24	9	33	9	1	514	57.4	5.94		97.24		9	High
FALSE	High	IsMasterProtein	WP_003873431.1	MULTISPECIES: 50S ribosomal protein L13 [Mycobacterium avium complex (MAC)]	0	42.92	50	9	78	9	1	147	16.2	9.99		133.65		9	High
FALSE	High	IsMasterProtein	WP_003875531.1	MULTISPECIES: hypothetical protein [Mycobacterium avium complex (MAC)]	0	42.9	41	10	66	10	1	174	18.4	9.31	2447.17	136.87	2	8	High
FALSE	High	IsMasterProtein	WP_009974853.1	MULTISPECIES: phosphate ABC transporter ATP-binding protein [Mycobacterium avium complex (MAC)]	0	42.811	48	10	38	10	1	251	26.8	5.85		74.94		10	High
FALSE	High	IsMasterProtein	WP_023900284.1	MULTISPECIES: phosphoribosylformylglycinamidine synthase subunit PurQ [Mycobacterium avium complex (MAC)]	0	42.797	43	9	38	9	1	224	23.6	5.16		75.18		9	High
FALSE	High	IsMasterProtein	WP_009979720.1	alpha/beta hydrolase [Mycobacterium avium]	0	42.783	41	9	28	9	1	277	29.9	6.52		84.24		9	High
FALSE	High	IsMasterProtein	WP_033719887.1	cytochrome P450 [Mycobacterium avium]	0	42.771	23	10	37	10	1	445	48.8	9.19		88.8		10	High
FALSE	High	IsMasterProtein	WP_071321449.1	transporter [Mycobacterium avium]	0	42.719	39	8	32	8	1	170	18.6	10.76		81.33		8	High
FALSE	High	IsMasterProtein	WP_023869009.1	zinc ribbon domain-containing protein [Mycobacterium avium]	0	42.656	38	9	44	9	1	245	27.3	5.1		113.06		9	High
FALSE	High	IsMasterProtein	WP_003872698.1	MULTISPECIES: cystathionine beta-synthase [Mycobacterium avium complex (MAC)]	0	42.655	30	9	35	9	1	468	49.2	5.25		97.58		9	High
FALSE	High	IsMasterProtein	WP_009979122.1	DUF3060 domain-containing protein [Mycobacterium avium]	0	42.634	43	8	46	8	1	161	16.1	8.97		102.45		8	High
FALSE	High	IsMasterProtein	WP_003875500.1	MULTISPECIES: acyl-CoA dehydrogenase family protein [Mycobacterium avium complex (MAC)]	0	42.621	34	11	29	11	1	460	49.8	6.64		58.38		11	High
FALSE	High	IsMasterProtein	WP_019733497.1	D-alanine--D-alanine ligase [Mycobacterium avium]	0	42.371	40	10	45	10	1	369	38.9	4.83		95.01		10	High
FALSE	High	IsMasterProtein	WP_071321439.1	adenylate/guanylate cyclase domain-containing protein [Mycobacterium avium]	0	42.328	43	10	28	10	1	306	32.7	8.47		48.77		10	High
FALSE	High	IsMasterProtein	WP_062888044.1	AMP-binding protein [Mycobacterium avium]	0	42.322	20	11	32	11	1	612	65.2	5.88		76.11		11	High
FALSE	High	IsMasterProtein	WP_023863794.1	MULTISPECIES: FAD-containing oxidoreductase [Mycobacterium avium complex (MAC)]	0	42.309	27	10	27	10	1	456	48.7	6.81		59.11		10	High
FALSE	High	IsMasterProtein	WP_033711358.1	MULTISPECIES: dihydrodipicolinate reductase [Mycobacterium avium complex (MAC)]	0	42.305	23	8	33	8	1	351	37.4	5.3		91.02		8	High
FALSE	High	IsMasterProtein	WP_003877305.1	MULTISPECIES: SDR family oxidoreductase [Mycobacterium avium complex (MAC)]	0	42.23	51	7	45	7	1	233	24.4	5.6		104.93		7	High
FALSE	High	IsMasterProtein	WP_023868346.1	alpha/beta hydrolase [Mycobacterium avium]	0	42.132	31	10	28	10	1	373	39.4	5.9		72.1		10	High
FALSE	High	IsMasterProtein	WP_009978635.1	MULTISPECIES: RsiV family protein [Mycobacterium avium complex (MAC)]	0	42.098	40	8	25	8	1	258	27.3	5.22		72.14		8	High
FALSE	High	IsMasterProtein	WP_170924412.1	alpha/beta hydrolase [Mycobacterium avium]	0	42.09	39	9	41	9	1	321	35.4	5.03		112.8		9	High
FALSE	High	IsMasterProtein	WP_003873260.1	MULTISPECIES: zinc-dependent metalloprotease [Mycobacterium avium complex (MAC)]	0	42.06	22	8	28	8	1	357	39	9.16		85.72		8	High
FALSE	High	IsMasterProtein	WP_033719195.1	MULTISPECIES: dihydrodipicolinate reductase [Mycobacterium avium complex (MAC)]	0	42.007	46	11	44	11	1	359	38	5.15		79.82		11	High
FALSE	High	IsMasterProtein	WP_033719961.1	PPE family protein [Mycobacterium avium]	0	41.998	22	4	61	3	1	419	41.2	4.54	5321.15	96.91	1	4	High	Acetyl [N-Term]
FALSE	High	IsMasterProtein	WP_023868673.1	SpoIIE family protein phosphatase [Mycobacterium avium]	0	41.951	17	11	27	11	1	655	69.4	4.96		62.85		11	High
FALSE	High	IsMasterProtein	WP_019731770.1	MULTISPECIES: beta-phosphoglucomutase family hydrolase [Mycobacterium avium complex (MAC)]	0	41.904	52	9	35	9	1	262	28.2	5.73		89.21		9	High
FALSE	High	IsMasterProtein	WP_033720045.1	fatty acid--CoA ligase FadD11 [Mycobacterium avium]	0	41.723	22	11	28	11	1	606	64.8	5.4		74.23		11	High
FALSE	High	IsMasterProtein	WP_019733530.1	cystathionine gamma-synthase [Mycobacterium avium]	0	41.65	36	8	32	8	1	388	40.6	6.15	474.17	99.98	1	7	High
FALSE	High	IsMasterProtein	WP_062886648.1	alpha/beta hydrolase [Mycobacterium avium]	0	41.601	30	10	39	10	1	522	54.7	5.57		92.62		10	High
FALSE	High	IsMasterProtein	WP_033719119.1	3-((3aS,4S,7aS)-7a-methyl-1,5-dioxo-octahydro-1H-inden-4-yl)propanoate--CoA ligase FadD3 [Mycobacterium avium]	0	41.596	30	12	22	12	1	509	54.8	5.4		48.79		12	High
FALSE	High	IsMasterProtein	WP_071321354.1	acyl-CoA dehydrogenase family protein [Mycobacterium avium]	0	41.59	20	12	38	12	1	593	64.8	6.9		83.76		12	High
FALSE	High	IsMasterProtein	WP_003876687.1	biotin carboxylase [Mycobacterium avium]	0	41.588	29	12	35	12	1	491	54.9	5.48	2008.71	68.66	1	11	High
FALSE	High	IsMasterProtein	WP_033719758.1	M20/M25/M40 family metallo-hydrolase [Mycobacterium avium]	0	41.581	21	8	40	8	1	451	48.5	5.14		86.11		8	High
FALSE	High	IsMasterProtein	WP_023868551.1	maleylpyruvate isomerase N-terminal domain-containing protein [Mycobacterium avium]	0	41.564	39	7	39	7	1	257	28.3	5.25		111.66		7	High
FALSE	High	IsMasterProtein	WP_033712597.1	MULTISPECIES: DUF4333 domain-containing protein [Mycobacterium avium complex (MAC)]	0	41.498	28	8	66	8	1	253	27.4	5.8		181.66		8	High
FALSE	High	IsMasterProtein	WP_008254072.1	MULTISPECIES: MogA/MoaB family molybdenum cofactor biosynthesis protein [Mycobacterium]	0	41.458	41	6	51	6	1	165	16.7	4.45		135.34		6	High
FALSE	High	IsMasterProtein	WP_033718376.1	phosphoglucosamine mutase [Mycobacterium avium]	0	41.398	28	9	45	9	1	444	45.4	5.49		109.09		9	High
FALSE	High	IsMasterProtein	WP_009979053.1	MULTISPECIES: class I SAM-dependent methyltransferase [Mycobacterium avium complex (MAC)]	0	41.335	46	9	33	8	1	306	33.6	4.94	659.69	71.59	1	8	High
FALSE	High	IsMasterProtein	WP_015632730.1	MULTISPECIES: glutamate--cysteine ligase [Mycobacterium avium complex (MAC)]	0	41.252	27	9	30	9	1	376	42.5	5.77		64.99		9	High
FALSE	High	IsMasterProtein	WP_033717421.1	beta-glucosidase [Mycobacterium avium]	0	41.247	20	9	41	9	1	388	40.1	6.33		94.16		9	High
FALSE	High	IsMasterProtein	WP_011725233.1	MULTISPECIES: NAD kinase [Mycobacterium avium complex (MAC)]	0	41.176	35	10	39	10	1	308	33	5.55		85.5		10	High
FALSE	High	IsMasterProtein	WP_003873499.1	MULTISPECIES: type Z 30S ribosomal protein S14 [Mycobacterium]	0	41.14	33	4	35	4	1	61	6.9	11.03		119.65		4	High
FALSE	High	IsMasterProtein	WP_023869629.1	DUF1446 domain-containing protein [Mycobacterium avium]	0	41.126	21	11	44	11	1	573	60.6	5.06		84.91		11	High
FALSE	High	IsMasterProtein	WP_003874955.1	MULTISPECIES: acetyltransferase [Mycobacterium avium complex (MAC)]	0	41.067	31	10	31	10	1	245	27.5	9.99	2448.73	54.96	2	8	High
FALSE	High	IsMasterProtein	WP_019733790.1	ABC transporter substrate-binding protein [Mycobacterium avium]	0	41.001	27	11	27	11	1	538	57.6	5.62		63.59		11	High
FALSE	High	IsMasterProtein	WP_003872695.1	MULTISPECIES: transcription elongation factor GreA [Mycobacterium avium complex (MAC)]	0	40.982	54	7	54	7	1	164	17.9	4.92	707.67	159.4	1	6	High
FALSE	High	IsMasterProtein	WP_062887804.1	PPE family protein [Mycobacterium avium]	0	40.971	23	8	48	8	1	461	45.7	5.25		127.26		8	High
FALSE	High	IsMasterProtein	WP_024637113.1	MULTISPECIES: crotonase/enoyl-CoA hydratase family protein [Mycobacterium avium complex (MAC)]	0	40.913	35	10	58	10	1	261	26.8	5.22	2492.64	102.3	2	8	High
FALSE	High	IsMasterProtein	WP_023869474.1	cysteine desulfurase [Mycobacterium avium]	0	40.903	30	8	31	8	1	415	44.3	5.54	393.82	70.5	1	7	High
FALSE	High	IsMasterProtein	WP_033713328.1	MULTISPECIES: asparagine synthase (glutamine-hydrolyzing) [Mycobacterium avium complex (MAC)]	0	40.873	17	10	30	10	1	643	71.4	6.79		69.85		10	High
FALSE	High	IsMasterProtein	WP_033712750.1	MULTISPECIES: acyl-CoA thioesterase II [Mycobacterium avium complex (MAC)]	0	40.839	30	7	43	7	1	278	31.2	6.46		132.06		7	High
FALSE	High	IsMasterProtein	WP_011726208.1	MULTISPECIES: LON peptidase substrate-binding domain-containing protein [Mycobacterium avium complex (MAC)]	0	40.835	52	11	40	11	1	213	23.4	5.03		77.42		11	High
FALSE	High	IsMasterProtein	WP_003875612.1	MULTISPECIES: pantoate--beta-alanine ligase [Mycobacterium avium complex (MAC)]	0	40.778	33	8	27	8	1	308	32.7	6.65		75.87		8	High
FALSE	High	IsMasterProtein	WP_033725683.1	maltokinase [Mycobacterium avium]	0	40.65	10	6	37	6	1	449	48.8	4.79		130.13		6	High
FALSE	High	IsMasterProtein	WP_033718985.1	amylo-alpha-1,6-glucosidase [Mycobacterium avium]	0	40.606	21	10	24	10	1	706	75.9	5.71		69.49		10	High
FALSE	High	IsMasterProtein	WP_003876081.1	MULTISPECIES: Fe-S cluster assembly ATPase SufC [Mycobacterium avium complex (MAC)]	0	40.587	36	10	29	10	1	260	28	5.77		71.8		10	High
FALSE	High	IsMasterProtein	WP_003875736.1	MULTISPECIES: enoyl-CoA hydratase [Bacteria]	0	40.506	39	8	48	8	1	311	34.6	6.33	742.33	101.37	1	7	High
FALSE	High	IsMasterProtein	WP_003419650.1	MULTISPECIES: cold shock protein CspA [Mycobacterium]	0	40.493	78	4	57	4	1	67	7.4	5.26		228.97		4	High
FALSE	High	IsMasterProtein	WP_011725440.1	MULTISPECIES: orotidine-5'-phosphate decarboxylase [Mycobacterium avium complex (MAC)]	0	40.384	27	8	27	8	1	274	27.5	5.02		77.97		8	High
FALSE	High	IsMasterProtein	WP_023861784.1	MULTISPECIES: SDR family oxidoreductase [Mycobacterium avium complex (MAC)]	0	40.323	30	9	74	9	1	267	27.9	9.32		182.03		9	High
FALSE	High	IsMasterProtein	WP_009979046.1	MULTISPECIES: L-fuculose-phosphate aldolase [Mycobacterium avium complex (MAC)]	0	40.192	49	9	27	9	1	217	22.9	5.54		70.02		9	High
FALSE	High	IsMasterProtein	WP_011725314.1	MULTISPECIES: quinolinate synthase NadA [Mycobacterium avium complex (MAC)]	0	40.171	41	10	35	10	1	349	37.3	5.08		82.2		10	High
FALSE	High	IsMasterProtein	WP_172428153.1	MULTISPECIES: pyrroline-5-carboxylate reductase [Mycobacterium avium complex (MAC)]	0	40.058	31	7	36	7	1	291	29.7	4.89		99.23		7	High
FALSE	High	IsMasterProtein	WP_085978469.1	MULTISPECIES: NADH-quinone oxidoreductase subunit J [Mycobacterium avium complex (MAC)]	0	40.017	26	6	68	6	1	262	27.3	7.5		207.07		6	High
FALSE	High	IsMasterProtein	WP_003879057.1	acyl-CoA dehydrogenase family protein [Mycobacterium avium]	0	39.969	30	10	52	10	1	431	48.2	6.48		122.4		10	High
FALSE	High	IsMasterProtein	WP_044544341.1	alpha/beta fold hydrolase [Mycobacterium avium]	0	39.95	26	8	42	8	1	302	32.8	7.31		104.16		8	High
FALSE	High	IsMasterProtein	WP_019732985.1	thiamine pyrophosphate-requiring protein [Mycobacterium avium]	0	39.924	20	9	32	9	1	597	65	5.71		78.2		9	High
FALSE	High	IsMasterProtein	WP_044543525.1	LLM class F420-dependent oxidoreductase [Mycobacterium avium]	0	39.922	57	10	30	10	1	282	30.7	5.22		62.89		10	High
FALSE	High	IsMasterProtein	WP_009978392.1	MULTISPECIES: CoA ester lyase [Mycobacterium avium complex (MAC)]	0	39.896	45	9	38	9	1	306	33.2	4.75		78.7		9	High
FALSE	High	IsMasterProtein	WP_023870192.1	LLM class F420-dependent oxidoreductase [Mycobacterium avium]	0	39.845	32	8	44	8	1	282	30.2	6.54	4708.35	84.61	3	5	High
FALSE	High	IsMasterProtein	WP_009978701.1	MULTISPECIES: ribosome small subunit-dependent GTPase A [Mycobacterium avium complex (MAC)]	0	39.825	27	8	23	8	1	331	35	6.71	1244.88	41.55	2	8	High	Acetyl [N-Term]
FALSE	High	IsMasterProtein	WP_003873708.1	MULTISPECIES: SDR family oxidoreductase [Mycobacterium avium complex (MAC)]	0	39.789	26	10	28	10	1	375	40.9	10.08		70.43		10	High
FALSE	High	IsMasterProtein	WP_023860792.1	alcohol dehydrogenase catalytic domain-containing protein [Mycobacterium avium]	0	39.771	35	9	27	9	1	370	37.9	7.49		71.58		9	High
FALSE	High	IsMasterProtein	WP_003878715.1	MULTISPECIES: RNA-binding protein [Mycobacteriaceae]	0	39.756	93	8	48	8	1	80	8.6	6.8	285.95	136.64	1	7	High
FALSE	High	IsMasterProtein	WP_033710815.1	MULTISPECIES: deoxyribonuclease IV [Mycobacterium avium complex (MAC)]	0	39.75	44	7	26	7	1	251	27.1	5.27		81.1		7	High
FALSE	High	IsMasterProtein	WP_003873375.1	MULTISPECIES: hypothetical protein [Mycobacterium avium complex (MAC)]	0	39.744	58	6	56	6	1	125	13.7	9.04		144.99		6	High
FALSE	High	IsMasterProtein	WP_033719879.1	cytochrome P450 [Mycobacterium avium]	0	39.741	21	10	51	8	1	428	48	5.49		108.02		10	High
FALSE	High	IsMasterProtein	WP_062887735.1	adenylate/guanylate cyclase domain-containing protein [Mycobacterium avium]	0	39.735	18	9	34	9	1	544	58.8	8.38		94.53		9	High
FALSE	High	IsMasterProtein	WP_095764092.1	dTDP-4-dehydrorhamnose reductase [Mycobacterium avium]	0	39.72	37	7	33	7	1	302	31	5.68		103.2		7	High
FALSE	High	IsMasterProtein	WP_033719418.1	FAD-dependent oxidoreductase [Mycobacterium avium]	0	39.678	29	9	33	9	1	402	43	8.73		90.51		9	High
FALSE	High	IsMasterProtein	WP_023864936.1	SOS response-associated peptidase [Mycobacterium avium]	0	39.601	46	9	40	9	1	254	28.1	6.04		83.04		9	High
FALSE	High	IsMasterProtein	WP_019733038.1	MULTISPECIES: NAD(P)H:quinone oxidoreductase [Mycobacterium avium complex (MAC)]	0	39.58	33	7	44	7	1	199	21.1	6.33		124.03		7	High
FALSE	High	IsMasterProtein	WP_033712069.1	MULTISPECIES: SRPBCC domain-containing protein [Mycobacterium avium complex (MAC)]	0	39.557	39	8	42	8	1	135	15.5	5.97		90.22		8	High
FALSE	High	IsMasterProtein	WP_003879144.1	MULTISPECIES: acyl-CoA dehydrogenase [Mycobacterium avium complex (MAC)]	0	39.51	21	10	25	8	1	611	66.5	5.12		54.62		10	High
FALSE	High	IsMasterProtein	WP_023861141.1	MULTISPECIES: transcriptional regulator NrdR [Mycobacterium avium complex (MAC)]	0	39.282	55	9	31	9	1	154	17.2	6.54		42.81		9	High
FALSE	High	IsMasterProtein	WP_003879192.1	MULTISPECIES: sulfatase [Mycobacterium avium complex (MAC)]	0	39.28	19	9	26	9	1	476	52.2	5.17		46.79		9	High
FALSE	High	IsMasterProtein	WP_164999909.1	MULTISPECIES: 1-deoxy-D-xylulose-5-phosphate reductoisomerase [Mycobacterium avium complex (MAC)]	0	39.194	22	8	34	8	1	407	42.5	5.33	1225.07	93.38	2	6	High
FALSE	High	IsMasterProtein	WP_011723685.1	MULTISPECIES: acyl-CoA/acyl-ACP dehydrogenase [Mycobacterium avium complex (MAC)]	0	39.115	32	9	25	9	1	365	38	4.84		59.33		9	High
FALSE	High	IsMasterProtein	WP_003875253.1	MULTISPECIES: TrkA family potassium uptake protein [Mycobacterium avium complex (MAC)]	0	39.08	32	8	44	8	1	218	23.6	4.67		100.08		8	High
FALSE	High	IsMasterProtein	WP_003879406.1	MULTISPECIES: (3R)-hydroxyacyl-ACP dehydratase subunit HadB [Bacteria]	0	39.056	56	7	70	7	1	142	14.9	5.94		201.25		7	High
FALSE	High	IsMasterProtein	WP_003874823.1	MULTISPECIES: response regulator transcription factor [Mycobacterium avium complex (MAC)]	0	39.054	64	7	61	7	1	137	14.8	5.85		124.39		7	High
FALSE	High	IsMasterProtein	WP_071321495.1	arylsulfatase [Mycobacterium avium]	0	39.043	13	9	26	9	1	789	86.4	5.02		55.81		9	High
FALSE	High	IsMasterProtein	WP_095762097.1	HAD-IB family hydrolase [Mycobacterium avium]	0	39.005	17	7	30	7	1	587	62.8	9.76		81.16		7	High
FALSE	High	IsMasterProtein	WP_033720038.1	glycogen debranching protein GlgX [Mycobacterium avium]	0	38.928	14	11	43	10	1	732	82	5.4		88.21		11	High
FALSE	High	IsMasterProtein	WP_003876401.1	MULTISPECIES: CsbD family protein [Mycobacterium avium complex (MAC)]	0	38.722	66	7	158	6	1	77	8.2	4.82		276.28		7	High
FALSE	High	IsMasterProtein	WP_162936199.1	MULTISPECIES: ATP-binding cassette domain-containing protein [Mycobacterium avium complex (MAC)]	0	38.687	16	8	25	8	1	872	92	9.16		69.74		8	High
FALSE	High	IsMasterProtein	WP_033719686.1	pyridoxal phosphate-dependent aminotransferase [Mycobacterium avium]	0	38.679	41	9	20	9	1	401	42.8	6.27		46.88		9	High
FALSE	High	IsMasterProtein	WP_019733868.1	MULTISPECIES: VWA domain-containing protein [Mycobacterium avium complex (MAC)]	0	38.661	25	11	24	11	1	661	73	5.52		48.85		11	High
FALSE	High	IsMasterProtein	WP_003874738.1	MULTISPECIES: PadR family transcriptional regulator [Mycobacterium]	0	38.603	36	7	30	7	1	180	20.4	9.51		89.45		7	High
FALSE	High	IsMasterProtein	WP_033712857.1	MULTISPECIES: class I SAM-dependent methyltransferase [Mycobacterium avium complex (MAC)]	0	38.597	50	8	53	8	1	227	24	5.17	1768.74	98.36	1	7	High
FALSE	High	IsMasterProtein	WP_023861803.1	MULTISPECIES: patatin-like phospholipase family protein [Mycobacterium avium complex (MAC)]	0	38.553	33	9	28	9	1	356	37.4	4.81		73.35		9	High
FALSE	High	IsMasterProtein	WP_071321537.1	serine hydrolase [Mycobacterium avium]	0	38.539	29	9	34	9	1	401	43.7	7.01		78.55		9	High
FALSE	High	IsMasterProtein	WP_003874622.1	MULTISPECIES: TIGR02569 family protein [Mycobacterium avium complex (MAC)]	0	38.536	25	10	59	10	1	284	30.7	7.14		147.56		10	High
FALSE	High	IsMasterProtein	WP_009974576.1	MULTISPECIES: wax ester/triacylglycerol synthase family O-acyltransferase [Mycobacterium avium complex (MAC)]	0	38.529	34	10	27	9	1	451	49	8.82	80.38	57.12	1	9	High
FALSE	High	IsMasterProtein	WP_023865602.1	radical SAM family heme chaperone HemW [Mycobacterium avium]	0	38.385	31	9	21	9	1	390	42.4	5.3		45.46		9	High
FALSE	High	IsMasterProtein	WP_023861515.1	MULTISPECIES: YafY family transcriptional regulator [Mycobacterium avium complex (MAC)]	0	38.279	50	9	26	9	1	322	34.5	4.91		59.15		9	High
FALSE	High	IsMasterProtein	WP_062889825.1	hypothetical protein [Mycobacterium avium]	0	38.248	31	10	27	10	1	351	39.5	5.52		60.33		10	High
FALSE	High	IsMasterProtein	WP_033719106.1	hypothetical protein [Mycobacterium avium]	0	38.228	21	8	38	8	1	375	41.8	5.2		90.16		8	High
FALSE	High	IsMasterProtein	WP_019732927.1	MULTISPECIES: histidine phosphatase family protein [Mycobacterium avium complex (MAC)]	0	38.21	54	8	31	8	1	202	22.3	5.3		96.79		8	High
FALSE	High	IsMasterProtein	WP_003879423.1	MULTISPECIES: 30S ribosomal protein S12 [Mycobacteriaceae]	0	38.12	48	10	47	10	1	124	13.8	11.37	170.78	90.95	1	9	High
FALSE	High	IsMasterProtein	WP_170924254.1	MULTISPECIES: nucleoside hydrolase [Mycobacterium avium complex (MAC)]	0	38.104	21	8	33	8	1	343	36.3	5.74		92.27		8	High
FALSE	High	IsMasterProtein	WP_003872239.1	MULTISPECIES: hypothetical protein [Mycobacterium avium complex (MAC)]	0	38.103	44	10	36	10	1	297	32.8	5.55		76.65		10	High
FALSE	High	IsMasterProtein	WP_019732709.1	MULTISPECIES: acyl-CoA/acyl-ACP dehydrogenase [Mycobacterium avium complex (MAC)]	0	38.06	22	7	25	7	1	348	36.9	5.06		69.74		7	High
FALSE	High	IsMasterProtein	WP_033718656.1	DUF3556 domain-containing protein [Mycobacterium avium]	0	38.048	20	8	55	7	1	582	64.7	8.56		127.78		8	High
FALSE	High	IsMasterProtein	WP_003875717.1	MULTISPECIES: 3-oxoacyl-ACP reductase [Mycobacterium avium complex (MAC)]	0	38.044	28	10	42	10	1	304	31.2	4.96	1484.51	98.31	3	7	High
FALSE	High	IsMasterProtein	WP_050485448.1	UDP-N-acetylmuramoyl-L-alanine--D-glutamate ligase [Mycobacterium avium]	0	38.024	22	10	25	10	1	489	49.7	5.97		60.59		10	High
FALSE	High	IsMasterProtein	WP_003878192.1	MULTISPECIES: ACP S-malonyltransferase [Mycobacterium avium complex (MAC)]	0	37.931	39	10	29	10	1	302	30.6	4.75		72.16		10	High
FALSE	High	IsMasterProtein	WP_024636760.1	MULTISPECIES: cbb3-type cytochrome c oxidase subunit I [Mycobacterium avium complex (MAC)]	0	37.928	16	11	26	11	1	775	85.9	7.31	299.02	45.79	1	10	High
FALSE	High	IsMasterProtein	WP_023868459.1	MULTISPECIES: ribonuclease D [Mycobacterium avium complex (MAC)]	0	37.912	22	9	43	9	1	428	46.6	5.82		118.87		9	High
FALSE	High	IsMasterProtein	WP_023865210.1	MULTISPECIES: 4-hydroxy-tetrahydrodipicolinate reductase [Mycobacterium avium complex (MAC)]	0	37.895	36	8	22	8	1	245	25.6	5.88		69.1		8	High
FALSE	High	IsMasterProtein	WP_076220934.1	PPE family protein [Mycobacterium avium]	0	37.867	26	5	41	4	1	414	40	4.61		116.67		5	High
FALSE	High	IsMasterProtein	WP_003878471.1	MULTISPECIES: DUF3117 domain-containing protein [Mycobacterium]	0	37.833	56	4	119	4	1	57	5.8	4.96	3288.24	304.57	1	3	High
FALSE	High	IsMasterProtein	WP_023867067.1	MBL fold metallo-hydrolase [Mycobacterium avium]	0	37.762	38	8	29	8	1	237	25.9	5.2		82.22		8	High
FALSE	High	IsMasterProtein	WP_011726382.1	MULTISPECIES: RDD family protein [Mycobacterium avium complex (MAC)]	0	37.743	28	10	26	10	1	323	34.9	9.98	1288.61	61.17	2	8	High
FALSE	High	IsMasterProtein	WP_003875077.1	MULTISPECIES: DUF2469 domain-containing protein [Mycobacterium]	0	37.717	47	6	29	6	1	101	12.2	4.65		79.4		6	High
FALSE	High	IsMasterProtein	WP_033725668.1	NAD-dependent epimerase/dehydratase family protein [Mycobacterium avium]	0	37.714	32	10	25	10	1	339	36.7	9.32		59.94		10	High
FALSE	High	IsMasterProtein	WP_009975941.1	MULTISPECIES: ATP-dependent Clp protease proteolytic subunit [Mycobacterium avium complex (MAC)]	0	37.622	28	6	50	6	1	196	21.3	5	10540.1	51.97	2	4	High
FALSE	High	IsMasterProtein	WP_076221340.1	3-ketosteroid-delta-1-dehydrogenase [Mycobacterium avium]	0	37.563	26	9	25	9	1	572	60.8	6.81		54.09		9	High
FALSE	High	IsMasterProtein	WP_033712811.1	MULTISPECIES: YggS family pyridoxal phosphate-dependent enzyme [Mycobacterium avium complex (MAC)]	0	37.5	39	9	47	9	1	261	27.6	6.8	3140.74	110.08	1	8	High
FALSE	High	IsMasterProtein	WP_003877431.1	MULTISPECIES: enoyl-CoA hydratase [Mycobacterium avium complex (MAC)]	0	37.493	36	7	40	7	1	256	26.3	6.2		105.19		7	High
FALSE	High	IsMasterProtein	WP_003873511.1	MULTISPECIES: 50S ribosomal protein L16 [Mycobacterium avium complex (MAC)]	0	37.45	67	8	64	8	1	138	15.7	11.17		158.77		8	High
FALSE	High	IsMasterProtein	WP_201789638.1	ATP-binding cassette domain-containing protein [Mycobacterium avium]	0	37.402	13	8	28	8	1	714	75.3	8.62		63.13		8	High
FALSE	High	IsMasterProtein	WP_003874137.1	MULTISPECIES: prephenate dehydrogenase [Mycobacterium avium complex (MAC)]	0	37.398	35	10	26	10	1	314	32.5	5.83		58.73		10	High
FALSE	High	IsMasterProtein	WP_003879062.1	MULTISPECIES: TOBE domain-containing protein [Mycobacterium avium complex (MAC)]	0	37.337	77	6	65	6	1	70	7.3	4.96		176.74		6	High
FALSE	High	IsMasterProtein	WP_019733693.1	ATP-dependent DNA helicase RecG [Mycobacterium avium]	0	37.3	14	7	17	7	1	738	80.7	6.47		51.2		7	High
FALSE	High	IsMasterProtein	WP_033711563.1	MULTISPECIES: class I SAM-dependent methyltransferase [Mycobacterium avium complex (MAC)]	0	37.284	32	6	29	6	1	243	26.7	6.07		98.49		6	High
FALSE	High	IsMasterProtein	WP_003873510.1	MULTISPECIES: 50S ribosomal protein L29 [Mycobacterium avium complex (MAC)]	0	37.243	73	8	44	8	1	77	8.8	5.52		101.2		8	High
FALSE	High	IsMasterProtein	WP_033720041.1	MULTISPECIES: malto-oligosyltrehalose trehalohydrolase [Mycobacterium avium complex (MAC)]	0	37.241	22	9	30	9	1	590	65.3	5.53		64.54		9	High
FALSE	High	IsMasterProtein	WP_085989677.1	MULTISPECIES: wax ester/triacylglycerol synthase family O-acyltransferase [Mycobacterium avium complex (MAC)]	0	37.237	26	9	30	9	1	489	52	7.18	267.25	66.32	1	8	High
FALSE	High	IsMasterProtein	WP_023868997.1	FAD-binding oxidoreductase [Mycobacterium avium]	0	37.16	24	8	31	8	1	536	56.2	6.65		79.61		8	High
FALSE	High	IsMasterProtein	WP_033718322.1	amidohydrolase [Mycobacterium avium]	0	37.155	21	11	30	10	1	534	57.7	5.21		71.37		11	High
FALSE	High	IsMasterProtein	WP_003872106.1	MULTISPECIES: FHA domain-containing protein [Mycobacterium avium complex (MAC)]	0	37.153	43	8	38	8	1	155	17.1	11.17		92.92		8	High
FALSE	High	IsMasterProtein	WP_023862029.1	MULTISPECIES: crotonase/enoyl-CoA hydratase family protein [Mycobacterium avium complex (MAC)]	0	37.121	27	8	35	8	1	274	28.8	5.48		99.61		8	High
FALSE	High	IsMasterProtein	WP_033717893.1	tetratricopeptide repeat protein [Mycobacterium avium]	0	37.073	34	7	40	7	1	303	31.3	4.74	7286.44	39.65	2	5	High
FALSE	High	IsMasterProtein	WP_009977644.1	MULTISPECIES: 6,7-dimethyl-8-ribityllumazine synthase [Mycobacterium avium complex (MAC)]	0	37.046	44	7	33	7	1	160	16.4	5.26		102.16		7	High
FALSE	High	IsMasterProtein	WP_019732456.1	LLM class F420-dependent oxidoreductase [Mycobacterium avium]	0	36.996	38	9	28	9	1	297	31.7	6.84		84.8		9	High
FALSE	High	IsMasterProtein	WP_164999916.1	zinc-dependent metalloprotease [Mycobacterium avium]	0	36.958	35	10	28	10	1	460	48	4.59		60.74		10	High
FALSE	High	IsMasterProtein	WP_095762091.1	MULTISPECIES: 16S rRNA (cytosine(1402)-N(4))-methyltransferase RsmH [Mycobacterium avium complex (MAC)]	0	36.955	26	9	20	9	1	386	41.9	6.89		57.6		9	High
FALSE	High	IsMasterProtein	WP_033718596.1	ABC transporter ATP-binding protein [Mycobacterium avium]	0	36.923	19	9	22	9	1	611	65.4	6.61		49.28		9	High
FALSE	High	IsMasterProtein	WP_023897568.1	FAD-binding protein [Mycobacterium avium]	0	36.895	23	9	27	9	1	375	41.1	4.96		57.73		9	High
FALSE	High	IsMasterProtein	WP_003875245.1	envelope integrity protein Cei [Mycobacterium avium]	0	36.857	37	9	30	9	1	222	22.9	7.37	122.62	42.74	1	8	High
FALSE	High	IsMasterProtein	WP_003873614.1	NYN domain-containing protein [Mycobacterium avium]	0	36.836	27	8	43	8	1	296	32.5	5.78		88.56		8	High
FALSE	High	IsMasterProtein	WP_170924266.1	MULTISPECIES: enoyl-CoA hydratase/isomerase family protein [Mycobacterium avium complex (MAC)]	0	36.809	38	9	28	8	1	265	28.5	6.42		74.65		9	High
FALSE	High	IsMasterProtein	WP_003875815.1	MULTISPECIES: phosphate ABC transporter ATP-binding protein PstB [Mycobacterium avium complex (MAC)]	0	36.779	29	7	15	7	1	258	28.2	5.74		43.21		7	High
FALSE	High	IsMasterProtein	WP_033717673.1	NAD(P)/FAD-dependent oxidoreductase [Mycobacterium avium]	0	36.718	16	7	31	7	1	512	57	7.27	1839.22	56.41	1	6	High
FALSE	High	IsMasterProtein	WP_044543871.1	SAM-dependent methyltransferase [Mycobacterium avium]	0	36.632	41	9	24	9	1	281	31	8.31	1509.61	37.91	1	8	High
FALSE	High	IsMasterProtein	WP_009975933.1	MULTISPECIES: DsbA family protein [Mycobacterium avium complex (MAC)]	0	36.626	28	6	42	6	1	207	23.1	5.14		137.29		6	High
FALSE	High	IsMasterProtein	WP_170924232.1	MULTISPECIES: SRPBCC family protein [Mycobacterium avium complex (MAC)]	0	36.617	46	7	41	7	1	159	17.8	8.31		106.96		7	High
FALSE	High	IsMasterProtein	WP_019733005.1	competence/damage-inducible protein A [Mycobacterium avium]	0	36.547	26	9	36	9	1	434	45.8	5.66		90.32		9	High
FALSE	High	IsMasterProtein	WP_023868388.1	MULTISPECIES: mycothione reductase [Mycobacterium avium complex (MAC)]	0	36.52	23	8	16	8	1	459	49.8	6.13		44.87		8	High
FALSE	High	IsMasterProtein	WP_003873739.1	MULTISPECIES: class I SAM-dependent methyltransferase [Mycobacterium avium complex (MAC)]	0	36.471	28	8	35	8	1	286	32.9	5.03		102.25		8	High
FALSE	High	IsMasterProtein	WP_033719100.1	LLM class F420-dependent oxidoreductase [Mycobacterium avium]	0	36.467	32	7	20	7	1	350	38.1	5.74		59.16		7	High
FALSE	High	IsMasterProtein	WP_003879297.1	MULTISPECIES: acyl-[acyl-carrier-protein] thioesterase [Mycobacterium avium complex (MAC)]	0	36.45	30	8	45	8	1	264	30.4	5.95		116.25		8	High
FALSE	High	IsMasterProtein	WP_003874015.1	hypothetical protein [Mycobacterium avium]	0	36.444	65	9	40	9	1	121	12.9	11.58	146.35	100.9	1	8	High
FALSE	High	IsMasterProtein	WP_003873026.1	MULTISPECIES: mycofactocin-coupled SDR family oxidoreductase [Mycobacterium avium complex (MAC)]	0	36.345	34	8	32	5	1	282	30	6.18		75.94		8	High
FALSE	High	IsMasterProtein	WP_033727028.1	DNA repair protein RecN [Mycobacterium avium]	0	36.306	18	10	23	10	1	589	62.1	5.08		54.87		10	High
FALSE	High	IsMasterProtein	WP_011723389.1	MULTISPECIES: hypothetical protein [Mycobacterium avium complex (MAC)]	0	36.202	35	5	33	5	1	218	23.7	11.58		107.07		5	High
FALSE	High	IsMasterProtein	WP_009978310.1	NUDIX hydrolase [Mycobacterium avium]	0	36.154	45	8	21	8	1	276	30.4	5.21		49.85		8	High
FALSE	High	IsMasterProtein	WP_023869103.1	MULTISPECIES: bifunctional cobalt-precorrin-7 (C(5))-methyltransferase/cobalt-precorrin-6B (C(15))-methyltransferase [Mycobacterium avium complex (MAC)]	0	36.135	25	7	36	7	1	389	41.3	6.64		82.69		7	High
FALSE	High	IsMasterProtein	WP_033712877.1	MULTISPECIES: nitronate monooxygenase [Mycobacterium avium complex (MAC)]	0	36.116	26	7	36	7	1	339	35.1	6.54		97.49		7	High
FALSE	High	IsMasterProtein	WP_011723382.1	MULTISPECIES: PHP domain-containing protein [Mycobacterium avium complex (MAC)]	0	36.112	27	8	22	8	1	334	36.6	5.68		54.77		8	High
FALSE	High	IsMasterProtein	WP_003878126.1	MULTISPECIES: Rv2175c family DNA-binding protein [Mycobacterium avium complex (MAC)]	0	36.094	49	6	46	6	1	134	14.8	6.7		126.01		6	High
FALSE	High	IsMasterProtein	WP_062895250.1	cysteine--1-D-myo-inosityl 2-amino-2-deoxy-alpha-D-glucopyranoside ligase [Mycobacterium avium]	0	36.082	28	9	21	9	1	415	45.4	6.02		67.47		9	High
FALSE	High	IsMasterProtein	WP_003872274.1	MULTISPECIES: iron-sulfur cluster assembly accessory protein [Mycobacterium avium complex (MAC)]	0	36.038	49	8	57	8	1	118	12.5	4.51	3564.73	79.23	3	5	High
FALSE	High	IsMasterProtein	WP_009979372.1	MULTISPECIES: enoyl-CoA hydratase/isomerase family protein [Mycobacterium avium complex (MAC)]	0	35.985	41	8	23	8	1	272	28.6	5.24		45.78		8	High
FALSE	High	IsMasterProtein	WP_023861516.1	MULTISPECIES: RNA helicase [Mycobacterium avium complex (MAC)]	0	35.94	12	10	20	10	1	935	102.1	8		44.76		10	High
FALSE	High	IsMasterProtein	WP_170924364.1	acyl-CoA dehydrogenase family protein [Mycobacterium avium]	0	35.915	23	6	14	6	1	405	44.2	6.35		46.54		6	High
FALSE	High	IsMasterProtein	WP_019733395.1	MULTISPECIES: ribose-5-phosphate isomerase [Mycobacterium avium complex (MAC)]	0	35.805	50	5	30	5	1	159	16.9	5.94		87.78		5	High
FALSE	High	IsMasterProtein	WP_033726194.1	FAD-binding protein [Mycobacterium avium]	0	35.718	16	7	26	7	1	497	52.3	5.08		74.58		7	High
FALSE	High	IsMasterProtein	WP_010949605.1	MULTISPECIES: methylated-DNA--[protein]-cysteine S-methyltransferase [Mycobacterium avium complex (MAC)]	0	35.65	53	8	25	8	1	165	18	6.33		59.65		8	High
FALSE	High	IsMasterProtein	WP_023861152.1	MULTISPECIES: inositol monophosphatase [Mycobacterium avium complex (MAC)]	0	35.603	30	8	27	8	1	292	29.9	4.73	699.69	45.62	1	8	High	Acetyl [N-Term]
FALSE	High	IsMasterProtein	WP_011725793.1	MULTISPECIES: YdiU family protein [Mycobacterium avium complex (MAC)]	0	35.583	23	9	25	9	1	491	53.2	5.08	544.5	49.4	1	8	High
FALSE	High	IsMasterProtein	WP_033718468.1	class I SAM-dependent methyltransferase [Mycobacterium avium]	0	35.463	27	6	38	5	1	304	32.3	4.88		95.35		6	High
FALSE	High	IsMasterProtein	WP_003875689.1	MULTISPECIES: 2-keto-4-pentenoate hydratase [Mycobacterium avium complex (MAC)]	0	35.457	26	8	25	8	1	261	28	4.59		67.19		8	High
FALSE	High	IsMasterProtein	WP_071321351.1	MinD/ParA family protein [Mycobacterium avium]	0	35.444	18	8	25	8	1	382	41.2	9.85		65.81		8	High
FALSE	High	IsMasterProtein	WP_010948952.1	MULTISPECIES: alpha/beta hydrolase [Mycobacterium avium complex (MAC)]	0	35.391	33	10	29	10	1	288	31.8	5.17		54.79		10	High
FALSE	High	IsMasterProtein	WP_009977806.1	MULTISPECIES: nitronate monooxygenase [Mycobacterium avium complex (MAC)]	0	35.382	35	9	37	9	1	313	31.8	4.86		88.81		9	High
FALSE	High	IsMasterProtein	WP_011726220.1	MULTISPECIES: SGNH/GDSL hydrolase family protein [Mycobacterium avium complex (MAC)]	0	35.374	28	5	41	5	1	255	26.6	8.53		93.97		5	High
FALSE	High	IsMasterProtein	WP_003876963.1	MULTISPECIES: FAD-binding oxidoreductase [Mycobacterium avium complex (MAC)]	0	35.321	14	7	35	7	1	466	50.5	8.75		81.59		7	High
FALSE	High	IsMasterProtein	WP_003874756.1	MULTISPECIES: YqgE/AlgH family protein [Mycobacterium avium complex (MAC)]	0	35.316	40	8	24	8	1	201	21.7	5.11		54.43		8	High
FALSE	High	IsMasterProtein	WP_003873620.1	MULTISPECIES: NAD(P)/FAD-dependent oxidoreductase [Mycobacterium avium complex (MAC)]	0	35.281	25	10	27	10	1	506	56.6	8.28		60.74		10	High
FALSE	High	IsMasterProtein	WP_009977437.1	MULTISPECIES: nitroreductase family deazaflavin-dependent oxidoreductase [Mycobacterium avium complex (MAC)]	0	35.274	48	10	55	10	1	145	16.3	7.4		94.56		10	High
FALSE	High	IsMasterProtein	WP_033717595.1	ABC-F family ATP-binding cassette domain-containing protein [Mycobacterium avium]	0	35.235	20	10	15	10	1	591	64.7	6.2		41.1		10	High
FALSE	High	IsMasterProtein	WP_031354295.1	type VII secretion protein EccE [Mycobacterium avium]	0	35.187	26	10	23	10	1	330	35.6	8.85		47.37		10	High
FALSE	High	IsMasterProtein	WP_023866764.1	MULTISPECIES: ABC transporter ATP-binding protein [Mycobacterium avium complex (MAC)]	0	35.168	35	10	34	10	1	268	29.2	6.16	120.25	54.1	1	10	High	Acetyl [N-Term]
FALSE	High	IsMasterProtein	WP_033719616.1	amidase [Mycobacterium avium]	0	35.168	16	7	21	7	1	503	52.2	8.48		51.74		7	High
FALSE	High	IsMasterProtein	WP_003872301.1	MULTISPECIES: histidine phosphatase family protein [Mycobacterium avium complex (MAC)]	0	35.145	34	7	24	7	1	231	25.1	5.58		67.29		7	High
FALSE	High	IsMasterProtein	WP_003877118.1	MULTISPECIES: cholesterol catabolism transcriptional regulator KstR [Mycobacterium avium complex (MAC)]	0	35.137	44	9	23	9	1	197	21.8	9	122.12	67.4	1	8	High
FALSE	High	IsMasterProtein	WP_042906624.1	FAD-dependent oxidoreductase [Mycobacterium avium]	0	35.086	18	8	21	8	1	501	53.7	7.62		58.21		8	High
FALSE	High	IsMasterProtein	WP_023861871.1	MULTISPECIES: LLM class flavin-dependent oxidoreductase [Mycobacterium avium complex (MAC)]	0	35.064	23	9	28	9	1	436	48	5.62		67.73		9	High
FALSE	High	IsMasterProtein	WP_011725184.1	MULTISPECIES: arylsulfatase [Mycobacterium avium complex (MAC)]	0	35.03	16	7	35	7	1	533	58.2	5.05		90.31		7	High
FALSE	High	IsMasterProtein	WP_003876211.1	MULTISPECIES: imidazole glycerol phosphate synthase subunit HisF [Mycobacterium avium complex (MAC)]	0	35.01	37	7	26	7	1	265	27.3	4.79		75.5		7	High
FALSE	High	IsMasterProtein	WP_023870066.1	MaoC family dehydratase N-terminal domain-containing protein [Mycobacterium avium]	0	35.003	20	7	43	7	1	174	18.9	5.76	2219.43	96.75	2	5	High
FALSE	High	IsMasterProtein	WP_003872782.1	16S rRNA (cytidine(1402)-2'-O)-methyltransferase [Mycobacterium avium]	0	34.917	30	7	25	7	1	278	29.4	7.59		67.87		7	High
FALSE	High	IsMasterProtein	WP_050594488.1	PQQ-binding-like beta-propeller repeat protein [Mycobacterium avium]	0	34.884	20	8	25	8	1	423	43.4	6.3		66.43		8	High
FALSE	High	IsMasterProtein	WP_033719566.1	GTPase ObgE [Mycobacterium avium]	0	34.857	23	11	40	11	1	492	52.2	5.69		55.29		11	High
FALSE	High	IsMasterProtein	WP_033718992.1	DUF3027 domain-containing protein [Mycobacterium avium]	0	34.821	26	7	34	7	1	300	31.6	4.39		61.85		7	High
FALSE	High	IsMasterProtein	WP_033713305.1	MULTISPECIES: cytochrome P450 [Mycobacterium avium complex (MAC)]	0	34.754	26	8	29	8	1	389	43.4	5.29	939.22	67.88	1	7	High
FALSE	High	IsMasterProtein	WP_033724515.1	LLM class F420-dependent oxidoreductase [Mycobacterium avium]	0	34.73	33	10	23	10	1	330	36.4	5.97		54.78		10	High
FALSE	High	IsMasterProtein	WP_003875268.1	MULTISPECIES: peptide-methionine (R)-S-oxide reductase MsrB [Mycobacterium avium complex (MAC)]	0	34.655	70	9	53	9	1	134	15.2	5.99	1432.05	109.55	2	7	High
FALSE	High	IsMasterProtein	WP_019733719.1	SDR family NAD(P)-dependent oxidoreductase [Mycobacterium avium]	0	34.612	34	9	23	9	1	296	31.5	8.79	349.81	64.78	1	8	High
FALSE	High	IsMasterProtein	WP_023869500.1	alpha/beta hydrolase [Mycobacterium avium]	0	34.607	31	8	33	8	1	320	34	5.5		75.86		8	High
FALSE	High	IsMasterProtein	WP_023869471.1	enoyl-CoA hydratase [Mycobacterium avium]	0	34.562	42	10	23	10	1	269	28.7	6.4		56.13		10	High
FALSE	High	IsMasterProtein	WP_023869151.1	amidohydrolase [Mycobacterium avium]	0	34.529	31	7	39	7	1	343	36.6	6.14		125.68		7	High
FALSE	High	IsMasterProtein	WP_031344996.1	MULTISPECIES: Rieske 2Fe-2S domain-containing protein [Mycobacterium avium complex (MAC)]	0	34.512	35	9	29	9	1	331	37.8	5.66		55.91		9	High
FALSE	High	IsMasterProtein	WP_011726379.1	MULTISPECIES: YhgE/Pip domain-containing protein [Mycobacterium avium complex (MAC)]	0	34.511	34	9	27	9	1	474	50	8.16		60.76		9	High
FALSE	High	IsMasterProtein	WP_033719636.1	ATP-binding cassette domain-containing protein [Mycobacterium avium]	0	34.483	13	9	28	8	1	768	81.4	10.27		80.42		9	High
FALSE	High	IsMasterProtein	WP_003872205.1	MULTISPECIES: DUF3090 domain-containing protein [Mycobacterium avium complex (MAC)]	0	34.432	34	7	27	7	1	195	21.2	4.68		45.12		7	High
FALSE	High	IsMasterProtein	WP_023870175.1	MULTISPECIES: type I methionyl aminopeptidase [Mycobacterium avium complex (MAC)]	0	34.4	34	5	30	5	1	266	27.2	5.4		98.66		5	High
FALSE	High	IsMasterProtein	WP_010948846.1	MULTISPECIES: metallophosphoesterase [Mycobacterium avium complex (MAC)]	0	34.38	25	8	32	8	1	315	34.1	8.5		90.67		8	High
FALSE	High	IsMasterProtein	WP_019733225.1	fatty-acid--CoA ligase FadD4 [Mycobacterium avium]	0	34.338	17	7	42	7	1	505	55.5	5.19		85.01		7	High
FALSE	High	IsMasterProtein	WP_019732047.1	MULTISPECIES: SDR family oxidoreductase [Mycobacterium avium complex (MAC)]	0	34.332	52	8	31	8	1	225	23.1	6.07		84.99		8	High
FALSE	High	IsMasterProtein	WP_003876563.1	MULTISPECIES: carboxymuconolactone decarboxylase family protein [Mycobacterium avium complex (MAC)]	0	34.212	41	6	53	6	1	164	18.3	5.05		119.15		6	High
FALSE	High	IsMasterProtein	WP_003876584.1	MULTISPECIES: nitronate monooxygenase family protein [Mycobacterium avium complex (MAC)]	0	34.195	21	8	47	8	1	376	40.2	5.2		114.15		8	High
FALSE	High	IsMasterProtein	WP_010949011.1	MULTISPECIES: chorismate mutase [Mycobacterium avium complex (MAC)]	0	34.192	65	6	31	6	1	106	11.9	5.38	837.42	52.56	1	6	High	Acetyl [N-Term]
FALSE	High	IsMasterProtein	WP_011726204.1	MULTISPECIES: phosphatidylserine decarboxylase [Mycobacterium avium complex (MAC)]	0	34.137	30	6	24	6	1	240	25.1	10.14		82.61		6	High
FALSE	High	IsMasterProtein	WP_003875632.1	MULTISPECIES: hypothetical protein [Mycobacterium avium complex (MAC)]	0	34.113	41	7	69	7	1	188	19.1	9.79		173.76		7	High
FALSE	High	IsMasterProtein	WP_033713336.1	MULTISPECIES: peptidoglycan hydrolase RipC [Mycobacterium avium complex (MAC)]	0	34.098	18	6	37	6	1	385	39.2	6.65		78.57		6	High
FALSE	High	IsMasterProtein	WP_179151742.1	DAK2 domain-containing protein [Mycobacterium avium]	0	34.038	15	7	22	7	1	575	57.6	5.05		58.99		7	High
FALSE	High	IsMasterProtein	WP_033719897.1	CoA transferase [Mycobacterium avium]	0	34.016	14	8	35	8	1	814	87.4	5.77		66.49		8	High
FALSE	High	IsMasterProtein	WP_009977839.1	siderophore-interacting protein [Mycobacterium avium]	0	33.962	31	8	31	8	1	283	30.7	5.88		95.38		8	High
FALSE	High	IsMasterProtein	WP_003876276.1	bifunctional glutamate N-acetyltransferase/amino-acid acetyltransferase ArgJ [Mycobacterium avium]	0	33.946	25	7	27	7	1	404	40.9	4.82		64.58		7	High
FALSE	High	IsMasterProtein	WP_044543526.1	enoyl-CoA hydratase family protein [Mycobacterium avium]	0	33.93	41	8	22	8	1	263	27.3	5.5		54.74		8	High
FALSE	High	IsMasterProtein	WP_003874405.1	MULTISPECIES: WXG100 family type VII secretion target [Bacteria]	0	33.839	71	5	35	5	1	94	9.9	4.93	1173.37	90.97	1	4	High
FALSE	High	IsMasterProtein	WP_019733635.1	MULTISPECIES: alpha/beta-hydrolase family protein [Mycobacterium avium complex (MAC)]	0	33.824	16	8	30	8	1	594	64.9	6.81		53.98		8	High
FALSE	High	IsMasterProtein	WP_003876248.1	MULTISPECIES: excinuclease ABC subunit B [Mycobacterium avium complex (MAC)]	0	33.796	17	9	28	9	1	722	80.9	5.19		52.13		9	High
FALSE	High	IsMasterProtein	WP_023868514.1	4-hydroxy-3-methylbut-2-enyl diphosphate reductase [Mycobacterium avium]	0	33.776	26	7	28	7	1	332	35.6	5.08		57.05		7	High
FALSE	High	IsMasterProtein	WP_033724964.1	SDR family NAD(P)-dependent oxidoreductase [Mycobacterium avium]	0	33.76	35	8	29	8	1	300	32	9.55		57.67		8	High
FALSE	High	IsMasterProtein	WP_062888208.1	MULTISPECIES: ribokinase [Mycobacterium avium complex (MAC)]	0	33.734	30	7	32	7	1	292	29.4	4.92		99.16		7	High
FALSE	High	IsMasterProtein	WP_080772799.1	CoA transferase [Mycobacterium avium]	0	33.678	24	6	17	6	1	359	38.2	6.37		61.48		6	High
FALSE	High	IsMasterProtein	WP_019733485.1	CoA transferase [Mycobacterium avium]	0	33.659	20	9	27	9	1	406	43.7	6.4		52.25		9	High
FALSE	High	IsMasterProtein	WP_044543430.1	alpha/beta hydrolase [Mycobacterium avium]	0	33.605	27	8	24	8	1	321	35.3	9.51		57.86		8	High
FALSE	High	IsMasterProtein	WP_062886625.1	nuclear transport factor 2 family protein [Mycobacterium avium]	0	33.603	42	8	32	8	1	153	18.4	6.81		59.49		8	High
FALSE	High	IsMasterProtein	WP_009974856.1	MULTISPECIES: SDR family oxidoreductase [Mycobacterium avium complex (MAC)]	0	33.567	30	4	30	4	1	263	27.1	5.6		85.04		4	High
FALSE	High	IsMasterProtein	WP_009974900.1	cytochrome P450 [Mycobacterium avium]	0	33.565	21	9	21	9	1	415	46.1	5.44		34.7		9	High
FALSE	High	IsMasterProtein	WP_003877239.1	SDR family oxidoreductase [Mycobacterium avium]	0	33.493	43	9	15	9	1	268	28.2	6.84		37.58		9	High
FALSE	High	IsMasterProtein	WP_033719780.1	cytochrome P450 [Mycobacterium avium]	0	33.461	20	9	22	9	1	425	47	5.36		41.87		9	High
FALSE	High	IsMasterProtein	WP_033713312.1	MULTISPECIES: TIGR01777 family oxidoreductase [Mycobacterium avium complex (MAC)]	0	33.44	36	7	34	7	1	307	32.2	8.94		87.3		7	High
FALSE	High	IsMasterProtein	WP_003879355.1	MULTISPECIES: DUF732 domain-containing protein [Mycobacterium avium complex (MAC)]	0	33.411	43	3	21	3	1	134	14.1	6.02		125.6		3	High
FALSE	High	IsMasterProtein	WP_033719240.1	DUF5632 domain-containing protein [Mycobacterium avium]	0	33.342	14	9	27	9	1	549	58.8	5.19		64.95		9	High
FALSE	High	IsMasterProtein	WP_196411007.1	DNA translocase FtsK [Mycobacterium avium]	0	33.264	17	10	14	10	1	839	89.5	6		32.72		10	High
FALSE	High	IsMasterProtein	WP_009974218.1	MULTISPECIES: MarR family transcriptional regulator [Mycobacterium avium complex (MAC)]	0	33.21	40	7	44	7	1	167	17.6	9.39		115.16		7	High
FALSE	High	IsMasterProtein	WP_003875064.1	MULTISPECIES: amidohydrolase family protein [Mycobacterium avium complex (MAC)]	0	33.196	31	9	24	9	1	363	38.7	5.25		37.03		9	High
FALSE	High	IsMasterProtein	WP_023898074.1	MULTISPECIES: 2-oxo acid dehydrogenase subunit E2 [Mycobacterium avium complex (MAC)]	0	33.183	26	9	31	9	1	388	41	5.49		94.97		9	High
FALSE	High	IsMasterProtein	WP_023870067.1	HAD-IB family hydrolase [Mycobacterium avium]	0	33.173	35	7	24	7	1	303	32.3	6.81	2038.52	39.93	1	6	High
FALSE	High	IsMasterProtein	WP_031354192.1	MULTISPECIES: peptidylprolyl isomerase [Mycobacterium avium complex (MAC)]	0	33.159	38	8	48	8	1	295	31.1	8.98		104.54		8	High
FALSE	High	IsMasterProtein	WP_003875582.1	MULTISPECIES: DUF3558 domain-containing protein [Mycobacterium avium complex (MAC)]	0	33.134	41	7	21	7	1	189	20.2	8.07		55.33		7	High
FALSE	High	IsMasterProtein	WP_033710520.1	MULTISPECIES: hypothetical protein [Mycobacterium avium complex (MAC)]	0	33.134	30	8	37	8	1	371	41.5	5.48		88.75		8	High
FALSE	High	IsMasterProtein	WP_023862040.1	MULTISPECIES: arabinosyltransferase domain-containing protein [Mycobacterium avium complex (MAC)]	0	33.095	9	6	32	6	1	1108	117.2	9.57		95.35		6	High
FALSE	High	IsMasterProtein	WP_023869842.1	DUF2520 domain-containing protein [Mycobacterium avium]	0	33.072	34	7	21	7	1	303	31.1	6.21		59.41		7	High
FALSE	High	IsMasterProtein	WP_011726124.1	class I SAM-dependent methyltransferase [Mycobacterium avium]	0	33.065	24	7	24	5	1	320	35.8	4.81		66.78		7	High
FALSE	High	IsMasterProtein	WP_009979378.1	MULTISPECIES: superoxide dismutase family protein [Mycobacterium avium complex (MAC)]	0	33.054	54	7	24	7	1	227	22.4	6.1		83.43		7	High
FALSE	High	IsMasterProtein	WP_033719064.1	LLM class F420-dependent oxidoreductase [Mycobacterium avium]	0	33.052	32	8	20	8	1	318	34	5.86		61.91		8	High
FALSE	High	IsMasterProtein	WP_003873718.1	MULTISPECIES: two-component sensory transduction protein RegX [Mycobacterium]	0	33.037	41	7	19	7	1	227	24.8	4.98		65.76		7	High
FALSE	High	IsMasterProtein	WP_009979848.1	aldehyde dehydrogenase family protein [Mycobacterium avium]	0	33.031	28	8	18	8	1	478	50.5	4.97		50.75		8	High
FALSE	High	IsMasterProtein	WP_024637144.1	MULTISPECIES: two-component system response regulator PrrA [Mycobacterium avium complex (MAC)]	0	33.022	36	6	33	6	1	236	25.3	5.16		70.18		6	High
FALSE	High	IsMasterProtein	WP_009975791.1	MULTISPECIES: TetR family transcriptional regulator [Mycobacterium avium complex (MAC)]	0	32.969	29	5	38	5	1	267	29.4	9.35		117.69		5	High
FALSE	High	IsMasterProtein	WP_011725813.1	MULTISPECIES: slipin family protein [Mycobacterium avium complex (MAC)]	0	32.959	31	7	17	7	1	265	29.5	6.02		42.36		7	High
FALSE	High	IsMasterProtein	WP_179143966.1	MULTISPECIES: FAD-binding oxidoreductase [Mycobacterium avium complex (MAC)]	0	32.955	24	9	22	9	1	463	52.1	6.81		46.78		9	High
FALSE	High	IsMasterProtein	WP_003877048.1	MULTISPECIES: STAS domain-containing protein [Mycobacterium avium complex (MAC)]	0	32.936	45	6	40	6	1	113	11.7	4.84		95.35		6	High
FALSE	High	IsMasterProtein	WP_011726215.1	MULTISPECIES: LLM class F420-dependent oxidoreductase [Mycobacterium avium complex (MAC)]	0	32.864	32	9	21	9	1	291	32.1	4.94		52.77		9	High
FALSE	High	IsMasterProtein	WP_033718474.1	coenzyme F420-0:L-glutamate ligase [Mycobacterium avium]	0	32.859	20	10	24	10	1	449	47.4	5.68		61.21		10	High
FALSE	High	IsMasterProtein	WP_019733829.1	MULTISPECIES: cytochrome P450 [Mycobacterium avium complex (MAC)]	0	32.833	21	7	25	7	1	400	45.6	5.47		62.83		7	High
FALSE	High	IsMasterProtein	WP_003874254.1	NADP-dependent oxidoreductase [Mycobacterium avium]	0	32.822	17	6	60	6	1	314	32.5	4.87		148.63		6	High
FALSE	High	IsMasterProtein	WP_003878744.1	MULTISPECIES: acetolactate synthase small subunit [Mycobacterium avium complex (MAC)]	0	32.808	35	8	24	8	1	168	18.1	8.47		62.73		8	High
FALSE	High	IsMasterProtein	WP_010950200.1	MULTISPECIES: porphobilinogen synthase [Mycobacterium avium complex (MAC)]	0	32.719	24	8	26	8	1	326	34.5	5.05		59.97		8	High
FALSE	High	IsMasterProtein	WP_033711699.1	MULTISPECIES: NAD(P)/FAD-dependent oxidoreductase [Mycobacterium avium complex (MAC)]	0	32.71	22	9	20	9	1	531	58.7	6.15		27.88		9	High
FALSE	High	IsMasterProtein	WP_011725832.1	MULTISPECIES: NADH-quinone oxidoreductase subunit NuoE [Mycobacterium avium complex (MAC)]	0	32.699	35	8	68	8	1	252	27	4.94	2168.92	128.24	1	7	High
FALSE	High	IsMasterProtein	WP_062889989.1	FAD-binding protein [Mycobacterium avium]	0	32.637	20	8	22	8	1	517	54.6	5.96		55.3		8	High
FALSE	High	IsMasterProtein	WP_003875757.1	MULTISPECIES: hypothetical protein [Mycobacterium avium complex (MAC)]	0	32.619	55	8	27	8	1	182	20.8	4.69		28.59		8	High
FALSE	High	IsMasterProtein	WP_011725755.1	MULTISPECIES: TetR/AcrR family transcriptional regulator [Mycobacterium avium complex (MAC)]	0	32.588	27	5	22	5	1	249	27.9	7.33		65.63		5	High
FALSE	High	IsMasterProtein	WP_003873193.1	MULTISPECIES: ribonuclease PH [Mycobacterium avium complex (MAC)]	0	32.542	43	7	14	7	1	259	27.4	5.54		44.13		7	High
FALSE	High	IsMasterProtein	WP_044543580.1	amino acid permease [Mycobacterium avium]	0	32.499	8	6	33	6	1	794	85.3	8.72	1354.17	64.86	1	5	High
FALSE	High	IsMasterProtein	WP_003418601.1	MULTISPECIES: translation initiation factor IF-1 [Actinomycetia]	0	32.467	85	8	30	8	1	73	8.5	9.47		46.06		8	High
FALSE	High	IsMasterProtein	WP_071321431.1	type VII secretion system ESX-5 serine protease mycosin MycP5 [Mycobacterium avium]	0	32.45	15	7	17	7	1	609	62.1	6.86		55.87		7	High
FALSE	High	IsMasterProtein	WP_003873275.1	MULTISPECIES: DUF5593 domain-containing protein [Mycobacterium avium complex (MAC)]	0	32.421	34	8	26	8	1	345	37.7	5.45		50.66		8	High
FALSE	High	IsMasterProtein	WP_033719478.1	MULTISPECIES: cobaltochelatase subunit CobN [Mycobacterium avium complex (MAC)]	0	32.374	11	9	15	9	1	1191	128.3	5.16		39.82		9	High
FALSE	High	IsMasterProtein	WP_011725940.1	MULTISPECIES: polyphosphate kinase 2 [Mycobacterium avium complex (MAC)]	0	32.357	24	7	55	7	1	285	33	9.61		126.85		7	High
FALSE	High	IsMasterProtein	WP_033719699.1	sulfurtransferase [Mycobacterium avium]	0	32.314	47	7	32	7	1	284	30	5.12		73.04		7	High
FALSE	High	IsMasterProtein	WP_019684474.1	type VII secretion integral membrane protein EccD [Mycobacterium avium]	0	32.305	19	6	40	6	1	509	53.2	8.09	3625.74	58.96	1	5	High
FALSE	High	IsMasterProtein	WP_009979105.1	MULTISPECIES: mycofactocin biosynthesis peptidyl-dipeptidase MftE [Mycobacterium avium complex (MAC)]	0	32.27	30	7	20	7	1	243	24.9	7.01		61.26		7	High
FALSE	High	IsMasterProtein	WP_009974331.1	MULTISPECIES: class I SAM-dependent methyltransferase [Mycobacterium avium complex (MAC)]	0	32.247	33	8	38	7	1	294	33.5	5.45		82.66		8	High
FALSE	High	IsMasterProtein	WP_011723693.1	MULTISPECIES: SDR family oxidoreductase [Mycobacterium avium complex (MAC)]	0	32.227	41	8	33	8	1	281	29.6	5.58		78.52		8	High
FALSE	High	IsMasterProtein	WP_023869628.1	MULTISPECIES: HAMP domain-containing histidine kinase [Mycobacterium avium complex (MAC)]	0	32.211	17	7	26	7	1	522	56.1	6.99		73.82		7	High
FALSE	High	IsMasterProtein	WP_003875571.1	MULTISPECIES: HIT family protein [Mycobacterium avium complex (MAC)]	0	32.194	51	5	25	5	1	144	15.8	7.03		79.69		5	High
FALSE	High	IsMasterProtein	WP_033719726.1	epoxide hydrolase [Mycobacterium avium]	0	32.188	27	7	29	7	1	372	41.8	6		73.16		7	High
FALSE	High	IsMasterProtein	WP_023868731.1	ribonuclease Z [Mycobacterium avium]	0	32.173	35	6	12	6	1	280	29.3	5.68		30.03		6	High
FALSE	High	IsMasterProtein	WP_031354307.1	Hsp70 family protein [Mycobacterium avium]	0	32.142	17	7	26	7	1	561	57	4.79		56.29		7	High
FALSE	High	IsMasterProtein	WP_023869353.1	tyrosine--tRNA ligase [Mycobacterium avium]	0	32.123	18	5	19	5	1	421	46.2	6.33		60.49		5	High
FALSE	High	IsMasterProtein	WP_003874557.1	MULTISPECIES: mannose-6-phosphate isomerase, class I [Mycobacterium avium complex (MAC)]	0	32	28	9	37	9	1	408	44.1	4.94		56.88		9	High
FALSE	High	IsMasterProtein	WP_003878948.1	MULTISPECIES: hypothetical protein [Mycobacterium avium complex (MAC)]	0	31.951	27	7	21	7	1	366	37.3	4.94		59.56		7	High
FALSE	High	IsMasterProtein	WP_033718175.1	histidine--tRNA ligase [Mycobacterium avium]	0	31.927	22	8	37	8	1	420	45	5.59		64.19		8	High
FALSE	High	IsMasterProtein	WP_011724829.1	MULTISPECIES: STAS/SEC14 domain-containing protein [Mycobacterium avium complex (MAC)]	0	31.916	63	9	26	9	1	125	13.5	5.47	103.08	56.69	1	8	High
FALSE	High	IsMasterProtein	WP_033719167.1	DUF4350 domain-containing protein [Mycobacterium avium]	0	31.881	23	8	26	8	1	377	40.2	9.44	492.9	52.01	1	7	High
FALSE	High	IsMasterProtein	WP_003875140.1	MULTISPECIES: ferritin-like domain-containing protein [Mycobacterium avium complex (MAC)]	0	31.879	64	7	26	7	1	148	15.5	5.24		83.62		7	High
FALSE	High	IsMasterProtein	WP_009976955.1	MULTISPECIES: peroxiredoxin [Mycobacterium avium complex (MAC)]	0	31.717	37	7	40	7	1	195	21.6	4.67		93.72		7	High
FALSE	High	IsMasterProtein	WP_003873842.1	MULTISPECIES: adenylosuccinate synthase [Mycobacterium avium complex (MAC)]	0	31.698	20	8	28	8	1	432	46.8	6.13		66.65		8	High
FALSE	High	IsMasterProtein	WP_023866763.1	MULTISPECIES: hypothetical protein [Mycobacterium avium complex (MAC)]	0	31.67	12	7	31	7	1	657	71.2	9.32		54.73		7	High
FALSE	High	IsMasterProtein	WP_044543527.1	acyl-CoA dehydrogenase [Mycobacterium avium]	0	31.664	26	6	31	6	1	388	41.4	5.59	235.54	63.32	1	5	High
FALSE	High	IsMasterProtein	WP_009977630.1	MULTISPECIES: RNase adapter RapZ [Mycobacterium avium complex (MAC)]	0	31.657	19	5	27	5	1	298	32.6	6.46		75.02		5	High
FALSE	High	IsMasterProtein	WP_011726217.1	MULTISPECIES: M28 family peptidase [Mycobacterium avium complex (MAC)]	0	31.654	19	6	37	6	1	490	49.7	6.95		95.2		6	High
FALSE	High	IsMasterProtein	WP_033718602.1	AAA family ATPase [Mycobacterium avium]	0	31.618	11	7	15	7	1	876	93.1	5.25		45		7	High
FALSE	High	IsMasterProtein	WP_011726266.1	MULTISPECIES: RES family NAD+ phosphorylase [Mycobacterium avium complex (MAC)]	0	31.599	45	7	25	7	1	220	24.1	9.7		62.4		7	High
FALSE	High	IsMasterProtein	WP_033718280.1	TylF/MycF family methyltransferase [Mycobacterium avium]	0	31.592	28	8	25	6	1	268	30.1	5.88		46.61		8	High
FALSE	High	IsMasterProtein	WP_023869008.1	Nif3-like dinuclear metal center hexameric protein [Mycobacterium avium]	0	31.588	30	8	27	8	1	378	39.4	5.22		66.5		8	High
FALSE	High	IsMasterProtein	WP_003872743.1	MULTISPECIES: 50S ribosomal protein L25/general stress protein Ctc [Mycobacterium avium complex (MAC)]	0	31.572	32	6	33	6	1	219	23	4.56		105.01		6	High
FALSE	High	IsMasterProtein	WP_023869440.1	RND family transporter [Mycobacterium avium]	0	31.567	11	9	44	9	1	963	104.8	7.5	1595.05	63.94	1	8	High
FALSE	High	IsMasterProtein	WP_033717278.1	MULTISPECIES: ATP-grasp domain-containing protein [Mycobacterium avium complex (MAC)]	0	31.524	8	8	24	8	1	1075	112.6	6.15		32.77		8	High
FALSE	High	IsMasterProtein	WP_071321395.1	threonylcarbamoyl-AMP synthase [Mycobacterium avium]	0	31.514	36	7	34	7	1	219	22.6	5.22		93.16		7	High
FALSE	High	IsMasterProtein	WP_003874145.1	MULTISPECIES: cellulase family glycosylhydrolase [Mycobacterium avium complex (MAC)]	0	31.496	28	8	21	8	1	377	42.9	9.2		53.94		8	High
FALSE	High	IsMasterProtein	WP_003874785.1	MULTISPECIES: chemotaxis protein CheB [Mycobacterium avium complex (MAC)]	0	31.495	31	7	27	7	1	339	35.3	5.41		48.75		7	High
FALSE	High	IsMasterProtein	WP_023871168.1	MULTISPECIES: DUF2236 domain-containing protein [Mycobacterium avium complex (MAC)]	0	31.485	24	8	32	8	1	369	42.8	9.32		54.81		8	High
FALSE	High	IsMasterProtein	WP_062886247.1	cysteine desulfurase [Mycobacterium avium]	0	31.414	17	6	13	6	1	392	40.5	5.87		32.48		6	High
FALSE	High	IsMasterProtein	WP_023869593.1	TatD family hydrolase [Mycobacterium avium]	0	31.401	26	7	22	7	1	284	30.7	5.81		45.07		7	High
FALSE	High	IsMasterProtein	WP_023861924.1	MULTISPECIES: aldehyde dehydrogenase [Mycobacterium avium complex (MAC)]	0	31.396	20	6	26	6	1	489	51.2	4.81		70.52		6	High
FALSE	High	IsMasterProtein	WP_010949919.1	MULTISPECIES: DUF3107 domain-containing protein [Mycobacterium avium complex (MAC)]	0	31.395	91	7	40	7	1	87	9.4	5.91		88.28		7	High
FALSE	High	IsMasterProtein	WP_023870537.1	succinyl-diaminopimelate desuccinylase [Mycobacterium avium]	0	31.361	27	6	14	6	1	354	36.9	5.21		41.58		6	High
FALSE	High	IsMasterProtein	WP_009977019.1	MULTISPECIES: MerR family transcriptional regulator [Mycobacterium avium complex (MAC)]	0	31.308	44	8	22	8	1	250	26.6	7.52		52.6		8	High
FALSE	High	IsMasterProtein	WP_003874104.1	MULTISPECIES: metal-sensitive transcriptional regulator [Mycobacterium avium complex (MAC)]	0	31.274	48	3	34	3	1	96	10.5	6.77		117.5		3	High
FALSE	High	IsMasterProtein	WP_062886445.1	sensor domain-containing protein [Mycobacterium avium]	0	31.269	16	8	24	8	1	604	64.3	6.74		70.93		8	High
FALSE	High	IsMasterProtein	WP_044543577.1	translational GTPase TypA [Mycobacterium avium]	0	31.263	12	8	17	8	1	629	67.9	5.31		45.29		8	High
FALSE	High	IsMasterProtein	WP_033719899.1	zinc-binding alcohol dehydrogenase family protein [Mycobacterium avium]	0	31.177	31	8	17	8	1	342	36.1	6.01		39.99		8	High
FALSE	High	IsMasterProtein	WP_009977456.1	MULTISPECIES: nitronate monooxygenase family protein [Mycobacterium avium complex (MAC)]	0	31.088	34	8	21	8	1	372	39.3	5.26		32.11		8	High
FALSE	High	IsMasterProtein	WP_023861132.1	MULTISPECIES: SAM-dependent methyltransferase [Mycobacterium avium complex (MAC)]	0	31.082	26	7	35	7	1	290	32.9	9.48		83.97		7	High
FALSE	High	IsMasterProtein	WP_003873493.1	MULTISPECIES: 50S ribosomal protein L15 [Mycobacterium avium complex (MAC)]	0	31.076	40	5	27	5	1	146	15.7	11.05		74.14		5	High
FALSE	High	IsMasterProtein	WP_095764077.1	alpha/beta hydrolase [Mycobacterium avium]	0	31.073	19	7	29	7	1	519	52.7	6.06		88.72		7	High
FALSE	High	IsMasterProtein	WP_003878774.1	MULTISPECIES: phosphoserine phosphatase SerB [Mycobacterium avium complex (MAC)]	0	31.066	25	10	23	10	1	411	43.4	4.92		40.26		10	High
FALSE	High	IsMasterProtein	WP_033719058.1	FAD-dependent oxidoreductase [Mycobacterium avium]	0	30.985	19	7	29	7	1	538	56.4	5.63		67.49		7	High
FALSE	High	IsMasterProtein	WP_009975462.1	MULTISPECIES: enoyl-CoA hydratase [Mycobacterium avium complex (MAC)]	0	30.975	22	7	46	7	1	270	27.7	4.7		126.59		7	High
FALSE	High	IsMasterProtein	WP_003875370.1	MULTISPECIES: type I pantothenate kinase [Mycobacterium avium complex (MAC)]	0	30.927	29	7	25	7	1	312	35.5	8.91		67.33		7	High
FALSE	High	IsMasterProtein	WP_023868989.1	cytochrome P450 [Mycobacterium avium]	0	30.918	18	7	17	7	1	435	48.9	5.97		34.91		7	High
FALSE	High	IsMasterProtein	WP_003876503.1	MULTISPECIES: DUF881 domain-containing protein [Mycobacterium avium complex (MAC)]	0	30.906	25	8	15	8	1	308	32.1	10.1		44.89		8	High
FALSE	High	IsMasterProtein	WP_009978087.1	MULTISPECIES: type I methionyl aminopeptidase [Mycobacterium avium complex (MAC)]	0	30.885	20	6	36	6	1	285	31	5.26		100.88		6	High
FALSE	High	IsMasterProtein	WP_009975672.1	MULTISPECIES: carbonic anhydrase [Mycobacterium avium complex (MAC)]	0	30.872	42	5	73	5	1	163	18	6.04		161.36		5	High
FALSE	High	IsMasterProtein	WP_033719545.1	DUF3556 domain-containing protein [Mycobacterium avium]	0	30.832	11	6	31	5	1	579	63.5	7.14		83.81		6	High
FALSE	High	IsMasterProtein	WP_031354181.1	methionyl-tRNA formyltransferase [Mycobacterium avium]	0	30.807	20	7	20	7	1	315	33.2	8.94		52.41		7	High
FALSE	High	IsMasterProtein	WP_011725082.1	MULTISPECIES: EthD domain-containing protein [Mycobacterium avium complex (MAC)]	0	30.772	30	7	39	7	1	233	25.4	4.75		87.35		7	High
FALSE	High	IsMasterProtein	WP_019733586.1	MULTISPECIES: peptide deformylase [Mycobacterium avium complex (MAC)]	0	30.763	77	6	30	6	1	197	21.1	5.05		72.71		6	High
FALSE	High	IsMasterProtein	WP_019732798.1	MULTISPECIES: crotonase/enoyl-CoA hydratase family protein [Mycobacterium avium complex (MAC)]	0	30.637	44	9	48	9	1	231	24.3	5.26	202.89	106.38	1	8	High
FALSE	High	IsMasterProtein	WP_071321377.1	dienelactone hydrolase family protein [Mycobacterium avium]	0	30.629	27	7	25	7	1	267	28.1	6.79	3019.85	39.04	2	5	High
FALSE	High	IsMasterProtein	WP_084021511.1	dihydrodipicolinate reductase [Mycobacterium avium]	0	30.611	18	5	16	5	1	377	39.4	4.83		55.61		5	High
FALSE	High	IsMasterProtein	WP_033719588.1	histidine phosphatase family protein [Mycobacterium avium]	0	30.537	35	6	23	6	1	224	24.3	5.6		67.56		6	High
FALSE	High	IsMasterProtein	WP_003875665.1	MULTISPECIES: SDR family oxidoreductase [Mycobacterium avium complex (MAC)]	0	30.535	28	7	19	7	1	262	27.5	5.92		55.37		7	High
FALSE	High	IsMasterProtein	WP_033727034.1	HAD-IIA family hydrolase [Mycobacterium avium]	0	30.534	26	7	18	7	1	337	34.1	5.69		49.91		7	High
FALSE	High	IsMasterProtein	WP_003873794.1	MULTISPECIES: hypothetical protein [Mycobacterium avium complex (MAC)]	0	30.529	46	6	32	6	1	149	14.4	11.78		87.21		6	High
FALSE	High	IsMasterProtein	WP_031354086.1	PPE domain-containing protein [Mycobacterium avium]	0	30.522	15	4	24	4	1	461	46.3	4.64		63.52		4	High
FALSE	High	IsMasterProtein	WP_170925414.1	class I SAM-dependent methyltransferase [Mycobacterium avium]	0	30.465	23	6	26	6	1	267	30.1	5.68		64.7		6	High
FALSE	High	IsMasterProtein	WP_003879350.1	MULTISPECIES: 2-succinyl-5-enolpyruvyl-6-hydroxy-3-cyclohexene-1-carboxylic-acid synthase [Mycobacterium avium complex (MAC)]	0	30.459	15	8	32	8	1	545	56.7	6.8		85.34		8	High
FALSE	High	IsMasterProtein	WP_019733496.1	MULTISPECIES: NAD(P)-dependent glycerol-3-phosphate dehydrogenase [Mycobacterium avium complex (MAC)]	0	30.428	26	7	21	7	1	351	35.1	6.99	915.58	46.31	1	6	High
FALSE	High	IsMasterProtein	WP_003873269.1	MULTISPECIES: DNA polymerase III subunit delta' [Mycobacterium avium complex (MAC)]	0	30.425	27	6	16	6	1	401	41.6	6.55		45.8		6	High
FALSE	High	IsMasterProtein	WP_033717432.1	long-chain fatty acid--CoA ligase [Mycobacterium avium]	0	30.423	26	9	14	9	1	509	53.7	4.7		26.22		9	High
FALSE	High	IsMasterProtein	WP_033717677.1	cytochrome P450 [Mycobacterium avium]	0	30.411	15	8	30	8	1	492	55.9	6.87		65.94		8	High
FALSE	High	IsMasterProtein	WP_042906512.1	4-alpha-glucanotransferase [Mycobacterium avium]	0	30.403	14	10	28	10	1	713	79.4	5.69		65.4		10	High
FALSE	High	IsMasterProtein	WP_170924209.1	cutinase family protein [Mycobacterium avium]	0	30.333	42	6	26	6	1	205	20.7	5.49		57.97		6	High
FALSE	High	IsMasterProtein	WP_062886446.1	bifunctional diguanylate cyclase/phosphodiesterase [Mycobacterium avium]	0	30.314	9	8	14	8	1	1299	138.3	6.76		33.97		8	High
FALSE	High	IsMasterProtein	WP_033717624.1	MULTISPECIES: PPOX class F420-dependent oxidoreductase [Mycobacterium avium complex (MAC)]	0	30.171	49	6	30	6	1	170	18.9	6.55		74.04		6	High
FALSE	High	IsMasterProtein	WP_003873690.1	MULTISPECIES: DUF3093 family protein [Mycobacterium avium complex (MAC)]	0	30.169	45	7	28	7	1	186	20.3	6.58	1321.64	56.4	2	5	High
FALSE	High	IsMasterProtein	WP_031344075.1	MULTISPECIES: SpoIIE family protein phosphatase [Mycobacterium avium complex (MAC)]	0	30.161	13	8	22	8	1	855	91.6	5.71		54.84		8	High
FALSE	High	IsMasterProtein	WP_009979115.1	MULTISPECIES: SHOCT domain-containing protein [Mycobacterium avium complex (MAC)]	0	30.151	33	7	36	7	1	282	30	7.43		89.7		7	High
FALSE	High	IsMasterProtein	WP_003876517.1	MULTISPECIES: hemolysin family protein [Mycobacterium avium complex (MAC)]	0	30.146	22	7	23	7	1	454	48.3	5.22		69.42		7	High
FALSE	High	IsMasterProtein	WP_011726081.1	MULTISPECIES: mycofactocin biosynthesis FMN-dependent deaminase MftD [Mycobacterium avium complex (MAC)]	0	30.124	29	7	26	7	1	394	41.8	7.08		72.47		7	High
FALSE	High	IsMasterProtein	WP_164999915.1	ATP-dependent DNA helicase UvrD2 [Mycobacterium avium]	0	29.971	15	8	20	8	1	703	76	6.79		35.67		8	High
FALSE	High	IsMasterProtein	WP_009978951.1	MULTISPECIES: 50S ribosomal protein L17 [Mycobacterium avium complex (MAC)]	0	29.969	26	6	25	6	1	186	19.9	9.09		71.08		6	High
FALSE	High	IsMasterProtein	WP_023868156.1	MULTISPECIES: wax ester/triacylglycerol synthase family O-acyltransferase [Mycobacterium avium complex (MAC)]	0	29.92	16	5	16	5	1	473	51.4	7.71		48.95		5	High
FALSE	High	IsMasterProtein	WP_009975493.1	cell division protein DivIVA [Mycobacterium avium]	0	29.915	35	9	20	9	1	257	28.4	4.77	137.85	25.2	1	9	High	Acetyl [N-Term]
FALSE	High	IsMasterProtein	WP_023868994.1	class I SAM-dependent methyltransferase [Mycobacterium avium]	0	29.915	28	7	24	7	1	353	37.4	5.14		42.06		7	High
FALSE	High	IsMasterProtein	WP_033718104.1	LGFP repeat-containing protein [Mycobacterium avium]	0	29.898	18	8	26	8	1	734	76.3	4.5		62.74		8	High
FALSE	High	IsMasterProtein	WP_003872539.1	MULTISPECIES: bifunctional 3,4-dihydroxy-2-butanone-4-phosphate synthase/GTP cyclohydrolase II [Mycobacterium avium complex (MAC)]	0	29.848	19	7	26	7	1	425	46.2	5.54		84.9		7	High
FALSE	High	IsMasterProtein	WP_009975158.1	MULTISPECIES: enoyl-CoA hydratase [Mycobacterium avium complex (MAC)]	0	29.844	33	7	35	7	1	243	25.9	5.92		83.11		7	High
FALSE	High	IsMasterProtein	WP_003873575.1	MULTISPECIES: 50S ribosomal protein L33 [Mycobacterium avium complex (MAC)]	0	29.84	76	7	40	7	1	55	6.5	9.74		83.12		7	High
FALSE	High	IsMasterProtein	WP_023860763.1	MULTISPECIES: dehydratase [Mycobacterium avium complex (MAC)]	0	29.834	25	8	38	8	1	280	30.4	9.52		87.77		8	High
FALSE	High	IsMasterProtein	WP_019732000.1	MULTISPECIES: LLM class flavin-dependent oxidoreductase [Mycobacterium avium complex (MAC)]	0	29.832	26	8	16	8	1	292	31.5	5.4		44.07		8	High
FALSE	High	IsMasterProtein	WP_023868990.1	dihydrodipicolinate reductase [Mycobacterium avium]	0	29.831	21	7	44	7	1	361	39.1	5.11		141.63		7	High
FALSE	High	IsMasterProtein	WP_011726386.1	MULTISPECIES: virulence factor Mce family protein [Mycobacterium avium complex (MAC)]	0	29.81	14	7	29	6	1	537	57.2	5.58	612.05	81.39	1	6	High
FALSE	High	IsMasterProtein	WP_003875703.1	MULTISPECIES: acetoacetate decarboxylase family protein [Mycobacterium avium complex (MAC)]	0	29.803	44	9	49	9	1	240	26	8.53		52.49		9	High
FALSE	High	IsMasterProtein	WP_033718276.1	methylmalonyl Co-A mutase-associated GTPase MeaB [Mycobacterium avium]	0	29.787	36	7	24	7	1	326	34.9	6.98		79.02		7	High
FALSE	High	IsMasterProtein	WP_009978732.1	MULTISPECIES: ribosome-associated translation inhibitor RaiA [Mycobacterium avium complex (MAC)]	0	29.775	27	7	21	7	1	226	25.7	7.53		52.05		7	High
FALSE	High	IsMasterProtein	WP_023868576.1	ABC transporter ATP-binding protein [Mycobacterium avium]	0	29.672	28	8	17	8	1	314	34	6.67		43.84		8	High
FALSE	High	IsMasterProtein	WP_003875786.1	MULTISPECIES: phosphoribosylformylglycinamidine synthase subunit PurS [Mycobacterium avium complex (MAC)]	0	29.639	48	5	34	5	1	79	8.5	4.54		102		5	High
FALSE	High	IsMasterProtein	WP_003875798.1	MULTISPECIES: amidophosphoribosyltransferase [Mycobacterium avium complex (MAC)]	0	29.636	23	8	29	8	1	508	54.2	5.63		42.99		8	High
FALSE	High	IsMasterProtein	WP_003876359.1	MULTISPECIES: acyl-CoA dehydrogenase family protein [Mycobacterium avium complex (MAC)]	0	29.597	26	8	25	8	1	403	43.7	5.8		59.38		8	High
FALSE	High	IsMasterProtein	WP_033717752.1	orotate phosphoribosyltransferase [Mycobacterium avium]	0	29.596	26	4	25	4	1	179	18.8	6.11		71.05		4	High
FALSE	High	IsMasterProtein	WP_023861897.1	MULTISPECIES: TetR/AcrR family transcriptional regulator [Mycobacterium avium complex (MAC)]	0	29.541	33	5	32	5	1	204	22.5	9.17		75.37		5	High
FALSE	High	IsMasterProtein	WP_003876067.1	MULTISPECIES: glucose-6-phosphate dehydrogenase assembly protein OpcA [Mycobacterium avium complex (MAC)]	0	29.475	22	6	39	6	1	303	32.6	5.17		85.1		6	High
FALSE	High	IsMasterProtein	WP_009979721.1	MULTISPECIES: sigma-70 family RNA polymerase sigma factor [Mycobacterium avium complex (MAC)]	0	29.471	38	9	21	9	1	341	37.4	5.44		50.83		9	High
FALSE	High	IsMasterProtein	WP_003875882.1	MULTISPECIES: MoxR family ATPase [Mycobacterium avium complex (MAC)]	0	29.442	26	7	35	7	1	291	32	5.17	2471.67	74.11	2	5	High
FALSE	High	IsMasterProtein	WP_033713315.1	MULTISPECIES: SDR family oxidoreductase [Mycobacterium avium complex (MAC)]	0	29.411	19	7	19	7	1	591	63.7	9.35		44.73		7	High
FALSE	High	IsMasterProtein	WP_033717924.1	acyl-CoA synthetase [Mycobacterium avium]	0	29.393	18	8	20	8	1	550	58.5	5.68		39.8		8	High
FALSE	High	IsMasterProtein	WP_033713324.1	MULTISPECIES: hypothetical protein [Mycobacterium avium complex (MAC)]	0	29.362	23	6	29	6	1	225	23.7	8.76		67.27		6	High
FALSE	High	IsMasterProtein	WP_003879222.1	MULTISPECIES: glucose-1-phosphate thymidylyltransferase RfbA [Mycobacterium avium complex (MAC)]	0	29.282	20	7	21	7	1	291	32	5.38		41.47		7	High
FALSE	High	IsMasterProtein	WP_003878641.1	MULTISPECIES: FAD-dependent thymidylate synthase [Mycobacterium avium complex (MAC)]	0	29.267	41	7	29	7	1	250	27.5	6.73		61.19		7	High
FALSE	High	IsMasterProtein	WP_080772705.1	hypothetical protein [Mycobacterium avium]	0	29.266	25	4	14	4	1	217	22.3	7.34		45.22		4	High
FALSE	High	IsMasterProtein	WP_033719225.1	HAMP domain-containing histidine kinase [Mycobacterium avium]	0	29.252	24	7	28	6	1	442	47	5.59		70.14		7	High
FALSE	High	IsMasterProtein	WP_023868047.1	SDR family oxidoreductase [Mycobacterium avium]	0	29.232	31	6	25	6	1	253	25.6	5.72		47.95		6	High
FALSE	High	IsMasterProtein	WP_071321458.1	malate dehydrogenase (quinone) [Mycobacterium avium]	0	29.227	19	8	27	8	1	501	55	9.54		56.84		8	High
FALSE	High	IsMasterProtein	WP_003875105.1	MULTISPECIES: UMP kinase [Mycobacterium avium complex (MAC)]	0	29.205	41	6	31	6	1	265	28.1	7.44	966.27	77.32	1	5	High
FALSE	High	IsMasterProtein	WP_033717913.1	acyl-CoA dehydrogenase family protein [Mycobacterium avium]	0	29.103	23	7	20	7	1	397	42.2	5.31	1053.82	34.48	1	6	High
FALSE	High	IsMasterProtein	WP_003877602.1	MULTISPECIES: endolytic transglycosylase MltG [Mycobacterium avium complex (MAC)]	0	29.097	20	6	13	6	1	415	45	7.99		31.06		6	High
FALSE	High	IsMasterProtein	WP_009977672.1	MULTISPECIES: glutamine-hydrolyzing carbamoyl-phosphate synthase small subunit [Mycobacterium avium complex (MAC)]	0	29.06	16	6	26	6	1	373	39.7	5.94		73.94		6	High
FALSE	High	IsMasterProtein	WP_075362183.1	nitronate monooxygenase [Mycobacterium avium]	0	29.045	26	6	13	6	1	358	36.9	8.6		47.78		6	High
FALSE	High	IsMasterProtein	WP_033719137.1	MULTISPECIES: 23S rRNA (guanosine(2251)-2'-O)-methyltransferase RlmB [Mycobacterium avium complex (MAC)]	0	29.002	17	5	25	5	1	309	32.3	10.2		66.65		5	High
FALSE	High	IsMasterProtein	WP_009977375.1	MULTISPECIES: peroxiredoxin [Mycobacterium avium complex (MAC)]	0	28.941	47	5	24	5	1	152	16.4	6	132.94	53.67	1	5	High
FALSE	High	IsMasterProtein	WP_033719134.1	MULTISPECIES: LuxR family transcriptional regulator [Mycobacterium avium complex (MAC)]	0	28.808	11	7	15	7	1	877	92.1	7.25		43.53		7	High
FALSE	High	IsMasterProtein	WP_033726728.1	UDP-N-acetylglucosamine 1-carboxyvinyltransferase [Mycobacterium avium]	0	28.79	23	6	23	6	1	417	44	5.24		73.35		6	High
FALSE	High	IsMasterProtein	WP_003873365.1	MULTISPECIES: recombination mediator RecR [Mycobacterium avium complex (MAC)]	0	28.674	33	6	21	6	1	203	22.1	5.07		66.23		6	High
FALSE	High	IsMasterProtein	WP_019733127.1	MULTISPECIES: GDP-mannose 4,6-dehydratase [Mycobacterium avium complex (MAC)]	0	28.592	36	9	23	9	1	313	33.1	6.34		44.91		9	High
FALSE	High	IsMasterProtein	WP_033718990.1	SRPBCC family protein [Mycobacterium avium]	0	28.58	46	7	30	7	1	154	17.5	9.48		63.86		7	High
FALSE	High	IsMasterProtein	WP_019731896.1	SRPBCC family protein [Mycobacterium avium]	0	28.562	49	7	30	7	1	152	16.8	6.19		60.27		7	High
FALSE	High	IsMasterProtein	WP_003873894.1	MULTISPECIES: dCTP deaminase [Mycobacterium avium complex (MAC)]	0	28.552	41	6	38	6	1	190	20.8	5.54		76.89		6	High
FALSE	High	IsMasterProtein	WP_033712585.1	MULTISPECIES: trehalose-phosphatase [Mycobacterium avium complex (MAC)]	0	28.549	18	8	20	8	1	391	40.3	5.52		54.68		8	High
FALSE	High	IsMasterProtein	WP_071321526.1	MBL fold metallo-hydrolase [Mycobacterium avium]	0	28.544	15	8	28	8	1	624	67.8	5.52		77.02		8	High
FALSE	High	IsMasterProtein	WP_033719637.1	MarR family transcriptional regulator [Mycobacterium avium]	0	28.539	49	8	24	8	1	162	17.4	9.28		64.98		8	High
FALSE	High	IsMasterProtein	WP_019732609.1	MULTISPECIES: glycerol kinase GlpK [Mycobacterium avium complex (MAC)]	0	28.515	19	7	20	7	1	508	55.1	5.15		48.37		7	High
FALSE	High	IsMasterProtein	WP_023861963.1	MULTISPECIES: ATP-dependent DNA ligase [Mycobacterium avium complex (MAC)]	0	28.515	23	6	28	6	1	369	41.3	6.27		72.89		6	High
FALSE	High	IsMasterProtein	WP_019732098.1	MULTISPECIES: histidinol-phosphatase [Mycobacterium avium complex (MAC)]	0	28.486	29	8	18	8	1	259	27.4	5.34		50.37		8	High
FALSE	High	IsMasterProtein	WP_170924217.1	MULTISPECIES: amidohydrolase [Mycobacterium avium complex (MAC)]	0	28.481	18	7	15	7	1	425	47.4	4.96		36.55		7	High
FALSE	High	IsMasterProtein	WP_033719592.1	MMPL family transporter [Mycobacterium avium]	0	28.417	8	6	17	6	1	968	105.6	6.89		44.56		6	High
FALSE	High	IsMasterProtein	WP_003875404.1	MULTISPECIES: alpha/beta hydrolase [Mycobacterium avium complex (MAC)]	0	28.373	23	5	20	5	1	287	31	6.05		44.97		5	High
FALSE	High	IsMasterProtein	WP_033726471.1	MULTISPECIES: 1-acyl-sn-glycerol-3-phosphate acyltransferase [Mycobacterium avium complex (MAC)]	0	28.328	29	7	25	7	1	259	28.1	10.18		73.99		7	High
FALSE	High	IsMasterProtein	WP_033720036.1	NlpC/P60 family peptidoglycan-binding protein RipD [Mycobacterium avium]	0	28.318	22	6	15	6	1	264	27.5	9.98		30.76		6	High
FALSE	High	IsMasterProtein	WP_019731976.1	MULTISPECIES: FkbM family methyltransferase [Mycobacterium avium complex (MAC)]	0	28.22	36	6	38	6	1	264	28.8	6.71		59.86		6	High
FALSE	High	IsMasterProtein	WP_033718204.1	3-dehydroquinate synthase [Mycobacterium avium]	0	28.209	17	4	45	4	1	365	38.4	5.69		115.11		4	High
FALSE	High	IsMasterProtein	WP_003875603.1	MULTISPECIES: VOC family protein [Mycobacterium avium complex (MAC)]	0	28.138	55	7	30	7	1	137	15	4.97		64.89		7	High
FALSE	High	IsMasterProtein	WP_009975281.1	MULTISPECIES: sensor histidine kinase KdpD [Mycobacterium avium complex (MAC)]	0	28.107	10	7	15	7	1	858	92.3	5.77		41.81		7	High
FALSE	High	IsMasterProtein	WP_029245110.1	MULTISPECIES: hypothetical protein [Mycobacterium avium complex (MAC)]	0	27.999	74	4	24	4	1	73	8.2	5.64	406.31	34.69	1	4	High	Acetyl [N-Term]
FALSE	High	IsMasterProtein	WP_180896998.1	MULTISPECIES: DUF4328 domain-containing protein [Mycobacterium avium complex (MAC)]	0	27.994	16	7	45	7	1	335	36.2	10.61		99.68		7	High
FALSE	High	IsMasterProtein	WP_033719165.1	GatB/YqeY domain-containing protein [Mycobacterium avium]	0	27.988	28	6	26	6	1	154	16.5	5.72		79.17		6	High
FALSE	High	IsMasterProtein	WP_062909410.1	hypothetical protein [Mycobacterium avium]	0	27.984	24	7	42	7	1	257	27.3	11.66		77.03		7	High
FALSE	High	IsMasterProtein	WP_003874360.1	MULTISPECIES: N-acetylmuramoyl-L-alanine amidase [Mycobacterium avium complex (MAC)]	0	27.975	22	8	21	8	1	406	44.1	7.11	200.68	41.71	1	7	High
FALSE	High	IsMasterProtein	WP_019733768.1	argininosuccinate lyase [Mycobacterium avium]	0	27.95	15	5	20	5	1	472	49.7	5.26		58.93		5	High
FALSE	High	IsMasterProtein	WP_009976846.1	MOSC domain-containing protein [Mycobacterium avium]	0	27.911	29	7	24	7	1	279	30	6		75.85		7	High
FALSE	High	IsMasterProtein	WP_033717434.1	alpha/beta hydrolase [Mycobacterium avium]	0	27.886	28	6	41	6	1	299	32.6	8.48		100.37		6	High
FALSE	High	IsMasterProtein	WP_080691804.1	YbaB/EbfC family nucleoid-associated protein [Mycobacterium avium]	0	27.871	47	3	37	3	1	116	11.6	5.01	2171.36	46.61	1	3	High	Acetyl [N-Term]
FALSE	High	IsMasterProtein	WP_019732097.1	MULTISPECIES: acyl-CoA/acyl-ACP dehydrogenase [Mycobacterium avium complex (MAC)]	0	27.826	25	9	31	9	1	463	49.5	6.04	2357.64	43.92	1	8	High
FALSE	High	IsMasterProtein	WP_023861652.1	MULTISPECIES: alpha-hydroxy-acid oxidizing protein [Mycobacterium avium complex (MAC)]	0	27.816	20	8	26	8	1	420	46.1	9.41		51.91		8	High
FALSE	High	IsMasterProtein	WP_023865343.1	lipid droplet-associated protein [Mycobacterium avium]	0	27.814	39	6	18	6	1	198	21.3	5.05		61.94		6	High
FALSE	High	IsMasterProtein	WP_044544211.1	crotonase/enoyl-CoA hydratase family protein [Mycobacterium avium]	0	27.797	18	7	34	7	1	303	32.9	5.41		74.2		7	High
FALSE	High	IsMasterProtein	WP_023869946.1	type VII secretion protein EccB [Mycobacterium avium]	0	27.793	19	7	31	7	1	544	56.3	8.29		71.47		7	High
FALSE	High	IsMasterProtein	WP_033725816.1	DUF4436 domain-containing protein [Mycobacterium avium]	0	27.786	26	7	15	7	1	313	33.9	6.7		34.93		7	High
FALSE	High	IsMasterProtein	WP_003875673.1	MULTISPECIES: CoA transferase subunit A [Mycobacterium avium complex (MAC)]	0	27.756	23	7	37	7	1	293	32	5.29		85.42		7	High
FALSE	High	IsMasterProtein	WP_033719139.1	MULTISPECIES: 2-C-methyl-D-erythritol 4-phosphate cytidylyltransferase [Mycobacterium avium complex (MAC)]	0	27.684	38	6	17	6	1	229	23.2	6.29		52.95		6	High
FALSE	High	IsMasterProtein	WP_023869613.1	arginine deiminase [Mycobacterium avium]	0	27.68	23	8	19	8	1	402	43.2	5.22		39.72		8	High
FALSE	High	IsMasterProtein	WP_003875793.1	MULTISPECIES: VOC family protein [Mycobacterium avium complex (MAC)]	0	27.654	31	4	21	4	1	115	12.5	5.02		62.77		4	High
FALSE	High	IsMasterProtein	WP_003873371.1	MULTISPECIES: class I SAM-dependent methyltransferase [Mycobacterium avium complex (MAC)]	0	27.56	18	7	17	7	1	436	48.5	7.68		47.15		7	High
FALSE	High	IsMasterProtein	WP_003874619.1	MULTISPECIES: TetR/AcrR family transcriptional regulator [Mycobacterium avium complex (MAC)]	0	27.532	32	6	18	6	1	228	25.1	7.18		30.77		6	High
FALSE	High	IsMasterProtein	WP_009979468.1	MULTISPECIES: oxidoreductase FAD-binding subunit [Mycobacterium avium complex (MAC)]	0	27.409	27	6	17	6	1	393	43.4	8.37		43.23		6	High
FALSE	High	IsMasterProtein	WP_023900033.1	daunorubicin resistance protein DrrA family ABC transporter ATP-binding protein [Mycobacterium avium]	0	27.403	20	5	18	5	1	315	33.5	5.78		40.86		5	High
FALSE	High	IsMasterProtein	WP_003879399.1	MULTISPECIES: class I SAM-dependent methyltransferase [Mycobacterium avium complex (MAC)]	0	27.398	29	7	17	7	1	288	33.1	5.31		37.06		7	High
FALSE	High	IsMasterProtein	WP_033719567.1	glutamate 5-kinase [Mycobacterium avium]	0	27.329	19	6	24	6	1	367	37.9	8.44		67.58		6	High
FALSE	High	IsMasterProtein	WP_009979768.1	MULTISPECIES: TetR/AcrR family transcriptional regulator [Mycobacterium avium complex (MAC)]	0	27.293	39	7	19	7	1	183	20	9.28	533.61	45.84	1	6	High
FALSE	High	IsMasterProtein	WP_011724332.1	sulfate ABC transporter substrate-binding protein [Mycobacterium avium]	0	27.207	25	7	19	7	1	343	36.1	7.2		51.73		7	High
FALSE	High	IsMasterProtein	WP_023868552.1	succinyldiaminopimelate transaminase [Mycobacterium avium]	0	27.156	24	7	15	7	1	372	39.3	8.19		32.61		7	High
FALSE	High	IsMasterProtein	WP_003876668.1	MULTISPECIES: hypothetical protein [Mycobacterium avium complex (MAC)]	0	27.147	20	7	21	7	1	325	35.2	4.81		55.6		7	High
FALSE	High	IsMasterProtein	WP_023863469.1	MULTISPECIES: acyl-CoA/acyl-ACP dehydrogenase [Mycobacterium avium complex (MAC)]	0	27.138	21	6	21	6	1	366	38.3	5.63		40.64		6	High
FALSE	High	IsMasterProtein	WP_009979149.1	MULTISPECIES: YciI family protein [Mycobacterium avium complex (MAC)]	0	27.102	36	5	24	5	1	232	24.1	4.67		82.29		5	High
FALSE	High	IsMasterProtein	WP_071321515.1	CoA transferase [Mycobacterium avium]	0	27.077	20	5	22	5	1	392	41.8	4.98		70.23		5	High
FALSE	High	IsMasterProtein	WP_011724058.1	MULTISPECIES: 4a-hydroxytetrahydrobiopterin dehydratase [Mycobacterium avium complex (MAC)]	0	27.058	35	4	21	4	1	94	10.4	4.93		56.74		4	High
FALSE	High	IsMasterProtein	WP_003877071.1	MULTISPECIES: HAD-IB family hydrolase [Mycobacterium avium complex (MAC)]	0	27.054	34	6	20	6	1	285	30.8	6.54	870.08	31.6	1	5	High
FALSE	High	IsMasterProtein	WP_033724960.1	NDMA-dependent alcohol dehydrogenase [Mycobacterium avium]	0	27.045	18	8	28	8	1	380	39.8	5.66		64.42		8	High
FALSE	High	IsMasterProtein	WP_003874674.1	MULTISPECIES: helix-turn-helix transcriptional regulator [Mycobacterium avium complex (MAC)]	0	26.971	50	6	21	6	1	120	12.4	9.31		53.58		6	High
FALSE	High	IsMasterProtein	WP_023868358.1	MULTISPECIES: [protein-PII] uridylyltransferase [Mycobacterium avium complex (MAC)]	0	26.934	10	6	19	6	1	814	86.6	5.82		58.69		6	High
FALSE	High	IsMasterProtein	WP_011725616.1	MULTISPECIES: 4'-phosphopantetheinyl transferase [Mycobacterium avium complex (MAC)]	0	26.91	47	6	12	6	1	225	23.9	6.29		35.58		6	High
FALSE	High	IsMasterProtein	WP_031354162.1	MULTISPECIES: asparaginase domain-containing protein [Mycobacterium avium complex (MAC)]	0	26.903	29	6	15	6	1	318	31.6	5.14		42.71		6	High
FALSE	High	IsMasterProtein	WP_003875210.1	MULTISPECIES: recombinase RecA [Mycobacterium avium complex (MAC)]	0	26.886	21	7	19	7	1	350	37.4	5.25		23.88		7	High
FALSE	High	IsMasterProtein	WP_023861649.1	MULTISPECIES: alkyl hydroperoxide reductase [Mycobacterium avium complex (MAC)]	0	26.885	44	7	19	7	1	178	18.8	5.02		47.34		7	High
FALSE	High	IsMasterProtein	WP_033719960.1	PPE family protein [Mycobacterium avium]	0	26.88	18	6	39	6	1	467	47.5	6.7	84.57	86.91	1	6	High
FALSE	High	IsMasterProtein	WP_019732972.1	aldehyde dehydrogenase [Mycobacterium avium]	0	26.85	15	6	26	6	1	480	50.5	5.55		63.1		6	High
FALSE	High	IsMasterProtein	WP_003877141.1	MULTISPECIES: sulfotransferase [Mycobacterium avium complex (MAC)]	0	26.82	17	5	16	5	1	381	43.1	6.24		49.65		5	High
FALSE	High	IsMasterProtein	WP_011724736.1	MULTISPECIES: peptidoglycan editing factor PgeF [Mycobacterium avium complex (MAC)]	0	26.806	40	6	20	6	1	235	24.1	7.03		59.29		6	High
FALSE	High	IsMasterProtein	WP_033718366.1	MULTISPECIES: 3-hydroxyisobutyrate dehydrogenase [Mycobacterium avium complex (MAC)]	0	26.778	23	4	25	4	1	295	29.6	5.74		76.52		4	High
FALSE	High	IsMasterProtein	WP_003876583.1	MULTISPECIES: hypothetical protein [Mycobacterium avium complex (MAC)]	0	26.713	67	7	29	7	1	76	8	4.53	144.83	60.57	1	6	High
FALSE	High	IsMasterProtein	WP_023869989.1	SDR family oxidoreductase [Mycobacterium avium]	0	26.69	15	4	23	4	1	257	27	9.52		74.51		4	High
FALSE	High	IsMasterProtein	WP_009976859.1	MULTISPECIES: class I SAM-dependent methyltransferase [Mycobacterium avium complex (MAC)]	0	26.684	30	5	17	5	1	219	23.8	5.1		38.08		5	High
FALSE	High	IsMasterProtein	WP_033717621.1	MULTISPECIES: NUDIX hydrolase [Mycobacterium avium complex (MAC)]	0	26.644	27	6	18	6	1	315	34.7	9.29		48.6		6	High
FALSE	High	IsMasterProtein	WP_003872220.1	MULTISPECIES: cell division protein SepF [Mycobacterium avium complex (MAC)]	0	26.624	53	8	22	8	1	214	24.5	5.59		40.47		8	High
FALSE	High	IsMasterProtein	WP_009979731.1	MULTISPECIES: hypothetical protein [Mycobacterium avium complex (MAC)]	0	26.394	32	6	36	6	1	251	26.4	5.22		75.82		6	High
FALSE	High	IsMasterProtein	WP_009974571.1	MULTISPECIES: SDR family oxidoreductase [Mycobacterium avium complex (MAC)]	0	26.375	38	6	18	6	1	257	26.8	6.23		34.45		6	High
FALSE	High	IsMasterProtein	WP_003876072.1	MULTISPECIES: quinone oxidoreductase [Mycobacterium avium complex (MAC)]	0	26.362	25	6	25	6	1	324	33.3	5.34		56.47		6	High
FALSE	High	IsMasterProtein	WP_011726080.1	MULTISPECIES: mycofactocin biosynthesis glycosyltransferase MftF [Mycobacterium avium complex (MAC)]	0	26.332	19	8	17	8	1	472	51.3	8.81	543.77	35.14	1	7	High
FALSE	High	IsMasterProtein	WP_011724835.1	MULTISPECIES: glucose 1-dehydrogenase [Mycobacterium avium complex (MAC)]	0	26.329	20	5	22	5	1	260	27.3	5.14		52.07		5	High
FALSE	High	IsMasterProtein	WP_011724562.1	MULTISPECIES: serine O-acetyltransferase [Mycobacterium avium complex (MAC)]	0	26.312	41	6	23	6	1	229	24.1	8.78		56.3		6	High
FALSE	High	IsMasterProtein	WP_003875846.1	MULTISPECIES: serine hydrolase [Mycobacterium avium complex (MAC)]	0	26.312	20	6	24	6	1	396	43.3	6.47		70.79		6	High
FALSE	High	IsMasterProtein	WP_003873841.1	MULTISPECIES: PaaI family thioesterase [Mycobacterium avium complex (MAC)]	0	26.21	51	8	27	8	1	212	22.7	5.16	345.92	59.98	1	7	High
FALSE	High	IsMasterProtein	WP_009978793.1	MULTISPECIES: TetR/AcrR family transcriptional regulator [Mycobacterium avium complex (MAC)]	0	26.197	33	6	26	6	1	219	24.8	5.05		48.56		6	High
FALSE	High	IsMasterProtein	WP_019732886.1	MULTISPECIES: Ppx/GppA family phosphatase [Mycobacterium avium complex (MAC)]	0	26.155	20	6	22	6	1	316	32.9	5.34		69.72		6	High
FALSE	High	IsMasterProtein	WP_003873082.1	3-methyl-2-oxobutanoate dehydrogenase subunit beta [Mycobacterium avium]	0	26.143	22	7	19	7	1	351	38.2	5.67		39.11		7	High
FALSE	High	IsMasterProtein	WP_033727292.1	MULTISPECIES: xylulose kinase [Mycobacterium avium complex (MAC)]	0	26.103	22	7	21	7	1	451	46.8	6.04		55.91		7	High
FALSE	High	IsMasterProtein	WP_062887866.1	long-chain-fatty-acid--CoA ligase [Mycobacterium avium]	0	26.014	20	7	24	7	1	515	54.9	5.36		58.47		7	High
FALSE	High	IsMasterProtein	WP_009975529.1	MULTISPECIES: L-glutamate gamma-semialdehyde dehydrogenase [Mycobacterium avium complex (MAC)]	0	25.999	19	6	11	6	1	546	58.9	6.16		24.2		6	High
FALSE	High	IsMasterProtein	WP_003872523.1	MULTISPECIES: hemolysin family protein [Mycobacterium avium complex (MAC)]	0	25.997	22	5	11	5	1	436	47.1	4.82		29.46		5	High
FALSE	High	IsMasterProtein	WP_023865601.1	sensor domain-containing protein [Mycobacterium avium]	0	25.984	30	6	23	6	1	252	26.1	8.51		64.96		6	High
FALSE	High	IsMasterProtein	WP_009974700.1	MULTISPECIES: phage holin family protein [Mycobacterium avium complex (MAC)]	0	25.965	32	5	37	5	1	179	19.4	9.52		90.54		5	High
FALSE	High	IsMasterProtein	WP_003878954.1	MULTISPECIES: glycosyltransferase family 2 protein [Mycobacterium avium complex (MAC)]	0	25.937	32	6	36	6	1	288	31.7	9.5		110.3		6	High
FALSE	High	IsMasterProtein	WP_044544210.1	prolyl oligopeptidase family protein [Mycobacterium avium]	0	25.934	13	7	28	7	1	679	75.6	5.11		60.17		7	High
FALSE	High	IsMasterProtein	WP_033719039.1	LLM class F420-dependent oxidoreductase [Mycobacterium avium]	0	25.922	26	6	15	6	1	318	33.7	6.35		42.51		6	High
FALSE	High	IsMasterProtein	WP_033718807.1	SDR family oxidoreductase [Mycobacterium avium]	0	25.867	20	4	14	4	1	281	29.7	10.13		40.01		4	High
FALSE	High	IsMasterProtein	WP_011725943.1	MULTISPECIES: LuxR C-terminal-related transcriptional regulator [Mycobacterium avium complex (MAC)]	0	25.848	16	6	18	6	1	523	56.1	8.48		37.11		6	High
FALSE	High	IsMasterProtein	WP_071321403.1	peptidase [Mycobacterium avium]	0	25.827	15	7	32	7	1	457	48.3	5.06		68		7	High
FALSE	High	IsMasterProtein	WP_062890101.1	biotin--[acetyl-CoA-carboxylase] ligase [Mycobacterium avium]	0	25.825	22	4	18	4	1	274	28	6.96		70.57		4	High
FALSE	High	IsMasterProtein	WP_019733206.1	MULTISPECIES: type 1 glutamine amidotransferase [Mycobacterium avium complex (MAC)]	0	25.737	53	6	11	6	1	184	19.1	4.78		28.79		6	High
FALSE	High	IsMasterProtein	WP_019733413.1	MULTISPECIES: MBL fold metallo-hydrolase [Mycobacterium avium complex (MAC)]	0	25.736	16	7	14	7	1	512	57.2	5.45		38.77		7	High
FALSE	High	IsMasterProtein	WP_023870757.1	MULTISPECIES: glycosyltransferase [Mycobacterium avium complex (MAC)]	0	25.684	18	5	16	5	1	388	41.1	5.81		46.64		5	High
FALSE	High	IsMasterProtein	WP_009975593.1	MULTISPECIES: magnesium/cobalt transporter CorA [Mycobacterium avium complex (MAC)]	0	25.677	20	6	16	6	1	366	41.1	5.45		48.58		6	High	Acetyl [N-Term]
FALSE	High	IsMasterProtein	WP_009978791.1	MULTISPECIES: DUF1338 family protein [Mycobacterium avium complex (MAC)]	0	25.644	23	6	15	6	1	419	45.5	7.87		35.14		6	High
FALSE	High	IsMasterProtein	WP_170925426.1	MULTISPECIES: class I SAM-dependent methyltransferase [Mycobacterium avium complex (MAC)]	0	25.636	24	6	11	6	1	310	34.6	5.16		31.48		6	High
FALSE	High	IsMasterProtein	WP_019732256.1	MULTISPECIES: acyl-ACP desaturase [Mycobacterium avium complex (MAC)]	0	25.517	20	5	32	5	1	275	31.5	4.97		84.92		5	High
FALSE	High	IsMasterProtein	WP_023869547.1	protein translocase subunit SecF [Mycobacterium avium]	0	25.478	17	7	23	7	1	435	46.1	9.69		45.01		7	High
FALSE	High	IsMasterProtein	WP_031354033.1	cutinase family protein [Mycobacterium avium]	0	25.435	33	6	15	6	1	252	25.7	5.16		41.98		6	High
FALSE	High	IsMasterProtein	WP_003872811.1	MULTISPECIES: two-component system response regulator MprA [Mycobacterium avium complex (MAC)]	0	25.434	25	4	23	4	1	228	25.7	5.22		71.29		4	High
FALSE	High	IsMasterProtein	WP_031353930.1	N-acetyl-1-D-myo-inositol-2-amino-2-deoxy-alpha-D-glucopyranoside deacetylase [Mycobacterium avium]	0	25.422	20	5	15	5	1	300	31.9	5.39		40.26		5	High
FALSE	High	IsMasterProtein	WP_023868360.1	signal recognition particle protein [Mycobacterium avium]	0	25.377	17	7	20	7	1	517	54.3	6.76		49.12		7	High
FALSE	High	IsMasterProtein	WP_003875096.1	MULTISPECIES: MarR family transcriptional regulator [Mycobacterium avium complex (MAC)]	0	25.319	49	7	20	7	1	140	14.9	10.49		39.03		7	High
FALSE	High	IsMasterProtein	WP_033719901.1	alanine and proline-rich secreted protein Apa [Mycobacterium avium]	0	25.281	16	5	28	5	1	337	33.4	4.96		61.58		5	High
FALSE	High	IsMasterProtein	WP_003877205.1	MULTISPECIES: DUF1416 domain-containing protein [Mycobacterium]	0	25.278	92	5	51	5	1	100	10.1	4.72		122		5	High
FALSE	High	IsMasterProtein	WP_033719695.1	alpha/beta hydrolase [Mycobacterium avium]	0	25.195	20	6	15	6	1	329	35.7	5.12		42.83		6	High
FALSE	High	IsMasterProtein	WP_003873130.1	MULTISPECIES: amidohydrolase [Mycobacterium avium complex (MAC)]	0	25.146	14	5	25	5	1	402	45.7	5.45		42.05		5	High
FALSE	High	IsMasterProtein	WP_033710676.1	MULTISPECIES: nucleoside triphosphate pyrophosphohydrolase [Mycobacterium avium complex (MAC)]	0	25.14	21	6	21	6	1	334	35.8	4.68		58.66		6	High
FALSE	High	IsMasterProtein	WP_023862174.1	MULTISPECIES: carbon-nitrogen hydrolase family protein [Mycobacterium avium complex (MAC)]	0	25.105	22	6	25	6	1	274	28.3	5.97		53.05		6	High
FALSE	High	IsMasterProtein	WP_044544151.1	LLM class F420-dependent oxidoreductase [Mycobacterium avium]	0	25.096	22	6	34	6	1	288	30.5	6.47		89.59		6	High
FALSE	High	IsMasterProtein	WP_033713149.1	MULTISPECIES: acyl-CoA dehydrogenase family protein [Mycobacterium avium complex (MAC)]	0	25.094	17	7	11	7	1	642	70.1	6.44	96.79	22.27	1	6	High
FALSE	High	IsMasterProtein	WP_003874031.1	MULTISPECIES: hypothetical protein [Mycobacterium avium complex (MAC)]	0	25.093	46	8	21	8	1	104	11.5	4.77	2049.79	29.26	2	6	High
FALSE	High	IsMasterProtein	WP_009979478.1	MULTISPECIES: helix-turn-helix domain-containing protein [Mycobacterium avium complex (MAC)]	0	25.02	50	6	18	6	1	131	14.6	10.37		44.83		6	High
FALSE	High	IsMasterProtein	WP_033718024.1	thiamine pyrophosphate-requiring protein [Mycobacterium avium]	0	25.016	15	6	18	6	1	569	60.1	6.29		41.76		6	High
FALSE	High	IsMasterProtein	WP_023869546.1	hypothetical protein [Mycobacterium avium]	0	24.994	15	7	20	7	1	557	57.7	5.85		40.03		7	High
FALSE	High	IsMasterProtein	WP_009979325.1	MULTISPECIES: class I SAM-dependent methyltransferase [Mycobacterium avium complex (MAC)]	0	24.979	37	7	22	5	1	288	33.1	6.37	192.54	33.31	1	6	High
FALSE	High	IsMasterProtein	WP_033718102.1	GTPase HflX [Mycobacterium avium]	0	24.97	19	8	16	8	1	475	51.1	6	1002.14	20.8	2	6	High
FALSE	High	IsMasterProtein	WP_033719127.1	alpha/beta fold hydrolase [Mycobacterium avium]	0	24.945	24	6	15	6	1	293	32.1	6.62		40.22		6	High
FALSE	High	IsMasterProtein	WP_023866175.1	Zn-ribbon domain-containing OB-fold protein [Mycobacterium avium]	0	24.889	50	6	18	6	1	146	16	4.7		39.1		6	High
FALSE	High	IsMasterProtein	WP_009979160.1	patatin-like phospholipase family protein [Mycobacterium avium]	0	24.883	26	5	20	5	1	340	36.8	6.18		41.58		5	High
FALSE	High	IsMasterProtein	WP_033719662.1	class I SAM-dependent methyltransferase [Mycobacterium avium]	0	24.88	17	5	21	5	1	212	23.8	7.58		58.41		5	High
FALSE	High	IsMasterProtein	WP_033717953.1	secreted hydrolase [Mycobacterium avium]	0	24.866	25	7	14	7	1	450	49.2	5.2		47.14		7	High
FALSE	High	IsMasterProtein	WP_003875074.1	MULTISPECIES: 50S ribosomal protein L19 [Mycobacterium avium complex (MAC)]	0	24.859	39	5	41	5	1	113	12.9	10.32		104.98		5	High
FALSE	High	IsMasterProtein	WP_009978825.1	MULTISPECIES: succinate dehydrogenase hydrophobic membrane anchor subunit [Mycobacterium avium complex (MAC)]	0	24.856	21	4	29	4	1	156	18	9.52	2726.29	23.95	2	2	High
FALSE	High	IsMasterProtein	WP_033717908.1	ATP-binding cassette domain-containing protein [Mycobacterium avium]	0	24.831	9	6	15	6	1	869	94.3	6.95		42.28		6	High
FALSE	High	IsMasterProtein	WP_003872844.1	MULTISPECIES: LLM class flavin-dependent oxidoreductase [Mycobacterium avium complex (MAC)]	0	24.792	32	6	13	6	1	288	32.1	6.11		19.3		6	High
FALSE	High	IsMasterProtein	WP_033718816.1	TetR/AcrR family transcriptional regulator [Mycobacterium avium]	0	24.759	30	4	15	4	1	202	22	5.1		37.11		4	High
FALSE	High	IsMasterProtein	WP_003873219.1	MULTISPECIES: F0F1 ATP synthase subunit epsilon [Mycobacterium avium complex (MAC)]	0	24.692	50	6	37	6	1	121	13.1	4.51		86.17		6	High
FALSE	High	IsMasterProtein	WP_003877478.1	MULTISPECIES: mannitol dehydrogenase family protein [Mycobacterium avium complex (MAC)]	0	24.681	15	6	17	5	1	470	52.1	5.01		30.29		6	High
FALSE	High	IsMasterProtein	WP_044543559.1	antibiotic biosynthesis monooxygenase [Mycobacterium avium]	0	24.67	42	4	16	4	1	107	12.1	4.82		43.35		4	High
FALSE	High	IsMasterProtein	WP_011725081.1	TIGR03618 family F420-dependent PPOX class oxidoreductase [Mycobacterium avium]	0	24.655	51	6	15	6	1	147	16.1	7.43		40.29		6	High
FALSE	High	IsMasterProtein	WP_019733860.1	MULTISPECIES: 5-oxoprolinase/urea amidolyase family protein [Mycobacterium avium complex (MAC)]	0	24.645	25	6	11	6	1	303	32.2	6.54		25.77		6	High
FALSE	High	IsMasterProtein	WP_023868465.1	class I SAM-dependent methyltransferase [Mycobacterium avium]	0	24.508	28	5	23	5	1	250	27.5	5.76	185.43	80.57	1	4	High
FALSE	High	IsMasterProtein	WP_023869856.1	glycosyltransferase family 2 protein [Mycobacterium avium]	0	24.427	27	4	32	4	1	233	25.6	8.81		41.09		4	High
FALSE	High	IsMasterProtein	WP_009977993.1	glycosyltransferase [Mycobacterium avium]	0	24.416	25	5	14	5	1	386	39.5	6.8		31.58		5	High
FALSE	High	IsMasterProtein	WP_023869683.1	DEAD/DEAH box helicase [Mycobacterium avium]	0	24.414	17	9	19	9	1	549	60.7	5.71		30.52		9	High
FALSE	High	IsMasterProtein	WP_023880868.1	SDR family NAD(P)-dependent oxidoreductase [Mycobacterium avium]	0	24.365	32	4	23	4	1	254	27.6	5.47		65.73		4	High
FALSE	High	IsMasterProtein	WP_033719484.1	precorrin-2 C(20)-methyltransferase [Mycobacterium avium]	0	24.338	15	7	19	7	1	496	52.8	5.76		30.39		7	High
FALSE	High	IsMasterProtein	WP_003873583.1	MULTISPECIES: cyanase [Mycobacterium avium complex (MAC)]	0	24.325	40	5	29	5	1	155	16.9	5.95		47.08		5	High
FALSE	High	IsMasterProtein	WP_009979763.1	MULTISPECIES: thioesterase family protein [Mycobacterium avium complex (MAC)]	0	24.304	30	5	16	5	1	301	32.3	5.38		39.18		5	High
FALSE	High	IsMasterProtein	WP_009974409.1	MULTISPECIES: NAD(P)/FAD-dependent oxidoreductase [Mycobacterium avium complex (MAC)]	0	24.292	18	7	21	7	1	489	55	8.6		39.14		7	High
FALSE	High	IsMasterProtein	WP_023868849.1	LLM class F420-dependent oxidoreductase [Mycobacterium avium]	0	24.28	25	5	12	5	1	285	31.1	6		33.15		5	High
FALSE	High	IsMasterProtein	WP_010948854.1	MULTISPECIES: adenylate/guanylate cyclase domain-containing protein [Mycobacterium avium complex (MAC)]	0	24.229	12	8	17	8	1	553	59.3	6.74		26.08		8	High
FALSE	High	IsMasterProtein	WP_003875444.1	MULTISPECIES: PPOX class F420-dependent oxidoreductase [Mycobacterium avium complex (MAC)]	0	24.185	37	4	22	4	1	147	16.3	6.33		34.27		4	High
FALSE	High	IsMasterProtein	WP_023868085.1	superoxide dismutase family protein [Mycobacterium avium]	0	24.181	19	4	27	4	1	254	25	6.67		50.55		4	High
FALSE	High	IsMasterProtein	WP_003872174.1	MULTISPECIES: phosphoribosyl-ATP diphosphatase [Mycobacterium avium complex (MAC)]	0	24.174	35	4	20	4	1	93	10.1	5		72.57		4	High
FALSE	High	IsMasterProtein	WP_033718459.1	aldehyde dehydrogenase family protein [Mycobacterium avium]	0	24.16	13	5	20	5	1	509	53.4	5.36	1410.73	44.04	1	4	High
FALSE	High	IsMasterProtein	WP_011726109.1	nitroreductase family protein [Mycobacterium avium]	0	24.114	33	6	13	6	1	171	18.8	7.52		35.81		6	High
FALSE	High	IsMasterProtein	WP_033711700.1	MULTISPECIES: fatty-acid--CoA ligase FadD1 [Mycobacterium avium complex (MAC)]	0	24.107	15	6	21	4	1	539	58	5.48		45.86		6	High
FALSE	High	IsMasterProtein	WP_003872564.1	MULTISPECIES: aspartate carbamoyltransferase catalytic subunit [Mycobacterium avium complex (MAC)]	0	24.099	21	4	21	4	1	318	33.6	6.38		60.17		4	High
FALSE	High	IsMasterProtein	WP_033725669.1	alpha/beta hydrolase [Mycobacterium avium]	0	24.098	27	7	25	7	1	296	33.5	5.68		45.16		7	High
FALSE	High	IsMasterProtein	WP_031347747.1	TM0106 family RecB-like putative nuclease [Mycobacterium avium]	0	24.09	10	7	16	7	1	1137	123.1	5.86		26.28		7	High
FALSE	High	IsMasterProtein	WP_062887860.1	patatin-like phospholipase family protein [Mycobacterium avium]	0	24.074	18	5	13	5	1	322	34.5	5.17		23.27		5	High
FALSE	High	IsMasterProtein	WP_003876526.1	MULTISPECIES: NAD(P)/FAD-dependent oxidoreductase [Mycobacterium avium complex (MAC)]	0	24.068	14	6	15	6	1	461	49.6	9.32		35.98		6	High
FALSE	High	IsMasterProtein	WP_031348494.1	MULTISPECIES: acid phosphatase [Mycobacterium avium complex (MAC)]	0	24.054	21	5	18	5	1	194	21.3	6.52		57.71		5	High
FALSE	High	IsMasterProtein	WP_009978652.1	MULTISPECIES: NAD(+) diphosphatase [Mycobacterium avium complex (MAC)]	0	23.976	23	7	23	7	1	310	33.6	4.96	724.18	35.81	1	6	High
FALSE	High	IsMasterProtein	WP_033718522.1	LLM class F420-dependent oxidoreductase [Mycobacterium avium]	0	23.96	20	7	22	7	1	346	37.5	6.67		65.22		7	High
FALSE	High	IsMasterProtein	WP_019731975.1	MULTISPECIES: EAL domain-containing protein [Mycobacterium avium complex (MAC)]	0	23.881	13	7	13	7	1	617	66.4	5.35		35.27		7	High
FALSE	High	IsMasterProtein	WP_033717713.1	hypothetical protein [Mycobacterium avium]	0	23.87	24	6	19	6	1	322	34.3	4.49	2577.86	28.03	1	5	High
FALSE	High	IsMasterProtein	WP_033719544.1	thioredoxin-dependent thiol peroxidase [Mycobacterium avium]	0	23.864	43	6	24	6	1	158	17.1	9.1		67.51		6	High
FALSE	High	IsMasterProtein	WP_009977823.1	IclR family transcriptional regulator [Mycobacterium avium]	0	23.861	21	5	15	5	1	271	28.4	10.1		39.5		5	High
FALSE	High	IsMasterProtein	WP_003878714.1	MULTISPECIES: SDR family oxidoreductase [Mycobacterium avium complex (MAC)]	0	23.845	21	5	19	5	1	329	34.2	7.64		53.88		5	High
FALSE	High	IsMasterProtein	WP_071321517.1	DUF1214 domain-containing protein [Mycobacterium avium]	0	23.818	18	5	24	5	1	370	40.9	5.3		50.3		5	High
FALSE	High	IsMasterProtein	WP_033718843.1	MULTISPECIES: hypothetical protein [Mycobacterium avium complex (MAC)]	0	23.817	12	6	12	6	1	800	83.5	5.77		31.69		6	High
FALSE	High	IsMasterProtein	WP_019732867.1	MULTISPECIES: ROK family protein [Mycobacterium avium complex (MAC)]	0	23.816	25	5	40	5	1	268	27.6	5.77		98.54		5	High
FALSE	High	IsMasterProtein	WP_033718599.1	alpha/beta fold hydrolase [Mycobacterium avium]	0	23.802	21	6	11	6	1	414	45	8.73		21.47		6	High
FALSE	High	IsMasterProtein	WP_003873839.1	MULTISPECIES: rhodanese-like domain-containing protein [Mycobacterium avium complex (MAC)]	0	23.798	41	5	39	5	1	146	16	5.3		95.39		5	High
FALSE	High	IsMasterProtein	WP_033719621.1	DNA primase [Mycobacterium avium]	0	23.794	15	6	14	6	1	650	70.5	6.96		39.5		6	High
FALSE	High	IsMasterProtein	WP_003879204.1	MULTISPECIES: glycoside hydrolase family 16 protein [Mycobacterium avium complex (MAC)]	0	23.787	22	4	20	4	1	273	30.2	4.93		48.82		4	High
FALSE	High	IsMasterProtein	WP_033719108.1	MaoC family dehydratase [Mycobacterium avium]	0	23.779	34	5	16	5	1	286	30.1	4.87		40.23		5	High
FALSE	High	IsMasterProtein	WP_009976061.1	MULTISPECIES: nitrite/sulfite reductase [Mycobacterium avium complex (MAC)]	0	23.777	11	7	16	7	1	555	61.9	5.95		34.29		7	High
FALSE	High	IsMasterProtein	WP_009977305.1	MULTISPECIES: phenylalanine--tRNA ligase subunit alpha [Mycobacterium avium complex (MAC)]	0	23.767	26	8	15	8	1	347	37.9	5.69		21.4		8	High
FALSE	High	IsMasterProtein	WP_003872163.1	MULTISPECIES: ubiquitin-like protein Pup [Mycobacterium avium complex (MAC)]	0	23.766	34	4	36	4	1	64	7	4.16		65.58		4	High
FALSE	High	IsMasterProtein	WP_003875800.1	MULTISPECIES: DUF3073 domain-containing protein [Mycobacterium avium complex (MAC)]	0	23.739	75	4	36	4	1	61	6.9	5.11		65.68		4	High
FALSE	High	IsMasterProtein	WP_033719048.1	thiolase family protein [Mycobacterium avium]	0	23.717	17	3	15	3	1	384	39.7	5.08		40.61		3	High
FALSE	High	IsMasterProtein	WP_009979401.1	MULTISPECIES: thiazole synthase [Mycobacterium avium complex (MAC)]	0	23.701	33	5	13	5	1	252	25.8	4.88		37.09		5	High
FALSE	High	IsMasterProtein	WP_033719889.1	glutamine synthetase family protein [Mycobacterium avium]	0	23.675	20	6	17	6	1	450	46.6	5.05		40.49		6	High
FALSE	High	IsMasterProtein	WP_033718082.1	MULTISPECIES: alanine dehydrogenase [Mycobacterium avium complex (MAC)]	0	23.674	22	5	16	5	1	373	38.8	5.81		39.09		5	High
FALSE	High	IsMasterProtein	WP_009976532.1	MULTISPECIES: SRPBCC family protein [Mycobacterium avium complex (MAC)]	0	23.648	49	6	21	6	1	145	16.5	5.76		58.6		6	High
FALSE	High	IsMasterProtein	WP_023895919.1	PDR/VanB family oxidoreductase [Mycobacterium avium]	0	23.622	21	6	18	6	1	360	39.4	6.34		28.86		6	High
FALSE	High	IsMasterProtein	WP_003877494.1	MULTISPECIES: DUF1707 domain-containing protein [Mycobacterium avium complex (MAC)]	0	23.605	24	5	19	5	1	200	22.1	9.39		41.68		5	High
FALSE	High	IsMasterProtein	WP_003873451.1	MULTISPECIES: dTDP-4-dehydrorhamnose 3,5-epimerase [Mycobacterium avium complex (MAC)]	0	23.595	45	6	23	6	1	201	21.8	5.53		59.69		6	High
FALSE	High	IsMasterProtein	WP_023869682.1	helicase-associated domain-containing protein [Mycobacterium avium]	0	23.582	14	6	18	6	1	752	79.3	5.49		46.73		6	High
FALSE	High	IsMasterProtein	WP_003875595.1	MULTISPECIES: PaaI family thioesterase [Mycobacterium avium complex (MAC)]	0	23.521	34	4	24	4	1	129	13.7	6.06		66.27		4	High
FALSE	High	IsMasterProtein	WP_033726283.1	acyl-CoA thioesterase II [Mycobacterium avium]	0	23.454	15	4	19	4	1	300	33.3	6.33		58.42		4	High
FALSE	High	IsMasterProtein	WP_019733904.1	FAD-dependent oxidoreductase [Mycobacterium avium]	0	23.451	16	4	17	4	1	410	43.7	4.94		45.64		4	High
FALSE	High	IsMasterProtein	WP_011723471.1	HAMP domain-containing histidine kinase [Mycobacterium avium]	0	23.447	13	5	16	5	1	496	52.9	7.3		50.88		5	High
FALSE	High	IsMasterProtein	WP_033712565.1	MULTISPECIES: GMC family oxidoreductase [Mycobacterium avium complex (MAC)]	0	23.447	17	7	17	7	1	578	63.2	8.46		31.4		7	High
FALSE	High	IsMasterProtein	WP_009978163.1	tRNA (guanosine(37)-N1)-methyltransferase TrmD [Mycobacterium avium]	0	23.438	21	5	21	5	1	239	26.3	5.66		57.93		5	High
FALSE	High	IsMasterProtein	WP_009974423.1	MULTISPECIES: glycerophosphodiester phosphodiesterase [Mycobacterium avium complex (MAC)]	0	23.425	28	5	16	5	1	272	29.7	7.94	338.2	41.54	1	4	High
FALSE	High	IsMasterProtein	WP_009975474.1	GntR family transcriptional regulator [Mycobacterium avium]	0	23.424	69	8	16	8	1	121	13.2	5.63		29.41		8	High
FALSE	High	IsMasterProtein	WP_011723419.1	MULTISPECIES: GreA/GreB family elongation factor [Mycobacterium avium complex (MAC)]	0	23.386	37	4	18	4	1	158	17.2	5.17		31.52		4	High
FALSE	High	IsMasterProtein	WP_003872238.1	MULTISPECIES: DUF3153 domain-containing protein [Mycobacterium avium complex (MAC)]	0	23.377	24	5	22	5	1	226	24.1	5.74		37.92		5	High
FALSE	High	IsMasterProtein	WP_033718143.1	enoyl-CoA hydratase/isomerase family protein [Mycobacterium avium]	0	23.124	20	6	18	6	1	278	30.2	5.54		50.24		6	High
FALSE	High	IsMasterProtein	WP_095764010.1	hypothetical protein [Mycobacterium avium]	0	23.087	23	5	41	5	1	269	27.6	7.21	3010.2	52.29	1	5	High	Acetyl [N-Term]
FALSE	High	IsMasterProtein	WP_033718100.1	MULTISPECIES: diaminopimelate epimerase [Mycobacterium avium complex (MAC)]	0	23.038	26	8	15	8	1	294	30	5.08		35.21		8	High
FALSE	High	IsMasterProtein	WP_009978842.1	MULTISPECIES: homoserine O-acetyltransferase [Mycobacterium avium complex (MAC)]	0	23.031	18	6	28	6	1	392	41.2	5.68		63.56		6	High
FALSE	High	IsMasterProtein	WP_023869484.1	phosphoenolpyruvate carboxylase [Mycobacterium avium]	0	23.027	10	6	9	6	1	935	102.5	5.76		20.29		6	High
FALSE	High	IsMasterProtein	WP_062888034.1	class I SAM-dependent methyltransferase [Mycobacterium avium]	0	23.019	27	6	13	6	1	211	23.2	7.03		26.8		6	High
FALSE	High	IsMasterProtein	WP_009978389.1	MULTISPECIES: DUF488 family protein [Mycobacterium avium complex (MAC)]	0	23.018	53	6	10	6	1	118	13.5	9.42		16.83		6	High
FALSE	High	IsMasterProtein	WP_010950184.1	MULTISPECIES: TetR/AcrR family transcriptional regulator [Mycobacterium avium complex (MAC)]	0	23.011	29	6	14	6	1	235	26.4	8.37		28.99		6	High
FALSE	High	IsMasterProtein	WP_011726326.1	MULTISPECIES: hypothetical protein [Mycobacterium avium complex (MAC)]	0	22.972	17	4	61	4	1	275	31.6	9.48	9083.17	53.99	2	2	High
FALSE	High	IsMasterProtein	WP_031353883.1	alpha/beta hydrolase [Mycobacterium avium]	0	22.963	29	6	14	6	1	336	36.5	8.34		36.27		6	High
FALSE	High	IsMasterProtein	WP_009975246.1	MULTISPECIES: GNAT family N-acetyltransferase [Mycobacterium avium complex (MAC)]	0	22.941	28	6	16	6	1	217	23.7	10.37		32.06		6	High
FALSE	High	IsMasterProtein	WP_003876588.1	MULTISPECIES: ESX secretion-associated protein EspG [Mycobacterium avium complex (MAC)]	0	22.936	33	6	11	6	1	276	29.7	5.52		37.32		6	High
FALSE	High	IsMasterProtein	WP_071321381.1	VOC family protein [Mycobacterium avium]	0	22.914	34	5	24	5	1	132	14.5	4.6		65.97		5	High
FALSE	High	IsMasterProtein	WP_009978461.1	MULTISPECIES: acyl-CoA dehydrogenase family protein [Mycobacterium avium complex (MAC)]	0	22.893	17	5	16	5	1	401	43.3	5.45		36.49		5	High
FALSE	High	IsMasterProtein	WP_019733876.1	MULTISPECIES: CoA transferase [Mycobacterium avium complex (MAC)]	0	22.889	21	6	13	6	1	404	43.2	5.76		30.2		6	High
FALSE	High	IsMasterProtein	WP_011725231.1	MULTISPECIES: class I SAM-dependent methyltransferase [Mycobacterium avium complex (MAC)]	0	22.888	22	5	12	5	1	250	27.5	6.24		31.9		5	High
FALSE	High	IsMasterProtein	WP_033712743.1	MULTISPECIES: 3-carboxy-cis,cis-muconate cycloisomerase [Mycobacterium avium complex (MAC)]	0	22.888	13	3	17	3	1	408	42.1	5.81		53.93		3	High
FALSE	High	IsMasterProtein	WP_003875764.1	MULTISPECIES: SDR family oxidoreductase [Mycobacterium avium complex (MAC)]	0	22.877	28	4	13	4	1	249	26.3	5.07		37.73		4	High
FALSE	High	IsMasterProtein	WP_023866817.1	enoyl-CoA hydratase/isomerase family protein [Mycobacterium avium]	0	22.853	26	6	26	6	1	260	27.9	6.54		43.6		6	High
FALSE	High	IsMasterProtein	WP_023869478.1	ABC transporter ATP-binding protein [Mycobacterium avium]	0	22.828	23	5	18	5	1	311	33.4	5.05		51.8		5	High
FALSE	High	IsMasterProtein	WP_009975180.1	MULTISPECIES: Ku protein [Mycobacterium avium complex (MAC)]	0	22.826	28	7	25	7	1	302	34	6.11		52.82		7	High
FALSE	High	IsMasterProtein	WP_023900185.1	MULTISPECIES: Fpg/Nei family DNA glycosylase [Mycobacterium avium complex (MAC)]	0	22.792	25	6	23	6	1	287	30.4	9.1		52.07		6	High
FALSE	High	IsMasterProtein	WP_023869503.1	bifunctional phosphopantothenoylcysteine decarboxylase/phosphopantothenate--cysteine ligase CoaBC [Mycobacterium avium]	0	22.754	12	6	18	6	1	420	43.7	6.86		36.23		6	High
FALSE	High	IsMasterProtein	WP_033719168.1	DUF58 domain-containing protein [Mycobacterium avium]	0	22.681	15	6	17	6	1	440	47.2	11.05		41.2		6	High
FALSE	High	IsMasterProtein	WP_170924277.1	MULTISPECIES: acyl--CoA ligase [Mycobacterium avium complex (MAC)]	0	22.648	14	6	17	6	1	510	54.2	5.55		45.08		6	High
FALSE	High	IsMasterProtein	WP_019731996.1	MULTISPECIES: nitroreductase family deazaflavin-dependent oxidoreductase [Mycobacterium avium complex (MAC)]	0	22.612	51	6	17	6	1	168	18.1	9.98		31.15		6	High
FALSE	High	IsMasterProtein	WP_003419482.1	MULTISPECIES: RNA polymerase-binding transcription factor CarD [Mycobacterium]	0	22.563	48	5	12	5	1	162	17.9	5.67		33.14		5	High
FALSE	High	IsMasterProtein	WP_003879093.1	MULTISPECIES: virulence factor Mce family protein [Mycobacterium avium complex (MAC)]	0	22.563	15	6	16	5	1	386	41.5	7.85		34.13		6	High
FALSE	High	IsMasterProtein	WP_003877418.1	MULTISPECIES: DUF3618 domain-containing protein [Mycobacterium avium complex (MAC)]	0	22.545	31	4	35	4	1	75	8.2	10.68		71.95		4	High
FALSE	High	IsMasterProtein	WP_162830471.1	MULTISPECIES: HAMP domain-containing histidine kinase [Mycobacterium avium complex (MAC)]	0	22.538	17	6	15	6	1	476	50.6	6.81		41.36		6	High
FALSE	High	IsMasterProtein	WP_033719328.1	MULTISPECIES: NAD(P)H-quinone oxidoreductase [Mycobacterium avium complex (MAC)]	0	22.42	12	6	21	6	1	323	33.1	5.07		51.41		6	High
FALSE	High	IsMasterProtein	WP_003874139.1	MULTISPECIES: nucleoside deaminase [Mycobacterium avium complex (MAC)]	0	22.403	36	4	18	4	1	152	15.8	5.99		49.66		4	High
FALSE	High	IsMasterProtein	WP_003876559.1	MULTISPECIES: enoyl-CoA hydratase/isomerase family protein [Mycobacterium avium complex (MAC)]	0	22.403	34	5	21	5	1	249	26.5	5.41		32.03		5	High
FALSE	High	IsMasterProtein	WP_033711585.1	MULTISPECIES: sigma-70 family RNA polymerase sigma factor [Mycobacterium avium complex (MAC)]	0	22.391	35	6	10	6	1	302	32.5	5.99	418.96	12.6	1	5	High
FALSE	High	IsMasterProtein	WP_031347974.1	MULTISPECIES: acetyltransferase [Mycobacterium avium complex (MAC)]	0	22.385	25	6	18	6	1	209	23.8	7.11		43.29		6	High
FALSE	High	IsMasterProtein	WP_011725029.1	MULTISPECIES: aldehyde dehydrogenase family protein [Mycobacterium avium complex (MAC)]	0	22.243	13	6	12	6	1	484	52.2	5.2	766.53	25.07	1	5	High
FALSE	High	IsMasterProtein	WP_003872382.1	MULTISPECIES: MBL fold metallo-hydrolase [Mycobacterium avium complex (MAC)]	0	22.224	29	3	18	3	1	207	21.8	4.75		51.87		3	High
FALSE	High	IsMasterProtein	WP_033721280.1	MULTISPECIES: LLM class F420-dependent oxidoreductase [Mycobacterium avium complex (MAC)]	0	22.221	18	5	15	5	1	306	32.9	6.04		34.51		5	High
FALSE	High	IsMasterProtein	WP_071321358.1	decaprenylphospho-beta-D-erythro-pentofuranosid-2-ulose 2-reductase [Mycobacterium avium]	0	22.221	24	5	20	5	1	254	27.4	6.95		54.65		5	High
FALSE	High	IsMasterProtein	WP_003876065.1	MULTISPECIES: hypothetical protein [Mycobacterium avium complex (MAC)]	0	22.22	33	3	5	3	1	132	14.2	5.17		21.47		3	High
FALSE	High	IsMasterProtein	WP_033724958.1	SMP-30/gluconolactonase/LRE family protein [Mycobacterium avium]	0	22.218	9	5	16	5	1	545	56.5	5.2		40.25		5	High
FALSE	High	IsMasterProtein	WP_033717423.1	alpha-(1-_3)-arabinofuranosyltransferase [Mycobacterium avium]	0	22.202	8	6	11	6	1	1393	145.2	9.35		22.72		6	High
FALSE	High	IsMasterProtein	WP_033712337.1	MULTISPECIES: esterase family protein [Mycobacterium avium complex (MAC)]	0	22.185	10	4	28	4	1	349	37.4	8.05		71.81		4	High
FALSE	High	IsMasterProtein	WP_003878620.1	MULTISPECIES: Si-specific NAD(P)(+) transhydrogenase [Mycobacterium avium complex (MAC)]	0	22.177	14	6	20	6	1	471	50.9	5.54	640.17	35.9	1	5	High
FALSE	High	IsMasterProtein	WP_003875161.1	MULTISPECIES: bifunctional riboflavin kinase/FAD synthetase [Mycobacterium avium complex (MAC)]	0	22.171	15	6	17	6	1	324	35.4	6.35		46.15		6	High
FALSE	High	IsMasterProtein	WP_033727278.1	MULTISPECIES: class I SAM-dependent methyltransferase [Mycobacterium avium complex (MAC)]	0	22.168	25	6	15	5	1	303	33.3	4.74	162.54	38.6	1	5	High
FALSE	High	IsMasterProtein	WP_042791545.1	MULTISPECIES: virulence factor Mce family protein [Mycobacterium avium complex (MAC)]	0	22.081	19	5	14	4	1	379	40.8	6.6		40.88		5	High
FALSE	High	IsMasterProtein	WP_085988250.1	MULTISPECIES: ArsA family ATPase [Mycobacterium avium complex (MAC)]	0	22.078	19	5	10	5	1	426	45.2	5.36		30.97		5	High
FALSE	High	IsMasterProtein	WP_023869795.1	transglycosylase SLT domain-containing protein [Mycobacterium avium]	0	22.019	17	6	13	6	1	313	33.1	5.6		29.83		6	High
FALSE	High	IsMasterProtein	WP_009975136.1	MULTISPECIES: MarR family transcriptional regulator [Mycobacterium avium complex (MAC)]	0	22.018	31	4	19	4	1	143	15.6	7.44		48.43		4	High
FALSE	High	IsMasterProtein	WP_095764030.1	tetratricopeptide repeat protein [Mycobacterium avium]	0	21.979	22	6	28	6	1	264	28.1	6.11		71.26		6	High
FALSE	High	IsMasterProtein	WP_033718427.1	MULTISPECIES: ATP-binding cassette domain-containing protein [Mycobacterium avium complex (MAC)]	0	21.973	6	5	29	2	1	819	87.1	9.77		73.61		5	High
FALSE	High	IsMasterProtein	WP_019733320.1	MULTISPECIES: enoyl-CoA hydratase/isomerase family protein [Mycobacterium avium complex (MAC)]	0	21.947	26	6	15	6	1	254	27.1	5.49		32.04		6	High
FALSE	High	IsMasterProtein	WP_009979770.1	MULTISPECIES: diacylglycerol kinase [Mycobacterium avium complex (MAC)]	0	21.913	16	4	19	4	1	366	38.2	5.01		63.36		4	High
FALSE	High	IsMasterProtein	WP_033727209.1	MULTISPECIES: phospholipase D [Mycobacterium avium complex (MAC)]	0	21.91	18	7	12	7	1	481	53.5	9.73		15.69		7	High
FALSE	High	IsMasterProtein	WP_033717947.1	CoA transferase [Mycobacterium avium]	0	21.903	9	7	11	7	1	806	87.3	5.33		21.96		7	High
FALSE	High	IsMasterProtein	WP_033719050.1	amidohydrolase family protein [Mycobacterium avium]	0	21.866	19	5	15	5	1	409	43	6.14		41.64		5	High
FALSE	High	IsMasterProtein	WP_033719742.1	GDP-mannose-dependent alpha-(1-6)-phosphatidylinositol monomannoside mannosyltransferase [Mycobacterium avium]	0	21.865	23	5	9	5	1	377	40.2	10.1		23.01		5	High
FALSE	High	IsMasterProtein	WP_023861650.1	MULTISPECIES: alpha-amylase family protein [Mycobacterium avium complex (MAC)]	0	21.862	15	4	16	4	1	444	49.9	6.16		52.02		4	High
FALSE	High	IsMasterProtein	WP_011725648.1	MULTISPECIES: ChaB family protein [Mycobacterium avium complex (MAC)]	0	21.806	37	5	14	5	1	137	14.8	10.61		40.84		5	High
FALSE	High	IsMasterProtein	WP_023870836.1	MULTISPECIES: mycofactocin-coupled SDR family oxidoreductase [Mycobacterium avium complex (MAC)]	0	21.783	21	5	44	2	1	276	28.4	5.17		121.7		5	High
FALSE	High	IsMasterProtein	WP_023868586.1	hypothetical protein [Mycobacterium avium]	0	21.782	23	4	14	4	1	289	29.6	5.91		54.67		4	High
FALSE	High	IsMasterProtein	WP_023863231.1	acyl-CoA/acyl-ACP dehydrogenase [Mycobacterium avium]	0	21.78	12	4	17	4	1	319	33.5	4.89		37.46		4	High
FALSE	High	IsMasterProtein	WP_023868395.1	uroporphyrinogen-III C-methyltransferase [Mycobacterium avium]	0	21.761	19	6	17	6	1	401	41.6	6.74	392.67	42.08	1	5	High
FALSE	High	IsMasterProtein	WP_003872807.1	MULTISPECIES: large-conductance mechanosensitive channel protein MscL [Mycobacterium avium complex (MAC)]	0	21.748	34	4	24	4	1	151	16.1	5.5		70.35		4	High
FALSE	High	IsMasterProtein	WP_071321424.1	glycosyltransferase [Mycobacterium avium]	0	21.733	15	4	24	4	1	390	40.6	5.33		60.21		4	High
FALSE	High	IsMasterProtein	WP_011726387.1	MULTISPECIES: MCE family protein [Mycobacterium avium complex (MAC)]	0	21.703	10	6	34	6	1	521	54.2	6.27		71.36		6	High
FALSE	High	IsMasterProtein	WP_003875691.1	MULTISPECIES: 4-hydroxy-2-oxovalerate aldolase [Mycobacterium avium complex (MAC)]	0	21.641	17	4	15	4	1	352	37.5	5.54		45.63		4	High
FALSE	High	IsMasterProtein	WP_033719611.1	non-ribosomal peptide synthetase [Mycobacterium avium]	0	21.622	7	5	11	5	1	1165	125.2	5.38		25.21		5	High
FALSE	High	IsMasterProtein	WP_033719622.1	muconolactone Delta-isomerase family protein [Mycobacterium avium]	0	21.619	19	4	13	4	1	211	22.9	5.85		40.43		4	High
FALSE	High	IsMasterProtein	WP_076220904.1	MULTISPECIES: SDR family oxidoreductase [Mycobacterium avium complex (MAC)]	0	21.618	32	4	12	4	1	278	28.7	5.07		26.46		4	High
FALSE	High	IsMasterProtein	WP_009975457.1	crotonase/enoyl-CoA hydratase family protein [Mycobacterium avium]	0	21.611	37	6	19	6	1	263	27.9	5.54		19.85		6	High
FALSE	High	IsMasterProtein	WP_031353979.1	translation elongation factor 4 [Mycobacterium avium]	0	21.608	13	6	12	6	1	644	71	5.41		28.95		6	High
FALSE	High	IsMasterProtein	WP_033719761.1	MSMEG_4193 family putative phosphomutase [Mycobacterium avium]	0	21.596	27	5	21	5	1	268	28.5	5.59		67.76		5	High
FALSE	High	IsMasterProtein	WP_033720162.1	MULTISPECIES: FHA domain-containing protein [Mycobacterium avium complex (MAC)]	0	21.594	14	5	12	5	1	384	41.2	9.26		38.47		5	High
FALSE	High	IsMasterProtein	WP_033717951.1	aldehyde dehydrogenase [Mycobacterium avium]	0	21.58	11	5	21	5	1	488	52.4	5.54		57.85		5	High
FALSE	High	IsMasterProtein	WP_029245200.1	MULTISPECIES: homoserine kinase [Mycobacterium avium complex (MAC)]	0	21.563	19	6	14	6	1	316	32.4	5.55		31.59		6	High
FALSE	High	IsMasterProtein	WP_033719164.1	selenocysteine-specific translation elongation factor [Mycobacterium avium]	0	21.557	16	6	13	6	1	570	60.9	10.9		25.46		6	High
FALSE	High	IsMasterProtein	WP_011725221.1	MULTISPECIES: FAD-dependent oxidoreductase [Mycobacterium avium complex (MAC)]	0	21.533	25	5	9	5	1	383	41.4	11.27		30.78		5	High
FALSE	High	IsMasterProtein	WP_003875187.1	MULTISPECIES: dienelactone hydrolase family protein [Mycobacterium avium complex (MAC)]	0	21.52	22	4	32	4	1	246	26.3	4.82		57.65		4	High
FALSE	High	IsMasterProtein	WP_009978394.1	MULTISPECIES: hemerythrin domain-containing protein [Mycobacterium avium complex (MAC)]	0	21.458	28	5	12	5	1	187	20.7	5.01		35.85		5	High
FALSE	High	IsMasterProtein	WP_071321380.1	exodeoxyribonuclease VII large subunit [Mycobacterium avium]	0	21.424	12	4	13	4	1	415	44.5	9.88		35.38		4	High
FALSE	High	IsMasterProtein	WP_003874949.1	MULTISPECIES: class I SAM-dependent methyltransferase [Mycobacterium avium complex (MAC)]	0	21.385	22	5	13	5	1	323	35.8	5.69		40.22		5	High
FALSE	High	IsMasterProtein	WP_023869791.1	nuclear transport factor 2 family protein [Mycobacterium avium]	0	21.383	39	5	23	5	1	140	15	4.78		57.27		5	High
FALSE	High	IsMasterProtein	WP_003879295.1	MULTISPECIES: carboxymuconolactone decarboxylase family protein [Mycobacterium avium complex (MAC)]	0	21.362	36	6	9	6	1	185	20.9	9.48		24.49		6	High
FALSE	High	IsMasterProtein	WP_009979691.1	MULTISPECIES: helix-turn-helix transcriptional regulator [Mycobacterium avium complex (MAC)]	0	21.343	39	6	13	6	1	179	19.6	10.15		28.41		6	High
FALSE	High	IsMasterProtein	WP_033718487.1	sulfotransferase [Mycobacterium avium]	0	21.331	14	5	15	5	1	394	45.9	5.2		40.87		5	High
FALSE	High	IsMasterProtein	WP_003876174.1	MULTISPECIES: threonine ammonia-lyase [Mycobacterium avium complex (MAC)]	0	21.33	11	4	13	4	1	427	45	4.74	2106.71	16.62	2	2	High
FALSE	High	IsMasterProtein	WP_062886717.1	triacylglycerol lipase [Mycobacterium avium]	0	21.297	16	4	11	4	1	436	47.4	5.34		34.56		4	High
FALSE	High	IsMasterProtein	WP_009974668.1	MULTISPECIES: selenide, water dikinase SelD [Mycobacterium avium complex (MAC)]	0	21.287	33	6	12	6	1	330	33.8	4.98		21.2		6	High
FALSE	High	IsMasterProtein	WP_003875754.1	MULTISPECIES: HIT family protein [Mycobacterium avium complex (MAC)]	0	21.259	34	4	42	4	1	134	14.8	5.49		72.17		4	High
FALSE	High	IsMasterProtein	WP_009975745.1	MULTISPECIES: glutamate racemase [Mycobacterium avium complex (MAC)]	0	21.255	29	5	16	5	1	275	29.1	6.11		45.26		5	High
FALSE	High	IsMasterProtein	WP_003875160.1	MULTISPECIES: manganese-binding transcriptional regulator MntR [Mycobacterium avium complex (MAC)]	0	21.18	25	4	14	4	1	234	25.5	5.03		48.15		4	High
FALSE	High	IsMasterProtein	WP_031353758.1	MULTISPECIES: VOC family protein [Mycobacterium avium complex (MAC)]	0	21.172	35	5	18	5	1	122	14	4.79		43.64		5	High
FALSE	High	IsMasterProtein	WP_023884766.1	MULTISPECIES: maleylpyruvate isomerase family mycothiol-dependent enzyme [Mycobacterium avium complex (MAC)]	0	21.119	33	6	14	6	1	251	27.8	5.5		38.86		6	High
FALSE	High	IsMasterProtein	WP_031353946.1	cytochrome P450 [Mycobacterium avium]	0	21.083	18	6	12	6	1	413	45.1	5.58		31.79		6	High
FALSE	High	IsMasterProtein	WP_019733826.1	MULTISPECIES: SDR family oxidoreductase [Mycobacterium avium complex (MAC)]	0	21.067	26	5	21	5	1	283	30	8.85		51.54		5	High
FALSE	High	IsMasterProtein	WP_033719041.1	hypothetical protein [Mycobacterium avium]	0	21.06	19	5	18	5	1	246	26.6	6.4		39.89		5	High
FALSE	High	IsMasterProtein	WP_031353757.1	NAD-dependent formate dehydrogenase [Mycobacterium avium]	0	21.001	14	4	17	4	1	384	42.3	6.09		49.65		4	High
FALSE	High	IsMasterProtein	WP_044543563.1	WS/DGAT domain-containing protein [Mycobacterium avium]	0	20.927	25	6	14	6	1	413	43.5	10.02		36.39		6	High
FALSE	High	IsMasterProtein	WP_003876525.1	MULTISPECIES: PaaI family thioesterase [Mycobacterium avium complex (MAC)]	0	20.911	39	4	27	4	1	140	15.3	5.22		55.38		4	High
FALSE	High	IsMasterProtein	WP_023868509.1	thioredoxin domain-containing protein [Mycobacterium avium]	0	20.909	10	5	14	5	1	671	71.2	5.48		38.3		5	High
FALSE	High	IsMasterProtein	WP_023861749.1	type III polyketide synthase [Mycobacterium avium]	0	20.869	18	4	14	4	1	353	37	5.14		52.44		4	High
FALSE	High	IsMasterProtein	WP_009979163.1	class I SAM-dependent methyltransferase [Mycobacterium avium]	0	20.828	16	5	19	5	1	249	27	10.51		34.81		5	High
FALSE	High	IsMasterProtein	WP_003875860.1	MULTISPECIES: nucleoside-diphosphate kinase [Mycobacterium avium complex (MAC)]	0	20.797	29	3	16	3	1	136	14.7	5.81		59.1		3	High
FALSE	High	IsMasterProtein	WP_164999930.1	MULTISPECIES: nicotinate-nucleotide--dimethylbenzimidazole phosphoribosyltransferase [Mycobacterium avium complex (MAC)]	0	20.773	19	6	12	6	1	350	35.5	5.3		32.2		6	High
FALSE	High	IsMasterProtein	WP_003878829.1	MULTISPECIES: pyridoxamine 5'-phosphate oxidase family protein [Mycobacterium avium complex (MAC)]	0	20.745	41	5	18	5	1	143	16.1	6.19		48.91		5	High
FALSE	High	IsMasterProtein	WP_003873775.1	MULTISPECIES: cupin domain-containing protein [Mycobacterium avium complex (MAC)]	0	20.744	17	3	14	3	1	164	18.4	5.07		35.16		3	High
FALSE	High	IsMasterProtein	WP_023869504.1	guanylate kinase [Mycobacterium avium]	0	20.739	30	5	16	5	1	223	23.9	6.73	899.48	44.29	1	4	High
FALSE	High	IsMasterProtein	WP_011726211.1	MULTISPECIES: exodeoxyribonuclease III [Mycobacterium avium complex (MAC)]	0	20.714	26	6	9	6	1	272	30	5.91		17.87		6	High
FALSE	High	IsMasterProtein	WP_031344666.1	MULTISPECIES: esterase family protein [Mycobacterium avium complex (MAC)]	0	20.691	17	3	27	3	1	300	30.9	6.4		62.71		3	High
FALSE	High	IsMasterProtein	WP_019732258.1	MULTISPECIES: hypothetical protein [Mycobacterium avium complex (MAC)]	0	20.688	19	5	19	5	1	339	33.6	7.11		38.42		5	High
FALSE	High	IsMasterProtein	WP_011725003.1	SDR family oxidoreductase [Mycobacterium avium]	0	20.683	32	5	12	5	1	253	26.3	6.61		21.11		5	High
FALSE	High	IsMasterProtein	WP_009977719.1	MULTISPECIES: hypothetical protein [Mycobacterium avium complex (MAC)]	0	20.657	41	5	10	5	1	111	11.7	4.88		20.47		5	High
FALSE	High	IsMasterProtein	WP_019734003.1	DUF3071 domain-containing protein [Mycobacterium avium]	0	20.652	19	3	11	3	1	259	28.3	5.66		28.77		3	High
FALSE	High	IsMasterProtein	WP_003873107.1	DUF1906 domain-containing protein [Mycobacterium avium]	0	20.643	20	4	12	4	1	240	25.4	8.91		26.95		4	High
FALSE	High	IsMasterProtein	WP_003877040.1	MULTISPECIES: LLM class F420-dependent oxidoreductase [Mycobacterium avium complex (MAC)]	0	20.628	18	5	23	5	1	328	35.6	5.24		50.5		5	High
FALSE	High	IsMasterProtein	WP_019733718.1	mycofactocin-coupled SDR family oxidoreductase [Mycobacterium avium]	0	20.6	22	5	17	4	1	273	28.1	5.8		45.93		5	High
FALSE	High	IsMasterProtein	WP_003872662.1	MULTISPECIES: SRPBCC family protein [Mycobacterium avium complex (MAC)]	0	20.583	41	7	13	7	1	165	18.4	7.88		27.7		7	High
FALSE	High	IsMasterProtein	WP_003875682.1	MULTISPECIES: acyl-CoA dehydrogenase family protein [Mycobacterium avium complex (MAC)]	0	20.582	20	6	29	6	1	387	42.8	5.52		51.65		6	High
FALSE	High	IsMasterProtein	WP_019733721.1	DUF1214 domain-containing protein [Mycobacterium avium]	0	20.568	23	6	14	6	1	414	46.3	5.63		44.35		6	High
FALSE	High	IsMasterProtein	WP_033718177.1	metallophosphoesterase family protein [Mycobacterium avium]	0	20.545	17	6	20	6	1	536	57.6	7.18		32.99		6	High
FALSE	High	IsMasterProtein	WP_071321393.1	FHA domain-containing protein [Mycobacterium avium]	0	20.541	15	5	12	5	1	381	41.9	6.48		19.7		5	High
FALSE	High	IsMasterProtein	WP_031348890.1	SDR family NAD(P)-dependent oxidoreductase [Mycobacterium avium]	0	20.526	32	7	17	7	1	268	28.2	6.57		29.99		7	High
FALSE	High	IsMasterProtein	WP_003875132.1	MULTISPECIES: GNAT family N-acetyltransferase [Mycobacterium avium complex (MAC)]	0	20.513	32	5	14	5	1	156	17.6	5.83		28.13		5	High
FALSE	High	IsMasterProtein	WP_003875684.1	MULTISPECIES: MaoC family dehydratase [Mycobacterium avium complex (MAC)]	0	20.511	44	4	14	4	1	133	14.3	5.45	1461.03	10.84	1	3	High
FALSE	High	IsMasterProtein	WP_009979154.1	MULTISPECIES: (3R)-hydroxyacyl-ACP dehydratase subunit HadA [Mycobacterium avium complex (MAC)]	0	20.489	36	4	18	4	1	159	17.7	4.84		51.43		4	High
FALSE	High	IsMasterProtein	WP_003874531.1	MULTISPECIES: 5-(carboxyamino)imidazole ribonucleotide mutase [Mycobacterium avium complex (MAC)]	0	20.483	20	4	25	4	1	173	17.6	5.86		62.36		4	High
FALSE	High	IsMasterProtein	WP_024637268.1	MULTISPECIES: uridine diphosphate-N-acetylglucosamine-binding protein YvcK [Mycobacterium avium complex (MAC)]	0	20.473	17	6	18	6	1	354	36.6	9.35		26.27		6	High
FALSE	High	IsMasterProtein	WP_033718108.1	PAC2 family protein [Mycobacterium avium]	0	20.422	19	5	14	5	1	323	35.7	5.02		38.41		5	High
FALSE	High	IsMasterProtein	WP_033711464.1	MULTISPECIES: o-succinylbenzoate synthase [Mycobacterium avium complex (MAC)]	0	20.413	16	4	16	4	1	326	33.9	5.57		38.89		4	High
FALSE	High	IsMasterProtein	WP_042632829.1	MULTISPECIES: enoyl-CoA hydratase [Mycobacterium avium complex (MAC)]	0	20.299	26	4	13	4	1	254	26.5	5.03		36.48		4	High
FALSE	High	IsMasterProtein	WP_003878741.1	MULTISPECIES: fumarylacetoacetate hydrolase family protein [Mycobacterium avium complex (MAC)]	0	20.297	21	4	24	4	1	268	28.4	5.05		68.55		4	High
FALSE	High	IsMasterProtein	WP_003875374.1	polysaccharide deacetylase family protein [Mycobacterium avium]	0	20.289	20	5	15	5	1	291	31.1	7.03		35.69		5	High
FALSE	High	IsMasterProtein	WP_033720048.1	methyltransferase domain-containing protein [Mycobacterium avium]	0	20.225	16	4	10	4	1	252	28.1	6.16		28.18		4	High
FALSE	High	IsMasterProtein	WP_003874852.1	MULTISPECIES: permease-like cell division protein FtsX [Mycobacterium avium complex (MAC)]	0	20.196	20	5	15	5	1	297	32.7	8.73		44.46		5	High
FALSE	High	IsMasterProtein	WP_031353947.1	uracil-DNA glycosylase [Mycobacterium avium]	0	20.193	32	5	14	5	1	275	29.6	9.35		26.07		5	High
FALSE	High	IsMasterProtein	WP_033721184.1	LLM class F420-dependent oxidoreductase [Mycobacterium avium]	0	20.149	16	4	22	4	1	340	36.3	5.66		54.16		4	High
FALSE	High	IsMasterProtein	WP_003875262.1	MULTISPECIES: enoyl-CoA hydratase/isomerase family protein [Mycobacterium avium complex (MAC)]	0	20.147	19	4	20	4	1	273	29.1	5.77		34.9		4	High
FALSE	High	IsMasterProtein	WP_003874102.1	L,D-transpeptidase [Mycobacterium avium]	0	20.13	23	5	15	5	1	339	35	5.26		31.02		5	High
FALSE	High	IsMasterProtein	WP_003873576.1	MULTISPECIES: type II toxin-antitoxin system VapB family antitoxin [Mycobacterium avium complex (MAC)]	0	20.102	71	5	39	3	1	68	7.8	4.67		43.83		5	High
FALSE	High	IsMasterProtein	WP_031354212.1	DUF5642 family protein [Mycobacterium avium]	0	20.042	37	6	21	6	1	217	22.6	8.44		49.57		6	High
FALSE	High	IsMasterProtein	WP_009975111.1	MULTISPECIES: antibiotic biosynthesis monooxygenase [Mycobacterium avium complex (MAC)]	0	19.994	32	4	18	4	1	97	11	4.74		62.69		4	High
FALSE	High	IsMasterProtein	WP_023871434.1	MULTISPECIES: bifunctional MaoC family dehydratase/OB-fold nucleic acid binding domain-containing protein [Mycobacterium avium complex (MAC)]	0	19.988	21	5	17	5	1	317	34.8	5.25	1295.62	32.48	2	3	High
FALSE	High	IsMasterProtein	WP_011723315.1	MULTISPECIES: amino acid ABC transporter ATP-binding protein [Mycobacterium avium complex (MAC)]	0	19.971	31	5	17	5	1	248	26.8	7.21		50.03		5	High
FALSE	High	IsMasterProtein	WP_003875248.1	MULTISPECIES: dUTP diphosphatase [Mycobacterium avium complex (MAC)]	0	19.969	34	4	19	4	1	154	15.9	6.07		50.7		4	High
FALSE	High	IsMasterProtein	WP_033717691.1	hypothetical protein [Mycobacterium avium]	0	19.953	18	6	8	6	1	469	49.9	5.48		14.15		6	High
FALSE	High	IsMasterProtein	WP_023881491.1	MULTISPECIES: beta-1,4-xylanase [Mycobacterium avium complex (MAC)]	0	19.946	18	4	10	4	1	391	44.2	6.67		28.61		4	High
FALSE	High	IsMasterProtein	WP_003876442.1	MULTISPECIES: cytochrome P450 [Mycobacterium avium complex (MAC)]	0	19.936	16	6	21	5	1	409	45.3	5.52	359.38	26.38	1	5	High
FALSE	High	IsMasterProtein	WP_033719122.1	acyl-CoA/acyl-ACP dehydrogenase [Mycobacterium avium]	0	19.915	22	4	14	4	1	314	33.1	5.41		28.49		4	High
FALSE	High	IsMasterProtein	WP_176213600.1	primosomal protein N' [Mycobacterium avium]	0	19.902	12	4	9	4	1	674	71.3	9.38		25.22		4	High
FALSE	High	IsMasterProtein	WP_019732918.1	MULTISPECIES: DUF3151 domain-containing protein [Mycobacterium avium complex (MAC)]	0	19.888	45	6	21	6	1	137	14.6	4.79		48.56		6	High
FALSE	High	IsMasterProtein	WP_023884602.1	MULTISPECIES: hypothetical protein [Mycobacterium avium complex (MAC)]	0	19.872	32	4	15	4	1	238	24.3	4.96		34.26		4	High
FALSE	High	IsMasterProtein	WP_003877663.1	MULTISPECIES: thioredoxin [Mycobacterium avium complex (MAC)]	0	19.83	33	4	18	4	1	117	12.7	4.67		34.17		4	High
FALSE	High	IsMasterProtein	WP_011726542.1	MULTISPECIES: adenylate/guanylate cyclase domain-containing protein [Mycobacterium avium complex (MAC)]	0	19.82	16	5	10	5	1	461	49.6	5.63		14.36		5	High
FALSE	High	IsMasterProtein	WP_023868556.1	PPE family protein [Mycobacterium avium]	0	19.796	20	4	26	4	1	395	38.8	5.4		73.54		4	High
FALSE	High	IsMasterProtein	WP_023860777.1	MULTISPECIES: GlxA family transcriptional regulator [Mycobacterium avium complex (MAC)]	0	19.766	22	5	12	5	1	327	35	6.96		37.99		5	High
FALSE	High	IsMasterProtein	WP_023884023.1	MULTISPECIES: glycosyltransferase family 4 protein [Mycobacterium avium complex (MAC)]	0	19.755	14	5	9	5	1	418	45.5	7.43		21.22		5	High
FALSE	High	IsMasterProtein	WP_023861543.1	deferrochelatase/peroxidase EfeB [Mycobacterium avium]	0	19.743	18	6	17	6	1	438	47	6.21	602.88	32.58	2	4	High
FALSE	High	IsMasterProtein	WP_031353825.1	SpoIIE family protein phosphatase [Mycobacterium avium]	0	19.727	17	4	15	4	1	381	41.1	5.26		42.16		4	High
FALSE	High	IsMasterProtein	WP_033710967.1	MULTISPECIES: hypothetical protein [Mycobacterium avium complex (MAC)]	0	19.721	12	4	10	4	1	456	48.2	9.55		21.57		4	High
FALSE	High	IsMasterProtein	WP_003873494.1	MULTISPECIES: 50S ribosomal protein L30 [Mycobacterium avium complex (MAC)]	0	19.704	58	3	26	3	1	71	7.8	11.72		63.59		3	High
FALSE	High	IsMasterProtein	WP_033719753.1	UDP-N-acetylmuramoyl-tripeptide--D-alanyl-D-alanine ligase [Mycobacterium avium]	0	19.704	13	5	15	5	1	519	52.3	5.36		42.87		5	High
FALSE	High	IsMasterProtein	WP_170924244.1	AAA family ATPase [Mycobacterium avium]	0	19.677	11	4	10	4	1	402	43.2	6.76		23.33		4	High
FALSE	High	IsMasterProtein	WP_009976627.1	MULTISPECIES: hypothetical protein [Mycobacterium avium complex (MAC)]	0	19.623	17	5	22	5	1	214	23.3	5.34		43.56		5	High
FALSE	High	IsMasterProtein	WP_011724143.1	MULTISPECIES: NAD-binding protein [Mycobacterium avium complex (MAC)]	0	19.612	10	4	15	4	1	581	62.9	7.36		39.69		4	High
FALSE	High	IsMasterProtein	WP_033717934.1	cytochrome P450 [Mycobacterium avium]	0	19.609	16	6	12	6	1	410	45.9	5.11		23.25		6	High
FALSE	High	IsMasterProtein	WP_011726221.1	MULTISPECIES: thiamine phosphate synthase [Mycobacterium avium complex (MAC)]	0	19.606	23	5	17	5	1	223	23.2	6.92		49.46		5	High
FALSE	High	IsMasterProtein	WP_033711565.1	MULTISPECIES: alpha/beta hydrolase [Mycobacterium avium complex (MAC)]	0	19.509	14	4	15	4	1	265	29	7.99		40.14		4	High
FALSE	High	IsMasterProtein	WP_023863225.1	MULTISPECIES: hydroxylase [Mycobacterium avium complex (MAC)]	0	19.507	16	3	17	3	1	239	26.1	5.24		44.83		3	High
FALSE	High	IsMasterProtein	WP_062886756.1	MBL fold metallo-hydrolase [Mycobacterium avium]	0	19.418	26	5	21	5	1	228	24.1	4.74	739.38	34.99	2	3	High
FALSE	High	IsMasterProtein	WP_003875043.1	MULTISPECIES: pantetheine-phosphate adenylyltransferase [Mycobacterium avium complex (MAC)]	0	19.383	48	5	13	5	1	160	17.4	5.58		32.66		5	High
FALSE	High	IsMasterProtein	WP_023873440.1	MULTISPECIES: sulfotransferase [Mycobacterium avium complex (MAC)]	0	19.369	13	5	15	5	1	390	44.1	5.69		35.16		5	High
FALSE	High	IsMasterProtein	WP_003874404.1	MULTISPECIES: WXG100 family type VII secretion target [Bacteria]	0	19.342	56	5	17	5	1	98	11	5.76		24.52		5	High
FALSE	High	IsMasterProtein	WP_003872878.1	MULTISPECIES: DUF4185 domain-containing protein [Mycobacterium avium complex (MAC)]	0	19.329	12	5	17	5	1	527	56	7.11		44.18		5	High
FALSE	High	IsMasterProtein	WP_011726556.1	MULTISPECIES: mycofactocin-coupled SDR family oxidoreductase [Mycobacterium avium complex (MAC)]	0	19.299	32	7	18	7	1	273	28.3	6.54		37.54		7	High
FALSE	High	IsMasterProtein	WP_009975678.1	MULTISPECIES: RrF2 family transcriptional regulator [Mycobacterium avium complex (MAC)]	0	19.277	43	4	9	4	1	161	17.5	7.44		23.45		4	High
FALSE	High	IsMasterProtein	WP_024637634.1	MCE family protein [Mycobacterium avium]	0	19.277	17	5	10	5	1	512	53.8	6.79		19.75		5	High
FALSE	High	IsMasterProtein	WP_003879407.1	MULTISPECIES: (3R)-hydroxyacyl-ACP dehydratase subunit HadC [Bacteria]	0	19.256	18	4	27	4	1	167	18.9	5.87		75.83		4	High
FALSE	High	IsMasterProtein	WP_003873874.1	MULTISPECIES: hypothetical protein [Mycobacterium avium complex (MAC)]	0	19.216	20	4	19	4	1	199	21.9	5.08		45.9		4	High
FALSE	High	IsMasterProtein	WP_033720039.1	malto-oligosyltrehalose synthase [Mycobacterium avium]	0	19.162	8	4	15	4	1	766	82.5	5.36		53.81		4	High
FALSE	High	IsMasterProtein	WP_076221080.1	MULTISPECIES: hypothetical protein [Mycobacterium avium complex (MAC)]	0	19.143	14	4	13	4	1	363	36.9	5.53		34.53		4	High
FALSE	High	IsMasterProtein	WP_023868727.1	PPOX class F420-dependent oxidoreductase [Mycobacterium avium]	0	19.142	26	4	18	4	1	140	14.9	5.12		47.12		4	High
FALSE	High	IsMasterProtein	WP_179151744.1	DUF177 domain-containing protein [Mycobacterium avium]	0	19.127	18	3	15	3	1	197	21	4.73		35.42		3	High
FALSE	High	IsMasterProtein	WP_003878551.1	MULTISPECIES: isoprenyl transferase [Mycobacterium avium complex (MAC)]	0	19.112	18	5	22	5	1	262	29.7	5.44		57.09		5	High
FALSE	High	IsMasterProtein	WP_023868829.1	FAD-binding oxidoreductase [Mycobacterium avium]	0	19.112	14	4	12	4	1	478	49	8.66		33.5		4	High
FALSE	High	IsMasterProtein	WP_011726358.1	MULTISPECIES: tRNA (guanosine(46)-N7)-methyltransferase TrmB [Mycobacterium avium complex (MAC)]	0	19.092	27	5	14	5	1	259	28.4	8.88		25.46		5	High
FALSE	High	IsMasterProtein	WP_033718379.1	hypothetical protein [Mycobacterium avium]	0	19.08	17	3	12	3	1	279	28.8	9.88		32.55		3	High
FALSE	High	IsMasterProtein	WP_062887775.1	protoporphyrinogen oxidase [Mycobacterium avium]	0	19.042	18	5	14	5	1	451	46.4	9.64		22.65		5	High
FALSE	High	IsMasterProtein	WP_011725124.1	MULTISPECIES: MgtC/SapB family protein [Mycobacterium avium complex (MAC)]	0	19.004	18	3	14	3	1	239	25.2	7.17		47.51		3	High
FALSE	High	IsMasterProtein	WP_003878146.1	MULTISPECIES: glycerate kinase [Mycobacterium avium complex (MAC)]	0	18.984	9	2	27	2	1	358	36.2	5.2		80.62		2	High
FALSE	High	IsMasterProtein	WP_170924216.1	SDR family oxidoreductase [Mycobacterium avium]	0	18.957	12	4	8	4	1	266	27.2	5.41		23.9		4	High
FALSE	High	IsMasterProtein	WP_023896001.1	MULTISPECIES: NAD(P)-dependent alcohol dehydrogenase [Mycobacterium avium complex (MAC)]	0	18.944	15	4	14	4	1	346	37.1	5.64		32.55		4	High
FALSE	High	IsMasterProtein	WP_033713171.1	MULTISPECIES: cation-translocating P-type ATPase [Mycobacterium avium complex (MAC)]	0	18.943	9	4	10	4	1	790	83.6	7.66		26.74		4	High
FALSE	High	IsMasterProtein	WP_023871367.1	MULTISPECIES: SDR family oxidoreductase [Mycobacterium avium complex (MAC)]	0	18.912	24	5	13	4	1	263	27.1	5.66		34.36		5	High
FALSE	High	IsMasterProtein	WP_033719688.1	LLM class flavin-dependent oxidoreductase [Mycobacterium avium]	0	18.858	20	5	13	5	1	325	35.3	5.62		32.28		5	High
FALSE	High	IsMasterProtein	WP_031354334.1	hypothetical protein [Mycobacterium avium]	0	18.842	23	6	13	6	1	314	34.5	9.55		24.67		6	High
FALSE	High	IsMasterProtein	WP_003876510.1	MULTISPECIES: MerR family transcriptional regulator [Mycobacterium avium complex (MAC)]	0	18.789	49	6	11	6	1	209	22.5	5.08	511.64	12.31	1	5	High
FALSE	High	IsMasterProtein	WP_016706179.1	MULTISPECIES: class I SAM-dependent methyltransferase [Mycobacterium avium complex (MAC)]	0	18.784	26	5	8	5	1	229	24.7	4.86		19.17		5	High
FALSE	High	IsMasterProtein	WP_031354294.1	type VII secretion system ESX-3 serine protease mycosin MycP3 [Mycobacterium avium]	0	18.739	15	5	12	5	1	468	46.2	5.91		34.75		5	High
FALSE	High	IsMasterProtein	WP_033720062.1	hypothetical protein [Mycobacterium avium]	0	18.735	8	3	21	3	1	610	65.9	7.03		52.63		3	High
FALSE	High	IsMasterProtein	WP_023869098.1	MULTISPECIES: Xaa-Pro peptidase family protein [Mycobacterium avium complex (MAC)]	0	18.73	19	4	13	4	1	375	39.2	5.07		32.14		4	High
FALSE	High	IsMasterProtein	WP_009979664.1	amidohydrolase family protein [Mycobacterium avium]	0	18.72	18	5	10	5	1	437	46.3	5.73		23.42		5	High
FALSE	High	IsMasterProtein	WP_003873653.1	MULTISPECIES: NAD-dependent epimerase/dehydratase family protein [Mycobacterium avium complex (MAC)]	0	18.672	16	5	19	5	1	342	35.8	7.11		37.89		5	High
FALSE	High	IsMasterProtein	WP_080708759.1	protein kinase [Mycobacterium avium]	0	18.649	16	5	17	5	1	396	42.7	5.62		33.77		5	High
FALSE	High	IsMasterProtein	WP_023865363.1	MULTISPECIES: TetR/AcrR family transcriptional regulator [Mycobacterium avium complex (MAC)]	0	18.63	19	5	8	5	1	429	46.5	6.02		25.87		5	High
FALSE	High	IsMasterProtein	WP_023866584.1	MULTISPECIES: lipoprotein LpqH [Mycobacterium avium complex (MAC)]	0	18.615	15	2	26	2	1	156	14.9	7.08		48.23		2	High
FALSE	High	IsMasterProtein	WP_085989568.1	MULTISPECIES: bifunctional FO biosynthesis protein CofGH [Mycobacterium avium complex (MAC)]	0	18.612	6	5	6	5	1	866	93.4	6.18		16.32		5	High
FALSE	High	IsMasterProtein	WP_009979849.1	thiamine pyrophosphate-binding protein [Mycobacterium avium]	0	18.612	12	5	9	5	1	568	61.9	5.96		25.47		5	High
FALSE	High	IsMasterProtein	WP_003874821.1	MULTISPECIES: NADH-quinone oxidoreductase subunit B [Bacteria]	0	18.607	22	3	22	3	1	184	20.1	7.8		28.41		3	High
FALSE	High	IsMasterProtein	WP_011726116.1	MULTISPECIES: virulence factor Mce family protein [Mycobacterium avium complex (MAC)]	0	18.605	12	4	13	3	1	499	53.7	6.39	612.05	22.06	1	3	High
FALSE	High	IsMasterProtein	WP_011726110.1	exodeoxyribonuclease V subunit gamma [Mycobacterium avium]	0	18.605	6	5	16	5	1	1096	121.1	6.46		46.63		5	High
FALSE	High	IsMasterProtein	WP_033720037.1	acyltransferase family protein [Mycobacterium avium]	0	18.605	12	6	12	6	1	721	78.5	8.94		16.65		6	High
FALSE	High	IsMasterProtein	WP_033719129.1	SDR family oxidoreductase [Mycobacterium avium]	0	18.567	38	5	8	5	1	293	29.7	5.25		20.45		5	High
FALSE	High	IsMasterProtein	WP_019734331.1	MULTISPECIES: alpha/beta hydrolase [Mycobacterium avium complex (MAC)]	0	18.565	30	6	20	6	1	261	28.3	5.47		40.84		6	High
FALSE	High	IsMasterProtein	WP_003875467.1	MULTISPECIES: ferredoxin family protein [Mycobacterium]	0	18.545	36	4	47	2	1	108	11.8	3.98		44.74		4	High
FALSE	High	IsMasterProtein	WP_019733500.1	MULTISPECIES: hypothetical protein [Mycobacterium avium complex (MAC)]	0	18.506	21	4	9	4	1	205	20.2	5.07		30.74		4	High
FALSE	High	IsMasterProtein	WP_004571437.1	MULTISPECIES: NADH-quinone oxidoreductase subunit A [Mycobacterium avium complex (MAC)]	0	18.476	17	2	21	2	1	125	13.8	6.58		53.34		2	High
FALSE	High	IsMasterProtein	WP_023864179.1	acyl-CoA dehydrogenase family protein [Mycobacterium avium]	0	18.47	20	6	10	6	1	382	42.5	5.41		23.21		6	High
FALSE	High	IsMasterProtein	WP_003875653.1	MULTISPECIES: ferredoxin--NADP reductase [Mycobacterium avium complex (MAC)]	0	18.451	20	6	15	6	1	364	39.2	4.56		34.73		6	High
FALSE	High	IsMasterProtein	WP_003875921.1	sulfate ABC transporter ATP-binding protein [Mycobacterium avium]	0	18.403	15	4	8	4	1	362	38.8	6.92		18.13		4	High
FALSE	High	IsMasterProtein	WP_050483976.1	MULTISPECIES: NAD(P)/FAD-dependent oxidoreductase [Mycobacterium avium complex (MAC)]	0	18.37	11	5	12	5	1	519	57.4	9.6		32.69		5	High
FALSE	High	IsMasterProtein	WP_033719138.1	MULTISPECIES: 2-C-methyl-D-erythritol 2,4-cyclodiphosphate synthase [Mycobacterium avium complex (MAC)]	0	18.362	19	2	6	2	1	159	15.9	6.37		14.68		2	High
FALSE	High	IsMasterProtein	WP_033719868.1	SDR family oxidoreductase [Mycobacterium avium]	0	18.35	23	5	15	5	1	256	27.1	6.39		36.88		5	High
FALSE	High	IsMasterProtein	WP_023862101.1	MULTISPECIES: ribonuclease P protein component [Mycobacterium avium complex (MAC)]	0	18.263	26	4	10	4	1	121	13.3	11.28		21.16		4	High
FALSE	High	IsMasterProtein	WP_033720006.1	MULTISPECIES: (d)CMP kinase [Mycobacterium avium complex (MAC)]	0	18.259	33	6	16	6	1	228	24.1	6.02		34.63		6	High
FALSE	High	IsMasterProtein	WP_033718817.1	fatty-acid--CoA ligase FadD1 [Mycobacterium avium]	0	18.227	9	4	16	2	1	546	58.2	5.14		33.78		4	High
FALSE	High	IsMasterProtein	WP_003873177.1	MULTISPECIES: acyl-CoA dehydrogenase family protein [Mycobacterium avium complex (MAC)]	0	18.219	15	5	18	5	1	397	43.9	5.64		13		5	High
FALSE	High	IsMasterProtein	WP_011726491.1	TetR/AcrR family transcriptional regulator [Mycobacterium avium]	0	18.189	14	3	17	3	1	211	23.1	5.67		29.74		3	High
FALSE	High	IsMasterProtein	WP_062890307.1	superoxide dismutase family protein [Mycobacterium avium]	0	18.163	24	4	14	4	1	205	20.4	6.62		41.12		4	High
FALSE	High	IsMasterProtein	WP_044544150.1	cutinase family protein [Mycobacterium avium]	0	18.14	25	5	13	5	1	289	28.8	6		21.64		5	High
FALSE	High	IsMasterProtein	WP_023861708.1	MULTISPECIES: SDR family oxidoreductase [Mycobacterium avium complex (MAC)]	0	18.107	15	5	9	5	1	299	30.5	6.28		20.01		5	High
FALSE	High	IsMasterProtein	WP_023862266.1	MULTISPECIES: alpha-hydroxy-acid oxidizing protein [Mycobacterium avium complex (MAC)]	0	18.027	17	5	12	5	1	392	42.1	5.48		30.25		5	High
FALSE	High	IsMasterProtein	WP_011724076.1	MULTISPECIES: lipid-transfer protein [Mycobacterium avium complex (MAC)]	0	18.023	24	6	14	6	1	389	41.4	5.12		21.32		6	High
FALSE	High	IsMasterProtein	WP_062889556.1	hypothetical protein [Mycobacterium avium]	0	18.011	20	3	20	3	1	202	20	4.86		62.04		3	High
FALSE	High	IsMasterProtein	WP_009976433.1	hypothetical protein [Mycobacterium avium]	0	17.989	11	4	12	4	1	355	38.9	5.72		27.71		4	High
FALSE	High	IsMasterProtein	WP_071321531.1	DUF3052 domain-containing protein [Mycobacterium avium]	0	17.987	34	2	18	2	1	140	15.1	4.41	2883.14	44.32	1	1	High
FALSE	High	IsMasterProtein	WP_023868705.1	pyruvate dehydrogenase (acetyl-transferring) E1 component subunit alpha [Mycobacterium avium]	0	17.965	14	5	8	5	1	363	39.7	5.72		23.63		5	High
FALSE	High	IsMasterProtein	WP_003877060.1	MULTISPECIES: acid resistance serine protease MarP [Mycobacterium avium complex (MAC)]	0	17.933	22	5	17	5	1	397	40.7	8.41		45.38		5	High
FALSE	High	IsMasterProtein	WP_095884654.1	insulinase family protein [Mycobacterium avium]	0	17.818	10	4	9	4	1	432	46.8	7.5		24.06		4	High
FALSE	High	IsMasterProtein	WP_003872893.1	MULTISPECIES: DUF2630 family protein [Mycobacterium avium complex (MAC)]	0	17.784	72	5	17	5	1	87	10.1	5.01	427.43	39.47	1	4	High
FALSE	High	IsMasterProtein	WP_033718503.1	PDZ domain-containing protein [Mycobacterium avium]	0	17.746	22	5	7	5	1	340	35.3	5.52		10.39		5	High
FALSE	High	IsMasterProtein	WP_009975588.1	MULTISPECIES: sn-glycerol-3-phosphate ABC transporter ATP-binding protein UgpC [Mycobacterium avium complex (MAC)]	0	17.718	13	3	13	3	1	392	42.6	5.39		29.55		3	High
FALSE	High	IsMasterProtein	WP_033719557.1	glycoside hydrolase family 13 protein [Mycobacterium avium]	0	17.696	12	6	12	6	1	521	58	5.08		23.15		6	High
FALSE	High	IsMasterProtein	WP_033718821.1	thiolase family protein [Mycobacterium avium]	0	17.688	12	3	10	3	1	402	42.5	5.11		31.31		3	High
FALSE	High	IsMasterProtein	WP_033717914.1	acetyl-CoA C-acetyltransferase [Mycobacterium avium]	0	17.671	19	4	14	4	1	406	42.6	6.47		37.47		4	High
FALSE	High	IsMasterProtein	WP_003873816.1	MULTISPECIES: glutamate ABC transporter substrate-binding protein [Mycobacterium avium complex (MAC)]	0	17.634	16	5	10	5	1	326	35.3	6.25		22.42		5	High
FALSE	High	IsMasterProtein	WP_023865514.1	Zn-dependent alcohol dehydrogenase [Mycobacterium avium]	0	17.632	17	4	10	4	1	385	40.3	5.78		29.08		4	High
FALSE	High	IsMasterProtein	WP_009977646.1	riboflavin synthase [Mycobacterium avium]	0	17.623	27	5	20	5	1	199	21	5.12		54.27		5	High
FALSE	High	IsMasterProtein	WP_009978218.1	MULTISPECIES: uracil-DNA glycosylase [Mycobacterium avium complex (MAC)]	0	17.613	28	4	9	4	1	227	24.6	9.32		23.84		4	High
FALSE	High	IsMasterProtein	WP_033718181.1	dihydrodipicolinate synthase family protein [Mycobacterium avium]	0	17.611	23	5	10	5	1	291	31.4	5.27		23.26		5	High
FALSE	High	IsMasterProtein	WP_003872955.1	MULTISPECIES: cytochrome P450 [Mycobacterium avium complex (MAC)]	0	17.59	19	6	11	6	1	431	48.4	5.39		29.89		6	High
FALSE	High	IsMasterProtein	WP_095764005.1	SDR family oxidoreductase [Mycobacterium avium]	0	17.576	11	3	10	3	1	265	27.3	7.06		26.95		3	High
FALSE	High	IsMasterProtein	WP_003874481.1	MULTISPECIES: cytidine deaminase [Mycobacterium avium complex (MAC)]	0	17.545	38	3	11	3	1	133	13.7	5.22		29.97		3	High
FALSE	High	IsMasterProtein	WP_033719591.1	DegV family protein [Mycobacterium avium]	0	17.523	19	4	15	4	1	277	27.8	6.1		40.44		4	High
FALSE	High	IsMasterProtein	WP_011723684.1	MULTISPECIES: long-chain-fatty-acid--CoA ligase FadD17 [Mycobacterium avium complex (MAC)]	0	17.513	12	5	13	5	1	503	53.6	5.16		27.84		5	High
FALSE	High	IsMasterProtein	WP_003875752.1	MULTISPECIES: two-component system response regulator PhoP [Mycobacterium avium complex (MAC)]	0	17.434	18	4	21	4	1	239	26.4	6.27	3272.98	24.9	1	3	High
FALSE	High	IsMasterProtein	WP_009977804.1	MULTISPECIES: PaaI family thioesterase [Mycobacterium avium complex (MAC)]	0	17.424	23	4	9	4	1	208	22.6	9.13		18.19		4	High
FALSE	High	IsMasterProtein	WP_003877357.1	MULTISPECIES: hypothetical protein [Mycobacterium avium complex (MAC)]	0	17.42	14	4	11	4	1	490	51.1	5.63		35.14		4	High
FALSE	High	IsMasterProtein	WP_023868381.1	cobyric acid synthase [Mycobacterium avium]	0	17.406	13	5	13	5	1	497	52.8	6.42		22.73		5	High
FALSE	High	IsMasterProtein	WP_011725969.1	MULTISPECIES: acyl-CoA carboxylase subunit epsilon [Mycobacterium avium complex (MAC)]	0	17.4	30	3	30	3	1	86	9.4	5.76		52.29		3	High
FALSE	High	IsMasterProtein	WP_170924434.1	glycerol-3-phosphate dehydrogenase/oxidase [Mycobacterium avium]	0	17.382	18	5	15	5	1	516	54	8.29		30.53		5	High
FALSE	High	IsMasterProtein	WP_009974934.1	MULTISPECIES: FABP family protein [Mycobacterium avium complex (MAC)]	0	17.353	24	4	11	4	1	220	23.7	4.98		27.74		4	High
FALSE	High	IsMasterProtein	WP_009978507.1	MULTISPECIES: TetR/AcrR family transcriptional regulator [Mycobacterium avium complex (MAC)]	0	17.34	22	3	8	3	1	200	21.5	5.48		21.43		3	High
FALSE	High	IsMasterProtein	WP_050592472.1	SRPBCC family protein [Mycobacterium avium]	0	17.281	34	5	11	5	1	164	18.1	10.96		20.97		5	High
FALSE	High	IsMasterProtein	WP_033719162.1	L-seryl-tRNA(Sec) selenium transferase [Mycobacterium avium]	0	17.275	10	5	15	5	1	433	44.1	7.97		28.85		5	High
FALSE	High	IsMasterProtein	WP_023872592.1	MULTISPECIES: VOC family protein [Mycobacterium avium complex (MAC)]	0	17.26	35	3	13	3	1	121	13.2	5.4		36.61		3	High
FALSE	High	IsMasterProtein	WP_003872213.1	MULTISPECIES: YbhB/YbcL family Raf kinase inhibitor-like protein [Mycobacterium avium complex (MAC)]	0	17.25	14	3	50	3	1	176	18.4	5.07		106.23		3	High
FALSE	High	IsMasterProtein	WP_033718188.1	MULTISPECIES: circularly permuted type 2 ATP-grasp protein [Mycobacterium avium complex (MAC)]	0	17.234	7	5	19	5	1	887	94.8	5.99		68.01		5	High
FALSE	High	IsMasterProtein	WP_011724535.1	MULTISPECIES: non-ribosomal peptide synthetase [Mycobacterium avium complex (MAC)]	0	17.226	4	5	10	5	1	2190	237.4	5.41		25.08		5	High
FALSE	High	IsMasterProtein	WP_003876149.1	MULTISPECIES: MmpS family protein [Mycobacterium avium complex (MAC)]	0	17.224	27	4	24	4	1	139	15.1	6.92		45.3		4	High
FALSE	High	IsMasterProtein	WP_023869493.1	bifunctional diaminohydroxyphosphoribosylaminopyrimidine deaminase/5-amino-6-(5-phosphoribosylamino)uracil reductase RibD [Mycobacterium avium]	0	17.202	19	5	11	5	1	341	35.4	6.05	983.56	19.16	1	4	High
FALSE	High	IsMasterProtein	WP_023870063.1	thioesterase family protein [Mycobacterium avium]	0	17.177	21	5	16	5	1	280	29.4	5.78		28.33		5	High
FALSE	High	IsMasterProtein	WP_033717729.1	aldose 1-epimerase [Mycobacterium avium]	0	17.147	26	5	15	5	1	300	32.2	7.17		39.35		5	High
FALSE	High	IsMasterProtein	WP_033719081.1	MULTISPECIES: mycothiol synthase [Mycobacterium avium complex (MAC)]	0	17.076	17	6	16	6	1	316	34	6.05		34.12		6	High
FALSE	High	IsMasterProtein	WP_062895162.1	alpha-mannosidase [Mycobacterium avium]	0	17.048	5	4	7	4	1	1394	148.8	5.8		18.76		4	High
FALSE	High	IsMasterProtein	WP_003873114.1	nuclear transport factor 2 family protein [Mycobacterium avium]	0	16.964	44	5	23	5	1	141	15.8	5.76		47.8		5	High
FALSE	High	IsMasterProtein	WP_095931910.1	alpha/beta fold hydrolase [Mycobacterium avium]	0	16.931	25	6	12	6	1	301	32.9	9.76		21.67		6	High
FALSE	High	IsMasterProtein	WP_003878661.1	MULTISPECIES: 30S ribosomal protein S15 [Mycobacterium]	0	16.919	49	4	15	4	1	89	10.3	10.26		42.87		4	High
FALSE	High	IsMasterProtein	WP_062886486.1	class I SAM-dependent methyltransferase [Mycobacterium avium]	0	16.918	16	6	14	6	1	302	32.7	4.84	280.86	30.54	1	5	High
FALSE	High	IsMasterProtein	WP_003878986.1	purine-nucleoside phosphorylase [Mycobacterium avium]	0	16.912	20	3	17	3	1	271	27.8	6.3		41.19		3	High
FALSE	High	IsMasterProtein	WP_031348162.1	MULTISPECIES: L-histidine N(alpha)-methyltransferase [Mycobacterium avium complex (MAC)]	0	16.86	19	5	13	4	1	321	35.4	5.49		26.04		5	High
FALSE	High	IsMasterProtein	WP_033710586.1	MULTISPECIES: fructose-bisphosphate aldolase [Mycobacterium avium complex (MAC)]	0	16.857	14	4	11	4	1	379	41.9	9.13		32.41		4	High
FALSE	High	IsMasterProtein	WP_033718492.1	isochorismate synthase [Mycobacterium avium]	0	16.799	18	4	13	4	1	364	38.3	5.49		38.63		4	High
FALSE	High	IsMasterProtein	WP_011726213.1	MULTISPECIES: alpha/beta hydrolase [Mycobacterium avium complex (MAC)]	0	16.798	18	3	7	3	1	207	21.6	8.09		24.19		3	High
FALSE	High	IsMasterProtein	WP_009977106.1	MULTISPECIES: TetR/AcrR family transcriptional regulator [Mycobacterium avium complex (MAC)]	0	16.787	25	4	7	4	1	224	24.7	6.81		13.86		4	High
FALSE	High	IsMasterProtein	WP_003873831.1	MULTISPECIES: SDR family oxidoreductase [Mycobacterium avium complex (MAC)]	0	16.775	15	4	21	4	1	248	25.3	7.17		42.34		4	High
FALSE	High	IsMasterProtein	WP_003876524.1	MULTISPECIES: BlaI/MecI/CopY family transcriptional regulator [Mycobacterium avium complex (MAC)]	0	16.76	31	5	17	5	1	139	15.2	6.39		21.99		5	High
FALSE	High	IsMasterProtein	WP_003874193.1	MULTISPECIES: TetR family transcriptional regulator [Mycobacterium avium complex (MAC)]	0	16.734	27	5	8	5	1	211	23.6	5.82		21.78		5	High
FALSE	High	IsMasterProtein	WP_033718257.1	MULTISPECIES: hypothetical protein [Mycobacterium avium complex (MAC)]	0	16.68	30	6	11	6	1	212	23.3	8.34		17.04		6	High
FALSE	High	IsMasterProtein	WP_009979890.1	MULTISPECIES: DUF2127 domain-containing protein [Mycobacterium avium complex (MAC)]	0	16.668	11	4	9	4	1	254	27.8	9.72		19.4		4	High
FALSE	High	IsMasterProtein	WP_044543437.1	zinc-binding dehydrogenase [Mycobacterium avium]	0	16.658	12	4	10	4	1	337	35.3	5.01		26.27		4	High
FALSE	High	IsMasterProtein	WP_031354232.1	FAD-dependent monooxygenase [Mycobacterium avium]	0	16.637	14	4	7	4	1	402	43.9	7.08		18.58		4	High
FALSE	High	IsMasterProtein	WP_023869618.1	M20/M25/M40 family metallo-hydrolase [Mycobacterium avium]	0	16.612	17	4	9	4	1	377	40.2	5.07		25.45		4	High
FALSE	High	IsMasterProtein	WP_033719703.1	alpha/beta hydrolase [Mycobacterium avium]	0	16.593	13	4	18	4	1	430	47.3	9.77		45.91		4	High
FALSE	High	IsMasterProtein	WP_033717679.1	sensor histidine kinase [Mycobacterium avium]	0	16.593	16	5	18	5	1	330	35.8	4.81		37.79		5	High
FALSE	High	IsMasterProtein	WP_003879461.1	MULTISPECIES: preprotein translocase subunit SecY [Mycobacterium avium complex (MAC)]	0	16.583	8	6	29	6	1	441	47.5	9.58		52.98		6	High
FALSE	High	IsMasterProtein	WP_003875677.1	MULTISPECIES: nitroreductase family deazaflavin-dependent oxidoreductase [Mycobacterium avium complex (MAC)]	0	16.562	31	5	15	5	1	138	16.1	9.82		23.47		5	High
FALSE	High	IsMasterProtein	WP_033712334.1	MULTISPECIES: S1C family serine protease [Mycobacterium avium complex (MAC)]	0	16.55	17	3	15	3	1	361	35.6	5.53		39.92		3	High
FALSE	High	IsMasterProtein	WP_003878386.1	MULTISPECIES: circularly permuted type 2 ATP-grasp protein [Mycobacterium avium complex (MAC)]	0	16.532	10	4	10	4	1	558	61.4	5.15		19.56		4	High
FALSE	High	IsMasterProtein	WP_009974491.1	MULTISPECIES: glycosyltransferase family 2 protein [Mycobacterium avium complex (MAC)]	0	16.515	13	4	12	4	1	304	34.1	9.09		36.03		4	High
FALSE	High	IsMasterProtein	WP_023861478.1	MULTISPECIES: class I SAM-dependent methyltransferase [Mycobacterium avium complex (MAC)]	0	16.513	21	5	16	5	1	216	23.6	6.01		31.64		5	High
FALSE	High	IsMasterProtein	WP_019732716.1	MULTISPECIES: TIGR03857 family LLM class F420-dependent oxidoreductase [Mycobacterium avium complex (MAC)]	0	16.492	17	4	7	4	1	346	37.7	5.77		19.97		4	High
FALSE	High	IsMasterProtein	WP_010950195.1	MULTISPECIES: helix-turn-helix domain-containing protein [Mycobacterium avium complex (MAC)]	0	16.455	78	5	22	5	1	85	9.1	9.82	1646.16	26.62	1	4	High
FALSE	High	IsMasterProtein	WP_033712058.1	MULTISPECIES: SDR family oxidoreductase [Mycobacterium avium complex (MAC)]	0	16.443	23	4	11	4	1	247	25.1	6.28		24.75		4	High
FALSE	High	IsMasterProtein	WP_062895252.1	hypothetical protein [Mycobacterium avium]	0	16.422	13	4	10	4	1	359	36.1	9.1		18.97		4	High
FALSE	High	IsMasterProtein	WP_011726281.1	MULTISPECIES: mannitol dehydrogenase family protein [Mycobacterium avium complex (MAC)]	0	16.421	13	5	10	4	1	467	51.6	5.35		20.11		5	High
FALSE	High	IsMasterProtein	WP_019732048.1	MULTISPECIES: molybdate ABC transporter substrate-binding protein [Mycobacterium avium complex (MAC)]	0	16.394	23	4	13	4	1	255	26.1	8.29		27.54		4	High
FALSE	High	IsMasterProtein	WP_023868366.1	GAF and ANTAR domain-containing protein [Mycobacterium avium]	0	16.392	29	5	13	5	1	256	27.2	4.84		15.09		5	High
FALSE	High	IsMasterProtein	WP_003874021.1	MULTISPECIES: allophanate hydrolase subunit 1 [Mycobacterium avium complex (MAC)]	0	16.386	30	4	10	4	1	224	23.9	6.54	562.12	24.89	1	3	High
FALSE	High	IsMasterProtein	WP_033718847.1	16S rRNA (guanine(527)-N(7))-methyltransferase RsmG [Mycobacterium avium]	0	16.367	16	4	19	4	1	248	26.5	9.63		49.23		4	High
FALSE	High	IsMasterProtein	WP_023861471.1	MULTISPECIES: peroxiredoxin [Mycobacterium avium complex (MAC)]	0	16.338	27	5	21	5	1	153	16.9	5.08		47.11		5	High
FALSE	High	IsMasterProtein	WP_071321518.1	MaoC family dehydratase [Mycobacterium avium]	0	16.314	30	4	14	4	1	151	16	5.71		30.19		4	High
FALSE	High	IsMasterProtein	WP_009978008.1	MULTISPECIES: dihydrofolate reductase [Mycobacterium avium complex (MAC)]	0	16.3	24	3	8	3	1	181	19.9	8.03		14.07		3	High
FALSE	High	IsMasterProtein	WP_033720049.1	MULTISPECIES: RluA family pseudouridine synthase [Mycobacterium avium complex (MAC)]	0	16.299	16	3	8	3	1	308	32.9	7.28		22.68		3	High
FALSE	High	IsMasterProtein	WP_023870118.1	PAS and ANTAR domain-containing protein [Mycobacterium avium]	0	16.287	13	3	18	3	1	233	25.7	9.09		44.78		3	High
FALSE	High	IsMasterProtein	WP_071321512.1	MCE family protein [Mycobacterium avium]	0	16.285	13	5	10	3	1	434	45.8	6.32		19.59		5	High
FALSE	High	IsMasterProtein	WP_011724265.1	MULTISPECIES: Rieske 2Fe-2S domain-containing protein [Mycobacterium avium complex (MAC)]	0	16.282	24	5	12	5	1	375	41.8	6.23		14.41		5	High
FALSE	High	IsMasterProtein	WP_170924375.1	cytochrome P450 [Mycobacterium avium]	0	16.276	8	5	19	5	1	431	47.6	5.64		40.96		5	High
FALSE	High	IsMasterProtein	WP_023870894.1	MULTISPECIES: SDR family oxidoreductase [Mycobacterium avium complex (MAC)]	0	16.275	12	3	14	3	1	280	29.9	5.11		31.78		3	High
FALSE	High	IsMasterProtein	WP_003872683.1	hypothetical protein [Mycobacterium avium]	0	16.264	23	3	9	3	1	225	23.6	9.91		35.18		3	High
FALSE	High	IsMasterProtein	sp		0	16.199	8	4	11	4	1	698	77	7.12		12.12		4	High
FALSE	High	IsMasterProtein	WP_023862156.1	MULTISPECIES: acyl-CoA dehydrogenase family protein [Mycobacterium avium complex (MAC)]	0	16.197	14	4	7	3	1	382	42	5.94		16.25		4	High
FALSE	High	IsMasterProtein	WP_033712978.1	MULTISPECIES: FAD-binding oxidoreductase [Mycobacterium avium complex (MAC)]	0	16.188	21	5	19	5	1	321	34.7	5.8		41.34		5	High
FALSE	High	IsMasterProtein	WP_003874138.1	MULTISPECIES: tRNA adenosine deaminase-associated protein [Mycobacterium avium complex (MAC)]	0	16.168	31	4	20	4	1	173	18.4	4.15		33.25		4	High
FALSE	High	IsMasterProtein	WP_011725917.1	MULTISPECIES: DUF3152 domain-containing protein [Mycobacterium avium complex (MAC)]	0	16.153	14	5	22	5	1	379	41.2	8.73		42.09		5	High
FALSE	High	IsMasterProtein	WP_170924424.1	acyltransferase family protein [Mycobacterium avium]	0	16.146	17	5	8	5	1	362	39.6	7.69		15.74		5	High
FALSE	High	IsMasterProtein	WP_044543988.1	Hsp70 family protein [Mycobacterium avium]	0	16.137	14	4	12	4	1	553	56.1	7.2		26.3		4	High
FALSE	High	IsMasterProtein	WP_019732011.1	MULTISPECIES: cysteine hydrolase [Mycobacterium avium complex (MAC)]	0	16.068	11	4	10	4	1	250	27.6	8.21		24.81		4	High
FALSE	High	IsMasterProtein	WP_023869495.1	rRNA small subunit methyltransferase B [Mycobacterium avium]	0	15.935	11	5	8	5	1	464	49.2	8.65		16.15		5	High
FALSE	High	IsMasterProtein	WP_033718654.1	SDR family oxidoreductase [Mycobacterium avium]	0	15.935	24	4	13	4	1	213	21.8	5.85		36.4		4	High
FALSE	High	IsMasterProtein	WP_011726034.1	MULTISPECIES: alpha/beta hydrolase [Mycobacterium avium complex (MAC)]	0	15.925	15	5	13	5	1	349	37.8	9.5		31.79		5	High
FALSE	High	IsMasterProtein	WP_009977728.1	MULTISPECIES: hypothetical protein [Mycobacterium avium complex (MAC)]	0	15.917	32	3	10	3	1	129	14.4	4.91		30.44		3	High
FALSE	High	IsMasterProtein	WP_033712419.1	MULTISPECIES: hypothetical protein [Mycobacterium avium complex (MAC)]	0	15.858	11	3	10	3	1	566	58.3	4.46		23.4		3	High
FALSE	High	IsMasterProtein	WP_033719088.1	cytochrome P450 [Mycobacterium avium]	0	15.858	12	4	20	4	1	451	51.4	5.34		32.31		4	High
FALSE	High	IsMasterProtein	WP_011723380.1	MULTISPECIES: LLM class F420-dependent oxidoreductase [Mycobacterium avium complex (MAC)]	0	15.851	18	3	12	3	1	283	31	5.5		30.11		3	High
FALSE	High	IsMasterProtein	WP_033717620.1	DUF3515 domain-containing protein [Mycobacterium avium]	0	15.847	23	4	13	4	1	187	19.2	5.26		32.29		4	High
FALSE	High	IsMasterProtein	WP_003875373.1	PhoH family protein [Mycobacterium avium]	0	15.83	11	4	9	4	1	433	46.9	6.19		22.57		4	High
FALSE	High	IsMasterProtein	WP_003874467.1	MULTISPECIES: tryptophan--tRNA ligase [Mycobacterium avium complex (MAC)]	0	15.801	17	4	23	4	1	343	37.1	5.6		41.53		4	High
FALSE	High	IsMasterProtein	WP_033717734.1	hypothetical protein [Mycobacterium avium]	0	15.797	15	4	34	4	1	257	27.1	4.78		70.58		4	High
FALSE	High	IsMasterProtein	WP_033725762.1	maltose alpha-D-glucosyltransferase [Mycobacterium avium]	0	15.785	4	3	10	3	1	590	67.3	4.91		26		3	High
FALSE	High	IsMasterProtein	WP_085978452.1	MULTISPECIES: GNAT family N-acetyltransferase [Mycobacterium avium complex (MAC)]	0	15.781	17	3	8	3	1	316	34.9	6.19		22.44		3	High
FALSE	High	IsMasterProtein	WP_095786038.1	MULTISPECIES: hypoxanthine phosphoribosyltransferase [Mycobacterium avium complex (MAC)]	0	15.754	20	5	11	5	1	218	24	5.3		27.45		5	High
FALSE	High	IsMasterProtein	WP_019734194.1	O-antigen ligase family protein [Mycobacterium avium]	0	15.684	12	4	8	4	1	496	52.2	9.5	91.42	8.28	1	4	High
FALSE	High	IsMasterProtein	WP_023862102.1	MULTISPECIES: membrane protein insertase YidC [Mycobacterium avium complex (MAC)]	0	15.677	13	4	18	4	1	353	39.1	10.14		34.97		4	High
FALSE	High	IsMasterProtein	WP_042632833.1	MULTISPECIES: NAD(P)H-dependent oxidoreductase [Mycobacterium avium complex (MAC)]	0	15.634	24	2	12	2	1	133	14	4.67		41.15		2	High
FALSE	High	IsMasterProtein	WP_088294940.1	MULTISPECIES: amino acid-binding protein [Mycobacterium avium complex (MAC)]	0	15.605	14	4	17	4	1	218	23.1	5.08		39.27		4	High
FALSE	High	IsMasterProtein	WP_031343919.1	MULTISPECIES: nitroreductase family protein [Mycobacterium avium complex (MAC)]	0	15.604	35	5	11	5	1	215	24	7.8		25.53		5	High
FALSE	High	IsMasterProtein	WP_099156405.1	two-component sensor histidine kinase [Mycobacterium avium]	0	15.593	17	5	7	5	1	409	44.1	6.29		17.7		5	High
FALSE	High	IsMasterProtein	WP_009974263.1	SDR family oxidoreductase [Mycobacterium avium]	0	15.565	19	4	14	4	1	246	25.7	5.9		29.73		4	High
FALSE	High	IsMasterProtein	WP_023861068.1	MULTISPECIES: 2-phospho-L-lactate guanylyltransferase [Mycobacterium avium complex (MAC)]	0	15.563	24	4	9	4	1	220	22.3	7.59		18.06		4	High
FALSE	High	IsMasterProtein	WP_003872548.1	MULTISPECIES: MarR family transcriptional regulator [Mycobacterium avium complex (MAC)]	0	15.539	38	5	13	5	1	161	17.1	6.8		20.57		5	High
FALSE	High	IsMasterProtein	WP_050485457.1	MULTISPECIES: FAD-dependent oxidoreductase [Mycobacterium avium complex (MAC)]	0	15.534	8	3	10	3	1	502	52.5	5.34		30.24		3	High
FALSE	High	IsMasterProtein	WP_170925516.1	hypothetical protein [Mycobacterium avium]	0	15.522	13	4	17	4	1	409	43.6	5.81		31.04		4	High
FALSE	High	IsMasterProtein	WP_023870080.1	histidine phosphatase family protein [Mycobacterium avium]	0	15.483	22	4	15	4	1	202	22.4	7.01		44.39		4	High
FALSE	High	IsMasterProtein	WP_071321463.1	cystathionine gamma-lyase [Mycobacterium avium]	0	15.443	17	4	8	4	1	370	38.3	6.13		21.94		4	High
FALSE	High	IsMasterProtein	WP_009977834.1	MULTISPECIES: hypothetical protein [Mycobacterium avium complex (MAC)]	0	15.43	37	2	9	2	1	97	10.4	5.08		31.69		2	High
FALSE	High	IsMasterProtein	WP_003875674.1	enoyl-CoA hydratase family protein [Mycobacterium avium]	0	15.393	13	4	10	4	1	251	26.8	6.01		21.74		4	High
FALSE	High	IsMasterProtein	WP_019732995.1	MULTISPECIES: cell wall synthesis protein CwsA [Mycobacterium avium complex (MAC)]	0	15.387	31	4	19	4	1	144	15.7	11.56		50.36		4	High
FALSE	High	IsMasterProtein	WP_003875810.1	MULTISPECIES: response regulator transcription factor [Mycobacterium avium complex (MAC)]	0	15.367	33	4	16	4	1	260	28	5.2		31.72		4	High
FALSE	High	IsMasterProtein	WP_179148812.1	hypothetical protein [Mycobacterium avium]	0	15.355	9	5	18	5	1	401	44.1	10.8		55.1		5	High
FALSE	High	IsMasterProtein	WP_003872122.1	MULTISPECIES: RNA polymerase-binding protein RbpA [Mycobacterium avium complex (MAC)]	0	15.345	50	3	14	3	1	111	13	5.64		21.67		3	High
FALSE	High	IsMasterProtein	WP_033719115.1	DNA-directed RNA polymerase sigma-70 factor [Mycobacterium avium]	0	15.311	16	2	11	2	1	215	22.7	10.08		28.32		2	High
FALSE	High	IsMasterProtein	WP_023868089.1	TauD/TfdA family dioxygenase [Mycobacterium avium]	0	15.277	18	4	19	4	1	298	33.3	7.28		45.42		4	High
FALSE	High	IsMasterProtein	WP_011725794.1	MULTISPECIES: DUF4267 domain-containing protein [Mycobacterium avium complex (MAC)]	0	15.236	21	4	22	4	1	135	14	10.45		54.06		4	High
FALSE	High	IsMasterProtein	WP_071321409.1	3-methyl-2-oxobutanoate hydroxymethyltransferase [Mycobacterium avium]	0	15.22	23	4	11	4	1	285	29.9	6.27		25.66		4	High
FALSE	High	IsMasterProtein	WP_162484169.1	ABC transporter family substrate-binding protein [Mycobacterium avium]	0	15.191	8	5	9	5	1	634	65.8	5.96		15.49		5	High
FALSE	High	IsMasterProtein	WP_033726882.1	MULTISPECIES: 3'(2'),5'-bisphosphate nucleotidase CysQ [Mycobacterium avium complex (MAC)]	0	15.167	22	4	10	4	1	255	27.6	5.36		22.88		4	High
FALSE	High	IsMasterProtein	WP_023868367.1	formate dehydrogenase accessory sulfurtransferase FdhD [Mycobacterium avium]	0	15.139	15	3	7	3	1	272	28.8	7.03		22.05		3	High
FALSE	High	IsMasterProtein	WP_003872612.1	MULTISPECIES: GNAT family N-acetyltransferase [Mycobacterium avium complex (MAC)]	0	15.137	15	3	11	3	1	179	20.3	8.94		22.34		3	High
FALSE	High	IsMasterProtein	WP_023868308.1	thiolase family protein [Mycobacterium avium]	0	15.13	11	3	9	3	1	398	41.7	5.55		26.18		3	High
FALSE	High	IsMasterProtein	WP_003873789.1	MULTISPECIES: LytR C-terminal domain-containing protein [Mycobacterium avium complex (MAC)]	0	15.12	25	4	22	4	1	158	16.2	4.88		45.66		4	High
FALSE	High	IsMasterProtein	WP_019732930.1	MULTISPECIES: glucose 1-dehydrogenase [Mycobacterium avium complex (MAC)]	0	15.11	25	4	11	4	1	254	27	6.8		30.71		4	High
FALSE	High	IsMasterProtein	WP_009978328.1	MULTISPECIES: SDR family oxidoreductase [Mycobacterium avium complex (MAC)]	0	15.046	24	5	8	5	1	310	33.7	8.95		18.59		5	High
FALSE	High	IsMasterProtein	WP_170924181.1	NAD(P)/FAD-dependent oxidoreductase [Mycobacterium avium]	0	15.043	11	4	7	4	1	526	54.8	6.96		18.73		4	High
FALSE	High	IsMasterProtein	WP_019733136.1	MULTISPECIES: SRPBCC family protein [Mycobacterium avium complex (MAC)]	0	15.016	22	4	30	4	1	157	17.3	10.17		72.23		4	High
FALSE	High	IsMasterProtein	WP_003874215.1	MULTISPECIES: peptide-methionine (S)-S-oxide reductase MsrA [Mycobacterium avium complex (MAC)]	0	15.009	29	3	21	3	1	171	19.3	6.1		61.49		3	High
FALSE	High	IsMasterProtein	WP_019733235.1	acyltransferase [Mycobacterium avium]	0	15.008	14	5	8	5	1	473	51.8	5.36		12.1		5	High
FALSE	High	IsMasterProtein	WP_033717933.1	YhgE/Pip domain-containing protein [Mycobacterium avium]	0	14.993	10	5	10	5	1	634	66.3	8.85		17.23		5	High
FALSE	High	IsMasterProtein	WP_023865688.1	thiolase family protein [Mycobacterium avium]	0	14.986	11	3	10	3	1	391	40.7	5.27		30.94		3	High
FALSE	High	IsMasterProtein	WP_033720167.1	TauD/TfdA family dioxygenase [Mycobacterium avium]	0	14.978	11	3	8	3	1	295	32.3	7.42		18.81		3	High
FALSE	High	IsMasterProtein	WP_033719555.1	hypothetical protein [Mycobacterium avium]	0	14.956	31	5	10	5	1	223	23.9	5.66		17.83		5	High
FALSE	High	IsMasterProtein	WP_170926723.1	acyltransferase family protein [Mycobacterium avium]	0	14.934	19	4	7	4	1	322	36.2	9.89		10.36		4	High
FALSE	High	IsMasterProtein	WP_023861143.1	PhzF family phenazine biosynthesis protein [Mycobacterium avium]	0	14.933	21	4	10	4	1	228	24.4	5		18		4	High
FALSE	High	IsMasterProtein	WP_033712745.1	MULTISPECIES: helix-turn-helix domain-containing protein [Mycobacterium avium complex (MAC)]	0	14.923	17	4	10	4	1	232	25	6.64		19.99		4	High
FALSE	High	IsMasterProtein	WP_019733873.1	MULTISPECIES: NADPH:quinone oxidoreductase family protein [Mycobacterium avium complex (MAC)]	0	14.897	24	4	10	4	1	323	33.3	5.41		19.7		4	High
FALSE	High	IsMasterProtein	WP_033727029.1	TlyA family RNA methyltransferase [Mycobacterium avium]	0	14.895	11	3	8	3	1	269	28	8.21		27.3		3	High
FALSE	High	IsMasterProtein	WP_009979056.1	MULTISPECIES: LLM class flavin-dependent oxidoreductase [Mycobacterium avium complex (MAC)]	0	14.886	16	4	11	4	1	308	33.1	5.9		16.02		4	High
FALSE	High	IsMasterProtein	WP_003872997.1	MULTISPECIES: hypothetical protein [Mycobacterium avium complex (MAC)]	0	14.885	22	2	13	2	1	157	16.7	5		39.57		2	High
FALSE	High	IsMasterProtein	WP_019733104.1	MULTISPECIES: peptidase [Mycobacterium avium complex (MAC)]	0	14.883	14	4	10	4	1	481	51.2	5.78		24.12		4	High
FALSE	High	IsMasterProtein	WP_033712882.1	MULTISPECIES: mycofactocin-coupled SDR family oxidoreductase [Mycobacterium avium complex (MAC)]	0	14.866	15	4	9	4	1	278	29.7	6.44		23.96		4	High
FALSE	High	IsMasterProtein	WP_003873187.1	MULTISPECIES: hypothetical protein [Mycobacterium avium complex (MAC)]	0	14.862	35	3	15	3	1	120	13	5.86		37.16		3	High
FALSE	High	IsMasterProtein	WP_003877242.1	amidohydrolase family protein [Mycobacterium avium]	0	14.816	14	4	7	4	1	353	39.8	5.03		11.85		4	High
FALSE	High	IsMasterProtein	WP_023871368.1	MULTISPECIES: diacylglycerol kinase [Mycobacterium avium complex (MAC)]	0	14.784	22	4	6	4	1	358	37.9	4.87	361.98	12.19	1	3	High
FALSE	High	IsMasterProtein	WP_003876723.1	MULTISPECIES: NAD(P)-dependent oxidoreductase [Mycobacterium avium complex (MAC)]	0	14.751	14	4	11	4	1	366	39.5	6.43		24.92		4	High
FALSE	High	IsMasterProtein	WP_033712357.1	MULTISPECIES: FAD-binding oxidoreductase [Mycobacterium avium complex (MAC)]	0	14.704	14	3	12	3	1	446	47	5.66		44.6		3	High
FALSE	High	IsMasterProtein	WP_033717946.1	SDR family oxidoreductase [Mycobacterium avium]	0	14.674	15	3	6	3	1	238	25	6.79		19.88		3	High
FALSE	High	IsMasterProtein	WP_033719175.1	ergothioneine biosynthesis protein EgtB [Mycobacterium avium]	0	14.67	11	4	8	4	1	433	48.2	5.3		14.3		4	High
FALSE	High	IsMasterProtein	WP_009978381.1	MULTISPECIES: hypothetical protein [Mycobacterium avium complex (MAC)]	0	14.667	40	2	8	2	1	68	7.5	9.96		27.45		2	High
FALSE	High	IsMasterProtein	WP_019734048.1	MULTISPECIES: MBL fold metallo-hydrolase [Mycobacterium avium complex (MAC)]	0	14.619	22	4	10	4	1	218	23.8	6.73		26.31		4	High
FALSE	High	IsMasterProtein	WP_010949098.1	excinuclease ABC subunit UvrC [Mycobacterium avium]	0	14.613	9	4	6	4	1	647	71.9	8.15		8.27		4	High
FALSE	High	IsMasterProtein	WP_044543994.1	MULTISPECIES: TRAM domain-containing protein [Mycobacterium avium complex (MAC)]	0	14.598	17	4	10	4	1	395	42.2	8.22		22.64		4	High
FALSE	High	IsMasterProtein	WP_023866865.1	GntR family transcriptional regulator [Mycobacterium avium]	0	14.597	13	3	6	3	1	246	27.3	7.24		17.19		3	High
FALSE	High	IsMasterProtein	WP_009979766.1	MULTISPECIES: thioesterase family protein [Mycobacterium avium complex (MAC)]	0	14.588	18	3	10	3	1	272	29.9	6.16		35.54		3	High
FALSE	High	IsMasterProtein	WP_071321453.1	DUF1990 domain-containing protein [Mycobacterium avium]	0	14.532	17	3	9	3	1	166	17.9	8.25		25.63		3	High
FALSE	High	IsMasterProtein	WP_003876587.1	MULTISPECIES: WXG100 family type VII secretion target [Mycobacterium avium complex (MAC)]	0	14.529	37	2	19	2	1	95	10.1	4.97	4040.96	15.22	1	1	High
FALSE	High	IsMasterProtein	WP_023868558.1	fatty-acid--AMP ligase FAAL21/FadD21 [Mycobacterium avium]	0	14.519	8	4	8	4	1	579	62.2	5.68		15.41		4	High
FALSE	High	IsMasterProtein	WP_033725445.1	MULTISPECIES: Cof-type HAD-IIB family hydrolase [Mycobacterium avium complex (MAC)]	0	14.514	17	3	10	3	1	271	28.9	4.87		17.74		3	High
FALSE	High	IsMasterProtein	WP_009979550.1	type VII secretion integral membrane protein EccD [Mycobacterium avium]	0	14.511	16	4	10	4	1	474	47.8	6.37		15.08		4	High
FALSE	High	IsMasterProtein	WP_019732914.1	MULTISPECIES: class I SAM-dependent methyltransferase [Mycobacterium avium complex (MAC)]	0	14.45	20	4	19	4	1	201	21.7	4.97	316.77	30.24	1	3	High
FALSE	High	IsMasterProtein	WP_011726378.1	MULTISPECIES: pirin-like bicupin family protein [Mycobacterium avium complex (MAC)]	0	14.447	25	4	7	4	1	241	26	6.01		15.04		4	High
FALSE	High	IsMasterProtein	WP_033717897.1	ATP-dependent DNA helicase [Mycobacterium avium]	0	14.427	6	4	7	4	1	670	70.2	5.81		14.26		4	High
FALSE	High	IsMasterProtein	WP_011726200.1	MULTISPECIES: aminopeptidase P family protein [Mycobacterium avium complex (MAC)]	0	14.422	23	4	13	4	1	230	26.2	6.33		23.3		4	High
FALSE	High	IsMasterProtein	WP_033719124.1	pyridoxal phosphate-dependent aminotransferase [Mycobacterium avium]	0	14.39	17	4	8	4	1	388	41.3	5.4		17.01		4	High
FALSE	High	IsMasterProtein	WP_023868583.1	extracellular solute-binding protein [Mycobacterium avium]	0	14.356	13	5	9	5	1	470	50.2	9.57		17.71		5	High
FALSE	High	IsMasterProtein	WP_095956254.1	ribulose-phosphate 3-epimerase [Mycobacterium avium]	0	14.339	11	2	28	2	1	235	24.7	4.82		77.66		2	High
FALSE	High	IsMasterProtein	WP_023869257.1	cytochrome P450 [Mycobacterium avium]	0	14.336	16	4	11	4	1	387	43.4	6.42	1262.94	7.11	1	3	High
FALSE	High	IsMasterProtein	WP_003876429.1	MULTISPECIES: hypothetical protein [Mycobacterium avium complex (MAC)]	0	14.311	21	3	12	3	1	202	20.8	6.76		27.16		3	High
FALSE	High	IsMasterProtein	WP_003876090.1	MULTISPECIES: ATP-binding cassette domain-containing protein [Mycobacterium avium complex (MAC)]	0	14.288	12	4	8	4	1	545	58.7	5.44		19.79		4	High
FALSE	High	IsMasterProtein	WP_003877099.1	MULTISPECIES: GTP cyclohydrolase I FolE [Mycobacterium avium complex (MAC)]	0	14.284	31	4	7	4	1	204	22.3	7.24		11.71		4	High
FALSE	High	IsMasterProtein	WP_033713201.1	MULTISPECIES: SDR family oxidoreductase [Mycobacterium avium complex (MAC)]	0	14.245	18	3	13	3	1	249	26.4	9.39		33.87		3	High
FALSE	High	IsMasterProtein	WP_003873039.1	cyclase family protein [Mycobacterium avium]	0	14.243	11	3	13	3	1	329	36	4.97		33.79		3	High
FALSE	High	IsMasterProtein	WP_033720042.1	aminotransferase class I/II-fold pyridoxal phosphate-dependent enzyme [Mycobacterium avium]	0	14.236	14	4	6	4	1	442	45.8	8.72		10.62		4	High
FALSE	High	IsMasterProtein	WP_023866231.1	carboxymuconolactone decarboxylase family protein [Mycobacterium avium]	0	14.236	19	4	21	4	1	189	20.8	5		51.33		4	High
FALSE	High	IsMasterProtein	WP_003874605.1	MULTISPECIES: sensor histidine kinase [Mycobacterium avium complex (MAC)]	0	14.234	9	4	9	4	1	499	53.7	5.29		27.07		4	High
FALSE	High	IsMasterProtein	WP_019733875.1	alpha/beta fold hydrolase [Mycobacterium avium]	0	14.234	14	4	12	4	1	391	43.3	6.01		29		4	High
FALSE	High	IsMasterProtein	WP_033712881.1	MULTISPECIES: cytochrome P450 [Mycobacterium avium complex (MAC)]	0	14.233	12	5	12	5	1	400	44.9	4.97		20.56		5	High
FALSE	High	IsMasterProtein	WP_049770238.1	MULTISPECIES: hypothetical protein [Mycobacterium avium complex (MAC)]	0	14.215	9	4	7	4	1	645	70.2	9.63		9.95		4	High
FALSE	High	IsMasterProtein	WP_011725259.1	MULTISPECIES: polyketide synthase [Mycobacterium avium complex (MAC)]	0	14.21	10	3	8	3	1	353	37.1	6.34		30.17		3	High
FALSE	High	IsMasterProtein	WP_023869148.1	TetR/AcrR family transcriptional regulator [Mycobacterium avium]	0	14.179	18	3	9	3	1	202	22.1	5.3		22.35		3	High
FALSE	High	IsMasterProtein	WP_033713176.1	MULTISPECIES: ATP-dependent DNA ligase [Mycobacterium avium complex (MAC)]	0	14.174	8	4	9	4	1	766	85.3	8.91		15.59		4	High
FALSE	High	IsMasterProtein	WP_033725422.1	pyridoxal 5'-phosphate synthase glutaminase subunit PdxT [Mycobacterium avium]	0	14.166	16	4	10	4	1	198	20.9	5.85		15.52		4	High
FALSE	High	IsMasterProtein	WP_033713031.1	MULTISPECIES: DUF881 domain-containing protein [Mycobacterium avium complex (MAC)]	0	14.154	16	2	9	2	1	277	28.8	6.13		29.23		2	High
FALSE	High	IsMasterProtein	WP_019733802.1	DUF3060 domain-containing protein [Mycobacterium avium]	0	14.148	20	4	10	4	1	220	22.2	6.79		16.93		4	High
FALSE	High	IsMasterProtein	WP_023868793.1	FtsW/RodA/SpoVE family cell cycle protein [Mycobacterium avium]	0	14.143	8	3	12	3	1	469	50.8	9.91	759.13	39.11	1	2	High
FALSE	High	IsMasterProtein	WP_023861041.1	Hsp70 family protein [Mycobacterium avium]	0	14.143	14	5	9	5	1	505	54.7	6.34		14.17		5	High
FALSE	High	IsMasterProtein	WP_003877537.1	MULTISPECIES: TetR/AcrR family transcriptional regulator [Mycobacterium]	0	14.135	17	4	10	4	1	197	21.7	5.43		13.53		4	High
FALSE	High	IsMasterProtein	WP_009979947.1	TetR/AcrR family transcriptional regulator [Mycobacterium avium]	0	14.131	15	3	9	3	1	206	23.4	8.81		14.78		3	High
FALSE	High	IsMasterProtein	WP_009975291.1	MULTISPECIES: arsenate reductase (glutaredoxin) [Mycobacterium avium complex (MAC)]	0	14.11	19	3	17	3	1	115	13	6.57		58.53		3	High
FALSE	High	IsMasterProtein	WP_033719087.1	cytochrome P450 [Mycobacterium avium]	0	14.076	15	4	12	4	1	408	45.8	5.33		18.66		4	High
FALSE	High	IsMasterProtein	WP_003874781.1	MULTISPECIES: acyl-CoA dehydrogenase [Mycobacterium avium complex (MAC)]	0	14.073	20	4	4	4	1	317	33.4	7.05		8.98		4	High
FALSE	High	IsMasterProtein	WP_033712662.1	MULTISPECIES: tRNA pseudouridine(55) synthase TruB [Mycobacterium avium complex (MAC)]	0	14.071	21	4	6	4	1	298	31.2	8.27		16.42		4	High
FALSE	High	IsMasterProtein	WP_023865965.1	MULTISPECIES: nitronate monooxygenase [Mycobacterium avium complex (MAC)]	0	14.063	16	3	6	3	1	320	32.9	5.91	273.03	17.62	1	2	High
FALSE	High	IsMasterProtein	WP_023868050.1	MULTISPECIES: thiolase family protein [Mycobacterium avium complex (MAC)]	0	14.061	7	4	12	4	1	388	41.3	5.74		26.45		4	High
FALSE	High	IsMasterProtein	WP_009975893.1	MULTISPECIES: oligoribonuclease [Mycobacterium avium complex (MAC)]	0	14.053	36	4	18	4	1	215	23.3	4.86		26.56		4	High
FALSE	High	IsMasterProtein	WP_033718672.1	class I SAM-dependent methyltransferase [Mycobacterium avium]	0	14.041	17	4	9	4	1	403	45.1	6.32		14.66		4	High
FALSE	High	IsMasterProtein	WP_033710741.1	MULTISPECIES: nitroreductase family deazaflavin-dependent oxidoreductase [Mycobacterium avium complex (MAC)]	0	14.034	41	3	7	3	1	143	15.4	5.95		25.21		3	High
FALSE	High	IsMasterProtein	WP_023870077.1	mandelate racemase/muconate lactonizing enzyme family protein [Mycobacterium avium]	0	14.032	23	4	5	4	1	394	41.2	5.39		12.07		4	High
FALSE	High	IsMasterProtein	WP_011723691.1	MULTISPECIES: hypothetical protein [Mycobacterium avium complex (MAC)]	0	14.03	33	4	6	4	1	243	25.6	9.82		13.58		4	High
FALSE	High	IsMasterProtein	WP_009974774.1	MULTISPECIES: VOC family protein [Mycobacterium avium complex (MAC)]	0	14.021	14	4	19	4	1	303	33.8	5.66		26.12		4	High
FALSE	High	IsMasterProtein	WP_009975019.1	MULTISPECIES: TetR/AcrR family transcriptional regulator [Mycobacterium avium complex (MAC)]	0	14.017	21	4	14	4	1	216	23.9	6.7	971.99	27.98	1	3	High
FALSE	High	IsMasterProtein	WP_019733463.1	MULTISPECIES: dTMP kinase [Mycobacterium avium complex (MAC)]	0	13.999	22	4	9	4	1	210	22.3	5.22		15.54		4	High
FALSE	High	IsMasterProtein	WP_033719704.1	LysR family transcriptional regulator [Mycobacterium avium]	0	13.998	21	4	7	4	1	315	33.5	10.05		12.99		4	High
FALSE	High	IsMasterProtein	WP_003874522.1	MULTISPECIES: SufE family protein [Mycobacterium avium complex (MAC)]	0	13.992	11	2	8	2	1	140	15.2	4.81		29.32		2	High
FALSE	High	IsMasterProtein	WP_033717436.1	MaoC family dehydratase [Mycobacterium avium]	0	13.986	9	2	24	2	1	340	36.2	5.69		33.14		2	High
FALSE	High	IsMasterProtein	WP_033718179.1	aldolase [Mycobacterium avium]	0	13.941	15	3	8	3	1	265	28.7	5.45		21.57		3	High
FALSE	High	IsMasterProtein	WP_033718542.1	ferredoxin reductase [Mycobacterium avium]	0	13.934	14	3	8	3	1	380	40.9	7.81		22.23		3	High
FALSE	High	IsMasterProtein	WP_023865194.1	MULTISPECIES: bifunctional oligoribonuclease/PAP phosphatase NrnA [Mycobacterium avium complex (MAC)]	0	13.904	15	3	6	3	1	331	34.5	5.29		17.93		3	High
FALSE	High	IsMasterProtein	WP_023861906.1	MULTISPECIES: hypothetical protein [Mycobacterium avium complex (MAC)]	0	13.862	24	3	10	3	1	129	13.8	9.17		30.29		3	High
FALSE	High	IsMasterProtein	WP_023869173.1	class I SAM-dependent methyltransferase [Mycobacterium avium]	0	13.861	10	4	9	4	1	349	38.5	4.89		14.94		4	High
FALSE	High	IsMasterProtein	WP_044543391.1	MBL fold metallo-hydrolase [Mycobacterium avium]	0	13.844	10	3	10	3	1	412	45.4	6.18		27		3	High
FALSE	High	IsMasterProtein	WP_019732931.1	MULTISPECIES: acyl-CoA dehydrogenase family protein [Mycobacterium avium complex (MAC)]	0	13.824	12	4	9	4	1	427	46.7	5.59		16.54		4	High
FALSE	High	IsMasterProtein	WP_170924250.1	class 1b ribonucleoside-diphosphate reductase subunit beta [Mycobacterium avium]	0	13.812	13	4	7	4	1	324	37.3	4.73		13.02		4	High
FALSE	High	IsMasterProtein	WP_023868553.1	hypothetical protein [Mycobacterium avium]	0	13.772	54	2	8	2	1	81	8.4	5.03		21.46		2	High
FALSE	High	IsMasterProtein	WP_003875053.1	MULTISPECIES: acylphosphatase [Mycobacterium avium complex (MAC)]	0	13.769	51	4	10	4	1	97	10.8	9.04		28.75		4	High
FALSE	High	IsMasterProtein	WP_011725877.1	MULTISPECIES: GAF and ANTAR domain-containing protein [Mycobacterium avium complex (MAC)]	0	13.738	20	3	14	3	1	235	26.4	6.46		46.37		3	High
FALSE	High	IsMasterProtein	WP_009974170.1	MULTISPECIES: aminodeoxychorismate/anthranilate synthase component II [Mycobacterium avium complex (MAC)]	0	13.718	27	3	8	3	1	228	24.6	6.33		15.92		3	High
FALSE	High	IsMasterProtein	WP_062887720.1	MCE family protein [Mycobacterium avium]	0	13.7	17	4	6	2	1	434	46	6.16		10.73		4	High
FALSE	High	IsMasterProtein	WP_033720047.1	DNA polymerase III subunit alpha [Mycobacterium avium]	0	13.7	5	4	6	4	1	1177	128.8	5.9		9.57		4	High
FALSE	High	IsMasterProtein	WP_023895857.1	manganese-exporting P-type ATPase CtpC [Mycobacterium avium]	0	13.668	7	3	4	3	1	726	77.2	7.14		9.98		3	High
FALSE	High	IsMasterProtein	WP_071321359.1	DUF4185 domain-containing protein [Mycobacterium avium]	0	13.652	8	3	4	3	1	535	56.8	4.97		9.75		3	High
FALSE	High	IsMasterProtein	WP_044544337.1	hypothetical protein [Mycobacterium avium]	0	13.651	12	4	7	4	1	348	38.5	4.86		12.15		4	High
FALSE	High	IsMasterProtein	WP_009979287.1	MULTISPECIES: STAS domain-containing protein [Mycobacterium avium complex (MAC)]	0	13.644	37	4	8	4	1	146	16.1	6.43	126.52	11.66	1	3	High
FALSE	High	IsMasterProtein	WP_033718317.1	ketoacyl-ACP synthase III [Mycobacterium avium]	0	13.605	8	2	7	2	1	328	34	5.15		13.86		2	High
FALSE	High	IsMasterProtein	WP_033719211.1	MULTISPECIES: NAD(P)/FAD-dependent oxidoreductase [Mycobacterium avium complex (MAC)]	0	13.599	15	4	12	4	1	524	55.7	5.43		19.96		4	High
FALSE	High	IsMasterProtein	WP_011724550.1	MULTISPECIES: decaprenyl diphosphate synthase [Mycobacterium avium complex (MAC)]	0	13.523	19	4	7	4	1	296	33.4	9.2		18.45		4	High
FALSE	High	IsMasterProtein	WP_003877146.1	MULTISPECIES: OB-fold nucleic acid binding domain-containing protein [Mycobacterium avium complex (MAC)]	0	13.493	18	3	12	3	1	331	36.2	5.17	1055.28	17.45	1	2	High
FALSE	High	IsMasterProtein	WP_003873385.1	MULTISPECIES: NAD-dependent epimerase/dehydratase family protein [Mycobacterium avium complex (MAC)]	0	13.488	21	4	13	4	1	327	34.1	5.47		31.43		4	High
FALSE	High	IsMasterProtein	WP_003879313.1	MULTISPECIES: hypothetical protein [Mycobacterium avium complex (MAC)]	0	13.462	20	4	11	4	1	267	29.7	5.41		21		4	High
FALSE	High	IsMasterProtein	WP_009978046.1	MULTISPECIES: DUF1802 family protein [Mycobacterium avium complex (MAC)]	0	13.443	23	2	3	2	1	186	20.2	7.25		9.84		2	High
FALSE	High	IsMasterProtein	WP_009975009.1	cytochrome P450 [Mycobacterium avium]	0	13.442	10	3	6	2	1	414	45.7	5.5		17.24		3	High
FALSE	High	IsMasterProtein	WP_009976564.1	MULTISPECIES: cell division protein FtsQ/DivIB [Mycobacterium avium complex (MAC)]	0	13.44	28	4	13	4	1	314	33.4	9.63	89.56	31.38	1	3	High
FALSE	High	IsMasterProtein	WP_011723991.1	patatin-like phospholipase family protein [Mycobacterium avium]	0	13.4	19	4	6	4	1	289	29.5	5		15.98		4	High
FALSE	High	IsMasterProtein	WP_011723369.1	MULTISPECIES: WXG100 family type VII secretion target [Mycobacterium avium complex (MAC)]	0	13.372	31	2	20	2	1	104	10.8	5.62		59.66		2	High
FALSE	High	IsMasterProtein	WP_003874803.1	MULTISPECIES: MoxR family ATPase [Mycobacterium avium complex (MAC)]	0	13.355	13	3	11	3	1	325	35.6	6.54		26.64		3	High
FALSE	High	IsMasterProtein	WP_033717912.1	mycofactocin-coupled SDR family oxidoreductase [Mycobacterium avium]	0	13.352	16	4	32	2	1	273	28.7	5.12		77.13		4	High
FALSE	High	IsMasterProtein	WP_003874361.1	MULTISPECIES: hypothetical protein [Mycobacterium avium complex (MAC)]	0	13.315	20	4	15	4	1	250	27.2	5.1		21.51		4	High
FALSE	High	IsMasterProtein	WP_033719669.1	TIGR03617 family F420-dependent LLM class oxidoreductase [Mycobacterium avium]	0	13.276	13	3	15	3	1	341	37	5.53		29.93		3	High
FALSE	High	IsMasterProtein	WP_033718191.1	MULTISPECIES: Holliday junction resolvase RuvX [Mycobacterium avium complex (MAC)]	0	13.266	20	2	8	2	1	167	17.8	10.96		24.36		2	High
FALSE	High	IsMasterProtein	WP_076220988.1	MULTISPECIES: 3-carboxyethylcatechol 2,3-dioxygenase [Mycobacterium avium complex (MAC)]	0	13.257	11	3	7	3	1	316	33.7	6.52		16.57		3	High
FALSE	High	IsMasterProtein	WP_003875625.1	MULTISPECIES: mycobilin-forming heme oxygenase MhuD [Mycobacterium]	0	13.252	39	2	12	2	1	106	11.5	5.69		37.65		2	High
FALSE	High	IsMasterProtein	WP_033719302.1	MULTISPECIES: acyl-CoA/acyl-ACP dehydrogenase [Mycobacterium avium complex (MAC)]	0	13.236	16	3	6	3	1	356	36.8	4.96		14.63		3	High
FALSE	High	IsMasterProtein	WP_009976625.1	MULTISPECIES: tRNA (adenine(58)-N(1))-methyltransferase TrmI [Mycobacterium avium complex (MAC)]	0	13.221	12	2	9	2	1	281	30.5	7.28		27.32		2	High
FALSE	High	IsMasterProtein	WP_019733103.1	MULTISPECIES: bifunctional hydroxymethylpyrimidine kinase/phosphomethylpyrimidine kinase [Mycobacterium avium complex (MAC)]	0	13.205	11	2	14	2	1	282	29	5.86		26.66		2	High
FALSE	High	IsMasterProtein	WP_033712883.1	MULTISPECIES: enoyl-CoA hydratase/isomerase family protein [Mycobacterium avium complex (MAC)]	0	13.174	16	3	8	3	1	322	36.5	5.41		22.81		3	High
FALSE	High	IsMasterProtein	WP_062886235.1	nuclear transport factor 2 family protein [Mycobacterium avium]	0	13.158	39	4	14	4	1	127	13.9	4.82		43.16		4	High
FALSE	High	IsMasterProtein	WP_003879324.1	MULTISPECIES: glutamyl-tRNA reductase [Mycobacterium avium complex (MAC)]	0	13.157	9	3	8	3	1	459	47.9	6.02		21.84		3	High
FALSE	High	IsMasterProtein	WP_003872627.1	MULTISPECIES: elongation factor P [Mycobacterium avium complex (MAC)]	0	13.115	30	4	15	4	1	187	20.5	5.4		35.7		4	High
FALSE	High	IsMasterProtein	WP_023869392.1	ATP-binding cassette domain-containing protein [Mycobacterium avium]	0	13.106	4	3	10	2	1	865	91.9	9.26		27.76		3	High
FALSE	High	IsMasterProtein	WP_009975665.1	MULTISPECIES: ABC transporter family substrate-binding protein [Mycobacterium avium complex (MAC)]	0	13.042	8	3	10	3	1	558	59.5	6.11		27.36		3	High
FALSE	High	IsMasterProtein	WP_044543428.1	redoxin family protein [Mycobacterium avium]	0	13.03	26	3	12	3	1	222	23.2	8.56		17.01		3	High
FALSE	High	IsMasterProtein	WP_003874179.1	MULTISPECIES: DUF427 domain-containing protein [Mycobacterium avium complex (MAC)]	0	13.025	24	5	13	5	1	228	25.6	6.43		17.14		5	High
FALSE	High	IsMasterProtein	WP_033720527.1	polyprenyl synthetase family protein [Mycobacterium avium]	0	13.023	12	3	10	3	1	349	37.4	5.6		27.25		3	High
FALSE	High	IsMasterProtein	WP_071321376.1	DUF4245 domain-containing protein [Mycobacterium avium]	0	13.022	25	3	10	3	1	228	23.5	6.79		24.14		3	High
FALSE	High	IsMasterProtein	WP_033717910.1	ABC transporter ATP-binding protein/permease [Mycobacterium avium]	0	13.008	8	4	7	4	1	578	60.4	6.3		14.63		4	High
FALSE	High	IsMasterProtein	WP_033720373.1	MULTISPECIES: acyl-CoA dehydrogenase family protein [Mycobacterium avium complex (MAC)]	0	12.948	16	4	12	4	1	385	42.2	5.44		13.26		4	High
FALSE	High	IsMasterProtein	WP_011724811.1	MULTISPECIES: pyrazinamidase PncA [Mycobacterium avium complex (MAC)]	0	12.917	23	3	9	3	1	186	19.7	4.77		25.14		3	High
FALSE	High	IsMasterProtein	WP_044544144.1	ribosomal protein S18-alanine N-acetyltransferase [Mycobacterium avium]	0	12.916	28	4	6	4	1	156	17.3	7.5	616.36	7.78	2	2	High
FALSE	High	IsMasterProtein	WP_071321536.1	bifunctional pyr operon transcriptional regulator/uracil phosphoribosyltransferase PyrR [Mycobacterium avium]	0	12.913	21	3	25	3	1	190	20.1	6.13		61.5		3	High
FALSE	High	IsMasterProtein	WP_003874513.1	MULTISPECIES: Lrp/AsnC family transcriptional regulator [Mycobacterium avium complex (MAC)]	0	12.902	31	4	5	4	1	150	16.6	5.59		9.17		4	High
FALSE	High	IsMasterProtein	WP_071321425.1	DUF1906 domain-containing protein [Mycobacterium avium]	0	12.892	10	2	7	2	1	271	28.5	6.06		22.24		2	High
FALSE	High	IsMasterProtein	WP_071321383.1	pyruvate, phosphate dikinase [Mycobacterium avium]	0	12.861	10	4	5	4	1	521	55.8	5.72		14.19		4	High
FALSE	High	IsMasterProtein	WP_023867888.1	VOC family protein [Mycobacterium avium]	0	12.859	35	3	18	3	1	193	20.9	6.64	53.4	35.27	1	2	High
FALSE	High	IsMasterProtein	WP_023868653.1	P1 family peptidase [Mycobacterium avium]	0	12.847	9	3	8	3	1	346	34.5	4.84		25.59		3	High
FALSE	High	IsMasterProtein	WP_003875614.1	MULTISPECIES: type III pantothenate kinase [Mycobacterium avium complex (MAC)]	0	12.822	15	3	8	3	1	271	29	6.44		26.7		3	High
FALSE	High	IsMasterProtein	WP_023869591.1	16S rRNA (adenine(1518)-N(6)/adenine(1519)-N(6))-dimethyltransferase RsmA [Mycobacterium avium]	0	12.797	11	4	8	4	1	313	34.8	10.39		23.22		4	High
FALSE	High	IsMasterProtein	WP_003876172.1	MULTISPECIES: hypothetical protein [Mycobacterium avium complex (MAC)]	0	12.787	29	4	9	4	1	262	29.8	6.7	39.85	19.53	1	3	High
FALSE	High	IsMasterProtein	WP_019733022.1	MULTISPECIES: SDR family oxidoreductase [Mycobacterium avium complex (MAC)]	0	12.776	17	3	8	3	1	285	30	5.82		23.64		3	High
FALSE	High	IsMasterProtein	WP_033712670.1	MULTISPECIES: TetR/AcrR family transcriptional regulator [Mycobacterium avium complex (MAC)]	0	12.762	21	3	12	3	1	216	23.4	8.97		25.52		3	High
FALSE	High	IsMasterProtein	WP_033718270.1	ferrochelatase [Mycobacterium avium]	0	12.748	11	3	12	3	1	336	36.3	6.46		31.71		3	High
FALSE	High	IsMasterProtein	WP_023868398.1	MULTISPECIES: ribosome maturation factor RimP [Mycobacterium avium complex (MAC)]	0	12.747	21	3	13	3	1	178	19.2	5.02		37.37		3	High
FALSE	High	IsMasterProtein	WP_003872980.1	MULTISPECIES: ferredoxin [Mycobacterium avium complex (MAC)]	0	12.733	100	3	26	3	1	66	7.2	4.22		33.68		3	High
FALSE	High	IsMasterProtein	WP_033725564.1	FUSC family protein [Mycobacterium avium]	0	12.726	6	4	9	4	1	727	77.2	9.94		6.84		4	High
FALSE	High	IsMasterProtein	WP_003875325.1	MULTISPECIES: TetR/AcrR family transcriptional regulator [Mycobacterium avium complex (MAC)]	0	12.723	25	4	8	4	1	205	22.7	6.7	461.92	12.87	1	3	High
FALSE	High	IsMasterProtein	WP_003872387.1	hypothetical protein [Mycobacterium avium]	0	12.669	22	2	8	2	1	115	11.9	6.9		13.19		2	High
FALSE	High	IsMasterProtein	WP_033717647.1	TIGR01777 family oxidoreductase [Mycobacterium avium]	0	12.661	11	4	9	4	1	451	48.8	10.13		22.58		4	High
FALSE	High	IsMasterProtein	WP_033711482.1	MULTISPECIES: inositol monophosphatase [Mycobacterium avium complex (MAC)]	0	12.634	14	4	11	4	1	266	27.5	5.44		31.97		4	High
FALSE	High	IsMasterProtein	WP_003873049.1	MULTISPECIES: response regulator transcription factor [Mycobacterium avium complex (MAC)]	0	12.634	32	4	4	4	1	217	22.8	6.13		9.47		4	High
FALSE	High	IsMasterProtein	WP_023861698.1	MULTISPECIES: enoyl-CoA hydratase/isomerase family protein [Mycobacterium avium complex (MAC)]	0	12.627	13	4	10	4	1	290	32.1	5.53		23.88		4	High
FALSE	High	IsMasterProtein	WP_003876052.1	MULTISPECIES: acyltransferase family protein [Mycobacterium avium complex (MAC)]	0	12.624	18	4	8	4	1	269	29.5	5.69		12.01		4	High
FALSE	High	IsMasterProtein	WP_003878881.1	MULTISPECIES: metal-dependent hydrolase [Mycobacterium avium complex (MAC)]	0	12.615	14	3	6	3	1	302	34.4	7.08		14.97		3	High
FALSE	High	IsMasterProtein	WP_009975825.1	MULTISPECIES: acyl-CoA dehydrogenase family protein [Mycobacterium avium complex (MAC)]	0	12.61	11	4	7	4	1	413	44.7	5.53		17.18		4	High
FALSE	High	IsMasterProtein	WP_011724280.1	MULTISPECIES: hypothetical protein [Mycobacterium avium complex (MAC)]	0	12.584	23	3	9	3	1	141	14.9	9.8		25.08		3	High
FALSE	High	IsMasterProtein	WP_033719063.1	CoA transferase [Mycobacterium avium]	0	12.584	14	4	11	4	1	346	36.5	5.66		26.86		4	High
FALSE	High	IsMasterProtein	WP_033719059.1	thiolase family protein [Mycobacterium avium]	0	12.574	20	3	6	3	1	379	39.2	5.54		8.56		3	High
FALSE	High	IsMasterProtein	WP_033719193.1	MULTISPECIES: cytochrome P450 [Mycobacterium avium complex (MAC)]	0	12.565	12	4	6	4	1	411	44.4	5.11		10.07		4	High
FALSE	High	IsMasterProtein	WP_033719586.1	ribosome silencing factor [Mycobacterium avium]	0	12.562	16	3	10	3	1	131	14.4	4.73		32.62		3	High
FALSE	High	IsMasterProtein	WP_009978777.1	MULTISPECIES: PH domain-containing protein [Mycobacterium avium complex (MAC)]	0	12.549	34	4	17	4	1	172	19.6	7.12		40.75		4	High
FALSE	High	IsMasterProtein	WP_033724353.1	alpha/beta hydrolase [Mycobacterium avium]	0	12.531	25	3	6	3	1	183	19.4	6.19		14.66		3	High
FALSE	High	IsMasterProtein	WP_011724817.1	MULTISPECIES: EfeM/EfeO family lipoprotein [Mycobacterium avium complex (MAC)]	0	12.526	10	3	9	3	1	391	40.8	5.03		29.37		3	High
FALSE	High	IsMasterProtein	WP_033718987.1	FAD-dependent oxidoreductase [Mycobacterium avium]	0	12.517	10	4	9	4	1	566	59.8	7.27		14.91		4	High
FALSE	High	IsMasterProtein	WP_033713062.1	MULTISPECIES: LamB/YcsF family protein [Mycobacterium avium complex (MAC)]	0	12.505	12	3	9	3	1	252	26.2	5.64		25.31		3	High
FALSE	High	IsMasterProtein	WP_003875478.1	MULTISPECIES: hypothetical protein [Mycobacterium avium complex (MAC)]	0	12.503	33	4	10	4	1	110	12.2	5.08		16.95		4	High
FALSE	High	IsMasterProtein	WP_023869871.1	MBL fold metallo-hydrolase [Mycobacterium avium]	0	12.484	15	3	10	3	1	267	28.9	5.17	1556.93	12.76	1	2	High
FALSE	High	IsMasterProtein	WP_033717945.1	LLM class flavin-dependent oxidoreductase [Mycobacterium avium]	0	12.468	12	3	13	3	1	283	31.1	6.89		26.81		3	High
FALSE	High	IsMasterProtein	WP_033717688.1	alpha/beta fold hydrolase [Mycobacterium avium]	0	12.44	15	3	15	3	1	305	31.5	5.86		39.84		3	High
FALSE	High	IsMasterProtein	WP_003873729.1	MULTISPECIES: DUF2505 domain-containing protein [Mycobacterium avium complex (MAC)]	0	12.43	14	2	15	2	1	174	18.6	4.81		35.12		2	High
FALSE	High	IsMasterProtein	WP_009974843.1	MULTISPECIES: mammalian cell entry protein [Mycobacterium avium complex (MAC)]	0	12.416	21	2	8	2	1	163	18.3	9.94		12.27		2	High
FALSE	High	IsMasterProtein	WP_019733669.1	DUF2017 domain-containing protein [Mycobacterium avium]	0	12.391	20	2	8	2	1	195	21.4	4.94		27.24		2	High
FALSE	High	IsMasterProtein	WP_033711693.1	MULTISPECIES: acyl-CoA/acyl-ACP dehydrogenase [Mycobacterium avium complex (MAC)]	0	12.372	8	4	9	4	1	378	39.6	6.54		23.19		4	High
FALSE	High	IsMasterProtein	WP_031354264.1	alpha/beta hydrolase [Mycobacterium avium]	0	12.368	15	3	8	3	1	251	27.9	6.09		17.7		3	High
FALSE	High	IsMasterProtein	WP_003878191.1	MULTISPECIES: PucR family transcriptional regulator [Mycobacterium avium complex (MAC)]	0	12.367	17	4	7	4	1	441	46.9	5.97		12.98		4	High
FALSE	High	IsMasterProtein	WP_071321503.1	hypothetical protein [Mycobacterium avium]	0	12.362	7	4	4	4	1	777	82	5.26		9.9		4	High
FALSE	High	IsMasterProtein	WP_023873710.1	MULTISPECIES: dihydrodipicolinate reductase [Mycobacterium avium complex (MAC)]	0	12.358	15	3	7	3	1	360	38.9	5.33		18.91		3	High
FALSE	High	IsMasterProtein	WP_003872898.1	MULTISPECIES: VOC family protein [Mycobacterium avium complex (MAC)]	0	12.325	27	3	8	3	1	158	16.6	4.77		20.78		3	High
FALSE	High	IsMasterProtein	WP_009977925.1	MULTISPECIES: CBS domain-containing protein [Mycobacterium avium complex (MAC)]	0	12.293	23	4	9	4	1	147	15.6	5.35		15.15		4	High
FALSE	High	IsMasterProtein	WP_033717892.1	methylmalonyl-CoA epimerase [Mycobacterium avium]	0	12.275	40	5	13	5	1	154	16.7	5.17	209.26	18.42	1	4	High
FALSE	High	IsMasterProtein	WP_019733321.1	MULTISPECIES: acyl-CoA dehydrogenase [Mycobacterium avium complex (MAC)]	0	12.242	14	4	6	4	1	301	31.6	5.22		8.94		4	High
FALSE	High	IsMasterProtein	WP_003875237.1	MULTISPECIES: DUF3039 domain-containing protein [Mycobacterium avium complex (MAC)]	0	12.202	57	3	9	3	1	79	8.7	7.24		19.42		3	High
FALSE	High	IsMasterProtein	WP_011725553.1	MULTISPECIES: APC family permease [Mycobacterium avium complex (MAC)]	0	12.196	6	3	10	3	1	664	71.8	9.74		28.87		3	High
FALSE	High	IsMasterProtein	WP_033719176.1	ergothioneine biosynthesis glutamate--cysteine ligase EgtA [Mycobacterium avium]	0	12.194	14	3	6	3	1	436	46.1	6.15		15.6		3	High
FALSE	High	IsMasterProtein	WP_011723531.1	MULTISPECIES: sensor domain-containing protein [Mycobacterium avium complex (MAC)]	0	12.193	22	3	15	3	1	220	22.9	5.3		37.35		3	High
FALSE	High	IsMasterProtein	WP_033717443.1	molybdopterin oxidoreductase family protein [Mycobacterium avium]	0	12.188	9	4	8	4	1	745	81.1	6.33		14.89		4	High
FALSE	High	IsMasterProtein	WP_023864166.1	MULTISPECIES: amidohydrolase family protein [Mycobacterium avium complex (MAC)]	0	12.179	13	4	5	4	1	275	30.6	6.02		9.84		4	High
FALSE	High	IsMasterProtein	WP_170924260.1	MULTISPECIES: L,D-transpeptidase family protein [Mycobacterium avium complex (MAC)]	0	12.176	11	3	7	3	1	459	48.4	6.29		24.16		3	High
FALSE	High	IsMasterProtein	WP_033721182.1	MULTISPECIES: deoxyribose-phosphate aldolase [Mycobacterium avium complex (MAC)]	0	12.163	12	2	9	2	1	223	21.8	5.55		21.56		2	High
FALSE	High	IsMasterProtein	WP_033712509.1	MULTISPECIES: nuclear transport factor 2 family protein [Mycobacterium avium complex (MAC)]	0	12.151	22	3	7	3	1	156	16.8	6.43		17.16		3	High
FALSE	High	IsMasterProtein	WP_009979397.1	MULTISPECIES: hypothetical protein [Mycobacterium avium complex (MAC)]	0	12.146	24	3	8	3	1	176	18.2	6.52		18.08		3	High
FALSE	High	IsMasterProtein	WP_011723615.1	MULTISPECIES: hypothetical protein [Mycobacterium avium complex (MAC)]	0	12.132	28	3	10	3	1	196	20.8	6.28		29.77		3	High
FALSE	High	IsMasterProtein	WP_003873045.1	MULTISPECIES: alpha/beta hydrolase [Mycobacterium avium complex (MAC)]	0	12.12	15	3	8	3	1	287	31.7	6.18		26.48		3	High
FALSE	High	IsMasterProtein	WP_033718048.1	23S rRNA (adenine(2503)-C(2))-methyltransferase RlmN [Mycobacterium avium]	0	12.089	14	4	8	4	1	364	39.4	9.09		18.82		4	High
FALSE	High	IsMasterProtein	WP_009974686.1	MULTISPECIES: TIGR03086 family protein [Mycobacterium avium complex (MAC)]	0	12.05	12	3	18	3	1	203	22.1	6.34		24.13		3	High
FALSE	High	IsMasterProtein	WP_033718822.1	acyl-CoA dehydrogenase [Mycobacterium avium]	0	12.042	4	3	8	3	1	741	78.5	5.69		21.72		3	High
FALSE	High	IsMasterProtein	WP_003872684.1	MULTISPECIES: Holliday junction branch migration DNA helicase RuvB [Mycobacterium avium complex (MAC)]	0	12.025	14	4	5	4	1	351	37.2	5.39		13.24		4	High
FALSE	High	IsMasterProtein	WP_019732710.1	MULTISPECIES: acyl-CoA dehydrogenase family protein [Mycobacterium avium complex (MAC)]	0	12.008	14	4	5	3	1	397	43.6	5.74		5.31		4	High
FALSE	High	IsMasterProtein	WP_003878970.1	MULTISPECIES: hypothetical protein [Mycobacterium avium complex (MAC)]	0	11.989	18	3	32	3	1	145	15.6	5.19		77.15		3	High
FALSE	High	IsMasterProtein	WP_023862089.1	MULTISPECIES: pirin family protein [Mycobacterium avium complex (MAC)]	0	11.967	9	2	11	2	1	330	35.5	7.03		42.79		2	High
FALSE	High	IsMasterProtein	WP_033712789.1	MULTISPECIES: phosphoribosyltransferase [Mycobacterium avium complex (MAC)]	0	11.946	15	3	10	3	1	229	24.5	5.52		21.89		3	High
FALSE	High	IsMasterProtein	WP_170924213.1	MULTISPECIES: amidohydrolase [Mycobacterium avium complex (MAC)]	0	11.925	9	3	8	3	1	538	56.2	6.19		24.26		3	High
FALSE	High	IsMasterProtein	WP_033719477.1	apolipoprotein N-acyltransferase [Mycobacterium avium]	0	11.908	7	3	7	3	1	627	66.5	7.9		17.77		3	High
FALSE	High	IsMasterProtein	WP_009977138.1	MULTISPECIES: acyl-CoA dehydrogenase family protein [Mycobacterium avium complex (MAC)]	0	11.906	11	5	5	5	1	392	43.8	6.06		8.25		5	High
FALSE	High	IsMasterProtein	WP_031353948.1	histidine phosphatase family protein [Mycobacterium avium]	0	11.901	22	3	6	3	1	167	17.6	6.93		16.17		3	High
FALSE	High	IsMasterProtein	WP_009977666.1	MULTISPECIES: DNA-directed RNA polymerase subunit omega [Mycobacterium avium complex (MAC)]	0	11.88	21	2	26	2	1	108	11.7	4.56		63.64		2	High
FALSE	High	IsMasterProtein	WP_003876509.1	MULTISPECIES: bifunctional nuclease family protein [Mycobacterium]	0	11.86	21	3	14	3	1	164	18	4.53		38.05		3	High
FALSE	High	IsMasterProtein	WP_031344267.1	shikimate kinase [Mycobacterium avium]	0	11.8	27	3	4	3	1	176	18.8	10.15		13		3	High
FALSE	High	IsMasterProtein	WP_011725120.1	MULTISPECIES: TetR/AcrR family transcriptional regulator [Mycobacterium avium complex (MAC)]	0	11.793	14	2	12	2	1	227	24.8	5.34		20.11		2	High
FALSE	High	IsMasterProtein	WP_033718316.1	MULTISPECIES: cytochrome c biogenesis protein ResB [Mycobacterium avium complex (MAC)]	0	11.789	7	3	4	3	1	546	59.2	9.19		4.05		3	High
FALSE	High	IsMasterProtein	WP_023873928.1	glutamine amidotransferase [Mycobacterium avium]	0	11.774	16	3	9	3	1	235	24.7	5.85		26.62		3	High
FALSE	High	IsMasterProtein	WP_003875071.1	ribosome maturation factor RimM [Mycobacterium avium]	0	11.765	24	4	12	4	1	175	18.5	4.79		26.63		4	High
FALSE	High	IsMasterProtein	WP_062886444.1	adenylate/guanylate cyclase domain-containing protein [Mycobacterium avium]	0	11.753	9	3	7	3	1	385	41.5	5.41		18.1		3	High
FALSE	High	IsMasterProtein	WP_033719044.1	NAD(P)-dependent oxidoreductase [Mycobacterium avium]	0	11.736	15	3	5	3	1	271	27.3	5.19		6.77		3	High
FALSE	High	IsMasterProtein	WP_031354230.1	OB-fold domain-containing protein [Mycobacterium avium]	0	11.723	27	2	7	2	1	137	14.8	4.72		18.86		2	High
FALSE	High	IsMasterProtein	WP_033719707.1	nitrite/sulfite reductase [Mycobacterium avium]	0	11.668	8	3	8	3	1	555	62	6.01		13		3	High
FALSE	High	IsMasterProtein	WP_033711569.1	MULTISPECIES: thymidine phosphorylase [Mycobacterium avium complex (MAC)]	0	11.663	12	3	6	3	1	427	44	5.53		20.52		3	High
FALSE	High	IsMasterProtein	WP_003873066.1	MULTISPECIES: hypothetical protein [Mycobacterium avium complex (MAC)]	0	11.652	10	4	8	4	1	525	57.3	4.91		6.69		4	High
FALSE	High	IsMasterProtein	WP_033718141.1	MULTISPECIES: hypothetical protein [Mycobacterium avium complex (MAC)]	0	11.639	16	2	7	2	1	99	10.2	5.26		13.21		2	High
FALSE	High	IsMasterProtein	WP_003878132.1	MULTISPECIES: 1-acyl-sn-glycerol-3-phosphate acyltransferase [Mycobacterium avium complex (MAC)]	0	11.636	13	3	9	3	1	241	26.2	9.55		13.99		3	High
FALSE	High	IsMasterProtein	WP_033721279.1	MULTISPECIES: acyl-CoA dehydrogenase family protein [Mycobacterium avium complex (MAC)]	0	11.589	12	3	7	2	1	391	42.8	5.59		14.97		3	High
FALSE	High	IsMasterProtein	WP_019734282.1	MULTISPECIES: polyprenol monophosphomannose synthase [Mycobacterium avium complex (MAC)]	0	11.589	26	4	10	4	1	267	29.3	7.96	722.15	5.45	1	3	High
FALSE	High	IsMasterProtein	WP_023873943.1	MULTISPECIES: septum formation initiator family protein [Mycobacterium avium complex (MAC)]	0	11.584	13	3	7	3	1	225	23.9	10.54		17.63		3	High
FALSE	High	IsMasterProtein	WP_033719487.1	MULTISPECIES: SDR family NAD(P)-dependent oxidoreductase [Mycobacterium avium complex (MAC)]	0	11.583	18	3	10	3	1	249	25.7	10.07		15.81		3	High
FALSE	High	IsMasterProtein	WP_023870868.1	MULTISPECIES: hypothetical protein [Mycobacterium avium complex (MAC)]	0	11.573	26	3	9	3	1	145	17	10.21		26.41		3	High
FALSE	High	IsMasterProtein	WP_033721129.1	galactokinase [Mycobacterium avium]	0	11.571	12	3	8	3	1	363	37.5	6.44		16.57		3	High
FALSE	High	IsMasterProtein	WP_031354229.1	MogA/MoaB family molybdenum cofactor biosynthesis protein [Mycobacterium avium]	0	11.569	15	3	19	3	1	160	16.4	4.84		46.71		3	High
FALSE	High	IsMasterProtein	WP_023861460.1	NAD(P)/FAD-dependent oxidoreductase [Mycobacterium avium]	0	11.562	9	3	6	3	1	495	55.6	7.34		11.17		3	High
FALSE	High	IsMasterProtein	WP_009975001.1	MULTISPECIES: coniferyl-alcohol dehydrogenase [Mycobacterium avium complex (MAC)]	0	11.56	12	2	6	2	1	275	29.1	4.94		20.84		2	High
FALSE	High	IsMasterProtein	WP_009979370.1	TetR/AcrR family transcriptional regulator [Mycobacterium avium]	0	11.556	21	3	9	3	1	198	21	7.66		24.68		3	High
FALSE	High	IsMasterProtein	WP_011725947.1	MULTISPECIES: rubredoxin [Mycobacterium avium complex (MAC)]	0	11.548	91	3	10	3	1	57	6.4	4.42		16.04		3	High
FALSE	High	IsMasterProtein	WP_033719154.1	WhiB family transcriptional regulator [Mycobacterium avium]	0	11.531	19	2	9	2	1	116	12.9	9.99		29.07		2	High
FALSE	High	IsMasterProtein	WP_023861470.1	hypothetical protein [Mycobacterium avium]	0	11.53	19	3	13	3	1	195	20.3	9.32		34.24		3	High
FALSE	High	IsMasterProtein	WP_033719904.1	sulfate/molybdate ABC transporter ATP-binding protein [Mycobacterium avium]	0	11.524	13	4	7	4	1	371	39.1	10.04		10.54		4	High
FALSE	High	IsMasterProtein	WP_009979323.1	MULTISPECIES: DUF445 domain-containing protein [Mycobacterium avium complex (MAC)]	0	11.511	8	3	7	3	1	436	48.5	6.71		18.46		3	High
[truncated: 970 more rows]

## Sheet: B
Supplementary File 2B: Peptides identifed from the database search of DDA raw data against M. avium proteome
Checked	Confidence	Sequence	Annotated Sequence	Modifications	Modifications (all possible sites)	Modifications in Master Proteins	Qvality PEP	Qvality q-value	# Protein Groups	# Proteins	# PSMs	Master Protein Accessions	Positions in Master Proteins	# Missed Cleavages	Theo. MH+ [Da]	Found in Sample: [S1] F1: Sample, Proteome_search	Confidence (by Search Engine): MS Amanda 2.0	Confidence (by Search Engine): Sequest HT	Charge (by Search Engine): MS Amanda 2.0	Charge (by Search Engine): Sequest HT	m/z [Da] (by Search Engine): MS Amanda 2.0	m/z [Da] (by Search Engine): Sequest HT	RT [min] (by Search Engine): MS Amanda 2.0	RT [min] (by Search Engine): Sequest HT	Percolator q-Value (by Search Engine): MS Amanda 2.0	Percolator q-Value (by Search Engine): Sequest HT	Percolator PEP (by Search Engine): MS Amanda 2.0	Percolator PEP (by Search Engine): Sequest HT	XCorr (by Search Engine): Sequest HT	Amanda Score (by Search Engine): MS Amanda 2.0	CharmeRT Combined Score (by Search Engine): MS Amanda 2.0
FALSE	High	AAAAAADRFLMGATALPAPVKPTAVPLQ	[R].AAAAAADRFLMGATALPAPVKPTAVPLQ.[-]				1.18585e-06	0	1	1	7	WP_003872116.1	WP_003872116.1 [464-491]	1	2719.5	High	n/a	High		3		907.169		85.4126		0		3.714e-06	5.25
FALSE	High	ISGLPVVDDSGALVGIITNR	[R].ISGLPVVDDSGALVGIITNR.[D]				3.69957e-07	0	1	1	9	WP_023868088.1	WP_023868088.1 [154-173]	0	1996.11	High	n/a	High		2		998.557		101.032		0		1.618e-06	3.17
FALSE	High	ISGNRFTGMLVALPVDHDDPLER	[R].ISGNRFTGMLVALPVDHDDPLER.[V]				1.70033e-06	0	1	1	3	WP_011726348.1	WP_011726348.1 [300-322]	1	2552.29	High	n/a	High		4		638.828		77.4021		0		4.809e-06	4.43
FALSE	High	ISGNVSADAVNK	[R].ISGNVSADAVNK.[I]				2.08687e-05	0	1	1	26	WP_003877628.1	WP_003877628.1 [166-177]	0	1174.61	High	n/a	High		2		587.807		11.7668		6.64e-05		0.0001302	3.71
FALSE	High	ISGTNGFDSDPNCTLR	[R].ISGTNGFDSDPNCTLR.[E]	1xCarbamidomethyl [C13]	1xCarbamidomethyl [C13]		6.1854e-05	0	1	1	3	WP_033719167.1	WP_033719167.1 [131-146]	0	1753.78	High	n/a	High		2		877.396		37.379		0		5.789e-05	1.95
FALSE	High	LSGTTGLGQVWR	[R].LSGTTGLGQVWR.[C]				9.20401e-06	0	1	1	2	WP_009979890.1	WP_009979890.1 [34-45]	0	1274.69	High	n/a	High		2		637.847		48.2478		0		1.594e-05	3.6
FALSE	High	ISGVLINLQPDRAAAK	[R].ISGVLINLQPDRAAAK.[A]				2.78512e-07	0	1	1	5	WP_011724115.1	WP_011724115.1 [536-551]	1	1665.96	High	n/a	High		3		555.993		48.2161		0		2.499e-06	4.48
FALSE	High	ISGVTDHLADDDEHALR	[R].ISGVTDHLADDDEHALR.[I]				2.02999e-09	0	1	1	21	WP_031353972.1	WP_031353972.1 [235-251]	0	1863.88	High	n/a	High		4		466.726		30.3471		0		1.328e-07	6.01
FALSE	High	ISGVTDHLADDDEHALRIVR	[R].ISGVTDHLADDDEHALRIVR.[S]				1.1788e-05	0	1	1	10	WP_031353972.1	WP_031353972.1 [235-254]	1	2232.14	High	n/a	High		4		558.79		46.7909		0		2.397e-05	4.33
FALSE	High	ISGVTEPGELSVHYPFPIKDLVAIDDALK	[R].ISGVTEPGELSVHYPFPIKDLVAIDDALK.[F]				2.72495e-07	0	1	1	6	WP_019733394.1	WP_019733394.1 [26-54]	1	3123.66	High	n/a	High		4		781.671		101.1		0		4.333e-06	4.69
FALSE	High	ISHADELLPTLR	[R].ISHADELLPTLR.[A]				4.3966e-06	0	1	1	20	WP_009979643.1	WP_009979643.1 [503-514]	0	1364.75	High	n/a	High		2		682.88		43.9874		0		9.449e-06	3.52
FALSE	High	ISHVLNYDIPHDTESYVHR	[R].ISHVLNYDIPHDTESYVHR.[I]				2.23054e-07	0	1	1	4	WP_011724115.1	WP_011724115.1 [321-339]	0	2295.12	High	n/a	High		4		574.534		44.3014		0		1.126e-06	4.96
FALSE	High	LSKLSAEQVTATELAGEPITAK	[R].LSKLSAEQVTATELAGEPITAK.[L]				2.7193e-06	0	1	1	11	WP_033719436.1	WP_033719436.1 [463-484]	1	2257.23	High	n/a	High		3		753.081		58.929		0		6.718e-06	3.77
FALSE	High	ISKLVDAGVNLAGVAR	[R].ISKLVDAGVNLAGVAR.[I]				7.03104e-06	0	1	1	3	WP_003874674.1	WP_003874674.1 [66-81]	1	1582.93	High	n/a	High		3		528.314		54.009		0		1.317e-05	3.67
FALSE	High	ISKTQAVTSNLQR	[K].ISKTQAVTSNLQR.[E]				1.48789e-05	0	1	1	19	WP_019732185.1	WP_019732185.1 [250-262]	1	1445.81	High	n/a	High		3		482.607		13.8497		0		3.106e-05	3.66
FALSE	High	ISLADLIVLAGSAAVEK	[K].ISLADLIVLAGSAAVEK.[A]				1.43996e-05	0	1	1	10	WP_009976853.1	WP_009976853.1 [545-561]	0	1669.97	High	n/a	High		2		835.49		106.078		0		2.182e-05	3.49
FALSE	High	LSIHDQPNLGGSGGYSR	[R].LSIHDQPNLGGSGGYSR.[V]				1.96174e-05	0	1	1	16	WP_009974449.1	WP_009974449.1 [220-236]	0	1757.86	High	n/a	High		3		586.623		34.4842		0		4.209e-05	3.53
FALSE	High	ISLHNDPPVTPEEPLRNISVAATR	[R].ISLHNDPPVTPEEPLRNISVAATR.[K]				4.49367e-06	0	1	1	2	WP_033718322.1	WP_033718322.1 [430-453]	1	2626.39	High	n/a	High		4		657.353		55.4385		0		5.14e-05	3.13
FALSE	High	LSIIDIAHSHQPLR	[R].LSIIDIAHSHQPLR.[W]				7.13415e-06	0	1	1	3	WP_033713328.1	WP_033713328.1 [53-66]	0	1599.9	High	n/a	High		4		400.73		50.9869		0		1.33e-05	3.77
FALSE	High	ISLLQGSQLSK	[K].ISLLQGSQLSK.[V]				3.05713e-05	0	1	1	2	WP_042906624.1	WP_042906624.1 [66-76]	0	1173.68	High	n/a	High		2		587.346		41.6988		0		3.656e-05	3.15
FALSE	High	LSLPLAHPDLAGR	[R].LSLPLAHPDLAGR.[V]				3.02204e-06	0	1	1	6	WP_011726266.1	WP_011726266.1 [195-207]	0	1359.77	High	n/a	High		3		453.93		49.5741		0		2.096e-05	3.85
FALSE	High	LSLPTEANFYRPLIEHPK	[K].LSLPTEANFYRPLIEHPK.[V]				2.84071e-06	0	1	1	15	WP_011726574.1	WP_011726574.1 [215-232]	0	2125.14	High	n/a	High		4		532.041		66.9759		0		2.398e-05	4.28
FALSE	High	ISGLPIKTLTGDLTTTPATAAK	[K].ISGLPIKTLTGDLTTTPATAAK.[G]				5.12548e-08	0	1	1	7	WP_003877628.1	WP_003877628.1 [65-86]	1	2170.23	High	n/a	High		3		724.083		67.938		0		3.941e-07	4.49
FALSE	High	LSGLNQTLAAQR	[K].LSGLNQTLAAQR.[G]				1.46639e-05	0	1	1	2	WP_009978654.1	WP_009978654.1 [9-20]	0	1271.71	High	n/a	High		2		636.357		31.6291		0		2.205e-05	3.2
FALSE	High	LSGLAGEYITPVPAQQR	[R].LSGLAGEYITPVPAQQR.[L]				1.5983e-06	0	1	1	13	WP_003875515.1	WP_003875515.1 [77-93]	0	1799.97	High	n/a	High		2		900.485		56.4311		0		6.651e-06	3.96
FALSE	High	LSGGQSYTATNLGELQK	[K].LSGGQSYTATNLGELQK.[S]				5.31267e-06	0	1	1	5	WP_019733855.1	WP_019733855.1 [265-281]	0	1766.89	High	n/a	High		2		883.95		45.0076		0		1.081e-05	2.69
FALSE	High	LSAQVGAYHLMR	[R].LSAQVGAYHLMR.[T]				6.46646e-06	0	1	1	7	WP_033718082.1	WP_033718082.1 [140-151]	0	1345.7	High	n/a	High		3		449.24		38.2902		0		1.241e-05	4.26
FALSE	High	LSATLSQAPAR	[R].LSATLSQAPAR.[S]				5.81522e-05	0	1	1	1	WP_170924239.1	WP_170924239.1 [449-459]	0	1114.62	High	n/a	High		2		557.815		18.8829		0		5.566e-05	3.68
FALSE	High	LSAVAAALADAAR	[R].LSAVAAALADAAR.[N]				6.29869e-05	0	1	1	4	WP_044543528.1	WP_044543528.1 [460-472]	0	1199.67	High	n/a	High		3		400.563		55.3064		6.613e-05		8.578e-05	3.4
FALSE	High	LSDAERAGYDAPFPSDEYCAGPR	[R].LSDAERAGYDAPFPSDEYCAGPR.[A]	1xCarbamidomethyl [C19]	1xCarbamidomethyl [C19]		2.857e-07	0	1	1	3	WP_003874416.1	WP_003874416.1 [189-211]	1	2544.11	High	n/a	High		3		848.708		52.6864		0		1.345e-06	4.77
FALSE	High	LSDAWVWDMYRPAR	[R].LSDAWVWDMYRPAR.[F]				1.08811e-05	0	1	1	7	WP_003875077.1	WP_003875077.1 [61-74]	0	1765.85	High	n/a	High		3		589.287		77.9607		0		1.792e-05	3.64
FALSE	High	LSDEAAEELEKVINNFK	[K].LSDEAAEELEKVINNFK.[K]				1.68186e-06	0	1	1	2	WP_003877295.1	WP_003877295.1 [492-508]	1	1948.99	High	n/a	High		3		650.333		97.5536		0		4.771e-06	4.19
FALSE	High	LSDELGGGSMTGLPIIETK	[K].LSDELGGGSMTGLPIIETK.[A]				1.27801e-07	0	1	1	25	WP_003877295.1	WP_003877295.1 [315-333]	0	1917.98	High	n/a	High		2		959.496		75.7018		0		4.268e-06	4.6
FALSE	High	LSDGSEREVTIIDAFEAVGACAR	[K].LSDGSEREVTIIDAFEAVGACAR.[G]	1xCarbamidomethyl [C21]	1xCarbamidomethyl [C21]		6.69628e-07	0	1	1	4	WP_003874105.1	WP_003874105.1 [170-192]	1	2466.19	High	n/a	High		3		822.737		90.2603		0		2.474e-06	4.49
FALSE	High	LSDGVLGVREEYLAAAR	[R].LSDGVLGVREEYLAAAR.[Q]				3.986e-05	0	1	1	4	WP_009979776.1	WP_009979776.1 [227-243]	1	1818.97	High	n/a	High		3		606.995		56.0147		0		4.843e-05	3.48
FALSE	High	LSDQNLEHTVLGIFR	[R].LSDQNLEHTVLGIFR.[D]				5.60236e-07	0	1	1	6	WP_019732231.1	WP_019732231.1 [307-321]	0	1741.92	High	n/a	High		3		581.313		80.2662		0		3.67e-06	4.42
FALSE	High	LSLPTEANFYRPLIEHPKVMR	[K].LSLPTEANFYRPLIEHPKVMR.[V]				3.35848e-06	0	1	1	13	WP_011726574.1	WP_011726574.1 [215-235]	1	2511.35	High	n/a	High		5		503.077		69.2879		0		7.797e-06	5.44
FALSE	High	LSDSDAGEPQLYDLSAHTVWIGER	[R].LSDSDAGEPQLYDLSAHTVWIGER.[T]				1.61329e-07	0	1	1	3	WP_003872245.1	WP_003872245.1 [261-284]	0	2659.26	High	n/a	High		3		887.093		79.6775		0		8.953e-07	4.87
FALSE	High	LSEAHDVLLAALESAEKG	[R].LSEAHDVLLAALESAEKG.[-]				2.74916e-06	0	1	1	1	WP_003876314.1	WP_003876314.1 [44-61]	1	1852.97	High	n/a	High		3		618.328		82.0099		0		6.777e-06	4.29
FALSE	High	LSEKLGIPQISTGELFR	[K].LSEKLGIPQISTGELFR.[S]				1.41224e-06	0	1	1	5	WP_003873479.1	WP_003873479.1 [20-36]	1	1888.05	High	n/a	High		3		630.023		77.2451		0		4.215e-06	4.79
FALSE	High	ISELVGQGINLAGIAR	[R].ISELVGQGINLAGIAR.[I]				3.05522e-06	0	1	1	4	WP_003875976.1	WP_003875976.1 [62-77]	0	1610.92	High	n/a	High		2		805.966		74.9		0		7.303e-06	3.63
FALSE	High	LSEMMDHSDNVLAECIAR	[R].LSEMMDHSDNVLAECIAR.[E]	1xCarbamidomethyl [C15]	1xCarbamidomethyl [C15]		7.97472e-07	0	1	1	5	WP_023869854.1	WP_023869854.1 [289-306]	0	2090.93	High	n/a	High		3		697.648		56.2298		0		2.802e-06	3.32
FALSE	High	LSEPVAVVGMACR	[R].LSEPVAVVGMACR.[Y]	1xCarbamidomethyl [C12]	1xCarbamidomethyl [C12]		2.09447e-05	0	1	1	5	WP_071321438.1	WP_071321438.1 [45-57]	0	1388.7	High	n/a	High		2		694.856		48.2528		3.911e-05		7.77e-05	3.27
FALSE	High	ISESIKGVTEETTTGVLR	[K].ISESIKGVTEETTTGVLR.[L]				1.72253e-07	0	1	1	21	WP_003874564.1	WP_003874564.1 [209-226]	1	1920.03	High	n/a	High		3		640.681		50.5592		0		9.373e-07	4.88
FALSE	High	LSFPSAHATSTTAAAILLGR	[R].LSFPSAHATSTTAAAILLGR.[I]				2.03232e-06	0	1	1	2	WP_003872570.1	WP_003872570.1 [106-125]	0	1985.08	High	n/a	High		3		662.366		75.8165		0		1.23e-05	4.18
FALSE	High	LSGDEVKDVASELIR	[R].LSGDEVKDVASELIR.[R]				1.76534e-05	0	1	1	3	WP_003873645.1	WP_003873645.1 [36-50]	1	1630.86	High	n/a	High		3		544.293		71.6082		0		2.511e-05	3.05
FALSE	High	LSGDRNPLHSDPWFAR	[R].LSGDRNPLHSDPWFAR.[E]				1.34208e-06	0	1	1	21	WP_023874738.1	WP_023874738.1 [183-198]	1	1867.92	High	n/a	High		4		467.736		45.7269		0		4.058e-06	5.11
FALSE	High	LSGGLINLGESPR	[K].LSGGLINLGESPR.[A]				4.10283e-06	0	1	1	3	WP_023870083.1	WP_023870083.1 [150-162]	0	1312.72	High	n/a	High		2		656.864		49.9181		0		1.045e-05	3.92
FALSE	High	ISDVLLPFLVTR	[R].ISDVLLPFLVTR.[Q]				2.59573e-05	0	1	1	3	WP_003878078.1	WP_003878078.1 [137-148]	0	1372.82	High	n/a	High		2		686.913		96.1309		0		3.27e-05	3.84
FALSE	High	ISAPIFIVGQPR	[K].ISAPIFIVGQPR.[T]				1.57707e-05	0	1	1	5	WP_023873440.1	WP_023873440.1 [84-95]	0	1297.76	High	n/a	High		2		649.385		66.9851		0		3.115e-05	3.08
FALSE	High	LSIQQMVGFVR	[R].LSIQQMVGFVR.[A]				5.66932e-05	0	1	1	2	WP_033717945.1	WP_033717945.1 [200-210]	0	1277.7	High	n/a	High		2		639.355		81.22		0		5.476e-05	2.89
FALSE	High	LSMATAHALMTTLLSAEAIGVAR	[K].LSMATAHALMTTLLSAEAIGVAR.[W]				1.92638e-05	0	1	1	2	WP_023867890.1	WP_023867890.1 [206-228]	0	2328.24	High	n/a	High		3		776.752		105.362		0		2.665e-05	3.17
FALSE	High	ISSYLSGSDGK	[R].ISSYLSGSDGK.[V]				5.25317e-05	0	1	1	11	WP_016705823.1	WP_016705823.1 [309-319]	0	1113.54	High	n/a	High		2		557.276		14.5952		6.64e-05		0.000163	3.08
FALSE	High	ISSYLSGSDGKVTVGGACDPSTLR	[R].ISSYLSGSDGKVTVGGACDPSTLR.[I]	1xCarbamidomethyl [C18]	1xCarbamidomethyl [C18]		8.16747e-08	0	1	1	11	WP_016705823.1	WP_016705823.1 [309-332]	1	2427.18	High	n/a	High		3		809.732		49.7864		0		2.956e-06	4.24
FALSE	High	LSTLDDDERETLR	[R].LSTLDDDERETLR.[H]				3.10191e-05	0	1	1	6	WP_009975136.1	WP_009975136.1 [117-129]	1	1562.77	High	n/a	High		3		521.593		32.2671		0		3.693e-05	3.68
FALSE	High	ISVDGLETNSAR	[R].ISVDGLETNSAR.[L]				2.15631e-05	0	1	1	1	WP_062886247.1	WP_062886247.1 [255-266]	0	1261.64	High	n/a	High		2		631.322		33.8915		0		2.88e-05	3.78
FALSE	High	ISVMGGEQAASVLATVR	[R].ISVMGGEQAASVLATVR.[G]				2.96754e-06	0	1	1	8	WP_031353972.1	WP_031353972.1 [436-452]	0	1688.9	High	n/a	High		3		563.638		72.3502		0		7.923e-06	4.52
FALSE	High	LSVVRPADANETAYAWR	[K].LSVVRPADANETAYAWR.[T]				5.92884e-08	0	1	1	22	WP_023869480.1	WP_023869480.1 [518-534]	0	1918.98	High	n/a	High		3		640.33		49.9141		0		5.412e-06	5.72
FALSE	High	LSVVSEVADIQDKGEGK	[K].LSVVSEVADIQDKGEGK.[N]				4.04353e-06	0	1	1	5	WP_023874738.1	WP_023874738.1 [97-113]	1	1773.92	High	n/a	High		3		591.979		50.7333		0		8.899e-06	4.41
FALSE	High	ISVVVTGLQPTK	[K].ISVVVTGLQPTK.[G]				2.18791e-05	0	1	1	2	WP_019731959.1	WP_019731959.1 [94-105]	0	1241.75	High	n/a	High		2		621.375		45.1		3.911e-05		7.295e-05	3.33
FALSE	High	ISVVVTGLQPTKGK	[K].ISVVVTGLQPTKGK.[N]				2.40773e-07	0	1	1	15	WP_019731959.1	WP_019731959.1 [94-107]	1	1426.86	High	n/a	High		3		476.292		34.4751		0		1.191e-06	5.2
FALSE	High	ISYDPDPELALENTR	[K].ISYDPDPELALENTR.[F]				1.09208e-05	0	1	1	10	WP_019733862.1	WP_019733862.1 [233-247]	0	1732.84	High	n/a	High		2		866.924		57.5633		0		2.52e-05	3.31
FALSE	High	LSYGAQDLSQHDSGAYTGDISGAFLAK	[R].LSYGAQDLSQHDSGAYTGDISGAFLAK.[L]				2.39898e-07	0	1	1	7	WP_009977607.1	WP_009977607.1 [64-90]	0	2772.31	High	n/a	High		3		924.776		71.9331		0		1.188e-06	4.73
FALSE	High	LSYGDLIADGVIDPVKVTR	[K].LSYGDLIADGVIDPVKVTR.[S]				9.22869e-09	0	1	1	12	WP_011726032.1	WP_011726032.1 [482-500]	1	2031.11	High	n/a	High		3		677.709		82.8887		0		1.157e-07	5.28
FALSE	High	ISYTPEQEDLRR	[R].ISYTPEQEDLRR.[E]				1.12025e-05	0	1	1	3	WP_009974832.1	WP_009974832.1 [3-14]	1	1506.75	High	n/a	High		3		502.923		25.3972		0		1.828e-05	3.3
FALSE	High	ITAAAGGAGRPAPR	[R].ITAAAGGAGRPAPR.[V]				2.41365e-05	0	1	1	9	WP_033719039.1	WP_033719039.1 [199-212]	0	1265.71	High	n/a	High		3		422.574		6.2722		0		3.113e-05	4.45
FALSE	High	LTAAGANEVGRHQFGESFR	[R].LTAAGANEVGRHQFGESFR.[W]				4.45427e-07	0	1	1	12	WP_003875793.1	WP_003875793.1 [80-98]	1	2047.01	High	n/a	High		4		512.508		35.4011		0		1.849e-06	5.65
FALSE	High	ITAAGLRESHPHDVAMTVEAPNYYAR	[R].ITAAGLRESHPHDVAMTVEAPNYYAR.[-]				1.78639e-07	0	1	1	4	WP_023868088.1	WP_023868088.1 [506-531]	1	2869.4	High	n/a	High		4		718.107		46.0392		0		2.387e-06	5.27
FALSE	High	LTAAMASQISDGASAVLLASER	[R].LTAAMASQISDGASAVLLASER.[A]				2.23867e-07	0	1	1	12	WP_009974781.1	WP_009974781.1 [235-256]	0	2162.11	High	n/a	High		3		721.375		88.7438		0		1.129e-06	4.69
FALSE	High	LTAAPGNGAPLGGLK	[K].LTAAPGNGAPLGGLK.[V]				5.8789e-05	0	1	1	1	WP_033719436.1	WP_033719436.1 [485-499]	0	1336.76	High	n/a	High		2		668.882		37.6553		0		5.609e-05	2.64
FALSE	High	ITADGRDGYPVEPGRYR	[R].ITADGRDGYPVEPGRYR.[L]				1.32919e-05	0	1	1	6	WP_033718998.1	WP_033718998.1 [22-38]	2	1921.95	High	n/a	High		3		641.323		25.9916		0		2.061e-05	4.22
FALSE	High	LTADQLDGFRQEHSHAGGGLPSYPHPR	[R].LTADQLDGFRQEHSHAGGGLPSYPHPR.[L]				5.06982e-08	0	1	1	7	WP_071321407.1	WP_071321407.1 [185-211]	1	2943.42	High	n/a	High		4		736.612		44.6121		0		3.911e-07	5.08
FALSE	High	LTAEKLPDGWDADLPHWEPGSDAIATR	[R].LTAEKLPDGWDADLPHWEPGSDAIATR.[K]				7.44506e-09	0	1	1	18	WP_023869480.1	WP_023869480.1 [352-378]	1	2961.44	High	n/a	High		4		741.114		80.4351		0		1.366e-06	5.85
FALSE	High	LSSYAQIAGGHIVAERAIR	[R].LSSYAQIAGGHIVAERAIR.[Q]				1.43473e-05	0	1	1	1	WP_033726625.1	WP_033726625.1 [69-87]	1	2012.1	High	n/a	High		4		503.781		44.0937		0		2.176e-05	4.06
FALSE	High	LSSYAQIAGGHIVAER	[R].LSSYAQIAGGHIVAER.[A]				6.23534e-06	0	1	1	7	WP_033726625.1	WP_033726625.1 [69-84]	0	1671.88	High	n/a	High		2		836.444		41.1421		0		2.054e-05	3.56
FALSE	High	ISSSKGSLGGGFSSGGFSGGSFSR	[R].ISSSKGSLGGGFSSGGFSGGSFSR.[G]				6.43345e-07	0	1	1	11	sp	sp [36-59]	1	2210.05	High	n/a	High		3		737.355		46.8326		0		4.68e-06	4.06
FALSE	High	ISSQLLANWLR	[R].ISSQLLANWLR.[H]				7.5619e-06	0	1	1	16	WP_071321427.1	WP_071321427.1 [644-654]	0	1300.74	High	n/a	High		2		650.872		82.1003		2.155e-05		6.253e-05	3.91
FALSE	High	ISNAAAGQGKSSVGR	[R].ISNAAAGQGKSSVGR.[R]				6.54115e-08	0	1	1	21	WP_003874783.1	WP_003874783.1 [28-42]	1	1402.74	High	n/a	High		3		468.251		4.3488		0		8.961e-07	5.66
FALSE	High	ISNAAAGQGKSSVGRR	[R].ISNAAAGQGKSSVGRR.[G]				3.63847e-06	0	1	1	6	WP_003874783.1	WP_003874783.1 [28-43]	2	1558.84	High	n/a	High		3		520.285		4.1395		0		8.259e-06	4.66
FALSE	High	ISNALVAMAIESLGAQAR	[R].ISNALVAMAIESLGAQAR.[S]				7.63387e-07	0	1	1	5	WP_003877007.1	WP_003877007.1 [76-93]	0	1814.98	High	n/a	High		3		605.665		105.069		0		3.623e-06	4.15
FALSE	High	LSNFFDDGSVALLHER	[R].LSNFFDDGSVALLHER.[D]				3.10649e-07	0	1	1	2	WP_009976445.1	WP_009976445.1 [22-37]	0	1819.9	High	n/a	High		3		607.305		71.4263		0		1.43e-06	4.24
FALSE	High	LSNFFDDGSVALLHERDR	[R].LSNFFDDGSVALLHERDR.[S]				2.96754e-06	0	1	1	4	WP_009976445.1	WP_009976445.1 [22-39]	1	2091.03	High	n/a	High		4		523.512		62.2847		0		7.146e-06	4.24
FALSE	High	LSNRLLDAGAVPAGHGSK	[R].LSNRLLDAGAVPAGHGSK.[L]				4.02969e-05	0	1	1	5	WP_033719734.1	WP_033719734.1 [234-251]	1	1762.96	High	n/a	High		4		441.494		25.6248		6.64e-05		0.0001105	4.2
FALSE	High	LSNRLTDSPACLITDAFGITPALAR	[R].LSNRLTDSPACLITDAFGITPALAR.[L]	1xCarbamidomethyl [C11]	1xCarbamidomethyl [C11]		1.16685e-07	0	1	1	5	WP_009976349.1	WP_009976349.1 [542-566]	1	2673.4	High	n/a	High		3		891.806		105.159		0		7.103e-07	5.37
FALSE	High	LSPAGVEPFGCLR	[K].LSPAGVEPFGCLR.[S]	1xCarbamidomethyl [C11]	1xCarbamidomethyl [C11]		2.07174e-05	0	1	1	6	WP_179294688.1	WP_179294688.1 [200-212]	0	1402.71	High	n/a	High		2		701.861		58.2809		0		5.556e-05	2.88
FALSE	High	LSPGGFCIVDDYHAIK	[R].LSPGGFCIVDDYHAIK.[A]	1xCarbamidomethyl [C7]	1xCarbamidomethyl [C7]		5.21516e-05	0	1	1	3	WP_031354168.1	WP_031354168.1 [221-236]	0	1791.87	High	n/a	High		3		597.963		59.5649		0		5.188e-05	3.25
FALSE	High	LSPGVLVVADNTSAADTQPYLDR	[R].LSPGVLVVADNTSAADTQPYLDR.[V]				4.36499e-05	0	1	1	1	WP_023860826.1	WP_023860826.1 [168-190]	0	2402.22	High	n/a	High		3		801.408		73.7431		0		4.622e-05	3.2
FALSE	High	LSLSAGDRYTVWAPR	[R].LSLSAGDRYTVWAPR.[W]				7.0055e-06	0	1	1	8	WP_062886396.1	WP_062886396.1 [10-24]	1	1691.89	High	n/a	High		3		564.633		59.3138		0		1.843e-05	4.04
FALSE	High	LSPHLLVDTHQGDQAR	[R].LSPHLLVDTHQGDQAR.[C]				4.05908e-05	0	1	1	3	WP_085978618.1	WP_085978618.1 [101-116]	0	1786.92	High	n/a	High		4		447.485		28.1649		0		4.414e-05	3.95
FALSE	High	LSQAGLSWYEVSNWSRPGGQCR	[R].LSQAGLSWYEVSNWSRPGGQCR.[H]	1xCarbamidomethyl [C21]	1xCarbamidomethyl [C21]		1.40887e-05	0	1	1	5	WP_023865602.1	WP_023865602.1 [248-269]	0	2538.19	High	n/a	High		3		846.736		71.3124		0		2.145e-05	2.87
FALSE	High	LSQDAELAAAYRR	[R].LSQDAELAAAYRR.[A]				2.22806e-05	0	1	1	1	WP_003872730.1	WP_003872730.1 [79-91]	1	1463.76	High	n/a	High		3		488.591		27.1982		0		2.946e-05	3.71
FALSE	High	LSQEGMPLAGLVLNR	[R].LSQEGMPLAGLVLNR.[T]				3.52121e-06	0	1	1	3	WP_033719153.1	WP_033719153.1 [270-284]	0	1597.87	High	n/a	High		2		799.44		78.5174		0		8.076e-06	3.01
FALSE	High	LSQIAHATESNPTAAHLVDAR	[R].LSQIAHATESNPTAAHLVDAR.[T]				1.67041e-08	0	1	1	7	WP_023868156.1	WP_023868156.1 [340-360]	0	2202.13	High	n/a	High		3		734.714		34.9672		0		1.767e-07	4.66
FALSE	High	ISQSHAEGAPDDAMWVK	[R].ISQSHAEGAPDDAMWVK.[T]				4.60963e-06	0	1	1	4	WP_009974458.1	WP_009974458.1 [451-467]	0	1841.85	High	n/a	High		3		614.621		34.8841		0		3.756e-05	3.52
FALSE	High	LSREVLTSTDIGLPLGPK	[R].LSREVLTSTDIGLPLGPK.[G]				3.48297e-06	0	1	1	2	WP_164999916.1	WP_164999916.1 [199-216]	1	1896.08	High	n/a	High		3		632.698		64.2643		0		1.562e-05	4.4
FALSE	High	LSRPANFVADSLVSR	[R].LSRPANFVADSLVSR.[A]				1.97606e-05	0	1	1	5	WP_023868673.1	WP_023868673.1 [526-540]	0	1631.89	High	n/a	High		3		544.634		49.9417		0		2.714e-05	3.92
FALSE	High	LSRWTGVTAQPVTTMDPTRR	[R].LSRWTGVTAQPVTTMDPTRR.[L]				2.91402e-06	0	1	1	2	WP_023863231.1	WP_023863231.1 [144-163]	2	2273.18	High	n/a	High		4		569.051		45.884		0		7.062e-06	4.05
FALSE	High	LSSLASFEGQLGKWSR	[K].LSSLASFEGQLGKWSR.[M]				2.52837e-06	0	1	1	2	WP_033720047.1	WP_033720047.1 [120-135]	1	1765.92	High	n/a	High		3		589.313		74.9861		0		6.371e-06	2.96
FALSE	High	LSSLVHAAGSVAALAPSTVSLAR	[R].LSSLVHAAGSVAALAPSTVSLAR.[A]				1.51405e-08	0	1	1	4	WP_009974576.1	WP_009974576.1 [183-205]	0	2178.22	High	n/a	High		3		726.746		74.5684		0		1.65e-07	5.95
FALSE	High	LSPPKIGDVLAR	[K].LSPPKIGDVLAR.[Q]				2.32745e-05	0	1	1	13	WP_033713334.1	WP_033713334.1 [5-16]	1	1265.76	High	n/a	High		3		422.591		47.0197		6.64e-05		0.000203	3.71
FALSE	High	LTAEKLPDGWDADLPHWEPGSDAIATRK	[R].LTAEKLPDGWDADLPHWEPGSDAIATRK.[A]				6.55162e-07	0	1	1	9	WP_023869480.1	WP_023869480.1 [352-379]	2	3089.53	High	n/a	High		5		618.713		71.5579		0		6.707e-06	4.88
FALSE	High	LSAMTYCQTVGKPDTKISEAPHG	[R].LSAMTYCQTVGKPDTKISEAPHG.[-]	1xCarbamidomethyl [C7]; 1xOxidation [M4]	1xCarbamidomethyl [C7]; 1xOxidation [M4]		2.68556e-07	0	1	1	4	WP_003876352.1	WP_003876352.1 [71-93]	1	2507.19	High	n/a	High		4		627.554		35.3805		0		1.289e-06	4.24
FALSE	High	LSAMTYCQTVGKPDTK	[R].LSAMTYCQTVGKPDTK.[I]	1xCarbamidomethyl [C7]; 1xOxidation [M4]	1xCarbamidomethyl [C7]; 1xOxidation [M4]		4.69428e-06	0	1	1	9	WP_003876352.1	WP_003876352.1 [71-86]	0	1815.86	High	n/a	High		3		605.958		18.2741		0		1.019e-05	4.07
FALSE	High	LRDLMSWVDRPITETA	[R].LRDLMSWVDRPITETA.[-]				3.04604e-05	0	1	1	18	WP_019733037.1	WP_019733037.1 [318-333]	1	1902.97	High	n/a	High		3		634.996		77.929		6.64e-05		0.0001446	4.24
FALSE	High	IRDWLQAPTAAR	[R].IRDWLQAPTAAR.[H]				6.0302e-05	0	1	1	8	WP_023861080.1	WP_023861080.1 [250-261]	1	1397.76	High	n/a	High		3		466.593		40.7053		0		5.69e-05	4.36
FALSE	High	LREENPQLPVLLLTAK	[K].LREENPQLPVLLLTAK.[D]				4.163e-06	0	1	1	2	WP_003876976.1	WP_003876976.1 [74-89]	1	1834.08	High	n/a	High		3		612.031		67.6544		0		9.102e-06	4.02
FALSE	High	LRELGETPLEATGR	[R].LRELGETPLEATGR.[G]				1.21645e-06	0	1	1	15	WP_023869250.1	WP_023869250.1 [58-71]	1	1541.83	High	n/a	High		3		514.614		35.045		0		3.047e-05	3.84
FALSE	High	IRELMTGSGLDFDTALAVVR	[R].IRELMTGSGLDFDTALAVVR.[S]				9.51044e-06	0	1	1	4	WP_071321396.1	WP_071321396.1 [294-313]	1	2164.14	High	n/a	High		3		722.052		86.2622		0		2.408e-05	3.79
FALSE	High	LRELTGAGMLDCK	[R].LRELTGAGMLDCK.[N]	1xCarbamidomethyl [C12]	1xCarbamidomethyl [C12]		5.75224e-05	0	1	1	9	WP_011725650.1	WP_011725650.1 [12-24]	1	1463.73	High	n/a	High		3		488.583		34.8465		7.452e-05		0.0004406	4.1
FALSE	High	IREIVTDPDVAADLIPVDHPIGTKR	[R].IREIVTDPDVAADLIPVDHPIGTKR.[I]				3.34627e-06	0	1	1	1	WP_033711699.1	WP_033711699.1 [299-323]	2	2740.5	High	n/a	High		5		548.906		62.6398		0		7.781e-06	5.32
FALSE	High	LREMLGQALVGK	[R].LREMLGQALVGK.[K]				3.7883e-05	0	1	1	4	WP_019731901.1	WP_019731901.1 [178-189]	1	1314.76	High	n/a	High		3		438.923		40.4551		0		4.218e-05	3.93
FALSE	High	LREPALTETVDHLVR	[R].LREPALTETVDHLVR.[F]				1.40375e-05	0	1	1	3	WP_062886744.1	WP_062886744.1 [1050-1064]	1	1748.97	High	n/a	High		4		437.996		48.2023		0		2.65e-05	4.15
FALSE	High	IREQFGRPIGQFQAIK	[K].IREQFGRPIGQFQAIK.[H]				3.45771e-06	0	1	1	14	WP_023867890.1	WP_023867890.1 [240-255]	1	1888.06	High	n/a	High		4		472.769		43.9302		0		8.152e-06	5.83
FALSE	High	LREQLTEVVTEPTTMPWGNR	[R].LREQLTEVVTEPTTMPWGNR.[A]				2.09447e-05	0	1	1	3	WP_071321381.1	WP_071321381.1 [85-104]	1	2357.19	High	n/a	High		3		786.404		68.6138		0		2.822e-05	3.85
FALSE	High	LRETGNIYEKDGATWLR	[R].LRETGNIYEKDGATWLR.[T]				1.78922e-06	0	1	1	3	WP_019734135.1	WP_019734135.1 [271-287]	2	2022.04	High	n/a	High		3		674.684		41.6088		0		4.984e-06	4.35
FALSE	High	LRETHLGDWQGLTHTQVDTQAPGAR	[R].LRETHLGDWQGLTHTQVDTQAPGAR.[L]				1.99252e-07	0	1	1	2	WP_033719588.1	WP_033719588.1 [82-106]	1	2787.39	High	n/a	High		4		697.603		46.8836		0		2.776e-06	5.43
FALSE	High	LRFGLTDGQPR	[R].LRFGLTDGQPR.[T]				3.986e-05	0	1	1	11	WP_099156398.1	WP_099156398.1 [458-468]	1	1259.69	High	n/a	High		3		420.567		32.3872		0.0003579		0.002867	3.75
FALSE	High	LRGADEYPLVTGIVAGVGGR	[R].LRGADEYPLVTGIVAGVGGR.[R]				6.58521e-06	0	1	1	4	WP_009976356.1	WP_009976356.1 [42-61]	1	2000.09	High	n/a	High		3		667.369		74.3576		6.64e-05		0.0001148	3.4
FALSE	High	LRGEFISAAQAAGR	[R].LRGEFISAAQAAGR.[D]				6.29869e-05	0	1	1	2	WP_003878078.1	WP_003878078.1 [400-413]	1	1446.78	High	n/a	High		3		482.932		33.7892		0		5.848e-05	4.15
FALSE	High	LRGLHDGSAPATGK	[R].LRGLHDGSAPATGK.[A]				2.49183e-06	0	1	1	2	WP_003876080.1	WP_003876080.1 [48-61]	1	1379.74	High	n/a	High		3		460.584		5.9583		0		6.308e-06	3.97
FALSE	High	LRGLHDGSAPATGKAEVSVGEQPGLR	[R].LRGLHDGSAPATGKAEVSVGEQPGLR.[V]				6.48328e-09	0	1	1	5	WP_003876080.1	WP_003876080.1 [48-73]	2	2602.37	High	n/a	High		4		651.347		33.4794		0		8.999e-08	5.91
FALSE	High	IRHSVIREDNPQTR	[R].IRHSVIREDNPQTR.[G]				5.67237e-06	0	1	1	4	WP_003873494.1	WP_003873494.1 [31-44]	2	1720.92	High	n/a	High		4		430.985		6.1173		0		1.493e-05	5.41
FALSE	High	LRHVAETQDPESFAHNPAWTANYQATK	[R].LRHVAETQDPESFAHNPAWTANYQATK.[D]				1.7073e-08	0	1	1	4	WP_019733038.1	WP_019733038.1 [35-61]	1	3082.48	High	n/a	High		4		771.374		44.8293		0		1.795e-07	6.18
FALSE	High	LRKEYPDAVVLPAASELPPPR	[R].LRKEYPDAVVLPAASELPPPR.[Y]				5.02279e-07	0	1	1	7	WP_009974449.1	WP_009974449.1 [481-501]	2	2318.29	High	n/a	High		3		773.433		52.9669		0		2.466e-06	4.44
FALSE	High	IRDKWNQLGGSQGQLGYPTSDEVDTPDGAK	[K].IRDKWNQLGGSQGQLGYPTSDEVDTPDGAK.[K]				1.15702e-10	0	1	1	18	WP_071321367.1	WP_071321367.1 [137-166]	2	3232.55	High	n/a	High		4		808.892		52.1333		0		5.058e-09	7.55
FALSE	High	LRDFATSAVSPARPDKPSITVSTNPR	[K].LRDFATSAVSPARPDKPSITVSTNPR.[A]				1.62577e-09	0	1	1	6	WP_011726379.1	WP_011726379.1 [120-145]	1	2783.48	High	n/a	High		4		696.626		40.7765		0		6.069e-08	6.21
FALSE	High	IRDELVDKIGAAITK	[K].IRDELVDKIGAAITK.[F]				3.20995e-07	0	1	1	6	WP_016705823.1	WP_016705823.1 [275-289]	2	1641.95	High	n/a	High		3		547.99		48.7764		0		1.463e-06	5.17
FALSE	High	LRDAVQNAVNRHPNLVAR	[R].LRDAVQNAVNRHPNLVAR.[F]				3.80279e-08	0	1	1	4	WP_033726107.1	WP_033726107.1 [1542-1559]	2	2043.13	High	n/a	High		4		511.538		29.4294		0		3.183e-07	5.91
FALSE	High	LQQLCGAVTAK	[R].LQQLCGAVTAK.[A]	1xCarbamidomethyl [C5]	1xCarbamidomethyl [C5]		4.65991e-05	0	1	1	6	WP_033720039.1	WP_033720039.1 [420-430]	0	1188.64	High	n/a	High		2		594.823		22.2859		0		4.834e-05	3.19
FALSE	High	LQQTQTPDLAVR	[R].LQQTQTPDLAVR.[W]				1.11619e-05	0	1	1	30	WP_009979616.1	WP_009979616.1 [39-50]	0	1369.74	High	n/a	High		2		685.376		30.3177		0		3.688e-05	3.59
FALSE	High	LQRYEEMAAEAEK	[R].LQRYEEMAAEAEK.[T]				2.36155e-05	0	1	1	4	WP_033719553.1	WP_033719553.1 [288-300]	1	1567.74	High	n/a	High		3		523.253		29.6317		0		3.205e-05	4.14
FALSE	High	LQRYEEMAAEAEKTR	[R].LQRYEEMAAEAEKTR.[K]				2.35673e-09	0	1	1	16	WP_033719553.1	WP_033719553.1 [288-302]	2	1824.89	High	n/a	High		3		608.969		31.7601		0		4.366e-08	6.72
FALSE	High	IQSALCSEALGAMEESLR	[R].IQSALCSEALGAMEESLR.[L]	1xCarbamidomethyl [C6]	1xCarbamidomethyl [C6]		9.90545e-08	0	1	1	11	WP_003875900.1	WP_003875900.1 [225-242]	0	1964.94	High	n/a	High		2		982.973		86.9335		0		1.803e-06	4.64
FALSE	High	IQTENKDVISK	[R].IQTENKDVISK.[E]				2.45794e-05	0	1	1	6	WP_009975593.1	WP_009975593.1 [250-260]	1	1274.7	High	n/a	High		3		425.57		7.4396		6.64e-05		0.0001574	4.18
FALSE	High	LQTFLTAGPKEAR	[R].LQTFLTAGPKEAR.[A]				3.19162e-06	0	1	1	6	WP_023868516.1	WP_023868516.1 [273-285]	1	1431.8	High	n/a	High		3		477.937		31.6653		0		1.405e-05	4.68
FALSE	High	IQTIYGGTNEIMK	[R].IQTIYGGTNEIMK.[T]				2.17205e-05	0	1	1	2	WP_023862156.1	WP_023862156.1 [361-373]	0	1467.75	High	n/a	High		2		734.379		47.0609		0		2.895e-05	2.8
FALSE	High	LQTQHYQEEQANNLLK	[R].LQTQHYQEEQANNLLK.[Q]				1.58094e-06	0	1	1	8	WP_003873762.1	WP_003873762.1 [504-519]	0	1956.98	High	n/a	High		3		652.997		28.1442		0		4.569e-06	4.47
FALSE	High	LQTVVFGGEALEPHR	[K].LQTVVFGGEALEPHR.[L]				3.92748e-06	0	1	1	8	WP_033726107.1	WP_033726107.1 [2200-2214]	0	1652.88	High	n/a	High		3		551.631		49.0949		0		2.422e-05	3.99
FALSE	High	IRKQDVLAAAEQK	[R].IRKQDVLAAAEQK.[Q]				1.73156e-06	0	1	1	21	WP_033713314.1	WP_033713314.1 [311-323]	2	1469.84	High	n/a	High		3		490.619		15.4449		0		5.71e-06	5.61
FALSE	High	LQVEHPVTEAVTGLDLVEWQLR	[R].LQVEHPVTEAVTGLDLVEWQLR.[V]				6.23534e-06	0	1	1	3	WP_023868702.1	WP_023868702.1 [295-316]	0	2532.35	High	n/a	High		3		844.787		96.0796		0		1.212e-05	3.49
FALSE	High	LQVGIAEHSFVDTVR	[R].LQVGIAEHSFVDTVR.[A]				1.57134e-05	0	1	1	1	WP_031354205.1	WP_031354205.1 [463-477]	0	1670.89	High	n/a	High		3		557.633		52.4004		0		2.319e-05	3.26
FALSE	High	IRAALAPYPDDLVIVSK	[R].IRAALAPYPDDLVIVSK.[V]				8.6834e-06	0	1	1	3	WP_033718321.1	WP_033718321.1 [66-82]	1	1841.05	High	n/a	High		3		614.356		63.6497		0		1.528e-05	4.13
FALSE	High	IRAALAPYPDDLVIVSKVGAR	[R].IRAALAPYPDDLVIVSKVGAR.[Y]				1.77059e-08	0	1	1	7	WP_033718321.1	WP_033718321.1 [66-86]	2	2224.28	High	n/a	High		4		556.825		65.2622		0		1.844e-07	5.14
FALSE	High	LRADGIDAPALFLTAR	[R].LRADGIDAPALFLTAR.[D]				2.03232e-06	0	1	1	4	WP_003875752.1	WP_003875752.1 [78-93]	1	1699.95	High	n/a	High		3		567.321		71.5717		0		5.461e-06	4.55
FALSE	High	LRAEIDEVNKR	[R].LRAEIDEVNKR.[V]				3.21674e-05	0	1	1	3	WP_033718998.1	WP_033718998.1 [156-166]	2	1342.74	High	n/a	High		3		448.253		10.4079		0		5.409e-05	5.06
FALSE	High	LRAGPPDADTSATLPGGTEVTLR	[R].LRAGPPDADTSATLPGGTEVTLR.[F]				6.20348e-07	0	1	1	3	WP_011723419.1	WP_011723419.1 [71-93]	1	2295.19	High	n/a	High		3		765.736		55.7365		0		2.338e-06	3.55
FALSE	High	LRAHAGADAVGAGRPGGR	[R].LRAHAGADAVGAGRPGGR.[G]				4.29504e-07	0	1	1	4	WP_033719776.1	WP_033719776.1 [327-344]	1	1688.91	High	n/a	High		4		422.982		9.6112		0		1.801e-06	5.03
FALSE	High	LRAHAGADAVGAGRPGGRGGVSA	[R].LRAHAGADAVGAGRPGGRGGVSA.[-]				1.36673e-06	0	1	1	5	WP_033719776.1	WP_033719776.1 [327-349]	2	2060.09	High	n/a	High		4		515.777		14.0284		0		5.404e-06	4.56
FALSE	High	IRATPIWIPQQSISAVR	[R].IRATPIWIPQQSISAVR.[T]				2.82214e-05	0	1	1	3	WP_071321449.1	WP_071321449.1 [101-117]	1	1936.11	High	n/a	High		3		646.043		64.8456		2.155e-05		6.169e-05	3.91
FALSE	High	IRAWGVADEPALKPFVIG	[R].IRAWGVADEPALKPFVIG.[-]				5.40798e-05	0	1	1	6	WP_019732256.1	WP_019732256.1 [258-275]	1	1939.08	High	n/a	High		3		647.031		82.8181		0		5.32e-05	3.64
FALSE	High	LQVEHPVTEETAGIDLVLQQFK	[R].LQVEHPVTEETAGIDLVLQQFK.[I]				4.35106e-08	0	1	1	7	WP_033718464.1	WP_033718464.1 [300-321]	0	2494.32	High	n/a	High		3		832.109		91.799		0		3.503e-07	6.02
FALSE	High	LSAMTYCQTVGKPDTKISEAPHG	[R].LSAMTYCQTVGKPDTKISEAPHG.[-]	1xCarbamidomethyl [C7]	1xCarbamidomethyl [C7]		2.35572e-07	0	1	1	15	WP_003876352.1	WP_003876352.1 [71-93]	1	2491.2	High	n/a	High		4		623.554		38.8783		0		1.173e-06	5.82
FALSE	High	LRLDQPMPYHPGQYVNVQVPQCPR	[R].LRLDQPMPYHPGQYVNVQVPQCPR.[R]	1xCarbamidomethyl [C22]	1xCarbamidomethyl [C22]		5.31267e-06	0	1	1	3	WP_009979468.1	WP_009979468.1 [170-193]	1	2892.44	High	n/a	High		4		723.866		65.1615		0		1.08e-05	4.19
FALSE	High	LRLHDTAAGAVR	[R].LRLHDTAAGAVR.[D]				4.74531e-05	0	1	1	4	WP_023864190.1	WP_023864190.1 [7-18]	1	1279.72	High	n/a	High		3		427.246		12.4		2.155e-05		6.262e-05	3.85
FALSE	High	LRTDLVGGDQAFEKRPYPPGQHGR	[R].LRTDLVGGDQAFEKRPYPPGQHGR.[A]				2.0514e-07	0	1	1	10	WP_023870193.1	WP_023870193.1 [15-38]	2	2694.39	High	n/a	High		5		539.683		33.0267		0		1.063e-06	5.18
FALSE	High	IRTPEQDGYSAVQLAYGEISPR	[R].IRTPEQDGYSAVQLAYGEISPR.[K]				8.86647e-09	0	1	1	30	WP_003873518.1	WP_003873518.1 [39-60]	1	2450.23	High	n/a	High		3		817.415		77.4172		0		2.81e-07	6.35
FALSE	High	IRTPGGAEVVAVQVAGLLAR	[R].IRTPGGAEVVAVQVAGLLAR.[R]				6.22881e-09	0	1	1	2	WP_011726204.1	WP_011726204.1 [165-184]	1	1977.16	High	n/a	High		3		659.725		84.6554		0		8.732e-08	5.89
FALSE	High	LRVFKHEDGSER	[R].LRVFKHEDGSER.[V]				2.55825e-05	0	1	1	3	WP_011726094.1	WP_011726094.1 [1086-1097]	2	1472.76	High	n/a	High		3		491.591		6.1739		6.64e-05		0.0002164	3.7
FALSE	High	LRVPFTLSRYEIDNVER	[R].LRVPFTLSRYEIDNVER.[G]				1.13516e-06	0	1	1	11	WP_003875791.1	WP_003875791.1 [78-94]	2	2107.13	High	n/a	High		4		527.538		62.4925		0		6.547e-06	5.37
FALSE	High	LRVQDDGAGGWSLEAPEVGSVR	[R].LRVQDDGAGGWSLEAPEVGSVR.[A]				9.10991e-08	0	1	1	7	WP_033726107.1	WP_033726107.1 [1084-1105]	1	2298.15	High	n/a	High		3		766.72		63.4634		0		2.444e-06	4.36
FALSE	High	LRVYAGPEHPHTAQQPIPYEIK	[K].LRVYAGPEHPHTAQQPIPYEIK.[Q]				2.21997e-05	0	1	1	1	WP_003873431.1	WP_003873431.1 [122-143]	1	2544.34	High	n/a	High		4		636.841		39.6428		0		2.937e-05	4.1
FALSE	High	LSAANNFDTQLAGR	[K].LSAANNFDTQLAGR.[M]				2.1e-06	0	1	1	16	WP_033727026.1	WP_033727026.1 [62-75]	0	1477.74	High	n/a	High		2		739.374		40.8031		0		6.826e-06	4.27
FALSE	High	LSADTAAEIGAADGDAVTVSTPR	[R].LSADTAAEIGAADGDAVTVSTPR.[G]				5.24705e-07	0	1	1	19	WP_033710533.1	WP_033710533.1 [735-757]	0	2188.07	High	n/a	High		2		1094.54		59.2269		0		2.631e-06	4.27
FALSE	High	ISADVEGTGLGVAR	[R].ISADVEGTGLGVAR.[Q]				2.2525e-05	0	1	1	1	WP_023870415.1	WP_023870415.1 [22-35]	0	1344.71	High	n/a	High		2		672.86		38.7716		0		2.97e-05	3.09
FALSE	High	LSAEQVTATELAGEPITAK	[K].LSAEQVTATELAGEPITAK.[L]				2.5842e-06	0	1	1	9	WP_033719436.1	WP_033719436.1 [466-484]	0	1929.02	High	n/a	High		3		643.677		56.6332		0		5.308e-05	3.83
FALSE	High	LSAFFTAGQLAPAPVVVR	[R].LSAFFTAGQLAPAPVVVR.[L]				3.25024e-06	0	1	1	3	WP_043955763.1	WP_043955763.1 [113-130]	0	1844.04	High	n/a	High		2		922.526		86.4019		0		7.62e-06	2.93
FALSE	High	LSAFGTHLIAYDPYVSPAR	[R].LSAFGTHLIAYDPYVSPAR.[A]				1.15334e-05	0	1	1	5	WP_009978240.1	WP_009978240.1 [160-178]	0	2078.07	High	n/a	High		3		693.364		72.8255		0		1.868e-05	4.27
FALSE	High	LSAGKTTLGELAR	[R].LSAGKTTLGELAR.[R]				3.32371e-05	0	1	1	6	WP_062889825.1	WP_062889825.1 [88-100]	1	1316.75	High	n/a	High		3		439.589		28.8288		0		4.703e-05	3.99
FALSE	High	LSAIDLLDAAEHER	[R].LSAIDLLDAAEHER.[L]				2.86741e-07	0	1	1	3	WP_033726107.1	WP_033726107.1 [1910-1923]	0	1552.8	High	n/a	High		3		518.27		80.2601		0		1.348e-06	4.13
FALSE	High	LSAIDLLDAAEHERLDAWGNR	[R].LSAIDLLDAAEHERLDAWGNR.[A]				1.4646e-06	0	1	1	6	WP_033726107.1	WP_033726107.1 [1910-1930]	1	2365.19	High	n/a	High		4		592.053		96.5026		0		6.662e-06	3.87
FALSE	High	LSALGPGGLSRER	[R].LSALGPGGLSRER.[A]				1.43996e-05	0	1	1	8	WP_085978600.1	WP_085978600.1 [449-461]	1	1312.73	High	n/a	High		3		438.249		24.4629		0		2.179e-05	4.62
FALSE	High	ISALLDLLGSPQR	[R].ISALLDLLGSPQR.[A]				7.98617e-06	0	1	1	3	WP_033719564.1	WP_033719564.1 [49-61]	0	1382.8	High	n/a	High		2		691.904		82.6728		0		1.671e-05	4.41
FALSE	High	LSAIVQHESAAVGLPTPR	[K].LSAIVQHESAAVGLPTPR.[L]				1.91038e-06	0	1	1	10	WP_062888076.1	WP_062888076.1 [304-321]	0	1846.02	High	n/a	High		3		616.01		47.489		0		5.496e-06	3.84
FALSE	High	LSAIVSGIAEGCVR	[R].LSAIVSGIAEGCVR.[A]	1xCarbamidomethyl [C12]	1xCarbamidomethyl [C12]		6.5137e-06	0	1	1	2	WP_003877203.1	WP_003877203.1 [129-142]	0	1431.76	High	n/a	High		2		716.385		53.253		0		1.25e-05	3.41
FALSE	High	LSAMTYCQTVGKPDTK	[R].LSAMTYCQTVGKPDTK.[I]	1xCarbamidomethyl [C7]	1xCarbamidomethyl [C7]		1.78922e-06	0	1	1	42	WP_003876352.1	WP_003876352.1 [71-86]	0	1799.87	High	n/a	High		3		600.627		29.6572		0		2.359e-05	4.08
FALSE	High	LRTDLVGGDQAFEK	[R].LRTDLVGGDQAFEK.[R]				5.58759e-05	0	1	1	4	WP_023870193.1	WP_023870193.1 [15-28]	1	1548.8	High	n/a	High		3		516.938		35.4097		0		5.42e-05	4.77
FALSE	High	LRSQTAFEDASAR	[R].LRSQTAFEDASAR.[A]				2.35085e-06	0	1	1	9	WP_031344807.1	WP_031344807.1 [109-121]	1	1451.72	High	n/a	High		3		484.579		13.4848		0.0004126		0.004103	3.46
FALSE	High	LRSKIEADPANPVHLVTVR	[R].LRSKIEADPANPVHLVTVR.[G]				7.77409e-07	0	1	1	2	WP_003873718.1	WP_003873718.1 [201-219]	2	2115.2	High	n/a	High		4		529.556		38.3312		0		2.748e-06	5.89
FALSE	High	LRSFDTNDIIDNNVGDGAQVVR	[R].LRSFDTNDIIDNNVGDGAQVVR.[I]				3.92849e-05	0	1	1	3	WP_011724280.1	WP_011724280.1 [100-121]	1	2418.2	High	n/a	High		3		806.739		64.6608		3.911e-05		6.504e-05	3.27
FALSE	High	IRLPGQGEAGLR	[R].IRLPGQGEAGLR.[G]				1.98326e-05	0	1	1	8	WP_003879233.1	WP_003879233.1 [256-267]	1	1266.73	High	n/a	High		3		422.914		30.1041		0		2.72e-05	4.99
FALSE	High	LRLTPSAYQQASGLAK	[K].LRLTPSAYQQASGLAK.[T]				1.10006e-05	0	1	1	2	WP_019732798.1	WP_019732798.1 [147-162]	1	1703.94	High	n/a	High		3		568.653		41.476		0		1.806e-05	4.85
FALSE	High	LRMPDEDLGWDDLVR	[R].LRMPDEDLGWDDLVR.[G]				1.13255e-05	0	1	1	7	WP_076220925.1	WP_076220925.1 [158-172]	1	1829.89	High	n/a	High		3		610.633		78.0289		0		1.845e-05	3.87
FALSE	High	LRNDLKQWVEAGR	[K].LRNDLKQWVEAGR.[R]				4.194e-05	0	1	1	14	WP_003875617.1	WP_003875617.1 [44-56]	2	1584.86	High	n/a	High		3		528.958		38.3506		0		4.51e-05	4.11
FALSE	High	LRNLLLDDVAGGYTR	[R].LRNLLLDDVAGGYTR.[D]				4.5265e-06	0	1	1	11	WP_033718265.1	WP_033718265.1 [765-779]	1	1675.91	High	n/a	High		3		559.309		60.9069		0		4.701e-05	4.52
FALSE	High	LRPADPDSPLPISVARPTTKYETK	[R].LRPADPDSPLPISVARPTTKYETK.[A]				5.21516e-05	0	1	1	3	WP_011726358.1	WP_011726358.1 [220-243]	1	2652.44	High	n/a	High		5		531.293		42.1595		0		5.189e-05	4.06
FALSE	High	LRPDFAVGLQPAR	[R].LRPDFAVGLQPAR.[W]				4.57605e-05	0	1	1	3	WP_019734584.1	WP_019734584.1 [328-340]	0	1439.81	High	n/a	High		3		480.609		44.5206		0		4.775e-05	4.33
FALSE	High	LRPELAGLPVYVPGKNVPGSIK	[R].LRPELAGLPVYVPGKNVPGSIK.[L]				4.90386e-06	0	1	1	5	WP_009974504.1	WP_009974504.1 [5-26]	1	2304.34	High	n/a	High		4		576.841		64.9092		0		1.536e-05	3.68
FALSE	High	IRPGAAPDITRYFVPR	[R].IRPGAAPDITRYFVPR.[F]				1.94045e-05	0	1	1	3	WP_033713328.1	WP_033713328.1 [220-235]	1	1829.02	High	n/a	High		4		458.01		59.5153		3.911e-05		7.581e-05	3.47
FALSE	High	LRPPPVNTVFVGGGTPSLLGGAR	[R].LRPPPVNTVFVGGGTPSLLGGAR.[L]				9.02932e-09	0	1	1	2	WP_023865602.1	WP_023865602.1 [70-92]	0	2262.27	High	n/a	High		3		754.763		74.1357		0		1.14e-07	5.41
FALSE	High	LRLEHVGAIRPDQLQR	[R].LRLEHVGAIRPDQLQR.[A]				9.72038e-06	0	1	1	5	WP_033718322.1	WP_033718322.1 [367-382]	1	1901.08	High	n/a	High		4		476.026		35.9418		0		1.658e-05	4.06
FALSE	High	LRPSPPALLEPYDLAR	[R].LRPSPPALLEPYDLAR.[Q]				6.21269e-06	0	1	1	4	WP_033718825.1	WP_033718825.1 [63-78]	0	1808.01	High	n/a	High		3		603.341		63.9722		0		1.206e-05	4.37
FALSE	High	LRPTFGAVNLEDISAPR	[R].LRPTFGAVNLEDISAPR.[C]				2.37293e-07	0	1	1	8	WP_019733824.1	WP_019733824.1 [136-152]	0	1856	High	n/a	High		3		619.339		63.363		0		1.179e-06	5.28
FALSE	High	IRQAAELLGVSDDTVRR	[R].IRQAAELLGVSDDTVRR.[W]				3.147e-08	0	1	1	12	WP_003872558.1	WP_003872558.1 [6-22]	2	1899.04	High	n/a	High		3		633.686		37.2978		0		6.604e-06	5.16
FALSE	High	IRQAASSLGAAQYCIDR	[R].IRQAASSLGAAQYCIDR.[A]	1xCarbamidomethyl [C14]	1xCarbamidomethyl [C14]		9.61484e-06	0	1	1	3	WP_019731962.1	WP_019731962.1 [271-287]	1	1879.94	High	n/a	High		3		627.32		34.0882		0		3.202e-05	4.67
FALSE	High	LRQGLPVDLLNPAERER	[R].LRQGLPVDLLNPAERER.[V]				8.37308e-06	0	1	1	1	WP_023865602.1	WP_023865602.1 [338-354]	2	1976.1	High	n/a	High		4		494.781		49.2948		0		1.489e-05	4.92
FALSE	High	IRQIESKTMSK	[R].IRQIESKTMSK.[L]				5.56734e-05	0	1	1	2	WP_099156398.1	WP_099156398.1 [484-494]	2	1320.73	High	n/a	High		3		440.915		4.9144		0		5.409e-05	4.11
FALSE	High	IRQLQDLLNNAK	[R].IRQLQDLLNNAK.[V]				4.03732e-07	0	1	1	21	WP_003872695.1	WP_003872695.1 [64-75]	1	1425.82	High	n/a	High		2		713.412		47.4081		0		1.723e-06	4.61
FALSE	High	IRQSDDDVSEFVR	[K].IRQSDDDVSEFVR.[K]				5.52968e-06	0	1	1	10	WP_003872895.1	WP_003872895.1 [281-293]	1	1565.76	High	n/a	High		3		522.59		33.383		0		4.847e-05	3.55
FALSE	High	LRQVLAAMTTDPGQR	[R].LRQVLAAMTTDPGQR.[L]				1.54117e-06	0	1	1	11	WP_033726107.1	WP_033726107.1 [1895-1909]	1	1656.88	High	n/a	High		3		552.967		38.824		0		6.179e-06	4.84
FALSE	High	IRSDLLLVEPTTEAR	[R].IRSDLLLVEPTTEAR.[K]				5.3494e-05	0	1	1	5	WP_033719167.1	WP_033719167.1 [108-122]	1	1712.95	High	n/a	High		3		571.656		51.255		0		5.654e-05	4.09
FALSE	High	IRSERPAFELHYPHMVER	[R].IRSERPAFELHYPHMVER.[L]				6.82929e-06	0	1	1	7	WP_003878775.1	WP_003878775.1 [536-553]	1	2267.15	High	n/a	High		5		454.236		38.4185		0		2.465e-05	5.98
FALSE	High	LRPSTLSPADREALAAIVGPEYCR	[R].LRPSTLSPADREALAAIVGPEYCR.[T]	1xCarbamidomethyl [C23]	1xCarbamidomethyl [C23]		3.47189e-05	0	1	1	6	WP_023868997.1	WP_023868997.1 [54-77]	1	2642.37	High	n/a	High		4		661.35		67.1092		0		3.976e-05	3.86
FALSE	High	LTAEYLAGAAPDKR	[K].LTAEYLAGAAPDKR.[I]				2.79965e-06	0	1	1	7	WP_033719563.1	WP_033719563.1 [22-35]	1	1475.79	High	n/a	High		3		492.6		32.9119		0		6.855e-06	2.72
FALSE	High	ITAREPAVAGDRPELTEASIVVSGGR	[K].ITAREPAVAGDRPELTEASIVVSGGR.[G]				9.06225e-09	0	1	1	32	WP_003874979.1	WP_003874979.1 [181-206]	1	2651.41	High	n/a	High		4		663.609		54.7314		0		1.142e-07	5.61
FALSE	High	ITASVPTLSALVEAGAK	[R].ITASVPTLSALVEAGAK.[V]				1.61187e-05	0	1	1	5	WP_009977609.1	WP_009977609.1 [44-60]	0	1627.93	High	n/a	High		2		814.467		78.5305		6.613e-05		9.08e-05	3.01
FALSE	High	IVALMPLGAAVVDAHR	[R].IVALMPLGAAVVDAHR.[D]				2.34231e-06	0	1	1	3	WP_099156405.1	WP_099156405.1 [55-70]	0	1632.93	High	n/a	High		3		544.98		70.1809		0		6.048e-06	3.31
FALSE	High	LVANVEGGNKQLEQLR	[K].LVANVEGGNKQLEQLR.[K]				2.44012e-05	0	1	1	4	WP_019733037.1	WP_019733037.1 [288-303]	1	1767.97	High	n/a	High		3		589.995		37.5691		6.64e-05		0.0001708	2.43
FALSE	High	LVAPVAYPSLYADQATDSK	[K].LVAPVAYPSLYADQATDSK.[F]				4.74531e-05	0	1	1	3	WP_003874069.1	WP_003874069.1 [214-232]	0	2009.02	High	n/a	High		2		1005.01		64.8705		0		4.891e-05	2.42
FALSE	High	IVAPVHCAPPANAPTPVER	[R].IVAPVHCAPPANAPTPVER.[D]	1xCarbamidomethyl [C7]	1xCarbamidomethyl [C7]		1.77624e-06	0	1	1	3	WP_031353947.1	WP_031353947.1 [162-180]	0	1996.04	High	n/a	High		3		666.021		35.6604		0		4.96e-06	3.84
FALSE	High	LVAQHADIWHSFTSAEEYPAK	[R].LVAQHADIWHSFTSAEEYPAK.[S]				4.66024e-06	0	1	1	3	WP_009974222.1	WP_009974222.1 [170-190]	0	2400.16	High	n/a	High		4		600.796		59.1586		0		9.857e-06	4.38
FALSE	High	LVAQHADIWHSFTSAEEYPAKSEVLAR	[R].LVAQHADIWHSFTSAEEYPAKSEVLAR.[H]				6.32017e-09	0	1	1	5	WP_009974222.1	WP_009974222.1 [170-196]	1	3055.53	High	n/a	High		5		611.912		65.1801		0		8.821e-08	5.66
FALSE	High	IVAQMLTYDPKSLHDDFAR	[K].IVAQMLTYDPKSLHDDFAR.[A]				5.4218e-07	0	1	1	4	WP_011726382.1	WP_011726382.1 [207-225]	1	2220.11	High	n/a	High		4		555.783		63.2072		0		2.125e-06	4.32
FALSE	High	IVAQTVTDVSATPAGGQAR	[R].IVAQTVTDVSATPAGGQAR.[V]				4.0142e-06	0	1	1	8	WP_033719776.1	WP_033719776.1 [241-259]	0	1841.97	High	n/a	High		2		921.491		33.8712		0		2.052e-05	3.24
FALSE	High	LVASPLTALPVIDER	[K].LVASPLTALPVIDER.[L]				1.81546e-06	0	1	1	2	WP_033710967.1	WP_033710967.1 [330-344]	0	1593.92	High	n/a	High		2		797.464		79.1504		0		5.054e-06	3.48
FALSE	High	IVATATSGSDPVIMLTGPTPATR	[R].IVATATSGSDPVIMLTGPTPATR.[K]				1.39977e-07	0	1	1	24	WP_009975099.1	WP_009975099.1 [286-308]	0	2256.19	High	n/a	High		3		752.736		67.9243		0		2.176e-05	5.25
FALSE	High	IVATATSGSDPVIMLTGPTPATRK	[R].IVATATSGSDPVIMLTGPTPATRK.[V]				4.83549e-08	0	1	1	11	WP_009975099.1	WP_009975099.1 [286-309]	1	2384.29	High	n/a	High		3		795.432		55.8629		0		2.778e-06	4.93
FALSE	High	IVATATSGSDPVIMLTGPTPATRK	[R].IVATATSGSDPVIMLTGPTPATRK.[V]	1xOxidation [M14]	1xOxidation [M14]		4.88604e-06	0	1	1	3	WP_009975099.1	WP_009975099.1 [286-309]	1	2400.28	High	n/a	High		3		800.764		48.522		0		1.018e-05	3.54
FALSE	High	LVCGGGRPEGLDSGFFVQPTVFADVDNK	[R].LVCGGGRPEGLDSGFFVQPTVFADVDNK.[M]	1xCarbamidomethyl [C3]	1xCarbamidomethyl [C3]		1.66359e-06	0	1	1	4	WP_009979657.1	WP_009979657.1 [358-385]	0	2981.45	High	n/a	High		3		994.489		85.3813		0		1.374e-05	3.92
FALSE	High	LVDAGVNLAGVAR	[K].LVDAGVNLAGVAR.[I]				1.70848e-05	0	1	1	3	WP_003874674.1	WP_003874674.1 [69-81]	0	1254.72	High	n/a	High		2		627.862		46.6291		0		2.452e-05	3.2
FALSE	High	LVDAPLPTWAHR	[R].LVDAPLPTWAHR.[R]				2.28551e-05	0	1	1	4	WP_044543581.1	WP_044543581.1 [867-878]	0	1375.75	High	n/a	High		3		459.254		48.144		0		3.494e-05	4.07
FALSE	High	LVDAVAMMDKLR	[R].LVDAVAMMDKLR.[T]				1.03031e-05	0	1	1	10	WP_033710676.1	WP_033710676.1 [90-101]	1	1361.73	High	n/a	High		3		454.581		63.6697		0		1.787e-05	3.62
FALSE	High	IVDDDGRVLPNDGTAVGEVEVR	[R].IVDDDGRVLPNDGTAVGEVEVR.[G]				1.67575e-06	0	1	1	3	WP_033720346.1	WP_033720346.1 [368-389]	1	2325.17	High	n/a	High		3		775.726		51.5149		0		4.76e-06	3.55
FALSE	High	LVDDGMAAVYDFSDNEVPGATDRDR	[R].LVDDGMAAVYDFSDNEVPGATDRDR.[G]				4.59288e-06	0	1	1	8	WP_003875515.1	WP_003875515.1 [233-257]	1	2728.22	High	n/a	High		3		910.077		73.4819		0		9.741e-06	3.46
FALSE	High	LVDDGMAAVYDFSDNEVPGATDRDRGYWR	[R].LVDDGMAAVYDFSDNEVPGATDRDRGYWR.[D]				1.17025e-05	0	1	1	1	WP_003875515.1	WP_003875515.1 [233-261]	2	3290.48	High	n/a	High		4		823.375		81.6743		0		1.884e-05	3.4
FALSE	High	IVDDIDVLADGPDKGK	[R].IVDDIDVLADGPDKGK.[V]				1.59438e-05	0	1	1	2	WP_033711571.1	WP_033711571.1 [236-251]	1	1669.86	High	n/a	High		3		557.293		46.2445		0		2.564e-05	3.44
FALSE	High	IVDDIDVLADGPDKGKVR	[R].IVDDIDVLADGPDKGKVR.[L]				4.56191e-08	0	1	1	4	WP_033711571.1	WP_033711571.1 [236-253]	2	1925.03	High	n/a	High		4		482.014		42.2347		0		4.057e-07	6.27
FALSE	High	IVAILSSAQVR	[R].IVAILSSAQVR.[S]				3.43424e-05	0	1	1	6	WP_011725265.1	WP_011725265.1 [19-29]	0	1156.7	High	n/a	High		2		578.856		44.9432		0		3.951e-05	3.46
FALSE	High	LVALIPPQIESQQR	[K].LVALIPPQIESQQR.[N]				4.14853e-05	0	1	1	7	WP_003873762.1	WP_003873762.1 [629-642]	0	1591.92	High	n/a	High		3		531.311		62.0561		0		4.479e-05	3.22
FALSE	High	IVAGIPVCLCAPSQVDEAKERANR	[R].IVAGIPVCLCAPSQVDEAKERANR.[I]	2xCarbamidomethyl [C8; C10]	2xCarbamidomethyl [C8; C10]		1.92638e-05	0	1	1	2	WP_033719064.1	WP_033719064.1 [212-235]	2	2653.35	High	n/a	High		4		664.094		54.5565		0		2.664e-05	3.76
FALSE	High	IVAGIPVCLCAPSQVDEAKER	[R].IVAGIPVCLCAPSQVDEAKER.[A]	2xCarbamidomethyl [C8; C10]	2xCarbamidomethyl [C8; C10]		2.51121e-08	0	1	1	5	WP_033719064.1	WP_033719064.1 [212-232]	1	2312.17	High	n/a	High		3		771.397		59.9111		0		2.364e-07	4.54
FALSE	High	ITVLGCSGSVVGPDSPASGYLLR	[R].ITVLGCSGSVVGPDSPASGYLLR.[A]	1xCarbamidomethyl [C6]	1xCarbamidomethyl [C6]		5.58201e-07	0	1	1	5	WP_019684009.1	WP_019684009.1 [5-27]	0	2305.19	High	n/a	High		3		769.067		83.3509		0		2.173e-06	4.46
FALSE	High	LTVIGITGTSGK	[R].LTVIGITGTSGK.[T]				4.194e-05	0	1	1	4	WP_080691838.1	WP_080691838.1 [131-142]	0	1146.67	High	n/a	High		2		573.84		40.8109		0		4.513e-05	3.15
FALSE	High	ITVLGMNNTITYK	[R].ITVLGMNNTITYK.[D]				1.53741e-05	0	1	1	7	WP_009979122.1	WP_009979122.1 [130-142]	0	1467.79	High	n/a	High		2		734.398		60.407		0		2.284e-05	2.68
FALSE	High	ITVLTIPGQVNGPK	[R].ITVLTIPGQVNGPK.[L]				2.26071e-05	0	1	1	11	WP_019732368.1	WP_019732368.1 [791-804]	0	1436.85	High	n/a	High		2		718.927		55.7642		0		3.467e-05	3.15
FALSE	High	ITVTPRPLTPGGPGLMWGGGTIAAAR	[R].ITVTPRPLTPGGPGLMWGGGTIAAAR.[R]				5.25497e-06	0	1	1	3	WP_033719688.1	WP_033719688.1 [150-175]	0	2547.39	High	n/a	High		3		849.798		77.1411		0		1.074e-05	3.55
FALSE	High	ITVWPQGPDIQDRVNNR	[R].ITVWPQGPDIQDRVNNR.[S]				6.01249e-06	0	1	1	2	WP_023869546.1	WP_023869546.1 [268-284]	1	2008.04	High	n/a	High		3		670.017		53.5866		0		1.18e-05	3.29
FALSE	High	ITWHGQTVVDVPPR	[R].ITWHGQTVVDVPPR.[T]				5.17902e-06	0	1	1	9	WP_019685434.1	WP_019685434.1 [377-390]	0	1604.85	High	n/a	High		3		535.623		43.036		0		1.062e-05	4.12
FALSE	High	ITYDGSIADEPHFVVMGGTTEPITTALKDSYAENANLR	[R].ITYDGSIADEPHFVVMGGTTEPITTALKDSYAENANLR.[E]				3.40936e-05	0	1	1	4	WP_033719774.1	WP_033719774.1 [141-178]	1	4096.98	High	n/a	High		4		1025		91.8652		0		3.935e-05	3.59
FALSE	High	ITYVGSGPGDPGLLTAR	[R].ITYVGSGPGDPGLLTAR.[A]				3.07754e-06	0	1	1	5	WP_023870073.1	WP_023870073.1 [13-29]	0	1673.89	High	n/a	High		2		837.447		56.216		0		7.336e-06	3.29
FALSE	High	LVAAAIEGLSGIDAVR	[R].LVAAAIEGLSGIDAVR.[I]				7.91687e-07	0	1	1	2	WP_023869474.1	WP_023869474.1 [313-328]	0	1554.88	High	n/a	High		2		777.946		75.8411		0		2.787e-06	4.58
FALSE	High	IVDEVQGFFEVHR	[R].IVDEVQGFFEVHR.[A]				1.98326e-05	0	1	1	5	WP_003872245.1	WP_003872245.1 [387-399]	0	1574.8	High	n/a	High		3		525.603		62.3614		0		2.717e-05	2.97
FALSE	High	IVAAATDANPAFGAYYDLQTDETGATKR	[R].IVAAATDANPAFGAYYDLQTDETGATKR.[L]				1.7422e-09	0	1	1	7	WP_003876987.1	WP_003876987.1 [45-72]	1	2930.42	High	n/a	High		3		977.478		68.7098		0		3.516e-08	5.32
FALSE	High	IVAAPVTFVDIAGLVK	[R].IVAAPVTFVDIAGLVK.[G]				1.19017e-06	0	1	1	8	WP_023868516.1	WP_023868516.1 [63-78]	0	1612.97	High	n/a	High		2		806.987		101.091		0		3.728e-06	4.27
FALSE	High	LVAASHVSNALGTVVPVDKIVELGHR	[K].LVAASHVSNALGTVVPVDKIVELGHR.[Y]				1.45397e-06	0	1	1	1	WP_033719629.1	WP_033719629.1 [428-453]	1	2681.51	High	n/a	High		4		671.134		71.6333		0		4.298e-06	4.37
FALSE	High	IVAASPNADVTLQQLDLASLASVR	[R].IVAASPNADVTLQQLDLASLASVR.[S]				1.25496e-07	0	1	1	9	WP_011726201.1	WP_011726201.1 [65-88]	0	2452.34	High	n/a	High		3		818.119		95.5457		0		7.481e-07	4.84
FALSE	High	LVAAVLEPGSVAKPSPPYAAAVR	[K].LVAAVLEPGSVAKPSPPYAAAVR.[E]				2.65213e-08	0	1	1	15	WP_062886396.1	WP_062886396.1 [399-421]	0	2263.28	High	n/a	High		3		755.098		60.8882		0		6.328e-07	4.95
FALSE	High	LVACWGNNDGPALR	[R].LVACWGNNDGPALR.[A]	1xCarbamidomethyl [C4]	1xCarbamidomethyl [C4]		7.81368e-06	0	1	1	3	WP_003879053.1	WP_003879053.1 [54-67]	0	1542.75	High	n/a	High		2		771.877		48.8634		0		1.419e-05	3.34
FALSE	High	LVADLLKTAGADR	[R].LVADLLKTAGADR.[I]				1.83074e-05	0	1	1	4	WP_003877535.1	WP_003877535.1 [119-131]	1	1342.77	High	n/a	High		3		448.261		45.5561		0		2.577e-05	3.31
FALSE	High	LVAEKDSITGVVITSAK	[R].LVAEKDSITGVVITSAK.[K]				7.68965e-07	0	1	1	8	WP_044543515.1	WP_044543515.1 [45-61]	1	1730.99	High	n/a	High		3		577.668		43.1329		0		3.34e-05	4.35
FALSE	High	LVAEKDSITGVVITSAKK	[R].LVAEKDSITGVVITSAKK.[T]				1.28267e-07	0	1	1	11	WP_044543515.1	WP_044543515.1 [45-62]	2	1859.08	High	n/a	High		3		620.367		34.8304		0		7.593e-07	4.22
FALSE	High	LVAGDPLTVDAVITEVNAIAR	[R].LVAGDPLTVDAVITEVNAIAR.[S]				1.14916e-05	0	1	1	5	WP_023870073.1	WP_023870073.1 [121-141]	0	2137.19	High	n/a	High		3		713.067		105.857		0		1.864e-05	3.93
FALSE	High	IVAGDVPESLRDK	[R].IVAGDVPESLRDK.[T]				6.14065e-05	0	1	1	2	WP_003873857.1	WP_003873857.1 [223-235]	1	1398.76	High	n/a	High		3		466.924		26.9881		0		5.755e-05	3.2
FALSE	High	LVAAGANPIELGAGISK	[R].LVAAGANPIELGAGISK.[A]				2.29645e-07	0	1	1	32	WP_011726032.1	WP_011726032.1 [105-121]	0	1580.9	High	n/a	High		3		527.638		57.6482		0		5.283e-06	4.76
FALSE	High	LTVGAVAHEGPTAAR	[R].LTVGAVAHEGPTAAR.[L]				5.50132e-07	0	1	1	9	WP_023869506.1	WP_023869506.1 [184-198]	0	1449.78	High	n/a	High		3		483.931		20.3369		0		2.148e-06	4.69
FALSE	High	LVDGGEFSEFKANYGK	[R].LVDGGEFSEFKANYGK.[T]				1.65345e-05	0	1	1	2	WP_031353972.1	WP_031353972.1 [304-319]	1	1760.85	High	n/a	High		3		587.621		50.0534		0		3.16e-05	3.78
FALSE	High	LVDGIDLGSLLHR	[R].LVDGIDLGSLLHR.[E]				7.18626e-06	0	1	1	5	WP_019733486.1	WP_019733486.1 [96-108]	0	1407.8	High	n/a	High		3		469.937		77.0027		0		1.339e-05	3.07
FALSE	High	IVELEDGNSVSR	[K].IVELEDGNSVSR.[E]				2.65298e-05	0	1	1	8	WP_003878744.1	WP_003878744.1 [76-87]	0	1317.66	High	n/a	High		2		659.335		26.087		0		3.316e-05	3.21
FALSE	High	IVELGDVIDDHELSR	[R].IVELGDVIDDHELSR.[L]				4.96824e-07	0	1	1	3	WP_019731901.1	WP_019731901.1 [163-177]	0	1709.87	High	n/a	High		3		570.629		61.6535		0		3.136e-06	3.67
FALSE	High	LVENVGEPPDSPEASAHWPRV	[R].LVENVGEPPDSPEASAHWPRV.[-]				1.88963e-06	0	1	1	6	WP_011723615.1	WP_011723615.1 [176-196]	1	2286.11	High	n/a	High		3		762.71		59.4985		0		7.979e-06	4.09
FALSE	High	LVEPLVISSPR	[K].LVEPLVISSPR.[Q]				6.25313e-05	0	1	1	5	WP_031348494.1	WP_031348494.1 [52-62]	0	1209.72	High	n/a	High		2		605.365		48.62		6.613e-05		9.718e-05	3.32
FALSE	High	IVEPVAAEMVAR	[R].IVEPVAAEMVAR.[G]				6.23047e-05	0	1	1	3	WP_033719084.1	WP_033719084.1 [248-259]	0	1284.7	High	n/a	High		2		642.851		47.5215		6.64e-05		0.0001279	2.63
FALSE	High	LVEQAGPDELMQR	[R].LVEQAGPDELMQR.[Y]				5.0304e-06	0	1	1	12	WP_023861132.1	WP_023861132.1 [255-267]	0	1485.74	High	n/a	High		2		743.372		39.5731		0		3.278e-05	3.43
FALSE	High	IVEQCLDKLQPGPIMVENGK	[K].IVEQCLDKLQPGPIMVENGK.[I]	1xCarbamidomethyl [C5]	1xCarbamidomethyl [C5]		3.94181e-06	0	1	1	4	WP_003874819.1	WP_003874819.1 [305-324]	1	2268.17	High	n/a	High		3		756.728		56.7489		0		8.751e-06	4.02
FALSE	High	LVEQGKDVVVLLDSITR	[R].LVEQGKDVVVLLDSITR.[L]				1.32436e-05	0	1	1	9	WP_062888078.1	WP_062888078.1 [446-462]	1	1884.08	High	n/a	High		3		628.698		82.289		3.911e-05		7.382e-05	3.62
FALSE	High	LVESPYRTPQTLVGGPR	[R].LVESPYRTPQTLVGGPR.[S]				1.35681e-06	0	1	1	25	WP_009976895.1	WP_009976895.1 [553-569]	1	1870.02	High	n/a	High		3		624.011		42.9777		0		8.169e-06	4.12
FALSE	High	LVESPYRTPQTLVGGPRSDAALAASSGR	[R].LVESPYRTPQTLVGGPRSDAALAASSGR.[T]				1.64627e-08	0	1	1	13	WP_009976895.1	WP_009976895.1 [553-580]	2	2856.5	High	n/a	High		4		714.88		50.4716		0		1.752e-07	5.71
FALSE	High	LVESSAQSHDEQLQR	[K].LVESSAQSHDEQLQR.[R]				7.68965e-07	0	1	1	19	WP_011726201.1	WP_011726201.1 [282-296]	0	1726.84	High	n/a	High		3		576.284		12.8981		0		5.973e-06	4.68
FALSE	High	LVESSAQSHDEQLQRR	[K].LVESSAQSHDEQLQRR.[L]				5.96888e-06	0	1	1	5	WP_011726201.1	WP_011726201.1 [282-297]	1	1882.94	High	n/a	High		3		628.316		9.6527		0		1.175e-05	3.85
FALSE	High	IVESYDLMNEGGPR	[R].IVESYDLMNEGGPR.[K]				4.163e-06	0	1	1	31	WP_011724652.1	WP_011724652.1 [122-135]	0	1579.74	High	n/a	High		2		790.374		48.8783		0		2.544e-05	3.65
FALSE	High	IVESYDLMNEGGPR	[R].IVESYDLMNEGGPR.[K]	1xOxidation [M8]	1xOxidation [M8]		2.51215e-05	0	1	1	7	WP_011724652.1	WP_011724652.1 [122-135]	0	1595.74	High	n/a	High		2		798.372		32.4512		6.613e-05		9.147e-05	2.94
FALSE	High	LVFAGTPEPALPALRR	[R].LVFAGTPEPALPALRR.[L]				3.92849e-05	0	1	1	6	WP_031354181.1	WP_031354181.1 [3-18]	1	1707.99	High	n/a	High		3		570.001		65.0854		0		4.315e-05	3.1
FALSE	High	LVFGGSADDHAETAAR	[R].LVFGGSADDHAETAAR.[I]				3.06158e-07	0	1	1	5	WP_019733154.1	WP_019733154.1 [188-203]	0	1616.77	High	n/a	High		3		539.594		22.2504		0		1.415e-06	4.73
FALSE	High	LVFISSSAAHEPMPAR	[R].LVFISSSAAHEPMPAR.[T]				7.33425e-07	0	1	1	3	WP_033717946.1	WP_033717946.1 [121-136]	0	1712.88	High	n/a	High		3		571.631		44.037		0		2.64e-06	4.7
FALSE	High	LVFLTGPKQGEDGGSSG	[R].LVFLTGPKQGEDGGSSG.[-]				7.72883e-06	0	1	1	31	WP_009977020.1	WP_009977020.1 [140-156]	1	1648.82	High	n/a	High		2		824.913		44.6722		0		1.409e-05	3.75
FALSE	High	IVFPSSPHVYGGGDTPR	[R].IVFPSSPHVYGGGDTPR.[S]				9.46272e-07	0	1	1	2	WP_061504251.1	WP_061504251.1 [102-118]	0	1785.89	High	n/a	High		3		595.968		45.4575		0		3.168e-06	4.03
FALSE	High	IVFVSGSQLGAELAAR	[R].IVFVSGSQLGAELAAR.[A]				7.46895e-07	0	1	1	6	WP_031353751.1	WP_031353751.1 [338-353]	0	1617.9	High	n/a	High		2		809.452		73.5333		0		2.672e-06	3.65
FALSE	High	IVGAALISSAAEGVSR	[R].IVGAALISSAAEGVSR.[S]				4.8506e-06	0	1	1	3	WP_011726034.1	WP_011726034.1 [162-177]	0	1500.84	High	n/a	High		2		750.923		63.8522		0		1.014e-05	3.83
FALSE	High	LVEIAQQIIDTR	[K].LVEIAQQIIDTR.[G]				1.04923e-05	0	1	1	3	WP_010950008.1	WP_010950008.1 [218-229]	0	1398.8	High	n/a	High		2		699.902		65.4426		0		1.748e-05	3.58
FALSE	High	LVEGTDLDSVLKR	[R].LVEGTDLDSVLKR.[F]				2.74916e-06	0	1	1	3	WP_062886445.1	WP_062886445.1 [95-107]	1	1444.8	High	n/a	High		3		482.271		46.6376		0		6.769e-06	4.54
FALSE	High	LVEGSKFSTHMR	[K].LVEGSKFSTHMR.[M]				4.08792e-06	0	1	1	1	WP_011726555.1	WP_011726555.1 [55-66]	1	1391.71	High	n/a	High		3		464.575		14.7636		0		8.98e-06	3.82
FALSE	High	IVEELAEVQGRPVDIGGYYQPDSEKTTAVMRPSKTFNEALAASQR	[R].IVEELAEVQGRPVDIGGYYQPDSEKTTAVMRPSKTFNEALAASQR.[-]				5.52138e-07	0	1	1	1	WP_033718437.1	WP_033718437.1 [701-745]	2	4951.49	High	n/a	High		6		826.088		73.5835		0		2.153e-06	5.5
FALSE	High	LVDIGEAVGIVAAQSIGEPGTQLTMR	[K].LVDIGEAVGIVAAQSIGEPGTQLTMR.[T]				1.71977e-08	0	1	1	6	WP_011726094.1	WP_011726094.1 [988-1013]	0	2625.39	High	n/a	High		3		875.802		105.402		0		1.805e-07	6.29
FALSE	High	LVDIGVDNAAISR	[R].LVDIGVDNAAISR.[A]				6.14065e-05	0	1	1	3	WP_023865194.1	WP_023865194.1 [193-205]	0	1342.73	High	n/a	High		2		671.87		49.8383		0		5.755e-05	3
FALSE	High	LVDLNHAQNIK	[R].LVDLNHAQNIK.[S]				1.38851e-05	0	1	1	29	WP_011726094.1	WP_011726094.1 [460-470]	0	1264.7	High	n/a	High		3		422.238		21.7929		0		4.931e-05	3.98
FALSE	High	LVDLNHAQNIKSAKR	[R].LVDLNHAQNIKSAKR.[M]				2.96754e-06	0	1	1	2	WP_011726094.1	WP_011726094.1 [460-474]	2	1706.97	High	n/a	High		4		427.497		13.342		0		7.147e-06	3.83
FALSE	High	LVDLVALVGK	[R].LVDLVALVGK.[S]				6.20789e-05	0	1	1	25	WP_003876056.1	WP_003876056.1 [328-337]	0	1026.66	High	n/a	High		2		513.831		74.9981		6.64e-05		0.0004142	3.36
FALSE	High	LVDLVALVGKSL	[R].LVDLVALVGKSL.[-]				3.81593e-05	0	1	1	5	WP_003876056.1	WP_003876056.1 [328-339]	1	1226.77	High	n/a	High		2		613.89		99.4383		2.155e-05		6.15e-05	3.45
FALSE	High	LVDMGVKPEDAATRVR	[R].LVDMGVKPEDAATRVR.[C]				1.87795e-05	0	1	1	2	WP_033718141.1	WP_033718141.1 [76-91]	1	1756.94	High	n/a	High		3		586.318		33.8835		0		2.621e-05	2.77
FALSE	High	LVDQALVDLDGTPDK	[R].LVDQALVDLDGTPDK.[S]				8.93992e-06	0	1	1	2	WP_023873941.1	WP_023873941.1 [88-102]	0	1598.83	High	n/a	High		2		799.918		53.4293		0		1.585e-05	3.13
FALSE	High	LVDQALVDLDGTPDKSR	[R].LVDQALVDLDGTPDKSR.[L]				1.39245e-08	0	1	1	19	WP_023873941.1	WP_023873941.1 [88-104]	1	1841.96	High	n/a	High		3		614.658		47.7921		0		1.554e-07	5.01
FALSE	High	LVDRDEPQGSIYAGVPITFGRPVWR	[R].LVDRDEPQGSIYAGVPITFGRPVWR.[V]				4.61939e-07	0	1	1	3	WP_033719432.1	WP_033719432.1 [41-65]	1	2828.48	High	n/a	High		4		707.877		76.7604		0		1.896e-06	5.14
FALSE	High	IVDGKLDFPDDPLFNRR	[R].IVDGKLDFPDDPLFNRR.[A]				3.02204e-06	0	1	1	6	WP_009979053.1	WP_009979053.1 [59-75]	2	2017.05	High	n/a	High		4		505.018		63.0317		0		1.7e-05	3.06
FALSE	High	IVDRPEWIAAAAESMR	[R].IVDRPEWIAAAAESMR.[V]				2.95214e-07	0	1	1	2	WP_003873260.1	WP_003873260.1 [76-91]	0	1814.92	High	n/a	High		3		605.646		65.4664		0		1.376e-06	5.1
FALSE	High	LVDTADVVLEGFRPGVMER	[R].LVDTADVVLEGFRPGVMER.[M]				2.89288e-06	0	1	1	5	WP_019733485.1	WP_019733485.1 [96-114]	0	2103.09	High	n/a	High		3		701.702		78.7656		0		7.027e-06	3.67
FALSE	High	LVDTIADAVAARGR	[R].LVDTIADAVAARGR.[A]				9.071e-06	0	1	1	2	WP_011725402.1	WP_011725402.1 [22-35]	1	1427.8	High	n/a	High		3		476.603		43.462		0		1.578e-05	3.49
FALSE	High	LVDVSQDVIVREHDCETER	[R].LVDVSQDVIVREHDCETER.[G]	1xCarbamidomethyl [C15]	1xCarbamidomethyl [C15]		1.45576e-05	0	1	1	3	WP_011726094.1	WP_011726094.1 [877-895]	1	2299.1	High	n/a	High		4		575.53		40.1142		0		2.194e-05	3.71
FALSE	High	LVEAVDTDNEFPR	[K].LVEAVDTDNEFPR.[L]				4.3966e-06	0	1	1	3	WP_062886444.1	WP_062886444.1 [294-306]	0	1504.73	High	n/a	High		2		752.868		47.0033		0		9.449e-06	3.72
FALSE	High	LVEEAPAPFLSDAQR	[K].LVEEAPAPFLSDAQR.[K]				3.11133e-06	0	1	1	12	WP_033718464.1	WP_033718464.1 [245-259]	0	1642.84	High	n/a	High		3		548.286		55.1256		0		7.395e-06	4.32
FALSE	High	LVEEAPAPFLSDAQRK	[K].LVEEAPAPFLSDAQRK.[E]				5.56172e-07	0	1	1	38	WP_033718464.1	WP_033718464.1 [245-260]	1	1770.94	High	n/a	High		3		590.985		44.7952		0		4.065e-06	4.12
FALSE	High	LVEEAPAPFLSDAQRKEIHESAK	[K].LVEEAPAPFLSDAQRKEIHESAK.[R]				5.78894e-07	0	1	1	5	WP_033718464.1	WP_033718464.1 [245-267]	2	2565.33	High	n/a	High		5		513.872		44.5598		0		2.231e-06	4.63
FALSE	High	LVEEDVLTSIHIEEHEIDAR	[R].LVEEDVLTSIHIEEHEIDAR.[D]				2.29171e-06	0	1	1	2	WP_085978600.1	WP_085978600.1 [735-754]	0	2347.18	High	n/a	High		4		587.55		68.7598		0		5.941e-06	3.26
FALSE	High	IVEELAEVQGRPVDIGGYYQPDSEK	[R].IVEELAEVQGRPVDIGGYYQPDSEK.[T]				7.92825e-06	0	1	1	5	WP_033718437.1	WP_033718437.1 [701-725]	0	2791.38	High	n/a	High		3		931.132		67.6254		0		2.922e-05	3.58
FALSE	High	IVEELAEVQGRPVDIGGYYQPDSEKTTAVMRPSK	[R].IVEELAEVQGRPVDIGGYYQPDSEKTTAVMRPSK.[T]				8.84844e-08	0	1	1	4	WP_033718437.1	WP_033718437.1 [701-734]	1	3762.9	High	n/a	High		4		941.479		61.6117		0		5.826e-07	4.94
FALSE	High	LVDSDGSEQAVR	[R].LVDSDGSEQAVR.[S]				1.45048e-05	0	1	1	4	WP_023868726.1	WP_023868726.1 [2914-2925]	0	1275.62	High	n/a	High		2		638.313		15.4166		0		2.193e-05	2.86
FALSE	High	ITVADCEGSHDRVSTTYK	[R].ITVADCEGSHDRVSTTYK.[Q]	1xCarbamidomethyl [C6]	1xCarbamidomethyl [C6]		5.31267e-06	0	1	1	6	WP_003877740.1	WP_003877740.1 [93-110]	1	2038.95	High	n/a	High		4		510.493		18.4178		0		1.082e-05	3.88
FALSE	High	ITVADCEGSHDR	[R].ITVADCEGSHDR.[V]	1xCarbamidomethyl [C6]	1xCarbamidomethyl [C6]		4.83226e-05	0	1	1	7	WP_003877740.1	WP_003877740.1 [93-104]	0	1359.6	High	n/a	High		3		453.87		7.635		0		4.943e-05	4.09
FALSE	High	ITTTLLNNLQTHDK	[R].ITTTLLNNLQTHDK.[T]				2.2422e-06	0	1	1	4	WP_003872701.1	WP_003872701.1 [369-382]	0	1611.87	High	n/a	High		3		537.962		41.4704		0		5.849e-06	4.34
FALSE	High	ITEGAEEIQIR	[R].ITEGAEEIQIR.[R]				2.50303e-05	0	1	1	3	WP_019731962.1	WP_019731962.1 [390-400]	0	1258.66	High	n/a	High		2		629.836		33.2675		0		3.189e-05	3.42
FALSE	High	LTEGLVGNGSIGEGGR	[R].LTEGLVGNGSIGEGGR.[I]				1.54679e-06	0	1	1	4	WP_019733092.1	WP_019733092.1 [326-341]	0	1515.78	High	n/a	High		2		758.391		36.3785		0		4.499e-06	4.31
FALSE	High	ITEGNFAETIVAPK	[R].ITEGNFAETIVAPK.[R]				2.30845e-06	0	1	1	3	WP_033718466.1	WP_033718466.1 [235-248]	0	1489.79	High	n/a	High		2		745.398		55.3834		0		5.978e-06	3.52
FALSE	High	ITEIAATKGTFR	[R].ITEIAATKGTFR.[L]				3.9706e-06	0	1	1	6	WP_009978392.1	WP_009978392.1 [142-153]	1	1307.73	High	n/a	High		3		436.582		22.9911		0		8.784e-06	3.89
FALSE	High	LTEIAPGAVETEFSLVR	[R].LTEIAPGAVETEFSLVR.[F]				1.70848e-05	0	1	1	3	WP_023866989.1	WP_023866989.1 [174-190]	0	1831.98	High	n/a	High		2		916.494		81.5927		0		2.482e-05	2.92
FALSE	High	ITELLATEGVER	[K].ITELLATEGVER.[S]				1.09208e-05	0	1	1	1	WP_044543577.1	WP_044543577.1 [272-283]	0	1330.72	High	n/a	High		2		665.864		43.4619		0		1.799e-05	3.49
FALSE	High	LTELMVGAEKVAQQK	[K].LTELMVGAEKVAQQK.[G]				1.73787e-06	0	1	1	4	WP_003876791.1	WP_003876791.1 [400-414]	1	1644.9	High	n/a	High		3		548.971		43.3066		0		4.889e-06	4.75
FALSE	High	LTELPSGAPVAVVVR	[R].LTELPSGAPVAVVVR.[Q]				8.84285e-06	0	1	1	7	WP_003875234.1	WP_003875234.1 [154-168]	0	1507.88	High	n/a	High		3		503.3		58.6195		0		1.588e-05	4.36
FALSE	High	LTEPHVVPIHDYGEIDGR	[R].LTEPHVVPIHDYGEIDGR.[F]				5.18176e-08	0	1	1	2	WP_019733486.1	WP_019733486.1 [72-89]	0	2047.02	High	n/a	High		4		512.512		45.1727		0		3.97e-07	4.98
FALSE	High	ITEQLAAQAGLEAER	[R].ITEQLAAQAGLEAER.[I]				2.5842e-06	0	1	1	15	WP_003873223.1	WP_003873223.1 [83-97]	0	1599.83	High	n/a	High		2		800.421		45.32		0		6.482e-06	3.56
FALSE	High	ITEQLAAQAGLEAERIK	[R].ITEQLAAQAGLEAERIK.[S]				6.6992e-09	0	1	1	3	WP_003873223.1	WP_003873223.1 [83-99]	1	1841.01	High	n/a	High		3		614.342		50.3507		0		9.192e-08	6.05
FALSE	High	ITEQLAAQAGLEAERIKSQGSR	[R].ITEQLAAQAGLEAERIKSQGSR.[Q]				1.02727e-07	0	1	1	8	WP_003873223.1	WP_003873223.1 [83-104]	2	2356.26	High	n/a	High		4		589.819		49.7528		0		6.478e-07	5.28
FALSE	High	ITERNPQLSYAILER	[R].ITERNPQLSYAILER.[R]				6.2716e-07	0	1	1	3	WP_003873620.1	WP_003873620.1 [37-51]	1	1802.98	High	n/a	High		3		601.664		48.0644		0		2.36e-06	5.1
FALSE	High	LTESAQQIVDESR	[R].LTESAQQIVDESR.[A]				3.73364e-05	0	1	1	3	WP_003874237.1	WP_003874237.1 [100-112]	0	1475.73	High	n/a	High		2		738.37		37.7017		0		4.172e-05	2.49
FALSE	High	LTFPLLSDPDRK	[K].LTFPLLSDPDRK.[V]				2.10977e-05	0	1	1	7	WP_033719544.1	WP_033719544.1 [90-101]	1	1401.77	High	n/a	High		3		467.929		57.0954		0		2.838e-05	3.36
FALSE	High	LTFTTDLKDLADR	[K].LTFTTDLKDLADR.[Q]				1.28005e-06	0	1	1	6	WP_031344806.1	WP_031344806.1 [74-86]	1	1508.8	High	n/a	High		3		503.603		59.7109		0		7.972e-06	4.5
FALSE	High	LTGAAALSTVPSVLHEVR	[R].LTGAAALSTVPSVLHEVR.[L]				2.42533e-07	0	1	1	3	WP_003875614.1	WP_003875614.1 [58-75]	0	1821.02	High	n/a	High		3		607.679		63.7612		0		1.198e-06	5.15
FALSE	High	LTGAAPSGAGPR	[R].LTGAAPSGAGPR.[V]				1.58282e-05	0	1	1	16	WP_003873714.1	WP_003873714.1 [219-230]	0	1054.56	High	n/a	High		2		527.785		8.2005		0		2.328e-05	3.35
FALSE	High	LTGAGVWGPPADRDECVR	[R].LTGAGVWGPPADRDECVR.[V]	1xCarbamidomethyl [C16]	1xCarbamidomethyl [C16]		8.52683e-06	0	1	1	11	WP_011725501.1	WP_011725501.1 [32-49]	1	1955.94	High	n/a	High		3		652.652		40.8885		0		1.512e-05	3.42
FALSE	High	ITGDWQKFKGLPGAEGR	[K].ITGDWQKFKGLPGAEGR.[L]				4.1328e-06	0	1	1	13	WP_023868364.1	WP_023868364.1 [76-92]	2	1859.98	High	n/a	High		3		620.663		45.2157		0		9.049e-06	3.96
FALSE	High	LTGFGRTAPSVAQVLR	[R].LTGFGRTAPSVAQVLR.[T]				9.03805e-06	0	1	1	3	WP_003876963.1	WP_003876963.1 [13-28]	1	1672.95	High	n/a	High		3		558.323		54.1087		0		1.572e-05	3.74
FALSE	High	LTEDPEQRDSEELSDEVASTGAQR	[R].LTEDPEQRDSEELSDEVASTGAQR.[A]				4.39681e-05	0	1	1	4	WP_003875251.1	WP_003875251.1 [14-37]	1	2662.21	High	n/a	High		3		888.074		47.9293		0		4.648e-05	2.94
FALSE	High	ITEAVPAGLPDVTPGSCVSVKPTEGSAPGQPVTAASVK	[K].ITEAVPAGLPDVTPGSCVSVKPTEGSAPGQPVTAASVK.[I]	1xCarbamidomethyl [C17]	1xCarbamidomethyl [C17]		1.19608e-05	0	1	1	3	WP_023869472.1	WP_023869472.1 [92-129]	0	3674.89	High	n/a	High		4		919.478		66.6688		0		1.913e-05	4.88
FALSE	High	ITDYGSWKTPAANPVNSGR	[R].ITDYGSWKTPAANPVNSGR.[G]				2.84273e-05	0	1	1	5	WP_033719158.1	WP_033719158.1 [686-704]	1	2034	High	n/a	High		3		678.673		42.3451		0		3.476e-05	3.18
FALSE	High	LTDVSHAIELGTR	[R].LTDVSHAIELGTR.[A]				1.68186e-06	0	1	1	10	WP_023870175.1	WP_023870175.1 [155-167]	0	1411.75	High	n/a	High		3		471.255		39.2927		0		1.027e-05	4.36
FALSE	High	ITATGVTGVTDATPDLDDDDRAALAAAHAR	[R].ITATGVTGVTDATPDLDDDDRAALAAAHAR.[G]				4.7114e-06	0	1	1	1	WP_009979664.1	WP_009979664.1 [179-208]	1	2980.46	High	n/a	High		4		745.872		55.5769		0		9.938e-06	3.51
FALSE	High	LTAVIQPLHQSLSTVAQK	[K].LTAVIQPLHQSLSTVAQK.[V]				4.92174e-06	0	1	1	5	WP_011724817.1	WP_011724817.1 [369-386]	0	1934.11	High	n/a	High		3		645.374		52.68		0		1.025e-05	3.83
FALSE	High	ITAVMPFYPYAR	[R].ITAVMPFYPYAR.[Q]				4.20926e-05	0	1	1	13	WP_003877535.1	WP_003877535.1 [93-104]	0	1428.73	High	n/a	High		2		714.871		73.7477		0		4.516e-05	3.74
FALSE	High	ITCDRLDHGVDHDAHQSATFIQR	[K].ITCDRLDHGVDHDAHQSATFIQR.[N]	1xCarbamidomethyl [C3]	1xCarbamidomethyl [C3]		4.16509e-08	0	1	1	5	WP_003879355.1	WP_003879355.1 [77-99]	1	2692.26	High	n/a	High		4		673.821		26.583		0		3.398e-07	5.53
FALSE	High	LTCSPNIDVSLLR	[R].LTCSPNIDVSLLR.[K]	1xCarbamidomethyl [C3]	1xCarbamidomethyl [C3]		4.83298e-06	0	1	1	10	WP_031347904.1	WP_031347904.1 [123-135]	0	1487.79	High	n/a	High		2		744.398		60.8159		0		1.011e-05	3.57
FALSE	High	LTCSPNIDVSLLRK	[R].LTCSPNIDVSLLRK.[G]	1xCarbamidomethyl [C3]	1xCarbamidomethyl [C3]		1.73787e-06	0	1	1	4	WP_031347904.1	WP_031347904.1 [123-136]	1	1615.88	High	n/a	High		3		539.299		48.5186		0		6.71e-06	4.55
FALSE	High	LTCVFVDHGLLR	[R].LTCVFVDHGLLR.[A]	1xCarbamidomethyl [C3]	1xCarbamidomethyl [C3]		3.57285e-06	0	1	1	2	WP_044544134.1	WP_044544134.1 [253-264]	0	1429.76	High	n/a	High		3		477.259		52.7756		0		8.152e-06	3.6
FALSE	High	LTDADIEATTR	[R].LTDADIEATTR.[E]				3.60039e-05	0	1	1	4	WP_023868360.1	WP_023868360.1 [22-32]	0	1205.6	High	n/a	High		2		603.305		26.9356		0		4.227e-05	3.33
FALSE	High	LTDAIHAEGAAVSAQIGHAGPVANAR	[R].LTDAIHAEGAAVSAQIGHAGPVANAR.[S]				3.4735e-10	0	1	1	3	WP_019734236.1	WP_019734236.1 [87-112]	0	2497.29	High	n/a	High		4		625.078		48.7902		0		1.34e-08	7.07
FALSE	High	LTDDALAFLSER	[R].LTDDALAFLSER.[H]				5.61077e-06	0	1	1	8	WP_003872145.1	WP_003872145.1 [8-19]	0	1350.69	High	n/a	High		2		675.848		74.2841		0		2.159e-05	3.66
FALSE	High	LTGGLVGPASLR	[R].LTGGLVGPASLR.[E]				2.47588e-05	0	1	1	6	WP_003877357.1	WP_003877357.1 [302-313]	0	1140.67	High	n/a	High		2		570.84		42.4455		0		3.166e-05	3.98
FALSE	High	LTDDTVKLMK	[R].LTDDTVKLMK.[G]				4.7799e-05	0	1	1	2	WP_003876394.1	WP_003876394.1 [29-38]	1	1163.63	High	n/a	High		2		582.32		19.1014		0		4.903e-05	3.51
[truncated: 21,731 more rows]

## Sheet: C
Supplementary File 2C: Proteins identifed from the database search of unassigned spectra against a Mycobacterium tuberculosis H37Rv and H37Ra combined non-redundant proteome
[truncated: 129 more rows]

[truncated: 5 more sheets: D, E, F, G, H]
