# Supplementary material for: Development of a Spectral Library for the Discovery of Altered Genomic Events in Mycobacterium avium Associated With Virulence Using Mass Spectrometry–Based Proteogenomic Analysis
Source: Mol Cell Proteomics. 2023 Mar 21;22(5):100533. doi: 10.1016/j.mcpro.2023.100533 (PMC10149365; doi:10.1016/j.mcpro.2023.100533)
Supplement: Supplemental File S3 [file mmc3.xlsx]

## Sheet: A
Supplementary File 3A: All the genome search-specific peptides (GSSPs) with their genome coordination and orthologous evidences after the manual inspection
Sequence	Annotated Sequence	Modifications	Modifications (all possible sites)	Modifications in Master Proteins	Qvality PEP	Qvality q-value	# Protein Groups	# Proteins	# PSMs	Master Protein Accessions	Positions in Master Proteins	# Missed Cleavages	Theo. MH+ [Da]	Found in Sample: [S6] F6: Sample, 6frame_search	Confidence (by Search Engine): MS Amanda 2.0	Confidence (by Search Engine): Sequest HT	Charge (by Search Engine): MS Amanda 2.0	Charge (by Search Engine): Sequest HT	m/z [Da] (by Search Engine): MS Amanda 2.0	m/z [Da] (by Search Engine): Sequest HT	RT [min] (by Search Engine): MS Amanda 2.0	RT [min] (by Search Engine): Sequest HT	Percolator q-Value (by Search Engine): MS Amanda 2.0	Percolator q-Value (by Search Engine): Sequest HT	Percolator PEP (by Search Engine): MS Amanda 2.0	Percolator PEP (by Search Engine): Sequest HT	XCorr (by Search Engine): Sequest HT	Amanda Score (by Search Engine): MS Amanda 2.0	CharmeRT Combined Score (by Search Engine): MS Amanda 2.0	Chromosome	Start Position	End Position	GSSP_ID	Sequence	# PSMs	Absolute RT Difference (min)	DIA (q-value)	GSSP Position	Categorization	GeneID	Description	Revised genomic coordinates	Homologous (Found in M. avium)	Orthologous Evidence
FGPIEWAR	[R].FGPIEWAR.[A]				0.17827	0	1	1	2	MV_5957518456_r0#r0#400974:401669	MV_5957518456_r0#r0#400974:401669 [31-38]	0	975.505	High	n/a	High		2		488.255		53.0833		0.00203		0.0701	2.51			NZ_CP009360.4	401556	401579	Mavium_141	FGPIEWAR	2	0.19544	0.0612	NZ_CP009360.4:401556-401579	5' Extension	61425057	SpoIIE family protein phosphatase	NZ_CP009360.4:400,971-401,597	ETZ49082.1, ANR91639.1
AKSTPAPPGDAAARR	[R].AKSTPAPPGDAAARR.[W]				0.201687	0	1	1	1	Mav_15391539_f0#f0#418921:419715	Mav_15391539_f0#f0#418921:419715 [10-24]	2	1465.79	High	n/a	High		3		489.267		4.5833		0		0.0653	2.92			NZ_CP009360.4	418948	418992	Mavium_146	AKSTPAPPGDAAARR	1	1.6611	0.0376	NZ_CP009360.4:418948-418992	5' Extension	61425081	Endonuclease III	NZ_CP009360.4:418,921-419,718	ETA94536.1, ETB21651.1	ATA27549.1, ATA27549.1
AKSTPAPPGDAAAR	[R].AKSTPAPPGDAAAR.[R]				0.141098	0	1	1	2	Mav_15391539_f0#f0#418921:419715	Mav_15391539_f0#f0#418921:419715 [10-23]	1	1409.69	High	n/a	High		3		437.234		5.9667		0		0.03431	3.39			NZ_CP009360.4	418948	418989	Mavium_145	AKSTPAPPGDAAAR	2	1.36774	0.0316	NZ_CP009360.4:418948-418989	5' Extension	61425081	Endonuclease III	NZ_CP009360.4:418,921-419,718	ETA94536.1, ETB21651.1	ATA27549.1, ATA27549.1
STPAPPGDAAARR	[K].STPAPPGDAAARR.[W]				0.0414717	0	1	1	1	Mav_15391539_f0#f0#418921:419715	Mav_15391539_f0#f0#418921:419715 [14-24]	1	1466.65	High	n/a	High		3		422.89		7.3667		0		0.003771	3.53			NZ_CP009360.4	418954	418992	Mavium_79	STPAPPGDAAARR	1	1.24177	0	NZ_CP009360.4:418954-418992	5' Extension	61425081	Endonuclease III	NZ_CP009360.4:418,921-419,718	ETA94536.1, ETB21651.1	ATA27549.1, ATA27549.1
STPAPPGDAAAR	[K].STPAPPGDAAAR.[R]				0.0675042	0	1	1	3	Mav_15391539_f0#f0#418921:419715	Mav_15391539_f0#f0#418921:419715 [14-23]	0	1110.55	High	n/a	High		2		555.781		14.2		0		0.009333	2.27			NZ_CP009360.4	418954	418989	Mavium_78	STPAPPGDAAAR	3	1.19952	0	NZ_CP009360.4:418954-418989	5' Extension	61425081	Endonuclease III	NZ_CP009360.4:418,921-419,718	ETA94536.1, ETB21651.1	ATA27549.1, ATA27549.1
EVMNVAVLAESELGSEAQR	[R].EVMNVAVLAESELGSEAQR.[E]				0.0761438	0	1	1	1	MV_5957518052_r0#r0#514370:514173	MV_5957518052_r0#r0#514370:514173 [68-86]	0	2032	High	n/a	High		3		678.006		78.9333		0		0.01148	2.43			NZ_CP009360.4	514916	514972	Mavium_150	EVMNVAVLAESELGSEAQR	1	10.2562	0.0073	NZ_CP009360.4:514916-514972	5' Extension	61425172	Cholestrol catabolism transcriptional regulator K	NZ_CP009360.4:514,367-514,114	AAS02808.1, ETA91460.1	ASL07318.1, AGZ50936.1
SSAVTTGVVR	[R].SSAVTTGVVR.[V]				0.147662	0	1	1	1	MV_5957516247_r0#r0#932115:933254	MV_5957516247_r0#r0#932115:933254 [23-32]	0	976.542	High	n/a	High		2		488.774		9.3667		0		0.03709	2.55			NZ_CP009360.4	933159	933188	Mavium_76	SSAVTTGVVR	1	1.8989	0.0008	NZ_CP009360.4:933159-933188	5' Extension	61425597	M23 family metallopeptidase	NZ_CP009360.4:932,114-933,239	AAS03214.1, ETA91451.1	ATA27836.1
ADELATMDIFAGCPAEDLAPLAR	[R].ADELATMDIFAGCPAEDLAPLAR.[R]	1xCarbamidomethyl [C14]	1xCarbamidomethyl [C14]		0.0695066	0	1	1	1	Mav_433373706_f2#f2#982692:983846	Mav_433373706_f2#f2#982692:983846 [64-86]	0	2447.16	High	n/a	High		3		816.391		105.2		0		0.00953	3.23			NZ_CP009360.4	982881	982949	Mavium_115	ADELATMDIFAGCPAEDLAPLAR	1	4.35284	0.0001	NZ_CP009360.4:982881-982949	5' Extension	61425648	GNAT family N-acetyltransferase	NZ_CP009360.4:982,760-983,849	OUZ02391.1, KBR64521.1	ATA27865.1, ORA54110.1
QHSQSPMTTLR	[R].QHSQSPMTTLR.[E]				0.0647144	0	1	1	8	MV_5957515670_r2#r2#1022785:1023546	MV_5957515670_r2#r2#1022785:1023546 [149-149]	0	1485.63	High	n/a	High		3		429.215		8.25		0		0.01436	3.91			NZ_CP009360.4	1023140	1023162	Mavium_17	QHSQSPMTTLR	8	0.008614	0	NZ_CP009360.4:1023140-1023162	5' Extension	61425681	Pas domain-containing protein/ histidine kinase	NZ_CP009360.4:1,022,782-1,023,180	ANR90392.1, AJK76050.1	AFC42246.1, ORA91558.1
DVIAQFLPQSPFVVK	[R].DVIAQFLPQSPFVVK.[L]				0.0497441	0	1	1	4	MV_5957514680_r0#r0#1437742:1438335	MV_5957514680_r0#r0#1437742:1438335 [69-83]	0	1687.94	High	n/a	High		2		844.474		102.45		0		0.005227	3.08			NZ_CP009360.4	1438087	1438141	Mavium_105	DVIAQFLPQSPFVVK	4	0.40334	0	NZ_CP009360.4:1438087-1438141	5' Extension	61425964	Paal family thiooesterase	NZ_CP009360.4:1,337,739-1,338,185	AAS04803.1, ETB11634.1	ORB78349.1, ATA28052.1
ETDMRLPGSVAEIMASPPGPR	[R].ETDMRLPGSVAEIMASPPGPR.[I]				0.0249867	0	1	1	2	Mav_455805949_f2#f2#1585185:1587080	Mav_455805949_f2#f2#1585185:1587080 [43-63]	1	2211.09	High	n/a	High		3		737.701		73.3		0		0.01141	3.88			NZ_CP009360.4	1585311	1585373	Mavium_154	ETDMRLPGSVAEIMASPPGPR	2	1.97531	0.007	NZ_CP009360.4:1585311-1585373	5' Extension	61426200	HAD-IB family hydrolase	NZ_CP009360.4:1,585,254-1,587,083	ANR89967.1, AGL36453.1	ATA29005.1
VAVVGSGGAGKTTFCR	[R].VAVVGSGGAGKTTFCR.[E]	1xCarbamidomethyl [C15]	1xCarbamidomethyl [C15]		0.0202972	0	1	1	1	Mav_261426766_f1#f1#1731409:1731847	Mav_261426766_f1#f1#1731409:1731847 [50-65]	1	1566.81	High	n/a	High		3		522.94		21.7167		0		0.001036	3.85			NZ_CP009360.4	1731456	1731403	Mavium_42	VAVVGSGGAGKTTFCR	1	0.863354	0.0235	NZ_CP009360.4:1731456-1731403	5' Extension	61426320	Hypothetical protein	NZ_CP009360.4:1,731,347-1,731,850	ETA93188.1, ETA92417.1	ETA92417.1, TPW14379.1
MMTPPHNYLAVIK	[R].MMTPPHNYLAVIK.[V]				0.0237214	0	1	1	7	Mav_473317700_f2#f2#2061140:2062388	Mav_473317700_f2#f2#2061140:2062388 [37-49]	0	1514.79	High	n/a	High		3		505.6		51.4		0		0.001549	3.31			NZ_CP009360.4	2061428	2061466	Mavium_8	MMTPPHNYLAVIK	7	12.0271	0	NZ_CP009360.4:2061428-2061466	5' Extension	61426620	Cell division protein Ftsz	NZ_CP009360.4:2,061,228-2,062,393	WP_003872223.1, ELP46292.1	ATA28514.1, BBX43184.1
MMTPPHNYLAVIK	[R].MMTPPHNYLAVIK.[V]	1xOxidation [M]	1xOxidation [M1; M2]		0.173698	0	1	1	2	Mav_473317700_f2#f2#2061140:2062388	Mav_473317700_f2#f2#2061140:2062388 [37-49]	0	1530.78	High	n/a	High		3		510.933		43.3167		0		0.04983	1.83			NZ_CP009360.4	2061428	2061466	Mavium_9	MMTPPHNYLAVIK	2	12.0271	0	NZ_CP009360.4:2061428-2061466	5' Extension	61426620	Cell division protein Ftsz	NZ_CP009360.4:2,061,228-2,062,393	WP_003872223.1, ELP46292.1	ATA28514.1, BBX43184.1
SSTRPIQQSRPR	[R].SSTRPIQQSRPR.[K]				0.014389	0	1	1	11	Mav_5148111650_f2#f2#3066468:3067181	Mav_5148111650_f2#f2#3066468:3067181 [75-86]	0	1414.77	High	n/a	High		3		471.596		4.0667		0		0.0006532	4.1			NZ_CP009360.4	3066690	3066725	Mavium_77	SSTRPIQQSRPR	11	1.22876	0.1647	NZ_CP009360.4:3066690-3066725	5' Extension	61427452	MmpS family protein	NZ_CP009360.4:3,066,465-3,067,184	AAD44232.1	AFC44300.1
ARPDNAFTEGQDVSRSPR	[R].ARPDNAFTEGQDVSRSPR.[R]				0.00342347	0	1	1	10	Mav_5148111650_f2#f2#3066468:3067181	Mav_5148111650_f2#f2#3066468:3067181 [46-63]	1	2002.97	High	n/a	High		3		668.327		19.7833		0		4.18e-05	4.03			NZ_CP009360.4	3066603	3066656	Mavium_106	ARPDNAFTEGQDVSRSPR	10	2.41159	0	NZ_CP009360.4:3066603-3066656	5' Extension	61427452	MmpS family protein	NZ_CP009360.4:3,066,465-3,067,184	AAD44232.1	AFC44300.1
ARPDNAFTEGQDVSR	[R].ARPDNAFTEGQDVSR.[S]				0.047072	0	1	1	1	Mav_5148111650_f2#f2#3066468:3067181	Mav_5148111650_f2#f2#3066468:3067181 [46-60]	0	1662.78	High	n/a	High		3		554.932		23.0833		0		0.00474	3.14			NZ_CP009360.4	3066603	3066647	Mavium_107	ARPDNAFTEGQDVSR	1	1.58325	0	NZ_CP009360.4:3066603-3066647	5' Extension	61427452	MmpS family protein	NZ_CP009360.4:3,066,465-3,067,184	AAD44232.1	AFC44300.1
MHTDVLDVDTSRR	[R].MHTDVLDVDTSRR.[R]				0.0232637	0	1	1	3	MV_595757276_r0#r0#3268083:3269276	MV_595757276_r0#r0#3268083:3269276 [266-278]	1	1544.75	High	n/a	High		3		515.587		19.7167		0		0.001423	3.4			NZ_CP009360.4	3268443	3268481	Mavium_4	MHTDVLDVDTSRR	3	1.64162	0	NZ_CP009360.4:3268443-3268481	5' Extension	61427635	Secondary thiamine-phosphate synthase enzyme YjbQ	NZ_CP009360.4:3,268,080-3,268,481	ABK64853.1, AAS03393.1	ORA14910.1, KKC02471.1
MHTDVLDVDTSR	[R].MHTDVLDVDTSR.[R]				0.0316722	0	1	1	4	MV_595757276_r0#r0#3268083:3269276	MV_595757276_r0#r0#3268083:3269276 [266-277]	0	1488.65	High	n/a	High		3		463.554		30.4833		0		0.01791	3.14			NZ_CP009360.4	3268446	3268481	Mavium_3	MHTDVLDVDTSR	4	0.821748	0	NZ_CP009360.4:3268446-3268481	5' Extension	61427635	Secondary thiamine-phosphate synthase enzyme YjbQ	NZ_CP009360.4:3,268,080-3,268,481	ABK64853.1, AAS03393.1	ORA14910.1, KKC02471.1
TVHGGLQSSSSVSR	[R].TVHGGLQSSSSVSR.[T]				0.0108092	0	1	1	34	MV_595753635_r0#r0#4182303:4182914	MV_595753635_r0#r0#4182303:4182914 [40-53]	0	1401.71	High	n/a	High		3		467.908		5.5333		0		0.00181	4.67			NZ_CP009360.4	4182756	4182797	Mavium_63	TVHGGLQSSSSVSR	34	0.232511	0	NZ_CP009360.4:4182756-4182797	5' Extension	61428555	Hypothetical protein	NZ_CP009360.4:4,182,300-4,182,818	ETA95479.1, AAS05957.1	BBY68684.1, BCO64283.1
KPVGQSVSATR	[R].KPVGQSVSATR.[R]				0.181778	0	1	1	2	MV_595752914_r1#r1#4374593:4375003	MV_595752914_r1#r1#4374593:4375003 [14-24]	0	1149.63	High	n/a	High		2		565.319		7.4333		0		0.05398	2.73			NZ_CP009360.4	4374932	4374964	Mavium_101	KPVGQSVSATR	2	1.88397	0.0929	NZ_CP009360.4:4374932-4374964	5' Extension	61428740	50S ribosomal protein L18	NZ_CP009360.4:4,374,590-4,374,997	Q73S93.1, ETB47533.1	OSC25636.1, OBH44735.1
KPVGQSVSATRR	[R].KPVGQSVSATRR.[V]				0.0154007	0	1	1	6	MV_595752914_r1#r1#4374593:4375003	MV_595752914_r1#r1#4374593:4375003 [14-25]	1	1485.73	High	n/a	High		3		429.249		4.0333		0		0.00579	3.71			NZ_CP009360.4	4374929	4374964	Mavium_85	KPVGQSVSATRR	6	0.828987	0.0088	NZ_CP009360.4:4374929-4374964	5' Extension	61428740	50S ribosomal protein L18	NZ_CP009360.4:4,374,590-4,374,997	Q73S93.1, ETB47533.1	OSC25636.1, OBH44735.1
ETADEFDTPIGAAAER	[R].ETADEFDTPIGAAAER.[A]				0.0492617	0	1	1	5	MV_5957515_r1#r1#5173526:5174725	MV_5957515_r1#r1#5173526:5174725 [114-148]	0	1692.77	High	n/a	High		2		846.889		49.2167		0		0.006482	2.55			NZ_CP009360.4	5174342	5174389	Mavium_155	ETADEFDTPIGAAAER	5	0.73215	0	NZ_CP009360.4:5174342-5174389	5' Extension	61429502	ParA family protein	NZ_CP009360.4:5,173,523-5,174,608	PBA23989.1, AYJ07438.1
GLRASTSSICGGAVVTNTSR	[K].GLRASTSSICGGAVVTNTSR.[V]	1xCarbamidomethyl [C10]	1xCarbamidomethyl [C10]		0.233428	0.00488736	1	1	1	Mav_1042510425_f0#f0#2776093:2776515	Mav_1042510425_f0#f0#2776093:2776515 [19-38]	1	1994.01	High	n/a	High		5		399.607		6.7167		0.003657		0.08475	3.73			NZ_CP009360.4	2776147	2776206	Mavium_158	GLRASTSSICGGAVVTNTSR	1	22.4746	#N/A	NZ_CP009360.4:2776147-2776206	False positive
KMSSASEMWLSAEK	[-].KMSSASEMWLSAEK.[T]	1xOxidation [M2]	1xOxidation [M2; M8]		0.217331	0.00488736	1	1	8	MV_5957516761_r2#r2#741949:742032	MV_5957516761_r2#r2#741949:742032 [1-14]	1	1600.73	High	High	Low	2	2	821.872	800.865	49.7167	48.5667	0	0.988	0.6568	1	0.57	6.71	6.71	NZ_CP009360.4	741991	742032	Mavium_169	KMSSASEMWLSAEK	8	19.9448	#N/A	NZ_CP009360.4:741991-742032	False positive
TTCRSCAGRR	[-].TTCRSCAGRR.[R]	2xCarbamidomethyl [C3; C6]	2xCarbamidomethyl [C3; C6]		0.243495	0.00488736	1	1	1	Mav_5519415563_f2#f2#4032318:4032365	Mav_5519415563_f2#f2#4032318:4032365 [1-10]	2	1424.57	High	High	Low	2	2	633.793	614.784	24.2833	9.5	0	0.987	0.6442	1	0.58	24.48	24.48	NZ_CP009360.4	4032318	4032347	Mavium_172	TTCRSCAGRR	1	19.8729	#N/A	NZ_CP009360.4:4032318-4032347	False positive
SARSPTDLAAWPVTTLWVYQYSRSSR	[R].SARSPTDLAAWPVTTLWVYQYSRSSR.[L]				0.143086	0	1	1	1	Mav_3459015234_f1#f1#3895043:3895252	Mav_3459015234_f1#f1#3895043:3895252 [33-58]	2	2998.52	High	n/a	High		5		600.51		6.75		0		0.03087	2.76			NZ_CP009360.4	3895149	3895216	Mavium_70	SARSPTDLAAWPVTTLWVYQYSRSSR	1	88.7345	0.0932	NZ_CP009360.4:3895149-3895216	False positive
ALHVPPGAAVPTLLPALR	[R].ALHVPPGAAVPTLLPALR.[R]				0.23725	0.00488736	1	1	1	Mav_1690616906_f0#f0#4533730:4535217	Mav_1690616906_f0#f0#4533730:4535217 [115-142]	0	1793.08	High	n/a	High		3		598.362		76.1433		0.003657		0.08727	3.51			NZ_CP009360.4	4534072	4534145	Mavium_171	ALHVPPGAAVPTLLPALR	1	0.06503	0.0669	NZ_CP009360.4:4534072-4534145	False positive
LGDAVVSDQR	[R].LGDAVVSDQR.[R]				0.239572	0.00488736	1	1	1	Mav_210641708_f1#f1#424997:426952	Mav_210641708_f1#f1#424997:426952 [84-93]	0	1059.54	High	n/a	High		2		530.275		9.6167		0.003657		0.08879	1.87			NZ_CP009360.4	425246	425275	Mavium_161	LGDAVVSDQR	1	4.51309	0	NZ_CP009360.4:425246-425275	False positive
MTLDELR	[K].MTLDELR.[A]				0.253996	0.00488736	1	1	1	Mav_407391108_f2#f2#314157:314900	Mav_407391108_f2#f2#314157:314900 [30-36]	0	877.445	High	n/a	High		2		439.226		35.5		0.003657		0.09897	2.14			NZ_CP009360.4	314244	314264	Mavium_166	MTLDELR	1	1.57156	0	NZ_CP009360.4:314244-314264	False positive
RSAVAHTPWS	[-].RSAVAHTPWS.[-]				0.147538	0	1	1	3	Mav_278188462_f1#f1#2162072:2162101	Mav_278188462_f1#f1#2162072:2162101 [1-10]	1	1111.56	High	High	n/a	2		577.291		26.2333		0		0.535065			6.51	6.51	NZ_CP009360.4	2162072	2162101	Mavium_66	RSAVAHTPWS	3	14.434	#N/A	NZ_CP009360.4:2162072-2162101	False positive
VDAQIESDR	[K].VDAQIESDR.[I]				0.0943225	0	1	2	3	Mav_279608604_f1#f1#2199161:2199796	Mav_279608604_f1#f1#2199161:2199796 [147-145]	0	1032.5	High	n/a	High		2		516.752		14.65		0		0.01662	2.82			NZ_CP009360.4	2199539	2199565	Mavium_43	VDAQIESDR	3	2.20406	0.0005	NZ_CP009360.4:2199539-2199565	Novel gene 1			NZ_CP009360.4:2,199,161-2,199,802	WP_144799608.1, WP_144797029.1	WP_149334793.1, WP_152531577.1
FYDFGAGRLPR	[R].FYDFGAGRLPR.[F]				0.246679	0.00488736	1	1	1	Mav_247705414_f1#f1#1491582:1492001	Mav_247705414_f1#f1#1491582:1492001 [118-148]	1	1498.66	High	n/a	High		3		433.559		50.5		0.003657		0.09384	1.93			NZ_CP009360.4	1491933	1491965	Mavium_165	FYDFGAGRLPR	1	0.226543	0.0641	NZ_CP009360.4:1491933-1491965	Pseudogene 1	61426021	Pyridoxamine 5'-phosphate oxidase	NZ_CP009360.4:1,391,581-1,392,004	WP_142306488.1, WP_095955353.1
FLADLTEGNRGE	[R].FLADLTEGNRGE.[-]				0.273696	0.00949544	1	1	1	Mav_247705414_f1#f1#1491582:1492001	Mav_247705414_f1#f1#1491582:1492001 [149-140]	1	1421.64	High	n/a	High		2		661.323		43.9667		0.005396		0.114	2.62			NZ_CP009360.4	1491966	1492001	Mavium_174	FLADLTEGNRGE	1	0.963956	0.0029	NZ_CP009360.4:1491966-1492001	Pseudogene 1	61426021	Pyridoxamine 5'-phosphate oxidase	NZ_CP009360.4:1,391,581-1,392,004	WP_142306488.1, WP_095955353.1
LQVQCPPEVIDGRWTPPQHCAEGSPAQRPAG	[R].LQVQCPPEVIDGRWTPPQHCAEGSPAQRPAG.[-]	2xCarbamidomethyl [C5; C20]	2xCarbamidomethyl [C5; C20]		0.0478426	0	1	1	2	MV_5957510341_r0#r0#2449014:2449253	MV_5957510341_r0#r0#2449014:2449253 [50-80]	1	3438.64	High	n/a	High		4		860.417		53.2		0		0.004859	3.59			NZ_CP009360.4	2449014	2449106	Mavium_36	LQVQCPPEVIDGRWTPPQHCAEGSPAQRPAG	2	4.16252	0.0667	NZ_CP009360.4:2449014-2449106	Pseudogene 10	61426981	Hypothetical protein	NZ_CP009360.4:2,449,011-2,449,256	EUA39157.1, CAG7173665.1
LQVQCPPEVIDGR	[R].LQVQCPPEVIDGR.[W]	1xCarbamidomethyl [C5]	1xCarbamidomethyl [C5]		0.0206295	0	1	1	3	MV_5957510341_r0#r0#2449014:2449253	MV_5957510341_r0#r0#2449014:2449253 [50-62]	0	1510.77	High	n/a	High		2		755.887		39.6833		0		0.00248	3.69			NZ_CP009360.4	2449068	2449106	Mavium_35	LQVQCPPEVIDGR	3	2.28032	0.0526	NZ_CP009360.4:2449068-2449106	Pseudogene 10	61426981	Hypothetical protein	NZ_CP009360.4:2,449,011-2,449,256	EUA39157.1, CAG7173665.1
WTPPQHCAEGSPAQRPAG	[R].WTPPQHCAEGSPAQRPAG.[-]	1xCarbamidomethyl [C7]	1xCarbamidomethyl [C7]		0.0118383	0	1	1	3	MV_5957510341_r0#r0#2449014:2449253	MV_5957510341_r0#r0#2449014:2449253 [63-80]	0	1946.89	High	n/a	High		3		649.637		19.9167		0		0.0003928	4.14			NZ_CP009360.4	2449014	2449067	Mavium_58	WTPPQHCAEGSPAQRPAG	3	0.955246	0	NZ_CP009360.4:2449014-2449067	Pseudogene 10	61426981	Hypothetical protein	NZ_CP009360.4:2,449,011-2,449,256	EUA39157.1, CAG7173665.1
ELTDEADAVIHLAPIDPTAPGNAAMDGLAR	[R].ELTDEADAVIHLAPIDPTAPGNAAMDGLAR.[V]				0.262381	0.00488736	1	1	1	MV_5957510146_r2#r2#2449981:2451457	MV_5957510146_r2#r2#2449981:2451457 [58-87]	0	3044.5	High	n/a	High		3		1015.51		95.9		0.003657		0.105	2.39			NZ_CP009360.4	2451097	2451186	Mavium_167	ELTDEADAVIHLAPIDPTAPGNAAMDGLAR	1	0.8193	0.0001	NZ_CP009360.4:2451097-2451186	Pseudogene 11	61426982	NAD-dependent epimerase/dehydratase family protein	NZ_CP009360.4:2,450,203-2,451,351	WP_033726195.1, CAG7357045.1	WP_083096588.1, WP_221042928.1
RLDTAGAINHGAQLALPVEVLPQR	[R].RLDTAGAINHGAQLALPVEVLPQR.[A]				0.0107044	0	1	1	1	MV_5957510146_r2#r2#2449981:2451457	MV_5957510146_r2#r2#2449981:2451457 [255-278]	1	2539.41	High	n/a	High		4		635.608		67.1		0		0.0003269	4.38			NZ_CP009360.4	2450524	2450595	Mavium_41	RLDTAGAINHGAQLALPVEVLPQR	1	0.33594	0	NZ_CP009360.4:2450524-2450595	Pseudogene 11	61426982	NAD-dependent epimerase/dehydratase family protein	NZ_CP009360.4:2,450,203-2,451,351	WP_033726195.1, CAG7357045.1	WP_083096588.1, WP_221042928.1
GIGLATATALHK	[R].GIGLATATALHK.[L]				0.206997	0	1	1	1	Mav_289019545_f1#f1#2456594:2459938	Mav_289019545_f1#f1#2456594:2459938 [37-48]	0	1152.67	High	n/a	High		2		576.841		30.2833		0		0.06832	2.47			NZ_CP009360.4	2456702	2456737	Mavium_145	GIGLATATALHK	1	0.79416	0.0027	NZ_CP009360.4:2456702-2456737	Pseudogene 12	61426986	SDR family oxidoreductase	NZ_CP009360.4:2,456,633-2,457,482	WP_084054478.1	ATA28657.1
HAVVGFTDAAR	[K].HAVVGFTDAAR.[I]				0.157572	0	1	1	1	Mav_289019545_f1#f1#2456594:2459938	Mav_289019545_f1#f1#2456594:2459938 [176-186]	0	1143.59	High	n/a	High		2		572.3		15.9333		0		0.04176	2.66			NZ_CP009360.4	2457119	2457151	Mavium_149	HAVVGFTDAAR	1	2.61876	0.0176	NZ_CP009360.4:2457119-2457151	Pseudogene 12	61426986	SDR family oxidoreductase	NZ_CP009360.4:2,456,633-2,457,482	WP_084054478.1	ATA28657.1
NAEPSDIADAIVK	[R].NAEPSDIADAIVK.[L]				0.0414717	0	1	1	6	Mav_487579146_f2#f2#2457219:2457479	Mav_487579146_f2#f2#2457219:2457479 [14-24]	0	1442.68	High	n/a	High		2		671.848		47.9333		0		0.009386	2.8			NZ_CP009360.4	2457252	2457290	Mavium_15	NAEPSDIADAIVK	6	1.41954	0	NZ_CP009360.4:2457252-2457290	Pseudogene 12	61426986	SDR family oxidoreductase	NZ_CP009360.4:2,456,633-2,457,482	WP_084054478.1	ATA28657.1
VVDESDAVTR	[R].VVDESDAVTR.[R]				0.0801842	0	1	1	2	Mav_289019545_f1#f1#2456594:2459938	Mav_289019545_f1#f1#2456594:2459938 [115-144]	0	1090.54	High	n/a	High		2		545.773		14.0167		0		0.01435	2.87			NZ_CP009360.4	2456936	2456965	Mavium_55	VVDESDAVTR	2	0.372605	0	NZ_CP009360.4:2456936-2456965	Pseudogene 12	61426986	SDR family oxidoreductase	NZ_CP009360.4:2,456,633-2,457,482	WP_084054478.1	ATA28657.1
VVDESDAVTRR	[R].VVDESDAVTRR.[I]				0.251533	0.00488736	1	1	1	Mav_289019545_f1#f1#2456594:2459938	Mav_289019545_f1#f1#2456594:2459938 [115-145]	1	1446.64	High	n/a	High		3		416.218		8.6		0.003657		0.09743	2.94			NZ_CP009360.4	2456936	2456968	Mavium_162	VVDESDAVTRR	1	1.67438	0	NZ_CP009360.4:2456936-2456968	Pseudogene 12	61426986	SDR family oxidoreductase	NZ_CP009360.4:2,456,633-2,457,482	WP_084054478.1	ATA28657.1
TAGAIIASQK	[R].TAGAIIASQK.[F]				0.0688326	0	1	1	3	Mav_487579146_f2#f2#2457219:2457479	Mav_487579146_f2#f2#2457219:2457479 [38-47]	0	959.552	High	n/a	High		2		480.279		9.4667		0		0.009409	3.23			NZ_CP009360.4	2457330	2457359	Mavium_80	TAGAIIASQK	3	1.17844	0.1369	NZ_CP009360.4:2457330-2457359	Pseudogene 12	61426986	SDR family oxidoreductase	NZ_CP009360.4:2,456,633-2,457,482	WP_084054478.1	ATA28657.1
LLGGEHVFTDAVDVEKR	[R].LLGGEHVFTDAVDVEKR.[Q]				0.029584	0	1	1	5	Mav_487579146_f2#f2#2457219:2457479	Mav_487579146_f2#f2#2457219:2457479 [60-76]	1	1884.98	High	n/a	High		4		472.001		51.7833		0		0.007272	3.25			NZ_CP009360.4	2457396	2457446	Mavium_27	LLGGEHVFTDAVDVEKR	5	1.47988	0.0004	NZ_CP009360.4:2457396-2457446	Pseudogene 12	61426986	SDR family oxidoreductase	NZ_CP009360.4:2,456,633-2,457,482	WP_084054478.1	ATA28657.1
VAIGDIDEVRVK	[K].VAIGDIDEVRVK.[E]				0.0291075	0	1	1	2	Mav_289019545_f1#f1#2456594:2459938	Mav_289019545_f1#f1#2456594:2459938 [53-64]	1	1414.74	High	n/a	High		3		438.585		35.95		0		0.003443	3.74			NZ_CP009360.4	2456750	2456785	Mavium_51	VAIGDIDEVRVK	2	3.99198	0	NZ_CP009360.4:2456750-2456785	Pseudogene 12	61426986	SDR family oxidoreductase	NZ_CP009360.4:2,456,633-2,457,482	WP_084054478.1	ATA28657.1
GIGLATATALHKLGAK	[R].GIGLATATALHKLGAK.[V]				0.0267504	0	1	1	2	Mav_289019545_f1#f1#2456594:2459938	Mav_289019545_f1#f1#2456594:2459938 [37-52]	1	1521.91	High	n/a	High		3		507.976		42.0667		0		0.00171	3.92			NZ_CP009360.4	2456702	2456749	Mavium_147	GIGLATATALHKLGAK	2	0.999252	0.1674	NZ_CP009360.4:2456702-2456749	Pseudogene 12	61426986	SDR family oxidoreductase	NZ_CP009360.4:2,456,633-2,457,482	WP_084054478.1	ATA28657.1
VVTVSSIAATQR	[R].VVTVSSIAATQR.[K]				0.0640859	0	1	1	2	Mav_95169516_f0#f0#2584927:2585577	Mav_95169516_f0#f0#2584927:2585577 [49-60]	0	1431.7	High	n/a	High		2		616.354		30.8667		0		0.008274	3.25			NZ_CP009360.4	2585071	2585106	Mavium_56	VVTVSSIAATQR	2	0.643866	0.0521	NZ_CP009360.4:2585071-2585106	Pseudogene 13	61427098	SDR family oxidoreductase	NZ_CP009360.4:2,584,945-2,585,580	ETZ41029.1, WP_062886605.1
MLAACRPGASTGDLLAAYR	[R].MLAACRPGASTGDLLAAYR.[A]	1xCarbamidomethyl [C5]	1xCarbamidomethyl [C5]		0.202344	0	1	1	2	Mav_95289528_f0#f0#2588080:2588964	Mav_95289528_f0#f0#2588080:2588964 [247-265]	0	1993.99	High	n/a	High		3		665.336		56.3667		0.005396		0.1114	2.29			NZ_CP009360.4	2588818	2588874	Mavium_5	MLAACRPGASTGDLLAAYR	2	1.59689	0.1101	NZ_CP009360.4:2588818-2588874	Pseudogene 14	61427101	M24 family metallopeptidase	NZ_CP009360.4:2,588,095-2,588,967	ETZ41033.1	AFC49171.1
AVDLLEEFAR	[R].AVDLLEEFAR.[S]				0.093408	0	1	1	5	MV_595757726_r1#r1#3098276:3098527	MV_595757726_r1#r1#3098276:3098527 [61-70]	0	1162.61	High	n/a	High		2		581.809		76.0667		0		0.03762	2.78			NZ_CP009360.4	3098318	3098347	Mavium_92	AVDLLEEFAR	5	3.18603	0.1081	NZ_CP009360.4:3098318-3098347	Pseudogene 15	61427479	Glycosyltransferase	NZ_CP009360.4:3,098,273-3,099,581	WP_075362297.1, WP_080516362.1
ELGLPTATVASPR	[R].ELGLPTATVASPR.[R]				0.0714362	0	1	1	3	MV_595757502_r2#r2#3098377:3099666	MV_595757502_r2#r2#3098377:3099666 [214-225]	0	1411.73	High	n/a	High		2		656.365		49.4333		0		0.04235	2.78			NZ_CP009360.4	3098992	3099030	Mavium_143	ELGLPTATVASPR	3	2.57565	0.0038	NZ_CP009360.4:3098992-3099030	Pseudogene 15	61427479	Glycosyltransferase	NZ_CP009360.4:3,098,273-3,099,581	WP_075362297.1, WP_080516362.1
VLPPHLAEDQDFQQR	[K].VLPPHLAEDQDFQQR.[F]				0.0836423	0	1	1	1	Mav_3210414748_f1#f1#3297431:3298900	Mav_3210414748_f1#f1#3297431:3298900 [51-65]	0	1792.9	High	n/a	High		3		598.305		33.7833		0		0.01436	1.71			NZ_CP009360.4	3297581	3297625	Mavium_47	VLPPHLAEDQDFQQR	1	9.64659	0.005	NZ_CP009360.4:3297581-3297625	Pseudogene 16	61427665	Protein kinase	NZ_CP009360.4:3,297,457-3,299,114	WP_084028162.1, WP_023869544.1
ILELLGR	[R].ILELLGR.[G]				0.225968	0.00488736	1	1	2	Mav_3210414748_f1#f1#3297431:3298900	Mav_3210414748_f1#f1#3297431:3298900 [23-29]	0	814.519	High	n/a	High		2		407.263		49.5667		0.00203		0.08002	2.05			NZ_CP009360.4	3297497	3297517	Mavium_160	ILELLGR	2	1.88859	0	NZ_CP009360.4:3297497-3297517	Pseudogene 16	61427665	Protein kinase	NZ_CP009360.4:3,297,457-3,299,114	WP_084028162.1, WP_023869544.1
FFDNTQCAR	[R].FFDNTQCAR.[L]	1xCarbamidomethyl [C7]	1xCarbamidomethyl [C7]		0.143953	0	1	1	5	Mav_1440714407_f0#f0#3297835:3299109	Mav_1440714407_f0#f0#3297835:3299109 [293-301]	0	1158.5	High	n/a	High		2		579.754		17.4833		0		0.03179	2.16			NZ_CP009360.4	3298711	3298737	Mavium_143	FFDNTQCAR	5	1.2423	0	NZ_CP009360.4:3298711-3298737	Pseudogene 16	61427665	Protein kinase	NZ_CP009360.4:3,297,457-3,299,114	WP_084028162.1, WP_023869544.1
QRFFDNTQCAR	[R].QRFFDNTQCAR.[L]	1xCarbamidomethyl [C9]	1xCarbamidomethyl [C9]		0.104314	0	1	1	5	Mav_1440714407_f0#f0#3297835:3299109	Mav_1440714407_f0#f0#3297835:3299109 [291-301]	1	1442.66	High	n/a	High		3		481.558		15.5		0		0.01988	3.28			NZ_CP009360.4	3298705	3298737	Mavium_18	QRFFDNTQCAR	5	3.29068	0.0006	NZ_CP009360.4:3298705-3298737	Pseudogene 16	61427665	Protein kinase	NZ_CP009360.4:3,297,457-3,299,114	WP_084028162.1, WP_023869544.1
AGIAGNRPSGPPANPVTITSVRIG	[R].AGIAGNRPSGPPANPVTITSVRIG.[-]				0.0155515	0	1	1	2	Mav_1440714407_f0#f0#3297835:3299109	Mav_1440714407_f0#f0#3297835:3299109 [402-425]	1	2302.26	High	n/a	High		3		768.093		55.85		0		0.001959	4.68			NZ_CP009360.4	3299038	3299109	Mavium_142	AGIAGNRPSGPPANPVTITSVRIG	2	0.88237	0.3119	NZ_CP009360.4:3299038-3299109	Pseudogene 16	61427665	Protein kinase	NZ_CP009360.4:3,297,457-3,299,114	WP_084028162.1, WP_023869544.1
AGIAGNRPSGPPANPVTITSVR	[R].AGIAGNRPSGPPANPVTITSVR.[I]				0.00141756	0	1	1	4	Mav_1440714407_f0#f0#3297835:3299109	Mav_1440714407_f0#f0#3297835:3299109 [402-423]	0	2142.16	High	n/a	High		3		711.391		41.7167		0		7.47e-06	5.27			NZ_CP009360.4	3299038	3299103	Mavium_141	AGIAGNRPSGPPANPVTITSVR	4	2.38197	0.0032	NZ_CP009360.4:3299038-3299103	Pseudogene 16	61427665	Protein kinase	NZ_CP009360.4:3,297,457-3,299,114	WP_084028162.1, WP_023869544.1
VNATPSTLSTLR	[R].VNATPSTLSTLR.[T]				0.106022	0	1	1	1	MV_595756802_r2#r2#3314770:3316002	MV_595756802_r2#r2#3314770:3316002 [220-231]	0	1459.7	High	n/a	High		2		630.351		34.7333		0		0.02051	2.84			NZ_CP009360.4	3315310	3315345	Mavium_50	VNATPSTLSTLR	1	1.52762	0.2292	NZ_CP009360.4:3315310-3315345	Pseudogene 17	61427676	Holliday junction branch migration protein RuvA	NZ_CP009360.4:3,314,767-3,315,426	ETZ54030.1, WP_003872685.1	ATA28221.1
MVLELRDKIGAAGAAGAPAGAAR	[R].MVLELRDKIGAAGAAGAPAGAAR.[N]				0.0515534	0	1	1	1	MV_595756802_r2#r2#3314770:3316002	MV_595756802_r2#r2#3314770:3316002 [315-337]	2	2166.18	High	n/a	High		3		722.732		45		0		0.005581	3.31			NZ_CP009360.4	3314992	3315060	Mavium_14	MVLELRDKIGAAGAAGAPAGAAR	1	3.16775	0.0629	NZ_CP009360.4:3314992-3315060	Pseudogene 17	61427676	Holliday junction branch migration protein RuvA	NZ_CP009360.4:3,314,767-3,315,426	ETZ54030.1, WP_003872685.1	ATA28221.1
QAEEATDKVLAAEPEAGTSGALR	[K].QAEEATDKVLAAEPEAGTSGALR.[A]				0.0366566	0	1	1	4	MV_595756802_r2#r2#3314770:3316002	MV_595756802_r2#r2#3314770:3316002 [359-381]	1	2314.15	High	n/a	High		3		772.056		43.5833		0		0.003014	3.96			NZ_CP009360.4	3314860	3314928	Mavium_16	QAEEATDKVLAAEPEAGTSGALR	4	3.492	0.0012	NZ_CP009360.4:3314860-3314928	Pseudogene 17	61427676	Holliday junction branch migration protein RuvA	NZ_CP009360.4:3,314,767-3,315,426	ETZ54030.1, WP_003872685.1	ATA28221.1
LAMATLAVHDAGALR	[R].LAMATLAVHDAGALR.[Q]				0.00751401	0	1	1	2	MV_595756802_r2#r2#3314770:3316002	MV_595756802_r2#r2#3314770:3316002 [276-290]	0	1509.82	High	n/a	High		3		503.945		49.0833		0		0.0001726	4.24			NZ_CP009360.4	3315143	3315177	Mavium_23	LAMATLAVHDAGALR	2	2.11863	0	NZ_CP009360.4:3315143-3315177	Pseudogene 17	61427676	Holliday junction branch migration protein RuvA	NZ_CP009360.4:3,314,767-3,315,426	ETZ54030.1, WP_003872685.1	ATA28221.1
DKIGAAGAAGAPAGAAR	[R].DKIGAAGAAGAPAGAAR.[N]				0.0167577	0	1	1	3	MV_595756802_r2#r2#3314770:3316002	MV_595756802_r2#r2#3314770:3316002 [321-337]	1	1424.76	High	n/a	High		2		714.885		11.45		0		0.0009293	4.43			NZ_CP009360.4	3314992	3315042	Mavium_99	DKIGAAGAAGAPAGAAR	3	0.842781	0.0551	NZ_CP009360.4:3314992-3315042	Pseudogene 17	61427676	Holliday junction branch migration protein RuvA	NZ_CP009360.4:3,314,767-3,315,426	ETZ54030.1, WP_003872685.1	ATA28221.1
LLGALPLLR	[R].LLGALPLLR.[E]				0.148833	0	1	1	2	MV_595756677_r2#r2#3351709:3352986	MV_595756677_r2#r2#3351709:3352986 [253-261]	0	965.651	High	n/a	High		2		483.329		72.25		0.003657		0.09164	2.09			NZ_CP009360.4	3352204	3352230	Mavium_86	LLGALPLLR	2	1.77016	0	NZ_CP009360.4:3352204-3352230	Pseudogene 18	61427722	Catalase familt peroxidase	NZ_CP009360.4:3,351,705-3,352,646	WP_009977829.1, WP_023897184.1	WP_114633186.1,
VTDGIEPSDDPVLR	[R].VTDGIEPSDDPVLR.[F]				0.141468	0	1	1	1	MV_595756677_r2#r2#3351709:3352986	MV_595756677_r2#r2#3351709:3352986 [388-401]	0	1514.75	High	n/a	High		2		756.881		42.5667		0		0.03014	2.46			NZ_CP009360.4	3351784	3351825	Mavium_52	VTDGIEPSDDPVLR	1	3.05829	0.0034	NZ_CP009360.4:3351784-3351825	Pseudogene 18	61427722	Catalase familt peroxidase	NZ_CP009360.4:3,351,705-3,352,646	WP_009977829.1, WP_023897184.1	WP_114633186.1,
FTLPDGSTTDVSAQTAR	[K].FTLPDGSTTDVSAQTAR.[L]				0.0284532	0	1	1	2	MV_595756677_r2#r2#3351709:3352986	MV_595756677_r2#r2#3351709:3352986 [200-216]	0	1766.86	High	n/a	High		2		883.93		50.45		0		0.001923	3.02			NZ_CP009360.4	3352339	3352389	Mavium_146	FTLPDGSTTDVSAQTAR	2	2.10351	0.0001	NZ_CP009360.4:3352339-3352389	Pseudogene 18	61427722	Catalase familt peroxidase	NZ_CP009360.4:3,351,705-3,352,646	WP_009977829.1, WP_023897184.1	WP_114633186.1,
GKDPDFLTDELAAR	[R].GKDPDFLTDELAAR.[L]				0.0955559	0	1	1	4	MV_595756677_r2#r2#3351709:3352986	MV_595756677_r2#r2#3351709:3352986 [314-326]	1	1547.77	High	n/a	High		3		516.595		46.3167		0		0.05439	3.14			NZ_CP009360.4	3352009	3352050	Mavium_142	GKDPDFLTDELAAR	4	0.4188	0	NZ_CP009360.4:3352009-3352050	Pseudogene 18	61427722	Catalase familt peroxidase	NZ_CP009360.4:3,351,705-3,352,646	WP_009977829.1, WP_023897184.1	WP_114633186.1,
DAVMLSAAPHLDGSTVPALIR	[R].DAVMLSAAPHLDGSTVPALIR.[F]				0.00479914	0	1	1	3	MV_595756677_r2#r2#3351709:3352986	MV_595756677_r2#r2#3351709:3352986 [156-176]	0	2144.14	High	n/a	High		3		714.049		79.2833		0		7.7e-05	4.39			NZ_CP009360.4	3352459	3352521	Mavium_98	DAVMLSAAPHLDGSTVPALIR	3	1.50374	0	NZ_CP009360.4:3352459-3352521	Pseudogene 18	61427722	Catalase familt peroxidase	NZ_CP009360.4:3,351,705-3,352,646	WP_009977829.1, WP_023897184.1	WP_114633186.1,
YHLVPTAAEEYLSASDAR	[R].YHLVPTAAEEYLSASDAR.[G]				0.00756197	0	1	1	3	MV_595756677_r2#r2#3351709:3352986	MV_595756677_r2#r2#3351709:3352986 [295-314]	0	1992.97	High	n/a	High		3		664.994		61.7167		0		0.0001748	4.53			NZ_CP009360.4	3352051	3352104	Mavium_60	YHLVPTAAEEYLSASDAR	3	0.41066	0.0118	NZ_CP009360.4:3352051-3352104	Pseudogene 18	61427722	Catalase familt peroxidase	NZ_CP009360.4:3,351,705-3,352,646	WP_009977829.1, WP_023897184.1	WP_114633186.1,
AAPYDPDSSREMLR	[R].AAPYDPDSSREMLR.[T]				0.245879	0.00488736	1	1	1	MV_595755444_r0#r0#3773493:3774029	MV_595755444_r0#r0#3773493:3774029 [156-169]	1	1607.75	High	n/a	High		3		536.588		29.9167		0.003657		0.0932	2.11			NZ_CP009360.4	3773523	3773564	Mavium_157	AAPYDPDSSREMLR	1	1.2203	0	NZ_CP009360.4:3773523-3773564	Pseudogene 19	61428151	TauD/TfdA family dioxygenase	NZ_CP009360.4:3,773,490-3,774,335	WP_033714598.1, WP_023870766.1	WP_064877337.1, WP_221043962.1
ANSCSAPITVRNPDVAQLAPGFNLLNIAK	[R].ANSCSAPITVRNPDVAQLAPGFNLLNIAK.[A]	1xCarbamidomethyl [C4]	1xCarbamidomethyl [C4]		0.253172	0.00488736	1	1	1	Mav_547547_f0#f0#147145:148845	Mav_547547_f0#f0#147145:148845 [434-462]	1	3051.6	High	n/a	High		3		1017.87		92.9167		0.003657		0.09838	2.49			NZ_CP009360.4	148444	148530	Mavium_170	ANSCSAPITVRNPDVAQLAPGFNLLNIAK	1	2.26431	0	NZ_CP009360.4:148444-148530	Pseudogene 2	61424814	Type VII secretion system ESX-2 serine protease myosin MycP2	NZ_CP009360.4:148,282-794-149,942	WP_044543363.1, WP_044543363.1	WP_202348916.1, WP_202349647.1
ANSCSAPITVR	[R].ANSCSAPITVR.[N]	1xCarbamidomethyl [C4]	1xCarbamidomethyl [C4]		0.0783818	0	1	1	2	Mav_547547_f0#f0#147145:148845	Mav_547547_f0#f0#147145:148845 [434-444]	0	1175.58	High	n/a	High		2		588.296		14.8667		0		0.0119	3.09			NZ_CP009360.4	148444	148476	Mavium_108	ANSCSAPITVR	2	0.901602	0	NZ_CP009360.4:148444-148476	Pseudogene 2	61424814	Type VII secretion system ESX-2 serine protease myosin MycP2	NZ_CP009360.4:148,282-794-149,942	WP_044543363.1, WP_044543363.1	WP_202348916.1, WP_202349647.1
IVQSAHNPPAGVDNK	[R].IVQSAHNPPAGVDNK.[V]				0.0766199	0	1	1	2	Mav_40187556_f2#f2#148209:149939	Mav_40187556_f2#f2#148209:149939 [491-505]	0	1546.8	High	n/a	High		2		773.903		7.2667		0		0.01141	3.11			NZ_CP009360.4	149679	149723	Mavium_20	IVQSAHNPPAGVDNK	2	2.50644	0	NZ_CP009360.4:149679-149723	Pseudogene 2	61424814	Type VII secretion system ESX-2 serine protease myosin MycP2	NZ_CP009360.4:148,282-794-149,942	WP_044543363.1, WP_044543363.1	WP_202348916.1, WP_202349647.1
IVQSAHNPPAGVDNKVGYGLVDPVAALTFNIPPGDR	[R].IVQSAHNPPAGVDNKVGYGLVDPVAALTFNIPPGDR.[M]				0.14973	0	1	1	3	Mav_40187556_f2#f2#148209:149939	Mav_40187556_f2#f2#148209:149939 [491-526]	1	3698.93	High	n/a	High		4		925.488		85.6167		0		0.04539	3.19			NZ_CP009360.4	149679	149786	Mavium_19	IVQSAHNPPAGVDNKVGYGLVDPVAALTFNIPPGDR	3	4.10391	0.0001	NZ_CP009360.4:149679-149786	Pseudogene 2	61424814	Type VII secretion system ESX-2 serine protease myosin MycP2	NZ_CP009360.4:148,282-794-149,942	WP_044543363.1, WP_044543363.1	WP_202348916.1, WP_202349647.1
AKFPELSAHQVINR	[R].AKFPELSAHQVINR.[I]				0.0464644	0	1	1	7	Mav_40187556_f2#f2#148209:149939	Mav_40187556_f2#f2#148209:149939 [477-490]	1	1609.88	High	n/a	High		4		403.226		33.6333		0		0.004624	3.84			NZ_CP009360.4	149637	149678	Mavium_144	AKFPELSAHQVINR	7	0.605054	0.1478	NZ_CP009360.4:149637-149678	Pseudogene 2	61424814	Type VII secretion system ESX-2 serine protease myosin MycP2	NZ_CP009360.4:148,282-794-149,942	WP_044543363.1, WP_044543363.1	WP_202348916.1, WP_202349647.1
AFEPVNPPPGDPNSDEKVK	[R].AFEPVNPPPGDPNSDEKVK.[A]				0.0154007	0	1	1	6	Mav_40187556_f2#f2#148209:149939	Mav_40187556_f2#f2#148209:149939 [282-300]	1	2036.99	High	n/a	High		3		679.669		32.0667		0		0.0006299	4.01			NZ_CP009360.4	149052	149108	Mavium_148	AFEPVNPPPGDPNSDEKVK	6	2.67084	0	NZ_CP009360.4:149052-149108	Pseudogene 2	61424814	Type VII secretion system ESX-2 serine protease myosin MycP2	NZ_CP009360.4:148,282-794-149,942	WP_044543363.1, WP_044543363.1	WP_202348916.1, WP_202349647.1
AFEPVNPPPGDPNSDEKVKAGTLNSVAR	[R].AFEPVNPPPGDPNSDEKVKAGTLNSVAR.[A]				0.0296802	0	1	1	1	Mav_40187556_f2#f2#148209:149939	Mav_40187556_f2#f2#148209:149939 [282-309]	2	2906.46	High	n/a	High		4		727.371		43.55		0		0.002055	4.28			NZ_CP009360.4	149052	149145	Mavium_119	AFEPVNPPPGDPNSDEKVKAGTLNSVAR	1	4.18372	0.0792	NZ_CP009360.4:149052-149145	Pseudogene 2	61424814	Type VII secretion system ESX-2 serine protease myosin MycP2	NZ_CP009360.4:148,282-794-149,942	WP_044543363.1, WP_044543363.1	WP_202348916.1, WP_202349647.1
RANSCSAPITVRNPDVAQLAPGFNLLNIAK	[R].RANSCSAPITVRNPDVAQLAPGFNLLNIAK.[A]	1xCarbamidomethyl [C5]	1xCarbamidomethyl [C5]		0.0161696	0	1	1	1	Mav_547547_f0#f0#147145:148845	Mav_547547_f0#f0#147145:148845 [433-462]	2	3207.71	High	n/a	High		4		802.682		84.0333		0		0.0006886	4.7			NZ_CP009360.4	148441	148530	Mavium_39	RANSCSAPITVRNPDVAQLAPGFNLLNIAK	1	2.95953	0.0567	NZ_CP009360.4:148441-148530	Pseudogene 2	61424814	Type VII secretion system ESX-2 serine protease myosin MycP2	NZ_CP009360.4:148,282-794-149,942	WP_044543363.1, WP_044543363.1	WP_202348916.1, WP_202349647.1
MLSAIAAR	[R].MLSAIAAR.[H]				0.211757	0.00488736	1	1	1	Mav_3582216466_f1#f1#4209141:4210738	Mav_3582216466_f1#f1#4209141:4210738 [343-350]	0	832.471	High	n/a	High		2		416.739		20.8667		0.00203		0.07141	1.94			NZ_CP009360.4	4210157	4210180	Mavium_168	MLSAIAAR	1	1.55767	0.0005	NZ_CP009360.4:4210157-4210180	Pseudogene 20	61428580	Phospho-sugar mutase	NZ_CP009360.4:4,209,160-4,210,741	ETZ53658.1, ETA95454.1	ATA29438.1, WP_201407197.1
LLGSAAPLEYVLK	[K].LLGSAAPLEYVLK.[N]				0.185958	0	1	1	1	Mav_5636916738_f2#f2#4336353:4337314	Mav_5636916738_f2#f2#4336353:4337314 [52-64]	0	1473.8	High	n/a	High		2		687.406		78.05		0		0.05628	2.05			NZ_CP009360.4	4336506	4336544	Mavium_29	LLGSAAPLEYVLK	1	0.12639	0	NZ_CP009360.4:4336506-4336544	Pseudogene 21	61428700	Acyltransferase	NZ_CP009360.4:4,336,169-4,337,315	WP_009979002.1, WP_023870189.1	ATA29531.1, WP_083187786.1
TMVLNYYAPLR	[R].TMVLNYYAPLR.[L]				0.199732	0	1	1	1	Mav_3709317737_f1#f1#4530488:4531633	Mav_3709317737_f1#f1#4530488:4531633 [225-235]	0	1440.7	High	n/a	High		2		670.855		64.0333		0		0.06404	2.22			NZ_CP009360.4	4531160	4531192	Mavium_64	TMVLNYYAPLR	1	1.74361	0	NZ_CP009360.4:4531160-4531192	Pseudogene 22	61428898	SDR family oxidoreductase	NZ_CP009360.4:4,530,776-4,531,636	ETZ53314.1, WP_023864392.1	WP_076187890.1, WP_065076160.1
VLLTGASSGIGEAAAEQFAREGAR	[R].VLLTGASSGIGEAAAEQFAREGAR.[V]				0.150568	0	1	1	1	Mav_3709317737_f1#f1#4530488:4531633	Mav_3709317737_f1#f1#4530488:4531633 [142-145]	1	2361.22	High	n/a	High		3		787.745		70.0333		0		0.03843	2.86			NZ_CP009360.4	4530851	4530922	Mavium_46	VLLTGASSGIGEAAAEQFAREGAR	1	0.98862	0	NZ_CP009360.4:4530851-4530922	Pseudogene 22	61428898	SDR family oxidoreductase	NZ_CP009360.4:4,530,776-4,531,636	ETZ53314.1, WP_023864392.1	WP_076187890.1, WP_065076160.1
QTVQPNREAGA	[R].QTVQPNREAGA.[-]				0.0886779	0	1	1	1	Mav_5714517494_f2#f2#4531416:4531619	Mav_5714517494_f2#f2#4531416:4531619 [58-68]	1	1170.59	High	n/a	High		2		585.797		8.8333		0		0.01485	2.98			NZ_CP009360.4	4531587	4531619	Mavium_30	QTVQPNREAGA	1	1.43604	0.0001	NZ_CP009360.4:4531587-4531619	Pseudogene 22	61428898	SDR family oxidoreductase	NZ_CP009360.4:4,530,776-4,531,636	ETZ53314.1, WP_023864392.1	WP_076187890.1, WP_065076160.1
MAIAAKALDTFGPR	[R].MAIAAKALDTFGPR.[W]				0.0432602	0	1	1	1	Mav_5714517494_f2#f2#4531416:4531619	Mav_5714517494_f2#f2#4531416:4531619 [36-49]	1	1461.79	High	n/a	High		3		487.934		54.9167		0		0.00406	3.04			NZ_CP009360.4	4531521	4531562	Mavium_2	MAIAAKALDTFGPR	1	3.17819	0.0356	NZ_CP009360.4:4531521-4531562	Pseudogene 22	61428898	SDR family oxidoreductase	NZ_CP009360.4:4,530,776-4,531,636	ETZ53314.1, WP_023864392.1	WP_076187890.1, WP_065076160.1
WVNAVMQR	[R].WVNAVMQR.[Q]				0.0651451	0	1	1	2	Mav_5714517494_f2#f2#4531416:4531619	Mav_5714517494_f2#f2#4531416:4531619 [50-57]	0	1003.51	High	n/a	High		2		502.261		30.9833		0		0.02416	3.09			NZ_CP009360.4	4531563	4531586	Mavium_59	WVNAVMQR	2	1.15476	0	NZ_CP009360.4:4531563-4531586	Pseudogene 22	61428898	SDR family oxidoreductase	NZ_CP009360.4:4,530,776-4,531,636	ETZ53314.1, WP_023864392.1	WP_076187890.1, WP_065076160.1
VLLTGASSGIGEAAAEQFAR	[R].VLLTGASSGIGEAAAEQFAR.[E]				0.0019204	0	1	1	6	Mav_3709317737_f1#f1#4530488:4531633	Mav_3709317737_f1#f1#4530488:4531633 [142-141]	0	1948.01	High	n/a	High		3		650.01		71.6		0		0.005376	4.4			NZ_CP009360.4	4530851	4530910	Mavium_45	VLLTGASSGIGEAAAEQFAR	6	2.16963	0	NZ_CP009360.4:4530851-4530910	Pseudogene 22	61428898	SDR family oxidoreductase	NZ_CP009360.4:4,530,776-4,531,636	ETZ53314.1, WP_023864392.1	WP_076187890.1, WP_065076160.1
YLPPNNPVR	[K].YLPPNNPVR.[L]				0.201687	0	1	1	2	Mav_5857518944_f2#f2#4914653:4915769	Mav_5857518944_f2#f2#4914653:4915769 [434-442]	0	1069.58	High	n/a	High		2		535.293		23.05		0		0.0654	1.53			NZ_CP009360.4	4914952	4914978	Mavium_26	YLPPNNPVR	2	0.631866	0.1626	NZ_CP009360.4:4914952-4914978	Pseudogene 23	61429261	MMPL family transporter	NZ_CP009360.4:4,914,662-4,915,772	WP_033717441.1, WP_062908018.1	ATA27396.1, WP_085291169.1
FAAPGAPGR	[R].FAAPGAPGR.[Q]				0.199084	0	1	1	2	Mav_5857518944_f2#f2#4914653:4915769	Mav_5857518944_f2#f2#4914653:4915769 [846-854]	0	843.447	High	n/a	High		2		422.228		15.1		0		0.06369	2.39			NZ_CP009360.4	4915188	4915214	Mavium_153	FAAPGAPGR	2	2.89623	0	NZ_CP009360.4:4915188-4915214	Pseudogene 23	61429261	MMPL family transporter	NZ_CP009360.4:4,914,662-4,915,772	WP_033717441.1, WP_062908018.1	ATA27396.1, WP_085291169.1
VIQNGLANR	[R].VIQNGLANR.[N]				0.147662	0	1	1	2	Mav_5857518944_f2#f2#4914653:4915769	Mav_5857518944_f2#f2#4914653:4915769 [525-533]	0	984.558	High	n/a	High		2		492.783		9.8167		0		0.03721	2.48			NZ_CP009360.4	4914225	4914251	Mavium_48	VIQNGLANR	2	1.71939	0.0151	NZ_CP009360.4:4914225-4914251	Pseudogene 23	61429261	MMPL family transporter	NZ_CP009360.4:4,914,662-4,915,772	WP_033717441.1, WP_062908018.1	ATA27396.1, WP_085291169.1
VIQNGLANRNDAAK	[R].VIQNGLANRNDAAK.[K]				0.0303628	0	1	1	4	Mav_5857518944_f2#f2#4914653:4915769	Mav_5857518944_f2#f2#4914653:4915769 [525-538]	1	1483.8	High	n/a	High		2		742.402		7.3667		0		0.01146	2.66			NZ_CP009360.4	4914225	4914266	Mavium_49	VIQNGLANRNDAAK	4	3.70606	0.0017	NZ_CP009360.4:4914225-4914266	Pseudogene 23	61429261	MMPL family transporter	NZ_CP009360.4:4,914,662-4,915,772	WP_033717441.1, WP_062908018.1	ATA27396.1, WP_085291169.1
RLQNKIGLGEIDLPDER	[R].RLQNKIGLGEIDLPDER.[K]				0.160152	0	1	1	1	Mav_5857518944_f2#f2#4914653:4915769	Mav_5857518944_f2#f2#4914653:4915769 [754-770]	2	1966.07	High	n/a	High		4		492.273		53.45		0		0.04299	2.67			NZ_CP009360.4	4914914	4914962	Mavium_65	RLQNKIGLGEIDLPDER	1	1.99194	0.1238	NZ_CP009360.4:4914914-4914962	Pseudogene 23	61429261	MMPL family transporter	NZ_CP009360.4:4,914,662-4,915,772	WP_033717441.1, WP_062908018.1	ATA27396.1, WP_085291169.1
ASVLGDQTYGR	[K].ASVLGDQTYGR.[D]				0.0606434	0	1	1	3	Mav_5857518944_f2#f2#4914653:4915769	Mav_5857518944_f2#f2#4914653:4915769 [56-66]	0	1166.58	High	n/a	High		2		583.794		20.9833		0		0.01143	2.81			NZ_CP009360.4	4914818	4914850	Mavium_90	ASVLGDQTYGR	3	1.23193	0	NZ_CP009360.4:4914818-4914850	Pseudogene 23	61429261	MMPL family transporter	NZ_CP009360.4:4,914,662-4,915,772	WP_033717441.1, WP_062908018.1	ATA27396.1, WP_085291169.1
AGGGLSAQDLLRREGR	[R].AGGGLSAQDLLRREGR.[L]				0.167058	0	1	1	2	Mav_3862219266_f1#f1#4914257:4915531	Mav_3862219266_f1#f1#4914257:4915531 [409-424]	2	1655.89	High	n/a	High		3		552.636		34.9		0		0.05243	2.83			NZ_CP009360.4	4915481	4915528	Mavium_140	AGGGLSAQDLLRREGR	2	1.00223	0	NZ_CP009360.4:4915481-4915528	Pseudogene 23	61429261	MMPL family transporter	NZ_CP009360.4:4,914,662-4,915,772	WP_033717441.1, WP_062908018.1	ATA27396.1, WP_085291169.1
VTDQQVADIRNR	[K].VTDQQVADIRNR.[I]				0.0686094	0	1	1	2	Mav_5857518944_f2#f2#4914653:4915769	Mav_5857518944_f2#f2#4914653:4915769 [472-483]	1	1414.74	High	n/a	High		3		472.252		14.4167		0		0.009316	2.92			NZ_CP009360.4	4914066	4914101	Mavium_53	VTDQQVADIRNR	2	4.93266	0.0906	NZ_CP009360.4:4914066-4914101	Pseudogene 23	61429261	MMPL family transporter	NZ_CP009360.4:4,914,662-4,915,772	WP_033717441.1, WP_062908018.1	ATA27396.1, WP_085291169.1
AIPVPGNRPDDGDSDADAAEPTTALPK	[R].AIPVPGNRPDDGDSDADAAEPTTALPK.[M]				0.0231882	0	1	1	2	Mav_3862219266_f1#f1#4914257:4915531	Mav_3862219266_f1#f1#4914257:4915531 [347-373]	0	2690.29	High	n/a	High		3		897.435		47.2667		0		0.002346	3.14			NZ_CP009360.4	4915295	4915375	Mavium_109	AIPVPGNRPDDGDSDADAAEPTTALPK	2	6.53123	0	NZ_CP009360.4:4915295-4915375	Pseudogene 23	61429261	MMPL family transporter	NZ_CP009360.4:4,914,662-4,915,772	WP_033717441.1, WP_062908018.1	ATA27396.1, WP_085291169.1
DRTSHVVATFTTPDGK	[R].DRTSHVVATFTTPDGK.[T]				0.049422	0	1	1	1	Mav_5857518944_f2#f2#4914653:4915769	Mav_5857518944_f2#f2#4914653:4915769 [67-82]	1	1731.87	High	n/a	High		3		577.961		28.3667		0		0.00517	3.21			NZ_CP009360.4	4914851	4914898	Mavium_104	DRTSHVVATFTTPDGK	1	5.20623	0.29	NZ_CP009360.4:4914851-4914898	Pseudogene 23	61429261	MMPL family transporter	NZ_CP009360.4:4,914,662-4,915,772	WP_033717441.1, WP_062908018.1	ATA27396.1, WP_085291169.1
VTDQQVADIR	[K].VTDQQVADIR.[N]				0.055552	0	1	1	1	Mav_5857518944_f2#f2#4914653:4915769	Mav_5857518944_f2#f2#4914653:4915769 [472-481]	0	1144.6	High	n/a	High		2		572.802		21.5333		0		0.006374	3.22			NZ_CP009360.4	4914066	4914095	Mavium_61	VTDQQVADIR	1	0.42537	0	NZ_CP009360.4:4914066-4914095	Pseudogene 23	61429261	MMPL family transporter	NZ_CP009360.4:4,914,662-4,915,772	WP_033717441.1, WP_062908018.1	ATA27396.1, WP_085291169.1
AEGSGGSESDAAGDQANAR	[R].AEGSGGSESDAAGDQANAR.[G]				0.033579	0	1	1	2	Mav_3862219266_f1#f1#4914257:4915531	Mav_3862219266_f1#f1#4914257:4915531 [376-394]	0	1749.73	High	n/a	High		2		875.368		9.8167		0		0.006244	3.3			NZ_CP009360.4	4915382	4915438	Mavium_116	AEGSGGSESDAAGDQANAR	2	0.552888	0.0002	NZ_CP009360.4:4915382-4915438	Pseudogene 23	61429261	MMPL family transporter	NZ_CP009360.4:4,914,662-4,915,772	WP_033717441.1, WP_062908018.1	ATA27396.1, WP_085291169.1
ASVLGDQTYGRDR	[K].ASVLGDQTYGRDR.[T]				0.0946294	0	1	1	3	Mav_5857518944_f2#f2#4914653:4915769	Mav_5857518944_f2#f2#4914653:4915769 [56-68]	1	1437.71	High	n/a	High		3		479.908		17.0167		0		0.01667	3.32			NZ_CP009360.4	4914818	4914856	Mavium_91	ASVLGDQTYGRDR	3	0.796266	0	NZ_CP009360.4:4914818-4914856	Pseudogene 23	61429261	MMPL family transporter	NZ_CP009360.4:4,914,662-4,915,772	WP_033717441.1, WP_062908018.1	ATA27396.1, WP_085291169.1
TSHVVATFTTPDGK	[R].TSHVVATFTTPDGK.[T]				0.145265	0	1	1	2	Mav_5857518944_f2#f2#4914653:4915769	Mav_5857518944_f2#f2#4914653:4915769 [69-82]	0	1460.74	High	n/a	High		3		487.584		24.7		0		0.04582	3.39			NZ_CP009360.4	4914857	4914898	Mavium_73	TSHVVATFTTPDGK	2	3.13196	0.0923	NZ_CP009360.4:4914857-4914898	Pseudogene 23	61429261	MMPL family transporter	NZ_CP009360.4:4,914,662-4,915,772	WP_033717441.1, WP_062908018.1	ATA27396.1, WP_085291169.1
IPARPNQPTEAQTTR	[R].IPARPNQPTEAQTTR.[F]				0.0144369	0	1	1	3	Mav_5857518944_f2#f2#4914653:4915769	Mav_5857518944_f2#f2#4914653:4915769 [831-845]	0	1679.88	High	n/a	High		3		560.632		11.2		0		0.001704	4.03			NZ_CP009360.4	4915143	4915187	Mavium_33	IPARPNQPTEAQTTR	3	0.916221	0.0664	NZ_CP009360.4:4915143-4915187	Pseudogene 23	61429261	MMPL family transporter	NZ_CP009360.4:4,914,662-4,915,772	WP_033717441.1, WP_062908018.1	ATA27396.1, WP_085291169.1
MRAEGSGGSESDAAGDQANAR	[K].MRAEGSGGSESDAAGDQANAR.[G]				0.0105662	0	1	1	3	Mav_3862219266_f1#f1#4914257:4915531	Mav_3862219266_f1#f1#4914257:4915531 [374-394]	1	2036.87	High	n/a	High		3		679.628		11.3667		0		0.0003194	4.42			NZ_CP009360.4	4915376	4915438	Mavium_10	MRAEGSGGSESDAAGDQANAR	3	1.02762	0	NZ_CP009360.4:4915376-4915438	Pseudogene 23	61429261	MMPL family transporter	NZ_CP009360.4:4,914,662-4,915,772	WP_033717441.1, WP_062908018.1	ATA27396.1, WP_085291169.1
EGPAPQPVLDGNGLAR	[R].EGPAPQPVLDGNGLAR.[G]				0.215924	0.00488736	1	1	2	Mav_1844018440_f0#f0#4947820:4949805	Mav_1844018440_f0#f0#4947820:4949805 [504-519]	0	1590.82	High	n/a	High		2		795.917		40.7833		0.00203		0.08099	2.47			NZ_CP009360.4	4949329	4949376	Mavium_164	EGPAPQPVLDGNGLAR	2	5.13339	0.0725	NZ_CP009360.4:4949329-4949376	Pseudogene 24	61429291	Hypothetical protein	NZ_CP009360.4:4,948,234-4,949,633	WP_023860785.1, WP_023864787.1	WP_064877625.1, WP_076108044.1
FGPAAPLDGTSIFTESTEPQAVTFRPELR	[R].FGPAAPLDGTSIFTESTEPQAVTFRPELR.[V]				0.0452727	0	1	1	4	Mav_1844018440_f0#f0#4947820:4949805	Mav_1844018440_f0#f0#4947820:4949805 [358-386]	0	3144.58	High	n/a	High		3		1045.53		93.15		0		0.01488	2.8			NZ_CP009360.4	4948891	4948977	Mavium_142	FGPAAPLDGTSIFTESTEPQAVTFRPELR	4	0.4954	0	NZ_CP009360.4:4948891-4948977	Pseudogene 24	61429291	Hypothetical protein	NZ_CP009360.4:4,948,234-4,949,633	WP_023860785.1, WP_023864787.1	WP_064877625.1, WP_076108044.1
GGLRTPWVDVPIAR	[R].GGLRTPWVDVPIAR.[T]				0.0153508	0	1	1	4	Mav_1844018440_f0#f0#4947820:4949805	Mav_1844018440_f0#f0#4947820:4949805 [520-533]	1	1536.86	High	n/a	High		3		514.96		61.1433		0		0.0006277	4.07			NZ_CP009360.4	4949377	4949418	Mavium_141	GGLRTPWVDVPIAR	4	2.01519	0.0016	NZ_CP009360.4:4949377-4949418	Pseudogene 24	61429291	Hypothetical protein	NZ_CP009360.4:4,948,234-4,949,633	WP_023860785.1, WP_023864787.1	WP_064877625.1, WP_076108044.1
VTAMVGDGANDAAAIR	[R].VTAMVGDGANDAAAIR.[M]	1xOxidation [M4]	1xOxidation [M4]		0.239572	0.00488736	1	1	1	Mav_3927719921_f1#f1#5070788:5075623	Mav_3927719921_f1#f1#5070788:5075623 [1430-1445]	0	1547.75	High	n/a	High		2		774.381		29.35		0.003657		0.08898	1.53			NZ_CP009360.4	5074775	5074822	Mavium_159	VTAMVGDGANDAAAIR	1	2.51261	0	NZ_CP009360.4:5074775-5074822	Pseudogene 25	61429414	HAD-1C family P-type ATPase	NZ_CP009360.4:5,070,791-5,075,626	ETZ57473.1, ANR91480.1	ORB80990.1, ATA27309.1
GAPEVILPR	[K].GAPEVILPR.[C]				0.192097	0	1	1	2	Mav_3927719921_f1#f1#5070788:5075623	Mav_3927719921_f1#f1#5070788:5075623 [1165-1173]	0	951.562	High	n/a	High		2		476.284		33.0333		0		0.05979	2.29			NZ_CP009360.4	5074280	5074306	Mavium_146	GAPEVILPR	2	4.35834	0	NZ_CP009360.4:5074280-5074306	Pseudogene 25	61429414	HAD-1C family P-type ATPase	NZ_CP009360.4:5,070,791-5,075,626	ETZ57473.1, ANR91480.1	ORB80990.1, ATA27309.1
MVSILEAR	[R].MVSILEAR.[L]				0.149108	0	1	1	1	Mav_3927719921_f1#f1#5070788:5075623	Mav_3927719921_f1#f1#5070788:5075623 [224-231]	0	918.508	High	n/a	High		2		459.757		36.3667		0		0.03793	2.39			NZ_CP009360.4	5071457	5071480	Mavium_14	MVSILEAR	1	1.1095	0	NZ_CP009360.4:5071457-5071480	Pseudogene 25	61429414	HAD-1C family P-type ATPase	NZ_CP009360.4:5,070,791-5,075,626	ETZ57473.1, ANR91480.1	ORB80990.1, ATA27309.1
FADPEADQQRAEAVVR	[R].FADPEADQQRAEAVVR.[G]				0.0622398	0	1	1	2	Mav_3927719921_f1#f1#5070788:5075623	Mav_3927719921_f1#f1#5070788:5075623 [1176-1191]	1	1801.88	High	n/a	High		3		601.298		37.75		0		0.00782	2.44			NZ_CP009360.4	5074314	5074360	Mavium_145	FADPEADQQRAEAVVR	2	2.06205	0	NZ_CP009360.4:5074314-5074360	Pseudogene 25	61429414	HAD-1C family P-type ATPase	NZ_CP009360.4:5,070,791-5,075,626	ETZ57473.1, ANR91480.1	ORB80990.1, ATA27309.1
VTAMVGDGANDAAAIR	[R].VTAMVGDGANDAAAIR.[M]				0.271924	0.00949544	1	1	1	Mav_3927719921_f1#f1#5070788:5075623	Mav_3927719921_f1#f1#5070788:5075623 [1430-1445]	0	1531.75	High	n/a	High		2		766.379		35.5833		0.005396		0.114	2.53			NZ_CP009360.4	5074775	5074822	Mavium_173	VTAMVGDGANDAAAIR	1	2.51261	0	NZ_CP009360.4:5074775-5074822	Pseudogene 25	61429414	HAD-1C family P-type ATPase	NZ_CP009360.4:5,070,791-5,075,626	ETZ57473.1, ANR91480.1	ORB80990.1, ATA27309.1
VHLDLDPLLPFPR	[R].VHLDLDPLLPFPR.[W]				0.0922023	0	1	1	2	Mav_3927719921_f1#f1#5070788:5075623	Mav_3927719921_f1#f1#5070788:5075623 [86-98]	0	1531.86	High	n/a	High		3		511.292		85.1833		0.006871		0.115	2.92			NZ_CP009360.4	5071043	5071081	Mavium_44	VHLDLDPLLPFPR	2	0.052084	0	NZ_CP009360.4:5071043-5071081	Pseudogene 25	61429414	HAD-1C family P-type ATPase	NZ_CP009360.4:5,070,791-5,075,626	ETZ57473.1, ANR91480.1	ORB80990.1, ATA27309.1
VVCAVPDDVNPHDPFPELTAPQSAELVR	[R].VVCAVPDDVNPHDPFPELTAPQSAELVR.[A]	1xCarbamidomethyl [C3]	1xCarbamidomethyl [C3]		0.204325	0	1	1	2	Mav_3927719921_f1#f1#5070788:5075623	Mav_3927719921_f1#f1#5070788:5075623 [1062-1089]	0	3072.51	High	n/a	High		3		1024.84		80.8333		0.00203		0.07947	3.06			NZ_CP009360.4	5073971	5074054	Mavium_54	VVCAVPDDVNPHDPFPELTAPQSAELVR	2	1.21877	0	NZ_CP009360.4:5073971-5074054	Pseudogene 25	61429414	HAD-1C family P-type ATPase	NZ_CP009360.4:5,070,791-5,075,626	ETZ57473.1, ANR91480.1	ORB80990.1, ATA27309.1
TLQISEAAAHRR	[R].TLQISEAAAHRR.[V]				0.0203632	0	1	1	3	Mav_3927719921_f1#f1#5070788:5075623	Mav_3927719921_f1#f1#5070788:5075623 [266-277]	1	1452.74	High	n/a	High		3		451.585		9.3333		0		0.00145	3.07			NZ_CP009360.4	5071583	5071618	Mavium_82	TLQISEAAAHRR	3	2.20835	0	NZ_CP009360.4:5071583-5071618	Pseudogene 25	61429414	HAD-1C family P-type ATPase	NZ_CP009360.4:5,070,791-5,075,626	ETZ57473.1, ANR91480.1	ORB80990.1, ATA27309.1
RVVVPAVATTR	[R].RVVVPAVATTR.[R]				0.147584	0	1	1	3	Mav_3927719921_f1#f1#5070788:5075623	Mav_3927719921_f1#f1#5070788:5075623 [830-840]	1	1168.72	High	n/a	High		2		584.862		20.1433		0		0.06037	3.1			NZ_CP009360.4	5073275	5073307	Mavium_68	RVVVPAVATTR	3	1.13189	0.1164	NZ_CP009360.4:5073275-5073307	Pseudogene 25	61429414	HAD-1C family P-type ATPase	NZ_CP009360.4:5,070,791-5,075,626	ETZ57473.1, ANR91480.1	ORB80990.1, ATA27309.1
RVHLDLDPLLPFPR	[R].RVHLDLDPLLPFPR.[W]				0.0314651	0	1	1	2	Mav_3927719921_f1#f1#5070788:5075623	Mav_3927719921_f1#f1#5070788:5075623 [85-98]	1	1687.96	High	n/a	High		3		563.328		76.05		0		0.002272	3.39			NZ_CP009360.4	5071040	5071081	Mavium_67	RVHLDLDPLLPFPR	2	0.36227	0.0867	NZ_CP009360.4:5071040-5071081	Pseudogene 25	61429414	HAD-1C family P-type ATPase	NZ_CP009360.4:5,070,791-5,075,626	ETZ57473.1, ANR91480.1	ORB80990.1, ATA27309.1
AATAWTADIITGTDLADAVR	[R].AATAWTADIITGTDLADAVR.[I]				0.0503945	0	1	1	2	Mav_3927719921_f1#f1#5070788:5075623	Mav_3927719921_f1#f1#5070788:5075623 [605-624]	0	2032.03	High	n/a	High		2		1016.52		92.85		0		0.007197	3.57			NZ_CP009360.4	5072600	5072659	Mavium_114	AATAWTADIITGTDLADAVR	2	1.32674	0.0003	NZ_CP009360.4:5072600-5072659	Pseudogene 25	61429414	HAD-1C family P-type ATPase	NZ_CP009360.4:5,070,791-5,075,626	ETZ57473.1, ANR91480.1	ORB80990.1, ATA27309.1
WHEYAPAVEEPVR	[R].WHEYAPAVEEPVR.[R]				0.0328242	0	1	1	2	Mav_3927719921_f1#f1#5070788:5075623	Mav_3927719921_f1#f1#5070788:5075623 [99-111]	0	1582.76	High	n/a	High		3		528.26		33.7833		0		0.00415	3.64			NZ_CP009360.4	5071082	5071140	Mavium_57	WHEYAPAVEEPVR	2	2.67077	0	NZ_CP009360.4:5071082-5071140	Pseudogene 25	61429414	HAD-1C family P-type ATPase	NZ_CP009360.4:5,070,791-5,075,626	ETZ57473.1, ANR91480.1	ORB80990.1, ATA27309.1
AAAALINHQPR	[R].AAAALINHQPR.[M]				0.0570143	0	1	1	4	Mav_3927719921_f1#f1#5070788:5075623	Mav_3927719921_f1#f1#5070788:5075623 [214-223]	0	1161.65	High	n/a	High		2		581.328		9.75		0		0.006679	3.68			NZ_CP009360.4	5071424	5071456	Mavium_1	AAAALINHQPR	4	1.00282	0.0607	NZ_CP009360.4:5071424-5071456	Pseudogene 25	61429414	HAD-1C family P-type ATPase	NZ_CP009360.4:5,070,791-5,075,626	ETZ57473.1, ANR91480.1	ORB80990.1, ATA27309.1
GLANSGQLVLDPGALR	[R].GLANSGQLVLDPGALR.[R]				0.0237986	0	1	1	3	Mav_3927719921_f1#f1#5070788:5075623	Mav_3927719921_f1#f1#5070788:5075623 [398-414]	0	1580.88	High	n/a	High		2		790.941		64.0167		0		0.01403	3.72			NZ_CP009360.4	5071979	5072026	Mavium_144	GLANSGQLVLDPGALR	3	0.100226	0	NZ_CP009360.4:5071979-5072026	Pseudogene 25	61429414	HAD-1C family P-type ATPase	NZ_CP009360.4:5,070,791-5,075,626	ETZ57473.1, ANR91480.1	ORB80990.1, ATA27309.1
AIGLDGSADGAPAIVPPVR	[R].AIGLDGSADGAPAIVPPVR.[W]				0.044255	0	1	1	4	Mav_3927719921_f1#f1#5070788:5075623	Mav_3927719921_f1#f1#5070788:5075623 [61-79]	0	1775.97	High	n/a	High		2		888.486		64.9833		0		0.004238	3.76			NZ_CP009360.4	5070968	5071024	Mavium_147	AIGLDGSADGAPAIVPPVR	4	4.30694	0	NZ_CP009360.4:5070968-5071024	Pseudogene 25	61429414	HAD-1C family P-type ATPase	NZ_CP009360.4:5,070,791-5,075,626	ETZ57473.1, ANR91480.1	ORB80990.1, ATA27309.1
AVLTGPTPSLDAPLMR	[R].AVLTGPTPSLDAPLMR.[Q]				0.0141499	0	1	1	5	Mav_3927719921_f1#f1#5070788:5075623	Mav_3927719921_f1#f1#5070788:5075623 [1472-1487]	0	1638.89	High	n/a	High		2		819.948		67.7167		0		0.002769	3.92			NZ_CP009360.4	5075201	5075248	Mavium_94	AVLTGPTPSLDAPLMR	5	0.40753	0	NZ_CP009360.4:5075201-5075248	Pseudogene 25	61429414	HAD-1C family P-type ATPase	NZ_CP009360.4:5,070,791-5,075,626	ETZ57473.1, ANR91480.1	ORB80990.1, ATA27309.1
LRVVCAVPDDVNPHDPFPELTAPQSAELVR	[R].LRVVCAVPDDVNPHDPFPELTAPQSAELVR.[A]	1xCarbamidomethyl [C5]	1xCarbamidomethyl [C5]		0.0185328	0	1	1	1	Mav_3927719921_f1#f1#5070788:5075623	Mav_3927719921_f1#f1#5070788:5075623 [1060-1089]	1	3341.69	High	n/a	High		4		836.177		79.3833		0		0.0008788	3.93			NZ_CP009360.4	5073965	5074054	Mavium_37	LRVVCAVPDDVNPHDPFPELTAPQSAELVR	1	0.536944	0	NZ_CP009360.4:5073965-5074054	Pseudogene 25	61429414	HAD-1C family P-type ATPase	NZ_CP009360.4:5,070,791-5,075,626	ETZ57473.1, ANR91480.1	ORB80990.1, ATA27309.1
LAGGARPLAVETEPSWRR	[R].LAGGARPLAVETEPSWRR.[R]				0.0142458	0	1	1	5	Mav_3927719921_f1#f1#5070788:5075623	Mav_3927719921_f1#f1#5070788:5075623 [719-736]	1	1966.06	High	n/a	High		4		492.27		35.45		0		0.0005469	4.29			NZ_CP009360.4	5072942	5072995	Mavium_22	LAGGARPLAVETEPSWRR	5	1.30491	0.0657	NZ_CP009360.4:5072942-5072995	Pseudogene 25	61429414	HAD-1C family P-type ATPase	NZ_CP009360.4:5,070,791-5,075,626	ETZ57473.1, ANR91480.1	ORB80990.1, ATA27309.1
DREPQLASPDRPQAPVVPVISSAK	[R].DREPQLASPDRPQAPVVPVISSAK.[S]				0.0161696	0	1	1	3	Mav_3927719921_f1#f1#5070788:5075623	Mav_3927719921_f1#f1#5070788:5075623 [281-304]	1	2557.37	High	n/a	High		4		640.099		52.1667		0		0.0006864	4.61			NZ_CP009360.4	5071628	5071699	Mavium_103	DREPQLASPDRPQAPVVPVISSAK	3	0.91748	0	NZ_CP009360.4:5071628-5071699	Pseudogene 25	61429414	HAD-1C family P-type ATPase	NZ_CP009360.4:5,070,791-5,075,626	ETZ57473.1, ANR91480.1	ORB80990.1, ATA27309.1
SLRPGDVIDLAAPEVVPADAR	[K].SLRPGDVIDLAAPEVVPADAR.[L]				0.00144249	0	1	1	8	Mav_3927719921_f1#f1#5070788:5075623	Mav_3927719921_f1#f1#5070788:5075623 [859-879]	0	2161.16	High	n/a	High		3		721.058		74.1833		0		4.29e-05	4.91			NZ_CP009360.4	5073362	5073424	Mavium_84	SLRPGDVIDLAAPEVVPADAR	8	6.18687	0	NZ_CP009360.4:5073362-5073424	Pseudogene 25	61429414	HAD-1C family P-type ATPase	NZ_CP009360.4:5,070,791-5,075,626	ETZ57473.1, ANR91480.1	ORB80990.1, ATA27309.1
HVAGTEDLTASVGATHPPGTPLLNVVR	[R].HVAGTEDLTASVGATHPPGTPLLNVVR.[E]				0.0171988	0	1	1	2	Mav_3927719921_f1#f1#5070788:5075623	Mav_3927719921_f1#f1#5070788:5075623 [537-563]	0	2709.43	High	n/a	High		4		678.114		62.9667		0		0.0007915	4.95			NZ_CP009360.4	5072396	5072476	Mavium_151	HVAGTEDLTASVGATHPPGTPLLNVVR	2	3.30669	0	NZ_CP009360.4:5072396-5072476	Pseudogene 25	61429414	HAD-1C family P-type ATPase	NZ_CP009360.4:5,070,791-5,075,626	ETZ57473.1, ANR91480.1	ORB80990.1, ATA27309.1
ETPDPEPGPGELLLR	[R].ETPDPEPGPGELLLR.[T]				0.20767	0	1	1	1	Mav_3934019984_f1#f1#5090402:5091420	Mav_3934019984_f1#f1#5090402:5091420 [40-54]	0	1619.83	High	n/a	High		2		810.416		56.5333		0		0.06874	1.95			NZ_CP009360.4	5090519	5090563	Mavium_152	ETPDPEPGPGELLLR	1	9.60641	0.0013	NZ_CP009360.4:5090519-5090563	Pseudogene 26	61429431	Zinc-binging dehydrogenase	NZ_CP009360.4:5,090,477-5,091,528	ABK66100.1, KBR63440.1	GFG98469.1, BBY14761.1
IIVHPNGDTR	[R].IIVHPNGDTR.[-]				0.163834	0	1	1	1	Mav_1899718997_f0#f0#5090842:5091525	Mav_1899718997_f0#f0#5090842:5091525 [219-228]	0	1141.61	High	n/a	High		2		561.307		6.9667		0		0.04496	2.07			NZ_CP009360.4	5091496	5091525	Mavium_31	IIVHPNGDTR	1	1.58274	0.0718	NZ_CP009360.4:5091496-5091525	Pseudogene 26	61429431	Zinc-binging dehydrogenase	NZ_CP009360.4:5,090,477-5,091,528	ABK66100.1, KBR63440.1	GFG98469.1, BBY14761.1
AVVLRDDRLQVR	[R].AVVLRDDRLQVR.[E]				0.157061	0	1	1	2	Mav_3934019984_f1#f1#5090402:5091420	Mav_3934019984_f1#f1#5090402:5091420 [28-39]	2	1439.84	High	n/a	High		3		480.619		26.45		0		0.04168	2.8			NZ_CP009360.4	5090483	5090518	Mavium_95	AVVLRDDRLQVR	2	6.13603	0.303	NZ_CP009360.4:5090483-5090518	Pseudogene 26	61429431	Zinc-binging dehydrogenase	NZ_CP009360.4:5,090,477-5,091,528	ABK66100.1, KBR63440.1	GFG98469.1, BBY14761.1
LVDGGAGGMR	[R].LVDGGAGGMR.[I]				0.0861433	0	1	1	3	Mav_3934019984_f1#f1#5090402:5091420	Mav_3934019984_f1#f1#5090402:5091420 [144-143]	0	932.462	High	n/a	High		2		466.734		10.1		0		0.01406	2.88			NZ_CP009360.4	5090771	5090800	Mavium_21	LVDGGAGGMR	3	1.00269	0	NZ_CP009360.4:5090771-5090800	Pseudogene 26	61429431	Zinc-binging dehydrogenase	NZ_CP009360.4:5,090,477-5,091,528	ABK66100.1, KBR63440.1	GFG98469.1, BBY14761.1
IIGLDEVPDALELAR	[K].IIGLDEVPDALELAR.[R]				0.0140714	0	1	1	4	Mav_1899718997_f0#f0#5090842:5091525	Mav_1899718997_f0#f0#5090842:5091525 [197-211]	0	1623.9	High	n/a	High		2		814.452		93.0833		0		0.0004063	2.98			NZ_CP009360.4	5091430	5091474	Mavium_28	IIGLDEVPDALELAR	4	5.35943	0	NZ_CP009360.4:5091430-5091474	Pseudogene 26	61429431	Zinc-binging dehydrogenase	NZ_CP009360.4:5,090,477-5,091,528	ABK66100.1, KBR63440.1	GFG98469.1, BBY14761.1
GVEPIIVADFR	[R].GVEPIIVADFR.[A]				0.0801842	0	1	1	3	Mav_3934019984_f1#f1#5090402:5091420	Mav_3934019984_f1#f1#5090402:5091420 [214-222]	0	1415.67	High	n/a	High		2		608.34		67.05		0		0.0144	3.21			NZ_CP009360.4	5091035	5091067	Mavium_140	GVEPIIVADFR	3	2.56342	0.0171	NZ_CP009360.4:5091035-5091067	Pseudogene 26	61429431	Zinc-binging dehydrogenase	NZ_CP009360.4:5,090,477-5,091,528	ABK66100.1, KBR63440.1	GFG98469.1, BBY14761.1
TLSTAICASDVHFMDHPELALDDPTGR	[R].TLSTAICASDVHFMDHPELALDDPTGR.[S]	1xCarbamidomethyl [C7]	1xCarbamidomethyl [C7]		0.0284532	0	1	1	2	Mav_3934019984_f1#f1#5090402:5091420	Mav_3934019984_f1#f1#5090402:5091420 [55-81]	0	2969.38	High	n/a	High		4		743.099		77.1433		0		0.001914	3.91			NZ_CP009360.4	5090564	5090644	Mavium_83	TLSTAICASDVHFMDHPELALDDPTGR	2	1.06977	0	NZ_CP009360.4:5090564-5090644	Pseudogene 26	61429431	Zinc-binging dehydrogenase	NZ_CP009360.4:5,090,477-5,091,528	ABK66100.1, KBR63440.1	GFG98469.1, BBY14761.1
DPAPPAAAAPTMVTGSFVSAAR	[R].DPAPPAAAAPTMVTGSFVSAAR.[G]				0.0332534	0	1	1	1	MV_5957517276_r2#r2#626011:626994	MV_5957517276_r2#r2#626011:626994 [85-106]	0	2085.04	High	n/a	High		2		1043.03		70.05		0		0.00253	2.69			NZ_CP009360.4	626677	626742	Mavium_102	DPAPPAAAAPTMVTGSFVSAAR	1	1.61771	0	NZ_CP009360.4:626677-626742	Pseudogene 27	61425289	Alpha/beta hydrolase	NZ_CP009360.4:626,009-626,926	WP_031454255.1, WP_095884620.1	ATA27717.1, WP_085078553.1
HVLLCTQR	[R].HVLLCTQR.[I]	1xCarbamidomethyl [C5]	1xCarbamidomethyl [C5]		0.26495	0.00488736	1	1	1	Mav_26742674_f0#f0#747868:748581	Mav_26742674_f0#f0#747868:748581 [140-147]	0	1026.55	High	n/a	High		2		514.78		10.6		0.003657		0.1068	1.87			NZ_CP009360.4	748225	748248	Mavium_156	HVLLCTQR	1	0.436342	0.0867	NZ_CP009360.4:748225-748248	Pseudogene 28	61325417	SDR family oxidoreductase	NZ_CP009360.4:747,874-748,584	ETZ44904.1, WP_061504143.1	WP_076102777.1, WP_064933337.1
EVTGVAAPQAR	[R].EVTGVAAPQAR.[L]				0.0539516	0	1	1	5	MV_5957516521_r1#r1#841679:842114	MV_5957516521_r1#r1#841679:842114 [78-88]	0	1098.59	High	n/a	High		2		549.798		14.05		0		0.0151	2.7			NZ_CP009360.4	841850	841882	Mavium_147	EVTGVAAPQAR	5	0.785509	0	NZ_CP009360.4:841850-841882	Pseudogene 29	61425511	Class I SAM-dependent methytrasferase	NZ_CP009360.4:841,675-842,276	WP_003877324.1, WP_009975104.1	ATA27778.1, WP_064882683.1
DLVEGTGDAAALPAGK	[R].DLVEGTGDAAALPAGK.[A]				0.0146146	0	1	1	4	MV_5957516340_r2#r2#841945:842499	MV_5957516340_r2#r2#841945:842499 [104-119]	0	1484.76	High	n/a	High		2		742.883		43.8167		0		0.0005044	3.81			NZ_CP009360.4	842143	842190	Mavium_87	DLVEGTGDAAALPAGK	4	0.31434	0	NZ_CP009360.4:842143-842190	Pseudogene 29	61425511	Class I SAM-dependent methytrasferase	NZ_CP009360.4:841,675-842,276	WP_003877324.1, WP_009975104.1	ATA27778.1, WP_064882683.1
AKAGAAGAAVDFVQADVTR	[R].AKAGAAGAAVDFVQADVTR.[L]				0.0293925	0	1	1	5	MV_5957516340_r2#r2#841945:842499	MV_5957516340_r2#r2#841945:842499 [156-174]	1	1817.95	High	n/a	High		3		606.655		49.9333		0		0.002019	4.98			NZ_CP009360.4	841978	842034	Mavium_143	AKAGAAGAAVDFVQADVTR	5	1.85874	0.0045	NZ_CP009360.4:841978-842034	Pseudogene 29	61425511	Class I SAM-dependent methytrasferase	NZ_CP009360.4:841,675-842,276	WP_003877324.1, WP_009975104.1	ATA27778.1, WP_064882683.1
IKDLEQENR	[R].IKDLEQENR.[E]				0.201034	0	1	1	1	Mav_231093753_f1#f1#969572:970093	Mav_231093753_f1#f1#969572:970093 [140-148]	1	1144.6	High	n/a	High		2		572.802		11.9		0		0.06475	2.34			NZ_CP009360.4	969989	970015	Mavium_24	IKDLEQENR	1	3.63283	0.1184	NZ_CP009360.4:969989-970015	Pseudogene 3	61425631	IS3 family transposase	NZ_CP009360.4:969,749-970,096	ETB23142.1, ARV80525.1	ORV54703.1, OBK20714.1
AASFFGAELDR	[R].AASFFGAELDR.[Q]				0.0571997	0	1	1	5	Mav_231093753_f1#f1#969572:970093	Mav_231093753_f1#f1#969572:970093 [160-170]	0	1183.57	High	n/a	High		2		592.291		56.9333		0		0.01483	2.81			NZ_CP009360.4	970049	970081	Mavium_111	AASFFGAELDR	5	2.89579	0	NZ_CP009360.4:970049-970081	Pseudogene 3	61425631	IS3 family transposase	NZ_CP009360.4:969,749-970,096	ETB23142.1, ARV80525.1	ORV54703.1, OBK20714.1
AASFFGAELDRQHKK	[R].AASFFGAELDRQHKK.[-]				0.0614372	0	1	1	4	Mav_231093753_f1#f1#969572:970093	Mav_231093753_f1#f1#969572:970093 [160-174]	2	1704.88	High	n/a	High		3		568.966		22.8333		0		0.007605	3.3			NZ_CP009360.4	970049	970093	Mavium_114	AASFFGAELDRQHKK	4	6.64595	0.1082	NZ_CP009360.4:970049-970093	Pseudogene 3	61425631	IS3 family transposase	NZ_CP009360.4:969,749-970,096	ETB23142.1, ARV80525.1	ORV54703.1, OBK20714.1
RYSPEEKAAAVR	[R].RYSPEEKAAAVR.[M]				0.0182343	0	1	1	3	Mav_231093753_f1#f1#969572:970093	Mav_231093753_f1#f1#969572:970093 [74-85]	2	1476.73	High	n/a	High		3		459.581		6.2833		0		0.001522	4.58			NZ_CP009360.4	969791	969826	Mavium_69	RYSPEEKAAAVR	3	1.19064	0.1031	NZ_CP009360.4:969791-969826	Pseudogene 3	61425631	IS3 family transposase	NZ_CP009360.4:969,749-970,096	ETB23142.1, ARV80525.1	ORV54703.1, OBK20714.1
SLAVEVGGR	[R].SLAVEVGGR.[R]				0.142654	0	1	1	3	Mav_430953464_f2#f2#916032:919151	Mav_430953464_f2#f2#916032:919151 [503-511]	0	887.495	High	n/a	High		2		444.251		17.7		0.00203		0.07338	2.47			NZ_CP009360.4	917538	917564	Mavium_71	SLAVEVGGR	3	2.63549	0.0001	NZ_CP009360.4:917538-917564	Pseudogene 30	61425583	Fumarylacetoacetate hydrolase family protein	NZ_CP009360.4:916,098-918,030	WP_033714178.1, WP_009975191.1	WP_083096822.1, WP_163706095.1
DLQQLDSQLGIGQAK	[R].DLQQLDSQLGIGQAK.[G]				0.0708743	0	1	1	4	Mav_430953464_f2#f2#916032:919151	Mav_430953464_f2#f2#916032:919151 [192-206]	0	1614.85	High	n/a	High		2		807.427		67.3333		0		0.009901	2.74			NZ_CP009360.4	916605	916649	Mavium_100	DLQQLDSQLGIGQAK	4	2.73308	0.1147	NZ_CP009360.4:916605-916649	Pseudogene 30	61425583	Fumarylacetoacetate hydrolase family protein	NZ_CP009360.4:916,098-918,030	WP_033714178.1, WP_009975191.1	WP_083096822.1, WP_163706095.1
FGHFDFSNITLR	[R].FGHFDFSNITLR.[N]				0.142309	0	1	1	2	Mav_430953464_f2#f2#916032:919151	Mav_430953464_f2#f2#916032:919151 [483-494]	0	1453.72	High	n/a	High		3		485.246		71.6667		0		0.02644	2.97			NZ_CP009360.4	917478	917514	Mavium_140	FGHFDFSNITLR	2	3.32619	0.0276	NZ_CP009360.4:917478-917514	Pseudogene 30	61425583	Fumarylacetoacetate hydrolase family protein	NZ_CP009360.4:916,098-918,030	WP_033714178.1, WP_009975191.1	WP_083096822.1, WP_163706095.1
HAGEEAQRSPAATVPAAR	[R].HAGEEAQRSPAATVPAAR.[A]				0.0744147	0	1	1	4	Mav_430953464_f2#f2#916032:919151	Mav_430953464_f2#f2#916032:919151 [66-83]	1	1818.92	High	n/a	High		3		606.979		8.6		0		0.03078	3.09			NZ_CP009360.4	916227	916280	Mavium_144	HAGEEAQRSPAATVPAAR	4	0.709777	0.0038	NZ_CP009360.4:916227-916280	Pseudogene 30	61425583	Fumarylacetoacetate hydrolase family protein	NZ_CP009360.4:916,098-918,030	WP_033714178.1, WP_009975191.1	WP_083096822.1, WP_163706095.1
LLAPIPRPPSIR	[R].LLAPIPRPPSIR.[D]				0.0497441	0	1	1	1	Mav_430953464_f2#f2#916032:919151	Mav_430953464_f2#f2#916032:919151 [86-97]	0	1429.84	High	n/a	High		3		443.95		51.7		0		0.005211	3.26			NZ_CP009360.4	916287	916322	Mavium_25	LLAPIPRPPSIR	1	3.59897	0	NZ_CP009360.4:916287-916322	Pseudogene 30	61425583	Fumarylacetoacetate hydrolase family protein	NZ_CP009360.4:916,098-918,030	WP_033714178.1, WP_009975191.1	WP_083096822.1, WP_163706095.1
SPAATVPAAR	[R].SPAATVPAAR.[A]				0.0624422	0	1	1	3	Mav_430953464_f2#f2#916032:919151	Mav_430953464_f2#f2#916032:919151 [74-83]	0	940.521	High	n/a	High		2		470.764		8.7167		0		0.007852	3.43			NZ_CP009360.4	916251	916280	Mavium_75	SPAATVPAAR	3	0.213796	0	NZ_CP009360.4:916251-916280	Pseudogene 30	61425583	Fumarylacetoacetate hydrolase family protein	NZ_CP009360.4:916,098-918,030	WP_033714178.1, WP_009975191.1	WP_083096822.1, WP_163706095.1
ASGAPHPLAARPNPDAPPAAPR	[R].ASGAPHPLAARPNPDAPPAAPR.[V]				0.0199702	0	1	1	9	Mav_430953464_f2#f2#916032:919151	Mav_430953464_f2#f2#916032:919151 [325-346]	0	2141.12	High	n/a	High		4		533.535		20.8667		0		0.001726	4.17			NZ_CP009360.4	917004	917069	Mavium_89	ASGAPHPLAARPNPDAPPAAPR	9	1.25986	0	NZ_CP009360.4:917004-917069	Pseudogene 30	61425583	Fumarylacetoacetate hydrolase family protein	NZ_CP009360.4:916,098-918,030	WP_033714178.1, WP_009975191.1	WP_083096822.1, WP_163706095.1
GTAEPPGVGGVGQAFVEALRSQAGAR	[R].GTAEPPGVGGVGQAFVEALRSQAGAR.[S]				0.0102618	0	1	1	1	MV_5957514596_r1#r1#1580576:1581446	MV_5957514596_r1#r1#1580576:1581446 [180-205]	1	2482.28	High	n/a	High		3		828.099		84.4667		0		0.0003029	2.97			NZ_CP009360.4	1580732	1580809	Mavium_149	GTAEPPGVGGVGQAFVEALRSQAGAR	1	6.45086	0.0006	NZ_CP009360.4:1580732-1580809	Pseudogene 4	61426194	Cutinase family protein	NZ_CP009360.4:1,580,573-1,580,875	ABK67007.1, AGL36448.1	WP_165762704.1, WP_165827764.1
GTAEPPGVGGVGQAFVEALR	[R].GTAEPPGVGGVGQAFVEALR.[S]				0.0383618	0	1	1	5	MV_5957514596_r1#r1#1580576:1581446	MV_5957514596_r1#r1#1580576:1581446 [180-199]	0	1911.99	High	n/a	High		3		638.004		83.7333		0		0.008885	3.73			NZ_CP009360.4	1580750	1580809	Mavium_148	GTAEPPGVGGVGQAFVEALR	5	6.81073	0.0039	NZ_CP009360.4:1580750-1580809	Pseudogene 4	61426194	Cutinase family protein	NZ_CP009360.4:1,580,573-1,580,875	ABK67007.1, AGL36448.1	WP_165762704.1, WP_165827764.1
ADRELESQTEAFEGLR	[R].ADRELESQTEAFEGLR.[D]				0.254822	0.00488736	1	1	1	MV_5957514717_r1#r1#1800083:1801855	MV_5957514717_r1#r1#1800083:1801855 [232-247]	1	1850.89	High	n/a	High		3		617.637		49.2833		0.003657		0.09962	2.18			NZ_CP009360.4	1801115	1801162	Mavium_163	ADRELESQTEAFEGLR	1	1.35592	0.0156	NZ_CP009360.4:1801115-1801162	Pseudogene 5	61426375	TPM domain-containing protein	NZ_CP009360.4:1,800,003-1,802,154	CAG7007828.1, AAS04450.1	WP_114633219.1, WP_067170266.1
SLLDAVDHAAGDIR	[R].SLLDAVDHAAGDIR.[H]				0.0219426	0	1	1	4	MV_5957514717_r1#r1#1800083:1801855	MV_5957514717_r1#r1#1800083:1801855 [345-358]	0	1452.74	High	n/a	High		3		484.919		65.6		0		0.001192	2.74			NZ_CP009360.4	1800782	1800823	Mavium_74	SLLDAVDHAAGDIR	4	10.736	0.0038	NZ_CP009360.4:1800782-1800823	Pseudogene 5	61426375	TPM domain-containing protein	NZ_CP009360.4:1,800,003-1,802,154	CAG7007828.1, AAS04450.1	WP_114633219.1, WP_067170266.1
AAELLAATRDTK	[R].AAELLAATRDTK.[S]				0.185958	0	1	1	1	MV_5957514717_r1#r1#1800083:1801855	MV_5957514717_r1#r1#1800083:1801855 [378-389]	1	1459.7	High	n/a	High		2		630.349		14.8833		0		0.05649	2.78			NZ_CP009360.4	1800689	1800724	Mavium_110	AAELLAATRDTK	1	3.70142	0.0056	NZ_CP009360.4:1800689-1800724	Pseudogene 5	61426375	TPM domain-containing protein	NZ_CP009360.4:1,800,003-1,802,154	CAG7007828.1, AAS04450.1	WP_114633219.1, WP_067170266.1
AYAFLVPPTIR	[R].AYAFLVPPTIR.[G]				0.0763715	0	1	1	2	MV_5957514717_r1#r1#1800083:1801855	MV_5957514717_r1#r1#1800083:1801855 [40-50]	0	1447.71	High	n/a	High		2		624.361		72.3		0		0.01143	2.78			NZ_CP009360.4	1801706	1801738	Mavium_96	AYAFLVPPTIR	2	0.23342	0	NZ_CP009360.4:1801706-1801738	Pseudogene 5	61426375	TPM domain-containing protein	NZ_CP009360.4:1,800,003-1,802,154	CAG7007828.1, AAS04450.1	WP_114633219.1, WP_067170266.1
LAFADRNIGTAR	[R].LAFADRNIGTAR.[E]				0.149108	0	1	1	3	MV_5957514717_r1#r1#1800083:1801855	MV_5957514717_r1#r1#1800083:1801855 [304-315]	1	1404.71	High	n/a	High		3		435.574		28.8333		0		0.05785	3			NZ_CP009360.4	1800911	1800946	Mavium_62	LAFADRNIGTAR	3	1.12057	0.0025	NZ_CP009360.4:1800911-1800946	Pseudogene 5	61426375	TPM domain-containing protein	NZ_CP009360.4:1,800,003-1,802,154	CAG7007828.1, AAS04450.1	WP_114633219.1, WP_067170266.1
ELLTQVIVSAAR	[R].ELLTQVIVSAAR.[A]				0.055552	0	1	1	2	MV_5957514717_r1#r1#1800083:1801855	MV_5957514717_r1#r1#1800083:1801855 [220-231]	0	1499.76	High	n/a	High		2		650.385		67.85		0		0.006369	3.29			NZ_CP009360.4	1801163	1801198	Mavium_148	ELLTQVIVSAAR	2	1.65683	0	NZ_CP009360.4:1801163-1801198	Pseudogene 5	61426375	TPM domain-containing protein	NZ_CP009360.4:1,800,003-1,802,154	CAG7007828.1, AAS04450.1	WP_114633219.1, WP_067170266.1
SLEQALFTAQSR	[R].SLEQALFTAQSR.[V]				0.0377439	0	1	1	4	MV_5957514717_r1#r1#1800083:1801855	MV_5957514717_r1#r1#1800083:1801855 [452-463]	0	1450.7	High	n/a	High		2		675.854		52.5667		0		0.00318	3.33			NZ_CP009360.4	1800467	1800502	Mavium_72	SLEQALFTAQSR	4	2.59651	0	NZ_CP009360.4:1800467-1800502	Pseudogene 5	61426375	TPM domain-containing protein	NZ_CP009360.4:1,800,003-1,802,154	CAG7007828.1, AAS04450.1	WP_114633219.1, WP_067170266.1
ELAGQAVSGQQGR	[R].ELAGQAVSGQQGR.[L]				0.0282689	0	1	1	9	MV_5957514717_r1#r1#1800083:1801855	MV_5957514717_r1#r1#1800083:1801855 [316-328]	0	1400.66	High	n/a	High		2		650.834		11.25		0		0.002075	3.37			NZ_CP009360.4	1800872	1800910	Mavium_149	ELAGQAVSGQQGR	9	1.38104	0.0368	NZ_CP009360.4:1800872-1800910	Pseudogene 5	61426375	TPM domain-containing protein	NZ_CP009360.4:1,800,003-1,802,154	CAG7007828.1, AAS04450.1	WP_114633219.1, WP_067170266.1
RLDPTDLDALAALPLPTLDDLSR	[R].RLDPTDLDALAALPLPTLDDLSR.[A]				0.028919	0	1	1	1	MV_5957514717_r1#r1#1800083:1801855	MV_5957514717_r1#r1#1800083:1801855 [142-154]	1	2491.34	High	n/a	High		3		831.117		105.65		0		0.00196	4.09			NZ_CP009360.4	1801494	1801462	Mavium_40	RLDPTDLDALAALPLPTLDDLSR	1	2.08781	0	NZ_CP009360.4:1801494-1801462	Pseudogene 5	61426375	TPM domain-containing protein	NZ_CP009360.4:1,800,003-1,802,154	CAG7007828.1, AAS04450.1	WP_114633219.1, WP_067170266.1
TFPGSEYGPNAAPPTPAR	[R].TFPGSEYGPNAAPPTPAR.[I]				0.0478426	0	1	1	3	MV_5957519267_r0#r0#181480:183116	MV_5957519267_r0#r0#181480:183116 [146-153]	0	1829.88	High	n/a	High		2		915.445		47.7		0		0.004883	1.68			NZ_CP009360.4	182658	182711	Mavium_81	TFPGSEYGPNAAPPTPAR	3	5.12125	0.0453	NZ_CP009360.4:182658-182711	Pseudogene 6	61424844	Septum formation family protein	NZ_CP009360.4:181,790-183,092	WP_033711145.1, AAS02514.1	WP_085290971.1, WP_040630570
MTDAYLAPVK	[K].MTDAYLAPVK.[L]				0.200382	0	1	1	1	MV_5957519267_r0#r0#181480:183116	MV_5957519267_r0#r0#181480:183116 [290-299]	0	1108.57	High	n/a	High		2		554.789		34.5833		0		0.06453	1.99			NZ_CP009360.4	182220	182249	Mavium_11	MTDAYLAPVK	1	1.5826	0	NZ_CP009360.4:182220-182249	Pseudogene 6	61424844	Septum formation family protein	NZ_CP009360.4:181,790-183,092	WP_033711145.1, AAS02514.1	WP_085290971.1, WP_040630570
MLCGLQLPGANNQQQVFK	[R].MLCGLQLPGANNQQQVFK.[G]	1xCarbamidomethyl [C3]	1xCarbamidomethyl [C3]		0.14073	0	1	1	2	MV_5957519267_r0#r0#181480:183116	MV_5957519267_r0#r0#181480:183116 [200-217]	0	2046.03	High	n/a	High		3		682.68		73.0833		0		0.04607	2.79			NZ_CP009360.4	182466	182519	Mavium_6	MLCGLQLPGANNQQQVFK	2	1.63102	0.2411	NZ_CP009360.4:182466-182519	Pseudogene 6	61424844	Septum formation family protein	NZ_CP009360.4:181,790-183,092	WP_033711145.1, AAS02514.1	WP_085290971.1, WP_040630570
AASGECLMWPDTTPESAK	[R].AASGECLMWPDTTPESAK.[I]	1xCarbamidomethyl [C6]	1xCarbamidomethyl [C6]		0.0706445	0	1	1	3	MV_5957519267_r0#r0#181480:183116	MV_5957519267_r0#r0#181480:183116 [99-116]	0	1950.86	High	n/a	High		2		975.932		51.6		0		0.01714	2.91			NZ_CP009360.4	182769	182822	Mavium_114	AASGECLMWPDTTPESAK	3	1.05553	0.2083	NZ_CP009360.4:182769-182822	Pseudogene 6	61424844	Septum formation family protein	NZ_CP009360.4:181,790-183,092	WP_033711145.1, AAS02514.1	WP_085290971.1, WP_040630570
MTDAYLAPVKLR	[K].MTDAYLAPVKLR.[T]				0.0176516	0	1	1	4	MV_5957519267_r0#r0#181480:183116	MV_5957519267_r0#r0#181480:183116 [290-301]	1	1477.76	High	n/a	High		3		459.924		42.9167		0		0.002339	3.76			NZ_CP009360.4	182214	182249	Mavium_14	MTDAYLAPVKLR	4	2.42691	0	NZ_CP009360.4:182214-182249	Pseudogene 6	61424844	Septum formation family protein	NZ_CP009360.4:181,790-183,092	WP_033711145.1, AAS02514.1	WP_085290971.1, WP_040630570
IQQITQEQCEAAVR	[R].IQQITQEQCEAAVR.[N]	1xCarbamidomethyl [C9]	1xCarbamidomethyl [C9]		0.0165414	0	1	1	11	MV_5957519267_r0#r0#181480:183116	MV_5957519267_r0#r0#181480:183116 [154-167]	0	1673.83	High	n/a	High		2		837.417		27.5333		0		0.003325	3.77			NZ_CP009360.4	182616	182657	Mavium_34	IQQITQEQCEAAVR	11	4.64869	0	NZ_CP009360.4:182616-182657	Pseudogene 6	61424844	Septum formation family protein	NZ_CP009360.4:181,790-183,092	WP_033711145.1, AAS02514.1	WP_085290971.1, WP_040630570
MLCGLQLPGANNQQQVFKGK	[R].MLCGLQLPGANNQQQVFKGK.[V]	1xCarbamidomethyl [C3]	1xCarbamidomethyl [C3]		0.0082819	0	1	1	2	MV_5957519267_r0#r0#181480:183116	MV_5957519267_r0#r0#181480:183116 [200-219]	1	2231.14	High	n/a	High		3		744.386		61.2167		0		0.0002062	3.84			NZ_CP009360.4	182460	182519	Mavium_7	MLCGLQLPGANNQQQVFKGK	2	0.580208	0.0016	NZ_CP009360.4:182460-182519	Pseudogene 6	61424844	Septum formation family protein	NZ_CP009360.4:181,790-183,092	WP_033711145.1, AAS02514.1	WP_085290971.1, WP_040630570
LPADVAHAEELQLAR	[R].LPADVAHAEELQLAR.[T]				0.0229634	0	1	1	2	MV_5957514337_r1#r1#1901684:1902541	MV_5957514337_r1#r1#1901684:1902541 [158-172]	0	1632.87	High	n/a	High		3		544.961		48.9833		0		0.00203	3.68			NZ_CP009360.4	1902026	1902070	Mavium_32	LPADVAHAEELQLAR	2	2.69407	0.0467	NZ_CP009360.4:1902026-1902070	Pseudogene 7	61426468	Na/H antiporter	NZ_CP009360.4:1,901,681-1,902,325	ETZ41869.1, WP_104157880.1	WP_197377923.1, WP_003878229.1
AYSAPESEHFTSGPYVPADLR	[R].AYSAPESEHFTSGPYVPADLR.[L]				0.0530826	0	1	1	3	Mav_73807380_f0#f0#2010673:2011498	Mav_73807380_f0#f0#2010673:2011498 [78-98]	0	2294.07	High	n/a	High		3		765.363		60.4667		0		0.01141	2.6			NZ_CP009360.4	2010904	2010966	Mavium_97	AYSAPESEHFTSGPYVPADLR	3	2.49856	0	NZ_CP009360.4:2010904-2010966	Pseudogene 8	61426575	Hypothetical protein	NZ_CP009360.4:2,010,685-2,011,401	WP_073578898.1, OHW63988.1	ORA42461.1, ORB78045.1
AEWLPAWEDGLAR	[R].AEWLPAWEDGLAR.[A]				0.0614364	0	1	1	2	Mav_471987567_f2#f2#2017398:2018621	Mav_471987567_f2#f2#2017398:2018621 [372-384]	0	1514.74	High	n/a	High		2		757.378		79.85		0		0.03309	2.01			NZ_CP009360.4	2018511	2018549	Mavium_118	AEWLPAWEDGLAR	2	5.18827	0.0005	NZ_CP009360.4:2018511-2018549	Pseudogene 9	61426582	Anthrailate phosphoribosyltransferase	NZ_CP009360.4:2,017,398-2,018,624	ASE15184.2, ETB02910.1	ATA28478.1, ORB77836.1
LTGGDDLAR	[R].LTGGDDLAR.[G]				0.185958	0	1	1	1	Mav_471987567_f2#f2#2017398:2018621	Mav_471987567_f2#f2#2017398:2018621 [72-80]	0	917.469	High	n/a	High		2		459.238		10.3833		0		0.0563	2.39			NZ_CP009360.4	2017611	2017637	Mavium_38	LTGGDDLAR	1	2.13157	0.0054	NZ_CP009360.4:2017611-2017637	Pseudogene 9	61426582	Anthrailate phosphoribosyltransferase	NZ_CP009360.4:2,017,398-2,018,624	ASE15184.2, ETB02910.1	ATA28478.1, ORB77836.1
AVLAGGQGPVR	[R].AVLAGGQGPVR.[D]				0.163834	0	1	1	1	Mav_471987567_f2#f2#2017398:2018621	Mav_471987567_f2#f2#2017398:2018621 [341-351]	0	1024.59	High	n/a	High		2		514.799		14.3		0		0.04477	2.74			NZ_CP009360.4	2018418	2018450	Mavium_93	AVLAGGQGPVR	1	1.11137	0.1303	NZ_CP009360.4:2018418-2018450	Pseudogene 9	61426582	Anthrailate phosphoribosyltransferase	NZ_CP009360.4:2,017,398-2,018,624	ASE15184.2, ETB02910.1	ATA28478.1, ORB77836.1
ASAAIDSGAAEQLLAR	[R].ASAAIDSGAAEQLLAR.[W]				0.0097106	0	1	1	9	Mav_471987567_f2#f2#2017398:2018621	Mav_471987567_f2#f2#2017398:2018621 [385-400]	0	1543.81	High	n/a	High		2		772.408		54.5833		0		0.0003976	4.14			NZ_CP009360.4	2018550	2018597	Mavium_88	ASAAIDSGAAEQLLAR	9	1.4794	0	NZ_CP009360.4:2018550-2018597	Pseudogene 9	61426582	Anthrailate phosphoribosyltransferase	NZ_CP009360.4:2,017,398-2,018,624	ASE15184.2, ETB02910.1	ATA28478.1, ORB77836.1
AELDDLLGGDAQTNAAEVR	[R].AELDDLLGGDAQTNAAEVR.[A]				0.0141105	0	1	1	4	Mav_471987567_f2#f2#2017398:2018621	Mav_471987567_f2#f2#2017398:2018621 [322-340]	0	1957.95	High	n/a	High		2		979.478		66.5167		0		0.002445	4.29			NZ_CP009360.4	2018361	2018417	Mavium_117	AELDDLLGGDAQTNAAEVR	4	1.43763	0	NZ_CP009360.4:2018361-2018417	Pseudogene 9	61426582	Anthrailate phosphoribosyltransferase	NZ_CP009360.4:2,017,398-2,018,624	ASE15184.2, ETB02910.1	ATA28478.1, ORB77836.1

## Sheet: B
Supplementary File 3B: All the N-terminal extenstion, novel gene and pseudogenes categorized after the manual inspection of genome search-specific peptides (GSSPs)
Categorization	GeneID	Description	Revised genomic coordinates	Homologous (Found in M. avium)	Orthologous Evidence
5' Extension	61425681	Pas domain-containing protein/ histidine kinase	NZ_CP009360.4:1,022,782-1,023,180	ANR90392.1, AJK76050.1	AFC42246.1, ORA91558.1
5' Extension	61425964	Paal family thiooesterase	NZ_CP009360.4:1,337,739-1,338,185	AAS04803.1, ETB11634.1	ORB78349.1, ATA28052.1
5' Extension	61426200	HAD-IB family hydrolase	NZ_CP009360.4:1,585,254-1,587,083	ANR89967.1, AGL36453.1	ATA29005.1
5' Extension	61426320	Hypothetical protein	NZ_CP009360.4:1,731,347-1,731,850	ETA93188.1, ETA92417.1	ETA92417.1, TPW14379.1
5' Extension	61426620	Cell division protein Ftsz	NZ_CP009360.4:2,061,228-2,062,393	WP_003872223.1, ELP46292.1	ATA28514.1, BBX43184.1
5' Extension	61427452	MmpS family protein	NZ_CP009360.4:3,066,465-3,067,184	AAD44232.1	AFC44300.1
5' Extension	61427635	Secondary thiamine-phosphate synthase enzyme YjbQ	NZ_CP009360.4:3,268,080-3,268,481	ABK64853.1, AAS03393.1	ORA14910.1, KKC02471.1
5' Extension	61425057	SpoIIE family protein phosphatase	NZ_CP009360.4:400,971-401,597	ETZ49082.1, ANR91639.1
5' Extension	61428555	Hypothetical protein	NZ_CP009360.4:4,182,300-4,182,818	ETA95479.1, AAS05957.1	BBY68684.1, BCO64283.1
5' Extension	61425081	Endonuclease III	NZ_CP009360.4:418,921-419,718	ETA94536.1, ETB21651.1	ATA27549.1, ATA27549.1
5' Extension	61428740	50S ribosomal protein L18	NZ_CP009360.4:4,374,590-4,374,997	Q73S93.1, ETB47533.1	OSC25636.1, OBH44735.1
5' Extension	61425172	Cholestrol catabolism transcriptional regulator K	NZ_CP009360.4:514,367-514,114	AAS02808.1, ETA91460.1	ASL07318.1, AGZ50936.1
5' Extension	61429502	ParA family protein	NZ_CP009360.4:5,173,523-5,174,608	PBA23989.1, AYJ07438.1
5' Extension	61425597	M23 family metallopeptidase	NZ_CP009360.4:932,114-933,239	AAS03214.1, ETA91451.1	ATA27836.1
5' Extension	61425648	GNAT family N-acetyltransferase	NZ_CP009360.4:982,760-983,849	OUZ02391.1, KBR64521.1	ATA27865.1, ORA54110.1
Novel gene 1			NZ_CP009360.4:2,199,161-2,199,802	WP_144799608.1, WP_144797029.1	WP_149334793.1, WP_152531577.1
Pseudogene 3	61425631	IS3 family transposase	NZ_CP009360.4:969,749-970,096	ETB23142.1, ARV80525.1	ORV54703.1, OBK20714.1
Pseudogene 30	61425583	Fumarylacetoacetate hydrolase family protein	NZ_CP009360.4:916,098-918,030	WP_033714178.1, WP_009975191.1	WP_083096822.1, WP_163706095.1
Pseudogene 29	61425511	Class I SAM-dependent methytrasferase	NZ_CP009360.4:841,675-842,276	WP_003877324.1, WP_009975104.1	ATA27778.1, WP_064882683.1
Pseudogene 28	61425417	SDR family oxidoreductase	NZ_CP009360.4:747,874-748,584	ETZ44904.1, WP_061504143.1	WP_076102777.1, WP_064933337.1
Pseudogene 27	61425289	Alpha/beta hydrolase	NZ_CP009360.4:626,009-626,926	WP_031454255.1, WP_095884620.1	ATA27717.1, WP_085078553.1
Pseudogene 26	61429431	Zinc-binging dehydrogenase	NZ_CP009360.4:5,090,477-5,091,528	ABK66100.1, KBR63440.1	GFG98469.1, BBY14761.1
Pseudogene 25	61429414	HAD-1C family P-type ATPase	NZ_CP009360.4:5,070,791-5,075,626	ETZ57473.1, ANR91480.1	ORB80990.1, ATA27309.1
Pseudogene 24	61429291	Hypothetical protein	NZ_CP009360.4:4,948,234-4,949,633	WP_023860785.1, WP_023864787.1	WP_064877625.1, WP_076108044.1
Pseudogene 23	61429261	MMPL family transporter	NZ_CP009360.4:4,914,662-4,915,772	WP_033717441.1, WP_062908018.1	ATA27396.1, WP_085291169.1
Pseudogene 22	61428898	SDR family oxidoreductase	NZ_CP009360.4:4,530,776-4,531,636	ETZ53314.1, WP_023864392.1	WP_076187890.1, WP_065076160.1
Pseudogene 21	61428700	Acyltransferase	NZ_CP009360.4:4,336,169-4,337,315	WP_009979002.1, WP_023870189.1	ATA29531.1, WP_083187786.1
Pseudogene 20	61428580	Phospho-sugar mutase	NZ_CP009360.4:4,209,160-4,210,741	ETZ53658.1, ETA95454.1	ATA29438.1, WP_201407197.1
Pseudogene 19	61428151	TauD/TfdA family dioxygenase	NZ_CP009360.4:3,773,490-3,774,335	WP_033714598.1, WP_023870766.1	WP_064877337.1, WP_221043962.1
Pseudogene 18	61427722	Catalase familt peroxidase	NZ_CP009360.4:3,351,705-3,352,646	WP_009977829.1, WP_023897184.1	WP_114633186.1,
Pseudogene 17	61427676	Holliday junction branch migration protein RuvA	NZ_CP009360.4:3,314,767-3,315,426	ETZ54030.1, WP_003872685.1	ATA28221.1
Pseudogene 16	61427665	Protein kinase	NZ_CP009360.4:3,297,457-3,299,114	WP_084028162.1, WP_023869544.1
Pseudogene 15	61427479	Glycosyltransferase	NZ_CP009360.4:3,098,273-3,099,581	WP_075362297.1, WP_080516362.1
Pseudogene 14	61427101	M24 family metallopeptidase	NZ_CP009360.4:2,588,095-2,588,967	ETZ41033.1	AFC49171.1
Pseudogene 13	61427098	SDR family oxidoreductase	NZ_CP009360.4:2,584,945-2,585,580	ETZ41029.1, WP_062886605.1
Pseudogene 12	61426986	SDR family oxidoreductase	NZ_CP009360.4:2,456,633-2,457,482	WP_084054478.1	ATA28657.1
Pseudogene 11	61426982	NAD-dependent epimerase/dehydratase family protein	NZ_CP009360.4:2,450,203-2,451,351	WP_033726195.1, CAG7357045.1	WP_083096588.1, WP_221042928.1
Pseudogene 10	61426981	Hypothetical protein	NZ_CP009360.4:2,449,011-2,449,256	EUA39157.1, CAG7173665.1
Pseudogene 9	61426582	Anthrailate phosphoribosyltransferase	NZ_CP009360.4:2,017,398-2,018,624	ASE15184.2, ETB02910.1	ATA28478.1, ORB77836.1
Pseudogene 8	61426575	Hypothetical protein	NZ_CP009360.4:2,010,685-2,011,401	WP_073578898.1, OHW63988.1	ORA42461.1, ORB78045.1
Pseudogene 6	61424844	Septum formation family protein	NZ_CP009360.4:181,790-183,092	WP_033711145.1, AAS02514.1	WP_085290971.1, WP_040630570
Pseudogene 2	61424814	Type VII secretion system ESX-2 serine protease myosin MycP2	NZ_CP009360.4:148,282-794-149,942	WP_044543363.1, WP_044543363.1	WP_202348916.1, WP_202349647.1
Pseudogene 7	61426468	Na/H antiporter	NZ_CP009360.4:1,901,681-1,902,325	ETZ41869.1, WP_104157880.1	WP_197377923.1, WP_003878229.1
Pseudogene 5	61426375	TPM domain-containing protein	NZ_CP009360.4:1,800,003-1,802,154	CAG7007828.1, AAS04450.1	WP_114633219.1, WP_067170266.1
Pseudogene 4	61426194	Cutinase family protein	NZ_CP009360.4:1,580,573-1,580,875	ABK67007.1, AGL36448.1	WP_165762704.1, WP_165827764.1
Pseudogene 1	61426021	Pyridoxamine 5'-phosphate oxidase	NZ_CP009360.4:1,391,581-1,392,004	WP_142306488.1, WP_095955353.1
