# Supplementary material for: Development of a Spectral Library for the Discovery of Altered Genomic Events in Mycobacterium avium Associated With Virulence Using Mass Spectrometry–Based Proteogenomic Analysis
Source: Mol Cell Proteomics. 2023 Mar 21;22(5):100533. doi: 10.1016/j.mcpro.2023.100533 (PMC10149365; doi:10.1016/j.mcpro.2023.100533)
Supplement: Supplemental File S4 [file mmc4.xlsx]

## Sheet: A
Supplementary File 4A: Variant peptides detected from the M. avium variant proteome database search and their corresponding information
Annotated Sequence	Protein Accession	Protein	SNP	GeneID	Description	GeneSymbol	File	No. of Files	Chromosome	Chromosome Position	Reference Nucleotide	Alternative Nucleotide	Annotation Impact	Locus_tag	Protein_Accession	Variant_Type	SNP(Three Letter)	SNP(Single Letter)	Mtb_Orthologous_Protein	Mtb_Gene_Symbol	MtbBLAST_evalue	Mtb_BLAST_%query_coverage	MAH11_Orthologous_Protein	MAH11_locus_tag	MAH11_BLAST_evalue	MAH11_BLAST_%query_coverage	MAH104_homologous_Protein	MAH104_locus_tag	MAH104_BLAST_evalue	MAH104_BLAST_%query_coverage
[R].SGNRTNPPSATmAALANFFR.[I]	WP_003872292.1_S57P	WP_003872292.1	S57P	61324832	helix-turn-helix transcriptional regulator		SRR6045980	1	NZ_CP009360.4	172882	A	G	MODERATE	KV38_RS00855	WP_003872292.1	missense_variant	p.Ser57Pro	S57P	Rv3849	espR	2.57e-78	100	QBC83438.1	B6K05_001045	1.16e-94	100	WP_003872292.1	MAV_RS00870	2.83e-95	100
[R].AAISTLLETVDDFRSAQELHDELR.[R]	WP_003872515.1_L28V	WP_003872515.1	L28V	61326369	transcriptional repressor		SRR13399195;SRR13827030;SRR13399105;SRR1735642;SRR13399199;SRR13399182;SRR6044824;SRR5043011;SRR13399208;SRR13399146;SRR6046893;SRR6918276;SRR6046073;SRR13399187;SRR5950818;SRR6046715;SRR6045669;SRR6045306;SRR6046741;SRR5950819;SRR6046228;SRR1735647;SRR13399202;SRR13399126;SRR13399175;SRR1735620;SRR6045766;SRR6918279;SRR6045903;SRR6045194;SRR13399168;SRR6045631;SRR6044903;SRR6045140;SRR1735636;SR…	146	NZ_CP009360.4	1793994	G	C	MODERATE	KV38_RS08540	WP_003872515.1	missense_variant	p.Leu28Val	L28V	Rv2359	zur	1.46e-82	95	QBC84772.1	B6K05_008760	2.18e-97	100	WP_011724552.1	MAV_RS09725	2.2e-97	100
[R].AAISTLLETVDDFR.[S]	WP_003872515.1_L28V	WP_003872515.1	L28V	61326369	transcriptional repressor		SRR13399195;SRR13827030;SRR13399105;SRR1735642;SRR13399199;SRR13399182;SRR6044824;SRR5043011;SRR13399208;SRR13399146;SRR6046893;SRR6918276;SRR6046073;SRR13399187;SRR5950818;SRR6046715;SRR6045669;SRR6045306;SRR6046741;SRR5950819;SRR6046228;SRR1735647;SRR13399202;SRR13399126;SRR13399175;SRR1735620;SRR6045766;SRR6918279;SRR6045903;SRR6045194;SRR13399168;SRR6045631;SRR6044903;SRR6045140;SRR1735636;SR…	146	NZ_CP009360.4	1793994	G	C	MODERATE	KV38_RS08540	WP_003872515.1	missense_variant	p.Leu28Val	L28V	Rv2359	zur	1.46e-82	95	QBC84772.1	B6K05_008760	2.18e-97	100	WP_011724552.1	MAV_RS09725	2.2e-97	100
[R].DANFGSVSVVEKVNKTAVQR.[N]	WP_003872516.1_L83V	WP_003872516.1	L83V	61326368	hypothetical protein		SRR13399195;SRR13827030;SRR13399105;SRR1735642;SRR13399199;SRR13399182;SRR6044824;SRR5043011;SRR13399208;SRR13399146;SRR6046893;SRR6918276;SRR6046073;SRR13399187;SRR5950818;SRR6046715;SRR6045669;SRR6045306;SRR6046741;SRR5950819;SRR6046228;SRR1735647;SRR13399202;SRR13399126;SRR13399175;SRR1735620;SRR6045766;SRR6918279;SRR6045903;SRR6045194;SRR13399168;SRR6045631;SRR6044903;SRR6045140;SRR1735636;SR…	146	NZ_CP009360.4	1793407	C	G	MODERATE	KV38_RS08535	WP_003872516.1	missense_variant	p.Leu83Val	L83V	Rv2360c	Rv2360c	2.4e-70	99	QBC84771.1	B6K05_008755	6.32e-101	100	WP_011724551.1	MAV_RS09720	6.39e-101	100
[R].DANFGSVSVVEK.[V]	WP_003872516.1_L83V	WP_003872516.1	L83V	61326368	hypothetical protein		SRR13399195;SRR13827030;SRR13399105;SRR1735642;SRR13399199;SRR13399182;SRR6044824;SRR5043011;SRR13399208;SRR13399146;SRR6046893;SRR6918276;SRR6046073;SRR13399187;SRR5950818;SRR6046715;SRR6045669;SRR6045306;SRR6046741;SRR5950819;SRR6046228;SRR1735647;SRR13399202;SRR13399126;SRR13399175;SRR1735620;SRR6045766;SRR6918279;SRR6045903;SRR6045194;SRR13399168;SRR6045631;SRR6044903;SRR6045140;SRR1735636;SR…	146	NZ_CP009360.4	1793407	C	G	MODERATE	KV38_RS08535	WP_003872516.1	missense_variant	p.Leu83Val	L83V	Rv2360c	Rv2360c	2.4e-70	99	QBC84771.1	B6K05_008755	6.32e-101	100	WP_011724551.1	MAV_RS09720	6.39e-101	100
[R].DANFGSVSVVEKVNK.[T]	WP_003872516.1_L83V	WP_003872516.1	L83V	61326368	hypothetical protein		SRR13399195;SRR13827030;SRR13399105;SRR1735642;SRR13399199;SRR13399182;SRR6044824;SRR5043011;SRR13399208;SRR13399146;SRR6046893;SRR6918276;SRR6046073;SRR13399187;SRR5950818;SRR6046715;SRR6045669;SRR6045306;SRR6046741;SRR5950819;SRR6046228;SRR1735647;SRR13399202;SRR13399126;SRR13399175;SRR1735620;SRR6045766;SRR6918279;SRR6045903;SRR6045194;SRR13399168;SRR6045631;SRR6044903;SRR6045140;SRR1735636;SR…	146	NZ_CP009360.4	1793407	C	G	MODERATE	KV38_RS08535	WP_003872516.1	missense_variant	p.Leu83Val	L83V	Rv2360c	Rv2360c	2.4e-70	99	QBC84771.1	B6K05_008755	6.32e-101	100	WP_011724551.1	MAV_RS09720	6.39e-101	100
[R].EVLPSQEESDGALTVHHQGTIASLR.[V]	WP_003872516.1_E31Q	WP_003872516.1	E31Q	61326368	hypothetical protein		SRR13399195;SRR13827030;SRR13399105;SRR6045754;SRR1735642;SRR13399199;SRR13399182;SRR6044824;SRR5043011;SRR13399208;SRR13399146;SRR6046893;SRR6918276;SRR6046073;SRR13399187;SRR5950818;SRR6046715;SRR6045669;SRR6045306;SRR6046741;SRR5950819;SRR6046228;SRR1735647;SRR13399202;SRR13399126;SRR13399175;SRR1735620;SRR6045766;SRR6918279;SRR6045903;SRR6045194;SRR13399168;SRR6045631;SRR6044903;SRR6045140;SR…	147	NZ_CP009360.4	1793251	G	C	MODERATE	KV38_RS08535	WP_003872516.1	missense_variant	p.Glu31Gln	E31Q	Rv2360c	Rv2360c	1.27e-70	99	QBC84771.1	B6K05_008755	7.06e-101	100	WP_011724551.1	MAV_RS09720	7.13e-101	100
[K].MTPAPTKPIPVLVGGHADAALRR.[A]	WP_003872844.1_I178V	WP_003872844.1	I178V	61325586	LLM class flavin-dependent oxidoreductase		SRR13399195;SRR13827030;SRR6045147;SRR13399105;SRR6045754;SRR1735642;SRR13399199;SRR13399182;SRR6044824;SRR6045830;SRR5043011;SRR13399208;SRR13399146;SRR13827019;SRR6044973;SRR6046893;SRR6918276;SRR6046073;SRR1735697;SRR5950815;SRR13399187;SRR5950818;SRR6046467;SRR6046715;SRR6045669;SRR6045306;SRR6046741;SRR6045488;SRR5950819;SRR6046228;SRR1735647;SRR13399202;SRR13399126;SRR13399175;SRR1735620;SR…	183	NZ_CP009360.4	920194	T	C	MODERATE	KV38_RS04625	WP_003872844.1	missense_variant	p.Ile178Val	I178V	Rv0940c	Rv0940c	4.75e-178	100	QBC84105.1	B6K05_004925	0	100	WP_011723916.1	MAV_RS05080	0	100
[K].MTPAPTKPIPVLVGGHADAALR.[R]	WP_003872844.1_I178V	WP_003872844.1	I178V	61325586	LLM class flavin-dependent oxidoreductase		SRR13399195;SRR13827030;SRR6045147;SRR13399105;SRR6045754;SRR1735642;SRR13399199;SRR13399182;SRR6044824;SRR6045830;SRR5043011;SRR13399208;SRR13399146;SRR13827019;SRR6044973;SRR6046893;SRR6918276;SRR6046073;SRR1735697;SRR5950815;SRR13399187;SRR5950818;SRR6046467;SRR6046715;SRR6045669;SRR6045306;SRR6046741;SRR6045488;SRR5950819;SRR6046228;SRR1735647;SRR13399202;SRR13399126;SRR13399175;SRR1735620;SR…	183	NZ_CP009360.4	920194	T	C	MODERATE	KV38_RS04625	WP_003872844.1	missense_variant	p.Ile178Val	I178V	Rv0940c	Rv0940c	4.75e-178	100	QBC84105.1	B6K05_004925	0	100	WP_011723916.1	MAV_RS05080	0	100
[R].ELSFPVFDADNHMYEPQEALTK.[F]	WP_003873130.1_P7S	WP_003873130.1	P7S	61326116	amidohydrolase		SRR13827030;SRR4941851;SRR5043009;SRR5043027;SRR6045194;SRR6046167;SRR6046823;SRR5043015;SRR5043007;SRR6045055;SRR5052616;SRR5043003;SRR6045606;SRR5043029;SRR5043013;SRR6045922;SRR13399204;SRR6045081;SRR5052605;SRR6918277;ERR248976;SRR6046029;SRR6046360;SRR13399205;SRR5052626;SRR5043005;SRR13399057;ERR266516;SRR6918278;SRR5052625;SRR6046477;SRR5043014;SRR6918271;SRR5052588;SRR5950817;SRR5052601;S…	40	NZ_CP009360.4	1490660	G	A	MODERATE	KV38_RS07275	WP_003873130.1	missense_variant	p.Pro7Ser	P7S	-	-	-	-	QBC84578.1	B6K05_007610	0	100	WP_009975831.1	MAV_RS07775	0	100
[R].ATTFESLGRLDVAPGMSSQR.[G]	WP_003873245.1_P117S	WP_003873245.1	P117S	61325974	NUDIX hydrolase		SRR13399195;SRR13827030;SRR6045147;SRR13399105;SRR13399115;SRR1735642;SRR13399182;SRR4941851;SRR6044824;SRR5043011;SRR13399208;SRR5043009;SRR13399146;SRR13827019;SRR6046893;SRR6918276;SRR6046073;SRR1735697;SRR5950815;SRR13399187;SRR5950818;SRR6046467;SRR6046715;SRR6045669;SRR6045306;SRR6046741;SRR6045488;SRR5950819;SRR6046228;SRR1735647;SRR13399202;SRR13399126;SRR13399175;SRR1735620;SRR5043027;SR…	192	NZ_CP009360.4	1347029	C	T	MODERATE	KV38_RS06565	WP_003873245.1	missense_variant	p.Pro117Ser	P117S	Rv1700	Rv1700	5.01e-24	88	QBC84450.1	B6K05_006870	7.71e-135	94	WP_009975686.1	MAV_RS06935	5.11e-146	100
[R].FNAVWTGPETLPLPVEIEEPQR.[W]	WP_003873260.1_I333V	WP_003873260.1	I333V	61325119	zinc-dependent metalloprotease		SRR13399195;SRR13827030;SRR13399064;SRR13399115;SRR6045754;SRR6045830;SRR5043011;SRR13399208;SRR13827019;SRR6044973;SRR13399123;SRR5950815;SRR13399202;SRR13399194;SRR6046074;SRR13399110;SRR13399168;SRR6046337;SRR6046167;SRR6045084;SRR6046328;SRR6045377;SRR13399114;SRR6045404;SRR13399184;SRR6044796;SRR13399234;SRR13399223;SRR5950799;SRR5950810;SRR6045055;SRR6045239;SRR13399190;SRR6045606;SRR133990…	88	NZ_CP009360.4	459913	A	G	MODERATE	KV38_RS02290	WP_003873260.1	missense_variant	p.Ile333Val	I333V	Rv3626c	Rv3626c	0	100	QBC87598.1	B6K05_002405	0	100	WP_011723622.1	MAV_RS02550	0	100
[R].GNTASQADANSTGILGLVR.[A]	WP_003873260.1_P220T	WP_003873260.1	P220T	61325119	zinc-dependent metalloprotease		SRR13399195;SRR13827030;SRR13399064;SRR13399115;SRR6045830;SRR5043011;SRR13399208;SRR13827019;SRR6044973;SRR13399123;SRR5950815;SRR13399202;SRR13399194;SRR6046074;SRR13399110;SRR13399168;SRR6046337;SRR6046167;SRR6045084;SRR6046328;SRR6045377;SRR13399114;SRR6045404;SRR13399184;SRR6044796;SRR13399234;SRR13399223;SRR5950799;SRR5950810;SRR6045055;SRR6045239;SRR13399190;SRR6045606;SRR13399052;SRR13399…	86	NZ_CP009360.4	459574	C	A	MODERATE	KV38_RS02290	WP_003873260.1	missense_variant	p.Pro220Thr	P220T	Rv3626c	Rv3626c	0	100	QBC87598.1	B6K05_002405	0	100	WP_011723622.1	MAV_RS02550	0	100
[R].VVPEGLSIGVDGMR.[A]	WP_003873269.1_E105G	WP_003873269.1	E105G	61325109	DNA polymerase III subunit delta'		SRR13827030;SRR5043011;SRR13399208;SRR6045306;SRR13399168;SRR6046337;SRR6046547;SRR13399234;SRR13399223;SRR5950799;SRR5950810;SRR13399190;SRR6045606;SRR6046768;SRR13399055;SRR6046350;SRR6046438;SRR13399204;SRR6045170;SRR13399201;SRR6918277;SRR13399179;SRR6045788;SRR13399205;SRR5052626;SRR13399057;SRR13399157;SRR6044849;SRR6918278;SRR13399193;SRR6046867;SRR6046477;SRR6045674;SRR5043028;SRR6918271;…	41	NZ_CP009360.4	449592	A	G	MODERATE	KV38_RS02240	WP_003873269.1	missense_variant	p.Glu105Gly	E105G	Rv3644c	Rv3644c	0	99	QBC83658.1	B6K05_002355	0	100	WP_023861949.1	MAV_RS02500	0	100
[R].TAIAESVQTAQALTSITPK.[R]	WP_003873275.1_G54A	WP_003873275.1	G54A	61325103	DUF5593 domain-containing protein		SRR13827030;SRR6045766;SRR6046195;SRR6045606;SRR13399204;SRR6918277;SRR6045788;SRR13399205;SRR6918278;SRR6046477;SRR6918271;SRR6045082;SRR901356	13	NZ_CP009360.4	440667	C	G	MODERATE	KV38_RS02210	WP_003873275.1	missense_variant	p.Gly54Ala	G54A	Rv3651	Rv3651	0	99	QBC83653.1	B6K05_002325	0	100	WP_023861950.1	MAV_RS02470	0	100
[R].cEELLASLDSNRcR.[Q]	WP_003873565.1_S121C	WP_003873565.1	S121C	61328811	class I SAM-dependent methyltransferase		SRR13399195;SRR13827030;SRR1735642;SRR13399182;SRR4941851;SRR6044824;SRR5043011;SRR13399208;SRR5043009;SRR13399146;SRR6046893;SRR6918276;SRR6046715;SRR6045669;SRR6045306;SRR6046741;SRR1735647;SRR13399175;SRR1735620;SRR5043027;SRR6045766;SRR6918279;SRR6045194;SRR13399168;SRR6046167;SRR6045140;SRR6046823;SRR5043015;SRR1735683;SRR13399174;SRR6046547;SRR13399209;SRR6044796;SRR13399234;SRR13399223;SRR…	118	NZ_CP009360.4	4444712	C	G	MODERATE	KV38_RS20750	WP_003873565.1	missense_variant	p.Ser121Cys	S121C	Rv0642c	mmaA4	0	100	QBC86848.1	B6K05_020440	0	100	WP_009979148.1	MAV_RS21685	0	100
[R].ALQIGLEKDDVDWLHNSAVK.[A]	WP_003873614.1_F234L	WP_003873614.1	F234L	61328862	NYN domain-containing protein		SRR13827030;SRR13399105;SRR13399199;SRR4941851;SRR6045830;SRR5043011;SRR13399208;SRR5043009;SRR13827019;SRR6044973;SRR6046073;SRR13399187;SRR5950818;SRR6045306;SRR5950819;SRR13399126;SRR5043027;SRR6045766;SRR6046074;SRR6046195;SRR6045194;SRR13399168;SRR6046337;SRR6045408;SRR1735636;SRR6045084;SRR13399197;SRR6046328;SRR5043015;SRR6046547;SRR6044796;SRR13399234;SRR13399223;SRR5950799;SRR5043007;SRR…	110	NZ_CP009360.4	4497732	C	G	MODERATE	KV38_RS21005	WP_003873614.1	missense_variant	p.Phe234Leu	F234L	-	-	-	-	QBC86893.1	B6K05_020695	0	99	WP_009979192.1	MAV_RS21940	0	100
[R].QVEPAPAGQERPVLFLcR.[S]	WP_003873839.1_I78V	WP_003873839.1	I78V	61329073	rhodanese-like domain-containing protein		SRR13399195;SRR13827030;SRR6045754;SRR1735642;SRR13399182;SRR4941851;SRR6044824;SRR6045830;SRR5043009;SRR13399146;SRR6044973;SRR6046893;SRR6918276;SRR6046715;SRR6045669;SRR6045306;SRR6046741;SRR1735647;SRR13399175;SRR1735620;SRR5043027;SRR6045766;SRR6046074;SRR6918279;SRR6045903;SRR6045194;SRR13399168;SRR6045631;SRR6046337;SRR6046167;SRR6045140;SRR6045084;SRR6046823;SRR6046328;SRR5043015;SRR17356…	131	NZ_CP009360.4	4699441	T	C	MODERATE	KV38_RS22060	WP_003873839.1	missense_variant	p.Ile78Val	I78V	Rv0390	Rv0390	9.23e-78	95	QBC87079.1	B6K05_021735	2.09e-107	100	WP_009979433.1	MAV_RS22940	1.26e-107	100
[R].RQVEPAPAGQERPVLFLcR.[S]	WP_003873839.1_I78V	WP_003873839.1	I78V	61329073	rhodanese-like domain-containing protein		SRR13399195;SRR13827030;SRR6045754;SRR1735642;SRR13399182;SRR4941851;SRR6044824;SRR6045830;SRR5043009;SRR13399146;SRR6044973;SRR6046893;SRR6918276;SRR6046715;SRR6045669;SRR6045306;SRR6046741;SRR1735647;SRR13399175;SRR1735620;SRR5043027;SRR6045766;SRR6046074;SRR6918279;SRR6045903;SRR6045194;SRR13399168;SRR6045631;SRR6046337;SRR6046167;SRR6045140;SRR6045084;SRR6046823;SRR6046328;SRR5043015;SRR17356…	131	NZ_CP009360.4	4699441	T	C	MODERATE	KV38_RS22060	WP_003873839.1	missense_variant	p.Ile78Val	I78V	Rv0390	Rv0390	9.23e-78	95	QBC87079.1	B6K05_021735	2.09e-107	100	WP_009979433.1	MAV_RS22940	1.26e-107	100
[R].INEMPMTQSDLHR.[A]	WP_003873842.1_V354I	WP_003873842.1	V354I	61329076	adenylosuccinate synthase		SRR13399195;SRR13827030;SRR6045147;SRR13399064;SRR13399115;SRR6045754;SRR1735642;SRR13399182;SRR4941851;SRR6044824;SRR6045830;SRR5043011;SRR13399208;SRR5043009;SRR13399146;SRR6044973;SRR6046893;SRR13399123;SRR6918276;SRR1735697;SRR6046467;SRR6046715;SRR6045669;SRR6045306;SRR6046741;SRR6045488;SRR1735647;SRR13399126;SRR13399175;SRR1735620;SRR5043027;SRR6045766;SRR6046074;SRR6918279;SRR6045903;SRR6…	175	NZ_CP009360.4	4701927	C	T	MODERATE	KV38_RS22075	WP_003873842.1	missense_variant	p.Val354Ile	V354I	Rv0357c	purA	0	100	QBC87082.1	B6K05_021750	0	100	WP_011726241.1	MAV_RS22955	0	100
[R].AATQPALLSELR.[A]	WP_003873863.1_S120A	WP_003873863.1	S120A	61329096	SCP2 sterol-binding domain-containing protein		SRR13827030;SRR5043011;SRR6045766;SRR13399168;SRR6046823;SRR6044796;SRR13399234;SRR13399223;SRR5950799;SRR5950810;SRR6045055;SRR13399190;SRR6045606;SRR13399055;SRR13399204;SRR6045081;SRR13399201;SRR6918277;SRR13399179;SRR13399205;SRR5052626;SRR13399057;SRR13399157;SRR6918278;SRR13399193;SRR6046477;SRR5043028;SRR6918271;SRR13399212;SRR6045082;SRR5950817;SRR6046408;SRR901356;SRR6045193;SRR5052639	35	NZ_CP009360.4	4723640	A	C	MODERATE	KV38_RS22175	WP_003873863.1	missense_variant	p.Ser120Ala	S120A	Rv0758	phoR	9.2	53	QBC87106.1	B6K05_021870	3.9e-89	100	WP_011726257.1	MAV_RS23055	3.55e-87	100
[R].DLHPTAVAGFLMTTQPDLR.[I]	WP_003873874.1_A161T	WP_003873874.1	A161T	61329107	hypothetical protein		SRR13827030;SRR13399105;SRR13399199;SRR4941851;SRR5043011;SRR13399208;SRR5043009;SRR13827019;SRR6046073;SRR13399187;SRR5950818;SRR5950819;SRR13399126;SRR5043027;SRR6045766;SRR13399168;SRR1735636;SRR13399197;SRR5043015;SRR6044796;SRR13399234;SRR13399183;SRR13399223;SRR5950799;SRR5043007;SRR5950810;SRR6045055;SRR5052616;SRR5043003;SRR13399190;SRR6045606;SRR5043029;SRR13399163;SRR5043013;SRR13399055…	91	NZ_CP009360.4	4737131	G	A	MODERATE	KV38_RS22230	WP_003873874.1	missense_variant	p.Ala161Thr	A161T	-	-	-	-	QBC87115.1	B6K05_021925	8.24e-143	100	WP_011726265.1	MAV_RS23110	1.55e-143	100
[R].GLTGVAGLAAERIQR.[A]	WP_003873922.1_H283Q	WP_003873922.1	H283Q	61329148	hypothetical protein		SRR13827030;SRR6045830;SRR5043011;SRR13399208;SRR13827019;SRR6044973;SRR6045306;SRR6045766;SRR6045194;SRR13399168;SRR1735636;SRR6045084;SRR6046328;SRR6046547;SRR13399234;SRR13399223;SRR5950799;SRR5950810;SRR6045055;SRR13399190;SRR6046768;SRR13399055;SRR6044776;SRR6046350;SRR6046438;SRR13399204;SRR6045170;SRR6044901;SRR13399201;SRR13399179;SRR6045792;SRR6046523;SRR6045788;SRR13399205;SRR5052626;SR…	53	NZ_CP009360.4	4781237	A	C	MODERATE	KV38_RS22435	WP_003873922.1	missense_variant	p.His283Gln	H283Q	Rv0311	Rv0311	0	99	QBC87154.1	B6K05_022170	0	100	WP_011726287.1	MAV_RS23315	0	100
[R].SPADTSLQPLPSGTYcKIPmDTPANSVR.[G]	WP_003874126.1_T344S	WP_003874126.1	T344S	61329302	MCE family protein		SRR6046854	1	NZ_CP009360.4	4959299	T	A	MODERATE	KV38_RS23205	WP_003874126.1	missense_variant	p.Thr344Ser	T344S	Rv0174	mce1F	0	99	QBC87295.1	B6K05_022955	0	100	WP_041160744.1	MAV_RS24070	0	100
[K].SVADLIEAGHAAR.[T]	WP_003874137.1_N255K	WP_003874137.1	N255K	61324927	prephenate dehydrogenase		SRR13399195;SRR13827030;SRR13399064;SRR13399115;SRR6045754;SRR1735642;SRR4941851;SRR6044824;SRR5043011;SRR5043009;SRR13827019;SRR6046893;SRR6918276;SRR5950815;SRR6046715;SRR6045669;SRR6045306;SRR6046741;SRR1735647;SRR13399202;SRR1735620;SRR5043027;SRR6045766;SRR6918279;SRR6046195;SRR6045903;SRR6045194;SRR6045631;SRR6045140;SRR6045408;SRR6045956;SRR5043015;SRR6045377;SRR1735683;SRR6046547;SRR13399…	136	NZ_CP009360.4	272886	A	C	MODERATE	KV38_RS01330	WP_003874137.1	missense_variant	p.Asn255Lys	N255K	Rv3754	tyrA	4.94e-174	96	QBC87580.1	B6K05_001520	0	100	WP_011723483.1	MAV_RS01545	0	100
[K].ETAPQcPLTDVTSVK.[K]	WP_003874137.1_R84Q	WP_003874137.1	R84Q	61324927	prephenate dehydrogenase		SRR13399195;SRR13827030;SRR13399064;SRR13399115;SRR6045754;SRR1735642;SRR13399182;SRR4941851;SRR6044824;SRR6045830;SRR5043011;SRR13399208;SRR5043009;SRR13399146;SRR6044973;SRR6046893;SRR13399123;SRR6918276;SRR5950815;SRR6046715;SRR6045669;SRR6045306;SRR6046741;SRR1735647;SRR13399202;SRR13399194;SRR13399175;SRR1735620;SRR5043027;SRR6045766;SRR6046074;SRR6918279;SRR6045903;SRR6045194;SRR13399168;SR…	171	NZ_CP009360.4	273400	C	T	MODERATE	KV38_RS01330	WP_003874137.1	missense_variant	p.Arg84Gln	R84Q	Rv3754	tyrA	2.62e-174	96	QBC87580.1	B6K05_001520	0	100	WP_011723483.1	MAV_RS01545	0	100
[R].NADNSIGALKEAGVQAFALEAIPR.[I]	WP_003874197.1_Q112E	WP_003874197.1	Q112E	61329339	Re/Si-specific NAD(P)(+) transhydrogenase subunit alpha		SRR13399064;SRR13399115;SRR5950815;SRR13399194;SRR6045408;SRR6045956;SRR6045377;SRR13399114;SRR6045404;SRR13399184;SRR13399052;SRR1735648;SRR6045561;SRR6045653;SRR5950806;SRR5950811;SRR1735682;SRR6045143;SRR13399054;SRR13399185;SRR13399053;SRR13399186;SRR5950807;SRR6045811;SRR13399051;SRR5950816;SRR13399173;SRR5950797;SRR13399066;SRR6045541;SRR6044906	31	NZ_CP009360.4	4995873	G	C	MODERATE	KV38_RS23390	WP_003874197.1	missense_variant	p.Gln112Glu	Q112E	Rv0155	pntAa	0	99	QBC87343.1	B6K05_023225	0	100	WP_003874197.1	MAV_RS24665	0	100
[R].AHGVVPIAYGDGLTDRLR.[E]	WP_003874254.1_A201T	WP_003874254.1	A201T	61329394	NADP-dependent oxidoreductase		SRR13399195;SRR1735642;SRR13399182;SRR6044824;SRR13399208;SRR13399146;SRR6046893;SRR6918276;SRR6046715;SRR6045669;SRR6046741;SRR1735647;SRR13399175;SRR1735620;SRR6918279;SRR6045194;SRR6045631;SRR6046167;SRR6045140;SRR6046823;SRR1735683;SRR13399174;SRR13399068;SRR13399209;SRR5950799;SRR5950810;SRR6045239;SRR1735709;SRR1735625;SRR1735597;SRR6046804;SRR6045980;SRR6045081;SRR13399177;SRR6918280;SRR69…	71	NZ_CP009360.4	5047577	G	A	MODERATE	KV38_RS23665	WP_003874254.1	missense_variant	p.Ala201Thr	A201T	Rv1454c	qor	4.44e-20	97	QBC87456.1	B6K05_023840	0	100	WP_011726518.1	MAV_RS24935	0	100
[R].AHGVVPIAYGDGLTDR.[L]	WP_003874254.1_A201T	WP_003874254.1	A201T	61329394	NADP-dependent oxidoreductase		SRR13399195;SRR1735642;SRR13399182;SRR6044824;SRR13399208;SRR13399146;SRR6046893;SRR6918276;SRR6046715;SRR6045669;SRR6046741;SRR1735647;SRR13399175;SRR1735620;SRR6918279;SRR6045194;SRR6045631;SRR6046167;SRR6045140;SRR6046823;SRR1735683;SRR13399174;SRR13399068;SRR13399209;SRR5950799;SRR5950810;SRR6045239;SRR1735709;SRR1735625;SRR1735597;SRR6046804;SRR6045980;SRR6045081;SRR13399177;SRR6918280;SRR69…	71	NZ_CP009360.4	5047577	G	A	MODERATE	KV38_RS23665	WP_003874254.1	missense_variant	p.Ala201Thr	A201T	Rv1454c	qor	4.44e-20	97	QBC87456.1	B6K05_023840	0	100	WP_011726518.1	MAV_RS24935	0	100
[K].AIDASAGAYAPYSR.[F]	WP_003874481.1_V16A	WP_003874481.1	V16A	61328590	cytidine deaminase		SRR6045754;SRR13399182;SRR6044824;SRR13399146;SRR6046893;SRR6918276;SRR6046715;SRR6045669;SRR6045306;SRR13399175;SRR6046074;SRR6918279;SRR6045903;SRR6045194;SRR6045631;SRR13399174;SRR6046547;SRR13399068;SRR13399209;SRR5950799;SRR5950810;SRR6045055;SRR6045606;SRR6046768;SRR6046350;SRR6046438;SRR1735597;SRR6046804;SRR6045980;SRR6045170;SRR6044901;SRR6918280;SRR6918265;SRR6918277;SRR6918275;SRR69182…	59	NZ_CP009360.4	4220572	A	G	MODERATE	KV38_RS19645	WP_003874481.1	missense_variant	p.Val16Ala	V16A	Rv3315c	cdd	4.4e-72	99	QBC86645.1	B6K05_019330	3.24e-93	100	WP_011725992.1	MAV_RS20610	3.28e-93	100
[R].DSSPALAAAFAAGVTGQGLDVVR.[I]	WP_003874555.1_T61A	WP_003874555.1	T61A	61328518	phosphomannomutase/phosphoglucomutase		SRR13399182;SRR6044824;SRR5043011;SRR13399146;SRR13399175;SRR6045631;SRR13399174;SRR13399068;SRR13399209;SRR5950799;SRR5950810;SRR1735597;SRR5950811;SRR6918265;SRR5052632;SRR6918269;SRR6918268;SRR6918267;SRR13399057;SRR13399192;SRR6046477;SRR5043028;SRR6044907;SRR6918270;SRR5950797;SRR6045558;SRR6046409;SRR5052639	28	NZ_CP009360.4	4144858	T	C	MODERATE	KV38_RS19285	WP_003874555.1	missense_variant	p.Thr61Ala	T61A	Rv3257c	pmmA	0	97	QBC86582.1	B6K05_018955	0	100	WP_011726045.1	MAV_RS21025	3.08e-32	86
[R].TVTDVQQITNPDLR.[L]	WP_003874613.1_A167T	WP_003874613.1	A167T	61328460	AAA family ATPase		SRR13399195;SRR13827030;SRR13399064;SRR6045754;SRR1735642;SRR13399182;SRR4941851;SRR6044824;SRR6045830;SRR5043011;SRR5043009;SRR13399146;SRR6044973;SRR6046893;SRR6918276;SRR6046715;SRR6045669;SRR6045306;SRR6046741;SRR1735647;SRR13399175;SRR1735620;SRR5043027;SRR6045766;SRR6046074;SRR6918279;SRR6045903;SRR6045194;SRR13399168;SRR6045631;SRR6046337;SRR6046167;SRR6045140;SRR6045084;SRR6046823;SRR6046…	133	NZ_CP009360.4	4086608	C	T	MODERATE	KV38_RS18995	WP_003874613.1	missense_variant	p.Ala167Thr	A167T	Rv3213c	Rv3213c	1.58e-177	100	QBC86526.1	B6K05_018660	0	100	WP_009978675.1	MAV_RS19965	0	100
[R].SVDLLNQLATLR.[K]	WP_003874622.1_E166D	WP_003874622.1	E166D	61328451	TIGR02569 family protein		SRR13399195;SRR13827030;SRR6045754;SRR1735642;SRR13399182;SRR6044824;SRR6045830;SRR5043011;SRR13399146;SRR6044973;SRR6046893;SRR6918276;SRR6046715;SRR6045669;SRR6045306;SRR6046741;SRR1735647;SRR13399175;SRR1735620;SRR6046074;SRR6918279;SRR6045903;SRR6045194;SRR13399168;SRR6045631;SRR6046337;SRR6046167;SRR6045140;SRR6045084;SRR6046328;SRR1735683;SRR13399174;SRR6046547;SRR13399068;SRR13399209;SRR60…	108	NZ_CP009360.4	4077409	C	G	MODERATE	KV38_RS18950	WP_003874622.1	missense_variant	p.Glu166Asp	E166D	Rv3205c	Rv3205c	0	100	QBC86517.1	B6K05_018615	0	100	WP_011725915.1	MAV_RS19920	0	100
[R].SVDLLNQLATLRKPTK.[S]	WP_003874622.1_E166D	WP_003874622.1	E166D	61328451	TIGR02569 family protein		SRR13399195;SRR13827030;SRR6045754;SRR1735642;SRR13399182;SRR6044824;SRR6045830;SRR5043011;SRR13399146;SRR6044973;SRR6046893;SRR6918276;SRR6046715;SRR6045669;SRR6045306;SRR6046741;SRR1735647;SRR13399175;SRR1735620;SRR6046074;SRR6918279;SRR6045903;SRR6045194;SRR13399168;SRR6045631;SRR6046337;SRR6046167;SRR6045140;SRR6045084;SRR6046328;SRR1735683;SRR13399174;SRR6046547;SRR13399068;SRR13399209;SRR60…	108	NZ_CP009360.4	4077409	C	G	MODERATE	KV38_RS18950	WP_003874622.1	missense_variant	p.Glu166Asp	E166D	Rv3205c	Rv3205c	0	100	QBC86517.1	B6K05_018615	0	100	WP_011725915.1	MAV_RS19920	0	100
[R].RGLcDLLSSDPDLR.[I]	WP_003874670.1_Q28R	WP_003874670.1	Q28R	61328388	response regulator transcription factor		SRR4941851;SRR6045830;SRR5043011;SRR13399208;SRR5043009;SRR6044973;SRR5043027;SRR6045766;SRR6046074;SRR13399168;SRR6046337;SRR6045084;SRR6046328;SRR5043015;SRR13399234;SRR13399223;SRR5950799;SRR5043007;SRR5950810;SRR5052616;SRR5043003;SRR13399190;SRR6045606;SRR5043029;SRR5043013;SRR13399055;SRR6045922;SRR5052605;SRR13399201;SRR6918277;SRR13399179;SRR10120492;ERR248976;SRR6046523;SRR6046360;SRR504…	60	NZ_CP009360.4	4007828	T	C	MODERATE	KV38_RS18635	WP_003874670.1	missense_variant	p.Gln28Arg	Q28R	Rv3133c	devR	8.49e-130	97	QBC86479.1	B6K05_018415	3.18e-161	100	WP_009978588.1	MAV_RS19705	8.53e-162	100
[R].GLcDLLSSDPDLR.[I]	WP_003874670.1_Q28R	WP_003874670.1	Q28R	61328388	response regulator transcription factor		SRR4941851;SRR6045830;SRR5043011;SRR13399208;SRR5043009;SRR6044973;SRR5043027;SRR6045766;SRR6046074;SRR13399168;SRR6046337;SRR6045084;SRR6046328;SRR5043015;SRR13399234;SRR13399223;SRR5950799;SRR5043007;SRR5950810;SRR5052616;SRR5043003;SRR13399190;SRR6045606;SRR5043029;SRR5043013;SRR13399055;SRR6045922;SRR5052605;SRR13399201;SRR6918277;SRR13399179;SRR10120492;ERR248976;SRR6046523;SRR6046360;SRR504…	60	NZ_CP009360.4	4007828	T	C	MODERATE	KV38_RS18635	WP_003874670.1	missense_variant	p.Gln28Arg	Q28R	Rv3133c	devR	8.49e-130	97	QBC86479.1	B6K05_018415	3.18e-161	100	WP_009978588.1	MAV_RS19705	8.53e-162	100
[R].IVGEAGTVAEAK.[A]	WP_003874670.1_Q28R	WP_003874670.1	Q28R	61328388	response regulator transcription factor		SRR4941851;SRR6045830;SRR5043011;SRR13399208;SRR5043009;SRR6044973;SRR5043027;SRR6045766;SRR6046074;SRR13399168;SRR6046337;SRR6045084;SRR6046328;SRR5043015;SRR13399234;SRR13399223;SRR5950799;SRR5043007;SRR5950810;SRR5052616;SRR5043003;SRR13399190;SRR6045606;SRR5043029;SRR5043013;SRR13399055;SRR6045922;SRR5052605;SRR13399201;SRR6918277;SRR13399179;SRR10120492;ERR248976;SRR6046523;SRR6046360;SRR504…	60	NZ_CP009360.4	4007828	T	C	MODERATE	KV38_RS18635	WP_003874670.1	missense_variant	p.Gln28Arg	Q28R	Rv3133c	devR	8.49e-130	97	QBC86479.1	B6K05_018415	3.18e-161	100	WP_009978588.1	MAV_RS19705	8.53e-162	100
[R].GLcDLLSSDPDLRIVGEAGTVAEAK.[A]	WP_003874670.1_Q28R	WP_003874670.1	Q28R	61328388	response regulator transcription factor		SRR4941851;SRR6045830;SRR5043011;SRR13399208;SRR5043009;SRR6044973;SRR5043027;SRR6045766;SRR6046074;SRR13399168;SRR6046337;SRR6045084;SRR6046328;SRR5043015;SRR13399234;SRR13399223;SRR5950799;SRR5043007;SRR5950810;SRR5052616;SRR5043003;SRR13399190;SRR6045606;SRR5043029;SRR5043013;SRR13399055;SRR6045922;SRR5052605;SRR13399201;SRR6918277;SRR13399179;SRR10120492;ERR248976;SRR6046523;SRR6046360;SRR504…	60	NZ_CP009360.4	4007828	T	C	MODERATE	KV38_RS18635	WP_003874670.1	missense_variant	p.Gln28Arg	Q28R	Rv3133c	devR	8.49e-130	97	QBC86479.1	B6K05_018415	3.18e-161	100	WP_009978588.1	MAV_RS19705	8.53e-162	100
[R].EGWDYPGMAR.[E]	WP_003875158.1_D28G	WP_003875158.1	D28G	61327872	lipid-transfer protein		SRR13827030;SRR1735642;SRR13399182;SRR4941851;SRR6045830;SRR5043009;SRR13399146;SRR6044973;SRR6046893;SRR6918276;SRR6046715;SRR6045669;SRR6045306;SRR6046741;SRR1735647;SRR13399202;SRR13399175;SRR1735620;SRR5043027;SRR6046074;SRR6918279;SRR6045903;SRR6045194;SRR6045631;SRR6045140;SRR6045408;SRR6045956;SRR6045084;SRR6046328;SRR5043015;SRR1735683;SRR13399174;SRR6046547;SRR13399068;SRR13399209;SRR595…	112	NZ_CP009360.4	3487385	T	C	MODERATE	KV38_RS16055	WP_003875158.1	missense_variant	p.Asp28Gly	D28G	Rv2790c	ltp1	0	99	QBC86055.1	B6K05_016000	0	100	WP_009978037.1	MAV_RS17630	0	100
[R].GKISLVLVEEDNSAPADAPAAAPADATS.[-]	WP_003875165.1_T747A	WP_003875165.1	T747A	61327867	polyribonucleotide nucleotidyltransferase		SRR13827030;SRR13399105;SRR13399064;SRR13399115;SRR1735642;SRR13399199;SRR13399182;SRR6045830;SRR13399208;SRR13399146;SRR13827019;SRR6044973;SRR6046893;SRR6918276;SRR6046073;SRR5950815;SRR13399187;SRR5950818;SRR6046715;SRR6045669;SRR6045306;SRR6046741;SRR5950819;SRR6046228;SRR1735647;SRR13399202;SRR13399194;SRR13399126;SRR13399175;SRR1735620;SRR6046074;SRR13399110;SRR6918279;SRR6045903;SRR6045194…	169	NZ_CP009360.4	3479997	T	C	MODERATE	KV38_RS16030	WP_003875165.1	missense_variant	p.Thr747Ala	T747A	Rv2783c	gpsI	0	98	QBC86050.1	B6K05_015975	0	100	WP_023861122.1	MAV_RS17605	0	100
[K].ANDAIPAATGR.[T]	WP_003875374.1_H131P	WP_003875374.1	H131P	61325755	polysaccharide deacetylase family protein		SRR6045147;SRR1735697;SRR13399187;SRR6046467;SRR6045488;SRR13399202;SRR6046823;SRR6046904;SRR13399183;SRR6045393;SRR6045653;SRR6045081;SRR6045313;SRR13399235;SRR10120492;SRR13399200;SRR6044899;SRR1735592;SRR6045257;SRR5950817;SRR6046408;SRR10112137;SRR13399188;SRR6045226;SRR6045355	25	NZ_CP009360.4	1100875	A	C	MODERATE	KV38_RS05470	WP_003875374.1	missense_variant	p.His131Pro	H131P	Rv1096	Rv1096	2.42e-172	99	QBC84251.1	B6K05_005765	0	100	WP_011724008.1	MAV_RS05840	0	100
[R].AVELVAVAVNQSPNTPDK.[L]	WP_003875632.1_D81E	WP_003875632.1	D81E	61325156	hypothetical protein		SRR13399195;SRR13827030;SRR1735642;SRR13399182;SRR4941851;SRR6044824;SRR5043011;SRR13399208;SRR5043009;SRR13399146;SRR6046893;SRR6918276;SRR6046715;SRR6045669;SRR6045306;SRR6046741;SRR1735647;SRR13399175;SRR1735620;SRR5043027;SRR6046074;SRR6918279;SRR6045903;SRR6045194;SRR13399168;SRR6045631;SRR6046337;SRR6046167;SRR6045140;SRR6046823;SRR5043015;SRR1735683;SRR13399174;SRR6046547;SRR13399068;SRR13…	130	NZ_CP009360.4	495938	G	T	MODERATE	KV38_RS02475	WP_003875632.1	missense_variant	p.Asp81Glu	D81E	Rv3584	lpqE	7e-84	96	QBC83702.1	B6K05_002595	9.79e-134	100	WP_009974757.1	MAV_RS02735	2.32e-134	100
[R].QFVQTYLPGNEDDYQAAVR.[A]	WP_003875673.1_S274P	WP_003875673.1	S274P	61325196	CoA transferase subunit A		SRR13399195;SRR13827030;SRR1735642;SRR13399182;SRR4941851;SRR6044824;SRR5043011;SRR13399208;SRR5043009;SRR13399146;SRR6046893;SRR6918276;SRR6046715;SRR6045669;SRR6045306;SRR6046741;SRR1735647;SRR13399175;SRR1735620;SRR5043027;SRR6045766;SRR6918279;SRR6045903;SRR6045194;SRR13399168;SRR6045631;SRR6046337;SRR6045140;SRR5043015;SRR1735683;SRR13399174;SRR6046547;SRR13399068;SRR13399209;SRR6044796;SRR1…	118	NZ_CP009360.4	536349	A	G	MODERATE	KV38_RS02675	WP_003875673.1	missense_variant	p.Ser274Pro	S274P	Rv3551	Rv3551	0	97	QBC83739.1	B6K05_002795	0	100	WP_009974785.1	MAV_RS02935	0	100
[R].KSAPIYWMDVPGGTGGFGDKGYWAITK.[H]	WP_003875680.1_V39M	WP_003875680.1	V39M	61325203	cytochrome P450		SRR13399195;SRR13827030;SRR6045754;SRR1735642;SRR13399182;SRR4941851;SRR6044824;SRR6045830;SRR5043011;SRR13399208;SRR5043009;SRR13399146;SRR6044973;SRR6046893;SRR6918276;SRR6046715;SRR6045669;SRR6045306;SRR6046741;SRR1735647;SRR13399175;SRR1735620;SRR5043027;SRR6045766;SRR6046074;SRR6918279;SRR6045903;SRR6045194;SRR6045631;SRR6046337;SRR6046167;SRR6045140;SRR6045084;SRR6046328;SRR5043015;SRR17356…	120	NZ_CP009360.4	542142	G	A	MODERATE	KV38_RS02710	WP_003875680.1	missense_variant	p.Val39Met	V39M	Rv3545c	cyp125	0	100	QBC83746.1	B6K05_002830	0	100	WP_009974790.1	MAV_RS02970	0	100
[R].EEIDNWQDVGSAAFNR.[V]	WP_003875754.1_D53G	WP_003875754.1	D53G	61325274	HIT family protein		SRR13399195;SRR13827030;SRR1735642;SRR13399182;SRR6044824;SRR5043011;SRR13399146;SRR6046893;SRR6918276;SRR6046715;SRR6045669;SRR6045306;SRR6046741;SRR1735647;SRR13399175;SRR1735620;SRR6046074;SRR6918279;SRR6045194;SRR13399168;SRR6046167;SRR6045140;SRR1735683;SRR13399174;SRR6046547;SRR13399068;SRR13399209;SRR6044796;SRR13399234;SRR13399223;SRR6045055;SRR6045239;SRR13399190;SRR1735709;SRR6046768;SR…	93	NZ_CP009360.4	612382	T	C	MODERATE	KV38_RS03065	WP_003875754.1	missense_variant	p.Asp53Gly	D53G	Rv0759c	Rv0759c	4.97e-68	82	QBC83807.1	B6K05_003190	2.75e-97	100	WP_011723715.1	MAV_RS03385	4.89e-99	100
[R].LGFQKVSDPTPGK.[N]	WP_003875793.1_P55S	WP_003875793.1	P55S	61325313	VOC family protein		SRR13827030;SRR6045754;SRR1735642;SRR13399182;SRR4941851;SRR6044824;SRR6045830;SRR5043011;SRR13399208;SRR5043009;SRR13399146;SRR6044973;SRR6046893;SRR6918276;SRR6046715;SRR6045669;SRR6045306;SRR6046741;SRR1735647;SRR13399175;SRR1735620;SRR5043027;SRR6045766;SRR6046074;SRR6918279;SRR6045194;SRR6045631;SRR6046337;SRR6046167;SRR6045140;SRR6045084;SRR6046328;SRR5043015;SRR1735683;SRR13399174;SRR60465…	120	NZ_CP009360.4	649473	C	T	MODERATE	KV38_RS03260	WP_003875793.1	missense_variant	p.Pro55Ser	P55S	Rv0801	Rv0801	1.02e-59	97	QBC83845.1	B6K05_003385	8.08e-83	100	WP_009974926.1	MAV_RS03580	8.17e-83	100
[R].ATRVPPITAGATTVPAVSRDGADEATLTSA.[-]	WP_003875921.1_L349V	WP_003875921.1	L349V	61326294	sulfate ABC transporter ATP-binding protein		SRR13399195;SRR13827030;SRR6045147;SRR13399105;SRR13399064;SRR13399115;SRR6045754;SRR1735642;SRR13399199;SRR13399182;SRR4941851;SRR6044824;SRR6045830;SRR5043011;SRR13399208;SRR5043009;SRR13399146;SRR13827019;SRR6044973;SRR6046893;SRR6918276;SRR6046073;SRR1735697;SRR5950815;SRR13399187;SRR5950818;SRR6046467;SRR6046715;SRR6045669;SRR6045306;SRR6046741;SRR6045488;SRR5950819;SRR6046228;SRR1735647;SRR…	233	NZ_CP009360.4	1705307	C	G	MODERATE	KV38_RS08165	WP_003875921.1	missense_variant	p.Leu349Val	L349V	Rv2397c	cysA1	0	93	QBC84706.1	B6K05_008390	0	100	WP_009976059.1	MAV_RS08550	0	100
[R].FQPSPVEDVPKHSAEDDADVADWFSTETDPAIAQAVAK.[A]	WP_003876107.1_D336E	WP_003876107.1	D336E	61327500	SPFH/Band 7/PHB domain protein		SRR13827030;SRR13399105;SRR1735642;SRR4941851;SRR13399208;SRR5043009;SRR13827019;SRR6918276;SRR6046073;SRR13399187;SRR5950818;SRR6046741;SRR5950819;SRR6046228;SRR1735647;SRR13399202;SRR13399126;SRR1735620;SRR5043027;SRR6918279;SRR6045903;SRR6045194;SRR6045631;SRR6046167;SRR6044903;SRR6045140;SRR1735636;SRR13399197;SRR5043015;SRR13399206;SRR6045377;SRR1735683;SRR6045404;SRR6046623;SRR5950799;SRR60…	116	NZ_CP009360.4	3123007	G	T	MODERATE	KV38_RS14195	WP_003876107.1	missense_variant	p.Asp336Glu	D336E	Rv1488	Rv1488	0	99	QBC85701.1	B6K05_014020	0	100	WP_011725383.1	MAV_RS15710	0	100
[R].AVMDHLWSTAEPQTVR.[Q]	WP_003876524.1_P22A	WP_003876524.1	P22A	61327002	BlaI/MecI/CopY family transcriptional regulator		SRR13399195;SRR13827030;SRR6045147;SRR13399105;SRR13399064;SRR1735642;SRR13399199;SRR13399182;SRR6044824;SRR13399146;SRR13827019;SRR6046893;SRR6918276;SRR6046073;SRR1735697;SRR13399187;SRR5950818;SRR6046467;SRR6046715;SRR6045669;SRR6045306;SRR6046741;SRR6045488;SRR5950819;SRR6046228;SRR1735647;SRR13399126;SRR13399175;SRR1735620;SRR6045766;SRR13399110;SRR6918279;SRR6045903;SRR6045194;SRR6045631;SR…	141	NZ_CP009360.4	2474427	C	G	MODERATE	KV38_RS11705	WP_003876524.1	missense_variant	p.Pro22Ala	P22A	Rv1846c	blaI	3.83e-84	99	QBC85342.1	B6K05_012015	2.77e-99	100	WP_011725103.1	MAV_RS13685	2.8e-99	100
[R].LQNLEVRNA.[-]	WP_003876525.1_T140A	WP_003876525.1	T140A	61327001	PaaI family thioesterase		SRR13399195;SRR13827030;SRR6045147;SRR13399105;SRR13399064;SRR1735642;SRR13399199;SRR13399182;SRR4941851;SRR6044824;SRR5043009;SRR13399146;SRR13827019;SRR6046893;SRR6918276;SRR6046073;SRR1735697;SRR13399187;SRR5950818;SRR6046467;SRR6046715;SRR6045669;SRR6046741;SRR6045488;SRR5950819;SRR6046228;SRR1735647;SRR13399126;SRR13399175;SRR1735620;SRR5043027;SRR6045766;SRR13399110;SRR6918279;SRR6045903;SR…	151	NZ_CP009360.4	2473520	T	C	MODERATE	KV38_RS11700	WP_003876525.1	missense_variant	p.Thr140Ala	T140A	Rv1847	Rv1847	5.69e-69	92	QBC85341.1	B6K05_012010	1.55e-102	100	WP_009976997.1	MAV_RS13680	3.45e-103	100
[R].ATIAMTPTETAYFIADGMATK.[D]	WP_003876963.1_V209M	WP_003876963.1	V209M	61324883	FAD-binding oxidoreductase		SRR13399195;SRR13827030;SRR13399105;SRR1735642;SRR13399199;SRR13399182;SRR4941851;SRR6044824;SRR5043011;SRR5043009;SRR13399146;SRR13827019;SRR6046893;SRR6918276;SRR6046073;SRR13399187;SRR5950818;SRR6046715;SRR6045669;SRR6045306;SRR6046741;SRR5950819;SRR6046228;SRR1735647;SRR13399126;SRR13399175;SRR1735620;SRR5043027;SRR6046074;SRR6918279;SRR6045903;SRR6045194;SRR6045631;SRR6046337;SRR6044903;SRR6…	152	NZ_CP009360.4	236519	C	T	MODERATE	KV38_RS01110	WP_003876963.1	missense_variant	p.Val209Met	V209M	Rv3790	dprE1	0	100	QBC83482.1	B6K05_001290	0	100	WP_009974485.1	MAV_RS01115	0	100
[R].KILGVPDLAVSGTcVR.[V]	WP_003877006.1_I237V	WP_003877006.1	I237V	61325020	aspartate-semialdehyde dehydrogenase		SRR13399195;SRR13827030;SRR13399115;SRR1735642;SRR13399182;SRR6044824;SRR6045830;SRR13399146;SRR6044973;SRR6046893;SRR6918276;SRR6046715;SRR6045669;SRR6045306;SRR6046741;SRR1735647;SRR13399175;SRR1735620;SRR6045766;SRR6046074;SRR6918279;SRR6045903;SRR6045194;SRR13399168;SRR6045631;SRR6046337;SRR6045140;SRR6045084;SRR6046328;SRR1735683;SRR13399174;SRR6046547;SRR13399068;SRR13399209;SRR13399114;SRR…	108	NZ_CP009360.4	363426	A	G	MODERATE	KV38_RS01795	WP_003877006.1	missense_variant	p.Ile237Val	I237V	Rv3708c	asd	0	99	QBC83579.1	B6K05_001895	0	100	WP_011723527.1	MAV_RS01895	0	100
[R].AAcLEYIEEHWPDIRPK.[S]	WP_003877688.1_Q54E	WP_003877688.1	Q54E	61327451	MbtH family protein		SRR5950799;SRR5950810;SRR5950811;SRR5950797	4	NZ_CP009360.4	3065714	G	C	MODERATE	KV38_RS13950	WP_003877688.1	missense_variant	p.Gln54Glu	Q54E	Rv2377c	mbtH	1.53e-39	91	QBC85673.1	B6K05_013820	5.04e-54	100	WP_011725355.1	MAV_RS15500	1.96e-54	100
[R].VVHGEADRAAcLEYIEEHWPDIRPK.[S]	WP_003877688.1_Q54E	WP_003877688.1	Q54E	61327451	MbtH family protein		SRR5950799;SRR5950810;SRR5950811;SRR5950797	4	NZ_CP009360.4	3065714	G	C	MODERATE	KV38_RS13950	WP_003877688.1	missense_variant	p.Gln54Glu	Q54E	Rv2377c	mbtH	1.53e-39	91	QBC85673.1	B6K05_013820	5.04e-54	100	WP_011725355.1	MAV_RS15500	1.96e-54	100
[R].AADGPAVPGTAR.[V]	WP_003877981.1_G89A	WP_003877981.1	G89A	61326870	FKBP-type peptidyl-prolyl cis-trans isomerase		SRR13399195;SRR13827030;SRR1735642;SRR13399182;SRR6044824;SRR13399146;SRR6046893;SRR6918276;SRR6046715;SRR6045669;SRR6045306;SRR6046741;SRR1735647;SRR13399175;SRR1735620;SRR6918279;SRR6045903;SRR6045194;SRR6045631;SRR6046167;SRR6045140;SRR1735683;SRR13399174;SRR6046547;SRR13399068;SRR13399209;SRR6045239;SRR1735709;SRR6045606;SRR6046768;SRR1735625;SRR6046350;SRR6046438;SRR1735597;SRR13399204;SRR60…	79	NZ_CP009360.4	2340780	G	C	MODERATE	KV38_RS11045	WP_003877981.1	missense_variant	p.Gly89Ala	G89A	Rv1713	engA	1.7	60	QBC85215.1	B6K05_011310	9.36e-129	100	WP_011725002.1	MAV_RS13000	3.81e-128	100
[K].GGAEAPGDEAARIPETAAG.[-]	WP_003878132.1_G230D	WP_003878132.1	G230D	61326594	1-acyl-sn-glycerol-3-phosphate acyltransferase		SRR13399195;SRR13827030;SRR6045754;SRR1735642;SRR13399182;SRR4941851;SRR6044824;SRR5043011;SRR13399208;SRR5043009;SRR13399146;SRR6046893;SRR6918276;SRR6046715;SRR6045669;SRR6046741;SRR1735647;SRR13399175;SRR1735620;SRR5043027;SRR6918279;SRR6045903;SRR6045194;SRR13399168;SRR6045631;SRR6046167;SRR6045140;SRR6046823;SRR5043015;SRR1735683;SRR13399174;SRR6046547;SRR13399068;SRR13399209;SRR13399234;SRR…	122	NZ_CP009360.4	2030832	G	A	MODERATE	KV38_RS09665	WP_003878132.1	missense_variant	p.Gly230Asp	G230D	Rv2182c	Rv2182c	5.44e-150	100	QBC84985.1	B6K05_009930	4.11e-177	100	WP_009976536.1	MAV_RS11025	5.51e-179	100
[K].GGAEAPGDEAAR.[I]	WP_003878132.1_G230D	WP_003878132.1	G230D	61326594	1-acyl-sn-glycerol-3-phosphate acyltransferase		SRR13399195;SRR13827030;SRR6045754;SRR1735642;SRR13399182;SRR4941851;SRR6044824;SRR5043011;SRR13399208;SRR5043009;SRR13399146;SRR6046893;SRR6918276;SRR6046715;SRR6045669;SRR6046741;SRR1735647;SRR13399175;SRR1735620;SRR5043027;SRR6918279;SRR6045903;SRR6045194;SRR13399168;SRR6045631;SRR6046167;SRR6045140;SRR6046823;SRR5043015;SRR1735683;SRR13399174;SRR6046547;SRR13399068;SRR13399209;SRR13399234;SRR…	122	NZ_CP009360.4	2030832	G	A	MODERATE	KV38_RS09665	WP_003878132.1	missense_variant	p.Gly230Asp	G230D	Rv2182c	Rv2182c	5.44e-150	100	QBC84985.1	B6K05_009930	4.11e-177	100	WP_009976536.1	MAV_RS11025	5.51e-179	100
[R].LVVELTPDEAAALRDELKGVTSSS.[-]	WP_003878471.1_G47R	WP_003878471.1	G47R	61325886	DUF3117 domain-containing protein		SRR13399195;SRR13827030;SRR6045147;SRR13399105;SRR6045754;SRR1735642;SRR13399199;SRR13399182;SRR4941851;SRR6044824;SRR6045830;SRR5043009;SRR13399146;SRR13827019;SRR6044973;SRR6046893;SRR6918276;SRR6046073;SRR1735697;SRR5950815;SRR13399187;SRR5950818;SRR6046467;SRR6046715;SRR6045669;SRR6045306;SRR6046741;SRR6045488;SRR5950819;SRR6046228;SRR1735647;SRR13399202;SRR13399126;SRR13399175;SRR1735620;SRR…	199	NZ_CP009360.4	1245790	G	C	MODERATE	KV38_RS06125	WP_003878471.1	missense_variant	p.Gly47Arg	G47R	Rv1211	Rv1211	1.13e-32	96	QBC84376.1	B6K05_006430	3.13e-35	100	WP_011724083.1	MAV_RS25800	1.77e-35	100
[R].LVVELTPDEAAALRDELK.[G]	WP_003878471.1_G47R	WP_003878471.1	G47R	61325886	DUF3117 domain-containing protein		SRR13399195;SRR13827030;SRR6045147;SRR13399105;SRR6045754;SRR1735642;SRR13399199;SRR13399182;SRR4941851;SRR6044824;SRR6045830;SRR5043009;SRR13399146;SRR13827019;SRR6044973;SRR6046893;SRR6918276;SRR6046073;SRR1735697;SRR5950815;SRR13399187;SRR5950818;SRR6046467;SRR6046715;SRR6045669;SRR6045306;SRR6046741;SRR6045488;SRR5950819;SRR6046228;SRR1735647;SRR13399202;SRR13399126;SRR13399175;SRR1735620;SRR…	199	NZ_CP009360.4	1245790	G	C	MODERATE	KV38_RS06125	WP_003878471.1	missense_variant	p.Gly47Arg	G47R	Rv1211	Rv1211	1.13e-32	96	QBC84376.1	B6K05_006430	3.13e-35	100	WP_011724083.1	MAV_RS25800	1.77e-35	100
[K].IALAAcSGMASDAPLAR.[R]	WP_003878726.1_V55A	WP_003878726.1	V55A	61327969	OsmC family protein		SRR13399195;SRR13827030;SRR6045147;SRR13399105;SRR13399115;SRR6045754;SRR1735642;SRR13399199;SRR13399182;SRR4941851;SRR6044824;SRR6045830;SRR5043011;SRR13399208;SRR5043009;SRR13399146;SRR6044973;SRR6046893;SRR6918276;SRR6046073;SRR1735697;SRR13399187;SRR5950818;SRR6046467;SRR6046715;SRR6045669;SRR6045306;SRR6046741;SRR6045488;SRR5950819;SRR6046228;SRR1735647;SRR13399202;SRR13399175;SRR1735620;SRR…	197	NZ_CP009360.4	3585625	A	G	MODERATE	KV38_RS16540	WP_003878726.1	missense_variant	p.Val55Ala	V55A	Rv2923c	Rv2923c	5.49e-77	94	QBC86144.1	B6K05_016500	5.1e-100	100	WP_009978188.1	MAV_RS18115	5.15e-100	100
[R].TLGADLVGMSTVHETIATR.[A]	WP_003878986.1_A216T	WP_003878986.1	A216T	61328579	purine-nucleoside phosphorylase		SRR13827030;SRR13399199;SRR6045830;SRR6044973;SRR13399168;SRR6045084;SRR6046328;SRR13399234;SRR13399223;SRR6045055;SRR13399190;SRR6045606;SRR13399055;SRR13399204;SRR13399201;SRR6918277;SRR13399179;SRR6046523;SRR13399205;SRR5052626;SRR13399157;SRR6918278;SRR13399193;SRR6046477;SRR6918271;SRR13399212;SRR6045082;SRR901356;SRR1735666	29	NZ_CP009360.4	4208986	G	A	MODERATE	KV38_RS19590	WP_003878986.1	missense_variant	p.Ala216Thr	A216T	Rv3307	deoD	8.04e-152	99	QBC86634.1	B6K05_019265	0	100	WP_011725983.1	MAV_RS20550	0	100
[R].TLREYQPVSTPFPSAHIPTR.[R]	WP_003879057.1_E398Q	WP_003879057.1	E398Q	61329371	acyl-CoA dehydrogenase family protein		SRR13399064;SRR13399115;SRR5950815;SRR5950818;SRR13399194;SRR6045408;SRR6045956;SRR6045377;SRR13399114;SRR6045404;SRR13399184;SRR6046191;SRR13399052;SRR1735648;SRR6045561;SRR6045653;SRR5950806;SRR5950811;SRR1735682;SRR6045143;SRR13399054;SRR13399185;SRR13399053;SRR13399186;SRR5950807;SRR6045811;SRR13399051;SRR5950816;SRR6045585;SRR13399173;SRR5950797;SRR13399066;SRR6045541;SRR6044906	34	NZ_CP009360.4	5025249	G	C	MODERATE	KV38_RS23550	WP_003879057.1	missense_variant	p.Glu398Gln	E398Q	Rv0131c	fadE1	0	100	QBC87434.1	B6K05_023730	0	100	WP_011726504.1	MAV_RS24825	0	100
[R].WTcVFGTPAcR.[G]	WP_003879313.1_Q60R	WP_003879313.1	Q60R	61328958	hypothetical protein		SRR13399195;SRR1735642;SRR13399182;SRR6044824;SRR13399146;SRR6046893;SRR6918276;SRR6046741;SRR1735647;SRR13399175;SRR1735620;SRR6045766;SRR6918279;SRR6045194;SRR13399168;SRR6045631;SRR6045140;SRR1735683;SRR13399174;SRR13399209;SRR13399234;SRR13399223;SRR13399190;SRR1735709;SRR6045606;SRR1735625;SRR13399055;SRR1735597;SRR6046804;SRR6045980;SRR13399177;SRR6918280;SRR6918265;SRR13399201;SRR6918277;S…	63	NZ_CP009360.4	4588677	A	G	MODERATE	KV38_RS21485	WP_003879313.1	missense_variant	p.Gln60Arg	Q60R	Rv0495c	Rv0495c	1.34e-178	100	QBC86969.1	B6K05_021145	0	100	WP_011726176.1	MAV_RS22365	0	100
[K].TSSVHHTNAGVLQGLPNPFTATR.[Y]	WP_009974170.1_D124N	WP_009974170.1	D124N	61324680	aminodeoxychorismate/anthranilate synthase component II		SRR13399195;SRR13827030;SRR6045147;SRR13399105;SRR1735642;SRR13399199;SRR13399182;SRR6044824;SRR6045830;SRR5043011;SRR13399208;SRR13399146;SRR13827019;SRR6044973;SRR6046893;SRR6918276;SRR6046073;SRR1735697;SRR13399187;SRR5950818;SRR6046467;SRR6046715;SRR6045669;SRR6045306;SRR6046741;SRR6045488;SRR5950819;SRR6046228;SRR1735647;SRR13399202;SRR13399126;SRR13399175;SRR1735620;SRR13399110;SRR6918279;S…	166	NZ_CP009360.4	19132	G	A	MODERATE	KV38_RS00095	WP_009974170.1	missense_variant	p.Asp124Asn	D124N	Rv0013	trpG	1.56e-137	100	QBC83302.1	B6K05_000305	1.63e-169	100	WP_011723284.1	MAV_RS00090	1.72e-169	100
[R].DAQALcKWRDGR.[-]	WP_009974222.1_E250Q	WP_009974222.1	E250Q	61324722	LLM class F420-dependent oxidoreductase		SRR13399195;SRR13827030;SRR13399064;SRR13399115;SRR1735642;SRR13399182;SRR6044824;SRR5043011;SRR13399208;SRR13399146;SRR6046893;SRR6918276;SRR5950815;SRR6046715;SRR6045669;SRR6045306;SRR6046741;SRR1735647;SRR13399202;SRR13399194;SRR13399175;SRR1735620;SRR6046074;SRR6918279;SRR6045903;SRR6045194;SRR13399168;SRR6045631;SRR6045140;SRR6045956;SRR6045377;SRR1735683;SRR13399174;SRR6046547;SRR13399068;S…	130	NZ_CP009360.4	63347	C	G	MODERATE	KV38_RS00305	WP_009974222.1	missense_variant	p.Glu250Gln	E250Q	Rv0044c	Rv0044c	2.07e-161	99	QBC83338.1	B6K05_000505	0	100	WP_011723318.1	MAV_RS00305	0	100
[R].NQQAHVQRPLDNHPSPR.[S]	WP_009974331.1_R112P	WP_009974331.1	R112P	61324785	class I SAM-dependent methyltransferase		SRR13827030;SRR13399115;SRR5043011;SRR13399208;SRR6046893;SRR6046715;SRR6045669;SRR6046741;SRR6045194;SRR13399168;SRR6045631;SRR6045140;SRR13399114;SRR13399234;SRR13399223;SRR5950799;SRR5950810;SRR6045055;SRR13399190;SRR1735709;SRR6045606;SRR13399052;SRR13399055;SRR13399204;SRR6046804;SRR6045980;SRR13399201;SRR6918277;SRR6046615;SRR13399054;SRR13399179;SRR1735678;SRR6046045;SRR6045788;SRR13399053…	53	NZ_CP009360.4	126214	G	C	MODERATE	KV38_RS00620	WP_009974331.1	missense_variant	p.Arg112Pro	R112P	Rv3392c	cmaA1	1.29e-150	96	QBC83394.1	B6K05_000805	0	100	WP_011723357.1	MAV_RS00635	0	100
[K].FTFMTPAAFVR.[R]	WP_009974458.1_N246K	WP_009974458.1	N246K	61324868	fadD32		SRR1735655	1	NZ_CP009360.4	208376	C	A	MODERATE	KV38_RS01035	WP_009974458.1	missense_variant	p.Asn246Lys	N246K	Rv3801c	fadD32	0	99	QBC83467.1	B6K05_001215	0	100	WP_009974458.1	MAV_RS01040	0	100
[K].AIGVLIDSVR.[Q]	WP_009974686.1_L26V	WP_009974686.1	L26V	61325068	TIGR03086 family protein		SRR5043011;SRR6045903;SRR6045194;SRR13399168;SRR13399234;SRR13399223;SRR5950799;SRR5950810;SRR13399190;SRR6045606;SRR13399055;SRR13399201;SRR6918277;SRR13399179;SRR6045788;SRR5052626;SRR13399157;SRR6918278;SRR13399193;SRR6046477;SRR6918271;SRR13399212;SRR6045082;SRR901356;SRR5052639	25	NZ_CP009360.4	407713	C	G	MODERATE	KV38_RS02035	WP_009974686.1	missense_variant	p.Leu26Val	L26V	Rv1727	Rv1727	1.3e-07	84	QBC86381.1	B6K05_017865	0.000457	53	WP_224119123.1	MAV_RS02130	4.37e-133	95
[R].RPGAFGPAQPAPENSSPTAR.[L]	WP_009974686.1_A187P	WP_009974686.1	A187P	61325068	TIGR03086 family protein		SRR5043011;SRR13399208;SRR6045903;SRR6045194;SRR13399168;SRR13399234;SRR13399223;SRR5950799;SRR5950810;SRR13399190;SRR6045606;SRR13399055;SRR13399201;SRR6918277;SRR13399179;SRR6045788;SRR5052626;SRR13399157;SRR6918278;SRR13399193;SRR6046867;SRR6046477;SRR6918271;SRR13399212;SRR6045082;SRR901356;SRR5052639	27	NZ_CP009360.4	408196	G	C	MODERATE	KV38_RS02035	WP_009974686.1	missense_variant	p.Ala187Pro	A187P	Rv1727	Rv1727	6.46e-09	84	QBC86381.1	B6K05_017865	0.000457	53	WP_224119123.1	MAV_RS02130	2.39e-133	95
[R].TGNLVYTAGQLPMQDGKLATTGK.[V]	WP_009974693.1_A53T	WP_009974693.1	A53T	61325077	RidA family protein		SRR5043011;SRR13399208;SRR13399168;SRR13399234;SRR13399223;SRR5950799;SRR5950810;SRR13399190;SRR6045606;SRR13399055;SRR13399201;SRR6918277;SRR13399179;SRR6046523;SRR6045788;SRR5052626;SRR13399157;SRR6918278;SRR13399193;SRR6046867;SRR6046477;SRR6918271;SRR13399212;SRR6045082;SRR901356;SRR5052639	26	NZ_CP009360.4	416326	G	A	MODERATE	KV38_RS02080	WP_009974693.1	missense_variant	p.Ala53Thr	A53T	Rv3678c	Rv3678c	1.04e-85	95	QBC83633.1	B6K05_002190	6.06e-110	100	WP_011723565.1	MAV_RS02170	5.91e-111	100
[R].FKPDEVAAGRELMGQALQDTR.[A]	WP_009975111.1_R25Q	WP_009975111.1	R25Q	61325516	antibiotic biosynthesis monooxygenase		SRR13827030;SRR6045754;SRR6045830;SRR5043011;SRR6044973;SRR6045306;SRR6045766;SRR6046074;SRR6046337;SRR6046167;SRR6045084;SRR6046328;SRR6046547;SRR6044796;SRR6045055;SRR6045239;SRR6046768;SRR6046350;SRR6046438;SRR13399204;SRR6045170;SRR6044901;SRR6918277;SRR6045792;SRR6046523;SRR6046029;SRR6045788;SRR13399205;SRR5052626;SRR6045897;SRR6044849;SRR6918278;SRR6046477;SRR6045674;SRR5043028;SRR6918271;…	45	NZ_CP009360.4	846334	C	T	MODERATE	KV38_RS04275	WP_009975111.1	missense_variant	p.Arg25Gln	R25Q	Rv0793	Rv0793	0.063	80	QBC84044.1	B6K05_004565	4.16e-68	100	WP_011723878.1	MAV_RS04725	5.51e-69	100
[R].AATGAESETVVVRPGTTVGELVER.[L]	WP_009975122.1_A25T	WP_009975122.1	A25T	61325526	MoaD/ThiS family protein		SRR13827030;SRR6045830;SRR6044973;SRR6046074;SRR6046337;SRR6046167;SRR6045084;SRR6046328;SRR13399068;SRR6044796;SRR13399204;SRR6918277;SRR6046523;SRR6046029;SRR13399205;SRR5052626;SRR6045897;SRR6918278;SRR6046477;SRR6918271;SRR6045082;SRR6046121;SRR901356	23	NZ_CP009360.4	855428	C	T	MODERATE	KV38_RS04325	WP_009975122.1	missense_variant	p.Ala25Thr	A25T	Rv0868c	moaD2	6.96e-30	93	QBC87631.1	B6K05_004615	1.23e-61	100	WP_011723885.1	MAV_RS04775	2.29e-62	100
[R].ERVDYLEHMTK.[Y]	WP_009975169.1_T129K	WP_009975169.1	T129K	61325569	LLM class F420-dependent oxidoreductase		SRR13399195;SRR13827030;SRR6045147;SRR13399105;SRR13399064;SRR13399115;SRR6045754;SRR1735642;SRR13399182;SRR6044824;SRR6045830;SRR5043011;SRR13399208;SRR13399146;SRR13827019;SRR6044973;SRR6046893;SRR6918276;SRR6046073;SRR1735697;SRR5950815;SRR13399187;SRR5950818;SRR6046467;SRR6046715;SRR6045669;SRR6045306;SRR6046741;SRR6045488;SRR5950819;SRR6046228;SRR1735647;SRR13399126;SRR13399175;SRR1735620;SR…	204	NZ_CP009360.4	899585	G	T	MODERATE	KV38_RS04540	WP_009975169.1	missense_variant	p.Thr129Lys	T129K	Rv2893	Rv2893	3.69e-38	99	QBC84088.1	B6K05_004840	0	100	WP_016705553.1	MAV_RS04990	0	100
[R].IAYGVDDGVVVGDEPGWDR.[T]	WP_009975457.1_M221V	WP_009975457.1	M221V	61325810	crotonase/enoyl-CoA hydratase family protein		SRR13399195;SRR13827030;SRR6045147;SRR13399105;SRR1735642;SRR13399199;SRR6044824;SRR5043011;SRR13399208;SRR13827019;SRR6046893;SRR6918276;SRR6046073;SRR1735697;SRR13399187;SRR5950818;SRR6046467;SRR6046715;SRR6045669;SRR6045306;SRR6046741;SRR6045488;SRR5950819;SRR6046228;SRR1735647;SRR13399202;SRR13399126;SRR1735620;SRR6045766;SRR6918279;SRR6045903;SRR6045194;SRR13399168;SRR6045631;SRR6044903;SRR6…	155	NZ_CP009360.4	1156489	A	G	MODERATE	KV38_RS05745	WP_009975457.1	missense_variant	p.Met221Val	M221V	Rv0222	echA1	4.25e-61	97	QBC84304.1	B6K05_006040	0	100	WP_011724046.1	MAV_RS06130	0	100
[R].SSGVGLDQVATQR.[I]	WP_009975964.1_A731T	WP_009975964.1	A731T	61326233	valine--tRNA ligase		SRR13399195;SRR13827030;SRR6045147;SRR13399105;SRR1735642;SRR13399199;SRR13399182;SRR6044824;SRR5043011;SRR13399208;SRR13399146;SRR13827019;SRR6046893;SRR6918276;SRR6046073;SRR1735697;SRR5950815;SRR5950818;SRR6046467;SRR6046715;SRR6045669;SRR6045306;SRR6046741;SRR6045488;SRR5950819;SRR6046228;SRR1735647;SRR13399202;SRR13399126;SRR13399175;SRR1735620;SRR6045766;SRR6918279;SRR6045194;SRR13399168;SR…	159	NZ_CP009360.4	1625837	G	A	MODERATE	KV38_RS07860	WP_009975964.1	missense_variant	p.Ala731Thr	A731T	Rv2448c	valS	0	99	QBC84653.1	B6K05_008080	0	100	WP_011724306.1	MAV_RS08245	0	100
[R].GSDGAVGKHALDLAGKR.[Y]	WP_009976627.1_P4R	WP_009976627.1	P4R	61326720	hypothetical protein		SRR13399195;SRR13827030;SRR1735642;SRR13399182;SRR6044824;SRR13399146;SRR6046893;SRR6918276;SRR6046715;SRR6045669;SRR6045306;SRR6046741;SRR1735647;SRR13399175;SRR1735620;SRR6918279;SRR6045903;SRR6045194;SRR6045631;SRR6045140;SRR1735683;SRR13399174;SRR6046547;SRR13399068;SRR13399209;SRR1735709;SRR6045606;SRR6046768;SRR1735625;SRR6046350;SRR6046438;SRR1735597;SRR13399204;SRR6046804;SRR6045980;SRR60…	73	NZ_CP009360.4	2180756	G	C	MODERATE	KV38_RS10295	WP_009976627.1	missense_variant	p.Pro4Arg	P4R	Rv2114	Rv2114	2.88e-121	93	QBC85078.1	B6K05_010505	6.88e-159	100	WP_011724768.1	MAV_RS11450	8.89e-162	100
[R].GSDGAVGKHALDLAGK.[R]	WP_009976627.1_P4R	WP_009976627.1	P4R	61326720	hypothetical protein		SRR13399195;SRR13827030;SRR1735642;SRR13399182;SRR6044824;SRR13399146;SRR6046893;SRR6918276;SRR6046715;SRR6045669;SRR6045306;SRR6046741;SRR1735647;SRR13399175;SRR1735620;SRR6918279;SRR6045903;SRR6045194;SRR6045631;SRR6045140;SRR1735683;SRR13399174;SRR6046547;SRR13399068;SRR13399209;SRR1735709;SRR6045606;SRR6046768;SRR1735625;SRR6046350;SRR6046438;SRR1735597;SRR13399204;SRR6046804;SRR6045980;SRR60…	73	NZ_CP009360.4	2180756	G	C	MODERATE	KV38_RS10295	WP_009976627.1	missense_variant	p.Pro4Arg	P4R	Rv2114	Rv2114	2.88e-121	93	QBC85078.1	B6K05_010505	6.88e-159	100	WP_011724768.1	MAV_RS11450	8.89e-162	100
[R].TSGKQYETIITPYRK.[G]	WP_009977387.1_V60I	WP_009977387.1	V60I	61327397	nitroreductase family deazaflavin-dependent oxidoreductase		SRR13399195;SRR13827030;SRR6045147;SRR6045754;SRR1735642;SRR13399182;SRR6044824;SRR6045830;SRR13399146;SRR6044973;SRR6046893;SRR6918276;SRR1735697;SRR6046467;SRR6046715;SRR6045669;SRR6045306;SRR6046741;SRR6045488;SRR1735647;SRR13399175;SRR1735620;SRR6046074;SRR6918279;SRR6046195;SRR6045903;SRR13399168;SRR6045631;SRR6046337;SRR6045140;SRR6045084;SRR6046328;SRR1735683;SRR13399174;SRR6046547;SRR1339…	110	NZ_CP009360.4	2963521	G	A	MODERATE	KV38_RS13680	WP_009977387.1	missense_variant	p.Val60Ile	V60I	Rv1598c	Rv1598c	8.65e-75	100	QBC85621.1	B6K05_013555	1.37e-100	100	WP_011725312.1	MAV_RS15220	8.66e-101	100
[K].QYETIITPYR.[K]	WP_009977387.1_V60I	WP_009977387.1	V60I	61327397	nitroreductase family deazaflavin-dependent oxidoreductase		SRR13399195;SRR13827030;SRR6045147;SRR6045754;SRR1735642;SRR13399182;SRR6044824;SRR6045830;SRR13399146;SRR6044973;SRR6046893;SRR6918276;SRR1735697;SRR6046467;SRR6046715;SRR6045669;SRR6045306;SRR6046741;SRR6045488;SRR1735647;SRR13399175;SRR1735620;SRR6046074;SRR6918279;SRR6046195;SRR6045903;SRR13399168;SRR6045631;SRR6046337;SRR6045140;SRR6045084;SRR6046328;SRR1735683;SRR13399174;SRR6046547;SRR1339…	110	NZ_CP009360.4	2963521	G	A	MODERATE	KV38_RS13680	WP_009977387.1	missense_variant	p.Val60Ile	V60I	Rv1598c	Rv1598c	8.65e-75	100	QBC85621.1	B6K05_013555	1.37e-100	100	WP_011725312.1	MAV_RS15220	8.66e-101	100
[R].TSGKQYETIITPYR.[K]	WP_009977387.1_V60I	WP_009977387.1	V60I	61327397	nitroreductase family deazaflavin-dependent oxidoreductase		SRR13399195;SRR13827030;SRR6045147;SRR6045754;SRR1735642;SRR13399182;SRR6044824;SRR6045830;SRR13399146;SRR6044973;SRR6046893;SRR6918276;SRR1735697;SRR6046467;SRR6046715;SRR6045669;SRR6045306;SRR6046741;SRR6045488;SRR1735647;SRR13399175;SRR1735620;SRR6046074;SRR6918279;SRR6046195;SRR6045903;SRR13399168;SRR6045631;SRR6046337;SRR6045140;SRR6045084;SRR6046328;SRR1735683;SRR13399174;SRR6046547;SRR1339…	110	NZ_CP009360.4	2963521	G	A	MODERATE	KV38_RS13680	WP_009977387.1	missense_variant	p.Val60Ile	V60I	Rv1598c	Rv1598c	8.65e-75	100	QBC85621.1	B6K05_013555	1.37e-100	100	WP_011725312.1	MAV_RS15220	8.66e-101	100
[R].EYDAREVFGDEKAVWWQR.[A]	WP_009977437.1_E109D	WP_009977437.1	E109D	61327427	nitroreductase family deazaflavin-dependent oxidoreductase		SRR13827030;SRR6045147;SRR13399105;SRR13399199;SRR6045830;SRR13827019;SRR6044973;SRR6046073;SRR1735697;SRR5950815;SRR13399187;SRR5950818;SRR6046467;SRR6045488;SRR5950819;SRR6046228;SRR13399126;SRR6045766;SRR6046195;SRR13399168;SRR6044903;SRR6045408;SRR6045084;SRR13399197;SRR6046328;SRR6045377;SRR6046904;SRR13399184;SRR13399234;SRR13399183;SRR6046623;SRR13399223;SRR5950799;SRR6046687;SRR5950810;SR…	89	NZ_CP009360.4	2997905	C	G	MODERATE	KV38_RS13830	WP_009977437.1	missense_variant	p.Glu109Asp	E109D	Rv1558	Rv1558	1.63e-91	99	QBC85649.1	B6K05_013700	2.12e-106	100	WP_011725333.1	MAV_RS15365	2.14e-106	100
[R].EYDAREVFGDEK.[A]	WP_009977437.1_E109D	WP_009977437.1	E109D	61327427	nitroreductase family deazaflavin-dependent oxidoreductase		SRR13827030;SRR6045147;SRR13399105;SRR13399199;SRR6045830;SRR13827019;SRR6044973;SRR6046073;SRR1735697;SRR5950815;SRR13399187;SRR5950818;SRR6046467;SRR6045488;SRR5950819;SRR6046228;SRR13399126;SRR6045766;SRR6046195;SRR13399168;SRR6044903;SRR6045408;SRR6045084;SRR13399197;SRR6046328;SRR6045377;SRR6046904;SRR13399184;SRR13399234;SRR13399183;SRR6046623;SRR13399223;SRR5950799;SRR6046687;SRR5950810;SR…	89	NZ_CP009360.4	2997905	C	G	MODERATE	KV38_RS13830	WP_009977437.1	missense_variant	p.Glu109Asp	E109D	Rv1558	Rv1558	1.63e-91	99	QBC85649.1	B6K05_013700	2.12e-106	100	WP_011725333.1	MAV_RS15365	2.14e-106	100
[R].AFAMFGDSSAAKGDESAADATEFDAR.[S]	WP_009977446.1_T317A	WP_009977446.1	T317A	61327436	SDR family NAD(P)-dependent oxidoreductase		SRR13827030;SRR6045147;SRR13399105;SRR13399199;SRR13399208;SRR13827019;SRR13399123;SRR6046073;SRR1735697;SRR13399187;SRR5950818;SRR6046467;SRR6045488;SRR5950819;SRR6046228;SRR13399126;SRR6044903;SRR13399197;SRR6045377;SRR6046904;SRR13399184;SRR6046623;SRR6046687;SRR6045055;SRR6045393;SRR13399163;SRR6045434;SRR13399204;SRR6046908;SRR5950806;SRR13399191;SRR6045313;SRR5052632;SRR6046342;SRR10120492;…	64	NZ_CP009360.4	3008955	T	C	MODERATE	KV38_RS13875	WP_009977446.1	missense_variant	p.Thr317Ala	T317A	Rv1543	Rv1543	0	100	QBC85658.1	B6K05_013745	0	100	WP_011725339.1	MAV_RS15410	0	100
[R].TGAEPAPGDVLGVR.[V]	WP_009977728.1_T54A	WP_009977728.1	T54A	61327643	hypothetical protein		SRR13399195;SRR13827030;SRR1735642;SRR13399182;SRR6045830;SRR5043011;SRR13399208;SRR13399146;SRR6044973;SRR6046893;SRR6918276;SRR6046715;SRR6045669;SRR6045306;SRR6046741;SRR1735647;SRR13399175;SRR1735620;SRR6046074;SRR6918279;SRR6046195;SRR6045903;SRR6045194;SRR13399168;SRR6045631;SRR6045140;SRR6045084;SRR6046328;SRR13399206;SRR1735683;SRR13399174;SRR6046547;SRR13399068;SRR13399209;SRR13399234;SR…	110	NZ_CP009360.4	3277053	A	G	MODERATE	KV38_RS14910	WP_009977728.1	missense_variant	p.Thr54Ala	T54A	Rv2570	Rv2570	3.52e-67	99	QBC85833.1	B6K05_014755	6.78e-91	100	WP_011725469.1	MAV_RS16455	6.85e-91	100
[R].AALETELAAIR.[E]	WP_009977823.1_A199T	WP_009977823.1	A199T	61327716	IclR family transcriptional regulator		SRR13399195;SRR13827030;SRR1735642;SRR13399182;SRR5043011;SRR13399208;SRR13399146;SRR6046893;SRR6918276;SRR6046741;SRR1735647;SRR13399175;SRR1735620;SRR6046074;SRR6918279;SRR6045194;SRR13399168;SRR6045631;SRR6046167;SRR6045140;SRR1735683;SRR13399174;SRR13399068;SRR13399209;SRR13399234;SRR13399223;SRR5950799;SRR5950810;SRR13399190;SRR1735709;SRR1735625;SRR13399055;SRR1735597;SRR13399204;SRR6046804…	76	NZ_CP009360.4	3347501	C	T	MODERATE	KV38_RS15275	WP_009977823.1	missense_variant	p.Ala199Thr	A199T	Rv1719	Rv1719	3.5e-22	73	QBC85907.1	B6K05_015160	0	100	WP_011725512.1	MAV_RS16820	0	100
[R].AALETELAAIRER.[G]	WP_009977823.1_A199T	WP_009977823.1	A199T	61327716	IclR family transcriptional regulator		SRR13399195;SRR13827030;SRR1735642;SRR13399182;SRR5043011;SRR13399208;SRR13399146;SRR6046893;SRR6918276;SRR6046741;SRR1735647;SRR13399175;SRR1735620;SRR6046074;SRR6918279;SRR6045194;SRR13399168;SRR6045631;SRR6046167;SRR6045140;SRR1735683;SRR13399174;SRR13399068;SRR13399209;SRR13399234;SRR13399223;SRR5950799;SRR5950810;SRR13399190;SRR1735709;SRR1735625;SRR13399055;SRR1735597;SRR13399204;SRR6046804…	76	NZ_CP009360.4	3347501	C	T	MODERATE	KV38_RS15275	WP_009977823.1	missense_variant	p.Ala199Thr	A199T	Rv1719	Rv1719	3.5e-22	73	QBC85907.1	B6K05_015160	0	100	WP_011725512.1	MAV_RS16820	0	100
[R].FcDQPVGEATATLQAK.[L]	WP_009977834.1_Q77K	WP_009977834.1	Q77K	61327727	hypothetical protein		SRR13399195;SRR13827030;SRR6045754;SRR1735642;SRR13399182;SRR5043011;SRR13399208;SRR13399146;SRR6046893;SRR6918276;SRR6046715;SRR6045669;SRR6045306;SRR6046741;SRR1735647;SRR13399175;SRR1735620;SRR6046074;SRR6918279;SRR6045903;SRR6045194;SRR6045631;SRR6046167;SRR6045140;SRR1735683;SRR13399174;SRR6046547;SRR13399068;SRR13399209;SRR5950799;SRR5950810;SRR6045239;SRR1735709;SRR6046768;SRR1735625;SRR60…	87	NZ_CP009360.4	3356892	G	T	MODERATE	KV38_RS15330	WP_009977834.1	missense_variant	p.Gln77Lys	Q77K	Rv2698	Rv2698	5.3	62	QBC85916.1	B6K05_015215	7.92e-69	100	WP_003875317.1	MAV_RS16875	5.14e-70	100
[K].LAEVVADAAATAATAALPYV.[-]	WP_009977834.1_Q77K	WP_009977834.1	Q77K	61327727	hypothetical protein		SRR13399195;SRR13827030;SRR6045754;SRR1735642;SRR13399182;SRR5043011;SRR13399208;SRR13399146;SRR6046893;SRR6918276;SRR6046715;SRR6045669;SRR6045306;SRR6046741;SRR1735647;SRR13399175;SRR1735620;SRR6046074;SRR6918279;SRR6045903;SRR6045194;SRR6045631;SRR6046167;SRR6045140;SRR1735683;SRR13399174;SRR6046547;SRR13399068;SRR13399209;SRR5950799;SRR5950810;SRR6045239;SRR1735709;SRR6046768;SRR1735625;SRR60…	87	NZ_CP009360.4	3356892	G	T	MODERATE	KV38_RS15330	WP_009977834.1	missense_variant	p.Gln77Lys	Q77K	Rv2698	Rv2698	5.3	62	QBC85916.1	B6K05_015215	7.92e-69	100	WP_003875317.1	MAV_RS16875	5.14e-70	100
[R].TFLLPPTWTQLDSLAGR.[T]	WP_009978310.1_S211T	WP_009978310.1	S211T	61328101	NUDIX hydrolase		SRR13399195;SRR13827030;SRR13399105;SRR6045754;SRR1735642;SRR13399182;SRR6045830;SRR5043011;SRR13399208;SRR13399146;SRR13827019;SRR6044973;SRR6046893;SRR6918276;SRR13399187;SRR5950818;SRR6046715;SRR6045669;SRR6045306;SRR6046741;SRR5950819;SRR6046228;SRR1735647;SRR13399126;SRR13399175;SRR1735620;SRR6045766;SRR6046074;SRR6918279;SRR6045903;SRR6045194;SRR13399168;SRR6045631;SRR6046337;SRR6044903;SRR…	148	NZ_CP009360.4	3720081	C	G	MODERATE	KV38_RS17200	WP_009978310.1	missense_variant	p.Ser211Thr	S211T	Rv3040c	Rv3040c	6.27e-148	93	QBC86250.1	B6K05_017130	0	100	WP_011725745.1	MAV_RS18715	0	100
[R].LEVAVPDGDPHIPSLYR.[I]	WP_009978483.1_E158G	WP_009978483.1	E158G	61328314	NADH-quinone oxidoreductase subunit C		SRR13827030;SRR13399105;SRR13399199;SRR13827019;SRR6046073;SRR5950815;SRR13399187;SRR5950818;SRR5950819;SRR6046228;SRR13399202;SRR13399126;SRR6046195;SRR13399168;SRR6044903;SRR6045408;SRR1735636;SRR13399197;SRR13399206;SRR6045404;SRR13399234;SRR6046623;SRR13399132;SRR13399223;SRR6046687;SRR6045055;SRR13399190;SRR6045606;SRR1735648;SRR13399055;SRR6044776;SRR6045561;SRR6045434;SRR13399207;SRR133992…	74	NZ_CP009360.4	3928409	A	G	MODERATE	KV38_RS18265	WP_009978483.1	missense_variant	p.Glu158Gly	E158G	Rv3147	nuoC	2.26e-139	100	QBC86413.1	B6K05_018040	1.48e-175	100	WP_011725831.1	MAV_RS19335	1.5e-175	100
[R].VRLEVAVPDGDPHIPSLYR.[I]	WP_009978483.1_E158G	WP_009978483.1	E158G	61328314	NADH-quinone oxidoreductase subunit C		SRR13827030;SRR13399105;SRR13399199;SRR13827019;SRR6046073;SRR5950815;SRR13399187;SRR5950818;SRR5950819;SRR6046228;SRR13399202;SRR13399126;SRR6046195;SRR13399168;SRR6044903;SRR6045408;SRR1735636;SRR13399197;SRR13399206;SRR6045404;SRR13399234;SRR6046623;SRR13399132;SRR13399223;SRR6046687;SRR6045055;SRR13399190;SRR6045606;SRR1735648;SRR13399055;SRR6044776;SRR6045561;SRR6045434;SRR13399207;SRR133992…	74	NZ_CP009360.4	3928409	A	G	MODERATE	KV38_RS18265	WP_009978483.1	missense_variant	p.Glu158Gly	E158G	Rv3147	nuoC	2.26e-139	100	QBC86413.1	B6K05_018040	1.48e-175	100	WP_011725831.1	MAV_RS19335	1.5e-175	100
[R].KVVVLLNPTTNEYR.[I]	WP_009979115.1_V137L	WP_009979115.1	V137L	61328778	SHOCT domain-containing protein		SRR13399195;SRR1735642;SRR13399182;SRR6044824;SRR13399146;SRR6046893;SRR6918276;SRR6046715;SRR6045669;SRR6045306;SRR6046741;SRR1735647;SRR13399175;SRR1735620;SRR6918279;SRR6045194;SRR6045631;SRR6046167;SRR6045140;SRR6046823;SRR1735683;SRR13399174;SRR6046547;SRR13399209;SRR1735709;SRR6045606;SRR6046768;SRR1735625;SRR6046350;SRR6046438;SRR1735597;SRR6046804;SRR6045980;SRR6045170;SRR6045081;SRR13399…	73	NZ_CP009360.4	4405681	C	G	MODERATE	KV38_RS20585	WP_009979115.1	missense_variant	p.Val137Leu	V137L	Rv0686	Rv0686	3.61e-136	100	QBC86822.1	B6K05_020295	0	100	WP_011726089.1	MAV_RS21540	0	100
[K].VVVLLNPTTNEYR.[I]	WP_009979115.1_V137L	WP_009979115.1	V137L	61328778	SHOCT domain-containing protein		SRR13399195;SRR1735642;SRR13399182;SRR6044824;SRR13399146;SRR6046893;SRR6918276;SRR6046715;SRR6045669;SRR6045306;SRR6046741;SRR1735647;SRR13399175;SRR1735620;SRR6918279;SRR6045194;SRR6045631;SRR6046167;SRR6045140;SRR6046823;SRR1735683;SRR13399174;SRR6046547;SRR13399209;SRR1735709;SRR6045606;SRR6046768;SRR1735625;SRR6046350;SRR6046438;SRR1735597;SRR6046804;SRR6045980;SRR6045170;SRR6045081;SRR13399…	73	NZ_CP009360.4	4405681	C	G	MODERATE	KV38_RS20585	WP_009979115.1	missense_variant	p.Val137Leu	V137L	Rv0686	Rv0686	3.61e-136	100	QBC86822.1	B6K05_020295	0	100	WP_011726089.1	MAV_RS21540	0	100
[R].FTADTAGDIGAGGDER.[Q]	WP_009979763.1_G44A	WP_009979763.1	G44A	61329327	thioesterase family protein		SRR13399195;SRR13827030;SRR6045754;SRR1735642;SRR13399182;SRR6044824;SRR6045830;SRR5043011;SRR13399208;SRR13399146;SRR13827019;SRR6044973;SRR6046893;SRR6918276;SRR6046715;SRR6045669;SRR6045306;SRR6046741;SRR1735647;SRR13399175;SRR1735620;SRR6045766;SRR6046074;SRR6918279;SRR6046195;SRR6045903;SRR6045194;SRR13399168;SRR6045631;SRR6046337;SRR6046167;SRR6045140;SRR1735636;SRR6045084;SRR6046328;SRR173…	123	NZ_CP009360.4	4985998	C	G	MODERATE	KV38_RS23330	WP_009979763.1	missense_variant	p.Gly44Ala	G44A	Rv2605c	tesB2	5.22e-09	78	QBC87331.1	B6K05_023165	0	99	WP_019732878.1	MAV_RS24610	0	100
[K].SILGYAPAQADR.[-]	WP_009979848.1_G476A	WP_009979848.1	G476A	61329399	aldehyde dehydrogenase family protein		SRR6045147;SRR13399105;SRR13399064;SRR13399115;SRR13399199;SRR6045830;SRR13399208;SRR13827019;SRR6044973;SRR13399123;SRR6046073;SRR1735697;SRR5950815;SRR13399187;SRR5950818;SRR6046467;SRR6045488;SRR5950819;SRR6046228;SRR13399202;SRR13399194;SRR13399126;SRR6045766;SRR6046074;SRR13399110;SRR6046195;SRR13399168;SRR6045631;SRR6046337;SRR6044903;SRR6045408;SRR6045956;SRR1735636;SRR6045084;SRR13399197;…	150	NZ_CP009360.4	5053445	C	G	MODERATE	KV38_RS23690	WP_009979848.1	missense_variant	p.Gly476Ala	G476A	Rv0223c	Rv0223c	1.75e-105	98	QBC87461.1	B6K05_023870	0	100	WP_011726523.1	MAV_RS24955	0	100
[R].FSTEMVNVDPAKLR.[V]	WP_009979933.1_Q109K	WP_009979933.1	Q109K	61329459	OB-fold domain-containing protein		SRR13399195;SRR13827030;SRR13399105;SRR6045754;SRR1735642;SRR13399199;SRR13399182;SRR6044824;SRR6045830;SRR5043011;SRR13399208;SRR13399146;SRR13827019;SRR6044973;SRR6046893;SRR6918276;SRR6046073;SRR13399187;SRR5950818;SRR6046715;SRR6045669;SRR6045306;SRR6046741;SRR5950819;SRR6046228;SRR1735647;SRR13399202;SRR13399126;SRR13399175;SRR1735620;SRR6045766;SRR6046074;SRR13399110;SRR6918279;SRR6045903;S…	161	NZ_CP009360.4	5119172	G	T	MODERATE	KV38_RS23990	WP_009979933.1	missense_variant	p.Gln109Lys	Q109K	Rv3542c	Rv3542c	1.06e-11	93	QBC87516.1	B6K05_024175	1.48e-100	100	WP_011726569.1	MAV_RS25255	3.89e-101	100
[R].LYALGNPPDYEPTPDRTVAAIAEAR.[G]	WP_009979949.1_D392N	WP_009979949.1	D392N	61329472	amidohydrolase family protein		SRR6046823;SRR6046191;SRR6045081;SRR5950804;SRR5950817;SRR6046408;SRR6045919	7	NZ_CP009360.4	5134458	G	A	MODERATE	KV38_RS24055	WP_009979949.1	missense_variant	p.Asp392Asn	D392N	Rv2913c	Rv2913c	2.42e-33	90	QBC87529.1	B6K05_024240	0	100	WP_011726579.1	MAV_RS25320	0	100
[K].SNSDVTLPPMEEGYADTYIDGVR.[Y]	WP_011723897.1_N111D	WP_011723897.1	N111D	61325551	HAMP domain-containing histidine kinase		SRR4941851;SRR5043009;SRR5043027;SRR6045956;SRR5043015;SRR5043007;SRR5052616;SRR5043003;SRR5043029;SRR5043013;SRR6045922;SRR5052605;ERR248976;SRR5043005;ERR266516;SRR5052625;SRR5043014;SRR5052588;SRR5052601;SRR5052598;SRR5052581;SRR5043025	22	NZ_CP009360.4	879299	T	C	MODERATE	KV38_RS04450	WP_011723897.1	missense_variant	p.Asn111Asp	N111D	Rv0902c	prrB	0	100	QBC84073.1	B6K05_004740	0	100	WP_011723897.1	MAV_RS04900	0	100
[R].EAAAAQQAAAQQAQSEQSPGNEPAARR.[S]	WP_011725557.1_Q231E	WP_011725557.1	Q231E	61327784	DUF3710 domain-containing protein		SRR6046228;SRR13399110;SRR6044903;SRR13399206;SRR6046623;SRR6046687;SRR13399099;SRR13399207;SRR6046908;SRR5950806;SRR6046342;SRR6045143;SRR6044827;SRR13399057;SRR6045811;SRR13399203;SRR13399121;SRR13399088	18	NZ_CP009360.4	3402309	G	C	MODERATE	KV38_RS15615	WP_011725557.1	missense_variant	p.Gln231Glu	Q231E	Rv2696c	Rv2696c	2.26e-99	85	QBC85973.1	B6K05_015540	0	100	WP_011725557.1	MAV_RS17180	0	100
[R].EAAAAQQAAAQQAQSEQSPGNEPAAR.[R]	WP_011725557.1_Q231E	WP_011725557.1	Q231E	61327784	DUF3710 domain-containing protein		SRR6046228;SRR13399110;SRR6044903;SRR13399206;SRR6046623;SRR6046687;SRR13399099;SRR13399207;SRR6046908;SRR5950806;SRR6046342;SRR6045143;SRR6044827;SRR13399057;SRR6045811;SRR13399203;SRR13399121;SRR13399088	18	NZ_CP009360.4	3402309	G	C	MODERATE	KV38_RS15615	WP_011725557.1	missense_variant	p.Gln231Glu	Q231E	Rv2696c	Rv2696c	2.26e-99	85	QBC85973.1	B6K05_015540	0	100	WP_011725557.1	MAV_RS17180	0	100
[-].mTVLVEQAATTGTPEPVR.[E]	WP_011726382.1_T8A	WP_011726382.1	T8A	61329300	RDD family protein		SRR6045922;ERR248976;ERR266516	3	NZ_CP009360.4	4958089	T	C	MODERATE	KV38_RS23195	WP_011726382.1	missense_variant	p.Thr8Ala	T8A	Rv0176	Rv0176	3.28e-108	100	QBC87293.1	B6K05_022945	0	100	WP_011726382.1	MAV_RS24060	0	100
[-].MTVVVEQTATTGTPEPVR.[E]	WP_011726382.1_L4V	WP_011726382.1	L4V	61329300	RDD family protein		SRR6046854	1	NZ_CP009360.4	4958101	G	C	MODERATE	KV38_RS23195	WP_011726382.1	missense_variant	p.Leu4Val	L4V	Rv0176	Rv0176	2.08e-109	100	QBC87293.1	B6K05_022945	0	100	WP_011726382.1	MAV_RS24060	0	100
[R].RVDVAAPAAELYALVADPRR.[H]	WP_011726555.1_Q25E	WP_011726555.1	Q25E	61329438	SRPBCC family protein		SRR13399064;SRR13399115;SRR5950815;SRR13399194;SRR6045408;SRR13399114;SRR13399184;SRR13399132;SRR6046191;SRR13399052;SRR1735648;SRR6045653;SRR5950806;SRR5950811;SRR1735682;SRR6045143;SRR13399054;SRR13399053;SRR5950807;SRR6045811;SRR13399051;SRR5950816;SRR13399173;SRR5950797;SRR6044906	25	NZ_CP009360.4	5097855	G	C	MODERATE	KV38_RS23885	WP_011726555.1	missense_variant	p.Gln25Glu	Q25E	Rv0088	Rv0088	4.48e-89	99	QBC87495.1	B6K05_024070	8.65e-114	100	WP_011726555.1	MAV_RS25150	2.52e-115	100
[R].LAEYDALQPGSGEASTANNR.[-]	WP_016706054.1_S54P	WP_016706054.1	S54P	61325782	hypothetical protein		SRR13399195;SRR13827030;SRR13399105;SRR13399064;SRR13399115;SRR6045754;SRR1735642;SRR13399199;SRR13399182;SRR4941851;SRR6044824;SRR6045830;SRR5043011;SRR13399208;SRR5043009;SRR13399146;SRR13827019;SRR6044973;SRR6046893;SRR13399123;SRR6918276;SRR6046073;SRR5950815;SRR13399187;SRR5950818;SRR6046715;SRR6045669;SRR6045306;SRR6046741;SRR5950819;SRR6046228;SRR1735647;SRR13399202;SRR13399194;SRR13399126…	225	NZ_CP009360.4	1124101	T	C	MODERATE	KV38_RS05605	WP_016706054.1	missense_variant	p.Ser54Pro	S54P	Rv0585c	Rv0585c	1.1	69	QBC84277.1	B6K05_005905	4.76e-43	100	WP_009975398.1	MAV_RS05995	4.81e-43	100
[R].DVLEVTGLDRFVQQR.[V]	WP_019731770.1_Y173F	WP_019731770.1	Y173F	61328642	beta-phosphoglucomutase family hydrolase		SRR13399195;SRR13827030;SRR13399064;SRR6045754;SRR1735642;SRR13399182;SRR4941851;SRR6044824;SRR6045830;SRR5043009;SRR13399146;SRR6044973;SRR6046893;SRR13399123;SRR6918276;SRR6046715;SRR6045669;SRR6045306;SRR6046741;SRR1735647;SRR13399175;SRR1735620;SRR5043027;SRR6046074;SRR6918279;SRR6046195;SRR6045903;SRR6045194;SRR6045631;SRR6046337;SRR6046167;SRR6045140;SRR6045084;SRR6046823;SRR6046328;SRR5043…	125	NZ_CP009360.4	4279791	A	T	MODERATE	KV38_RS19905	WP_019731770.1	missense_variant	p.Tyr173Phe	Y173F	Rv3400	Rv3400	1.7e-146	99	QBC87885.1	B6K05_019580	0	100	WP_009978883.1	MAV_RS20865	0	100
[R].ITGETTLDRAR.[F]	WP_019731959.1_K143E	WP_019731959.1	K143E	61328310	YceI family protein		SRR13827030;SRR13399105;SRR6045754;SRR1735642;SRR13399199;SRR13399182;SRR4941851;SRR5043011;SRR13399208;SRR5043009;SRR13399146;SRR13827019;SRR6046893;SRR6918276;SRR6046073;SRR13399187;SRR5950818;SRR6046715;SRR6045669;SRR6045306;SRR6046741;SRR5950819;SRR6046228;SRR1735647;SRR13399202;SRR13399126;SRR13399175;SRR1735620;SRR5043027;SRR6045766;SRR6918279;SRR6046195;SRR6045903;SRR6045194;SRR13399168;SR…	174	NZ_CP009360.4	3926156	A	G	MODERATE	KV38_RS18245	WP_019731959.1	missense_variant	p.Lys143Glu	K143E	-	-	-	-	QBC86410.1	B6K05_018020	1.03e-125	100	WP_023861012.1	MAV_RS19315	3.37e-125	100
[R].ITGETTLDR.[A]	WP_019731959.1_K143E	WP_019731959.1	K143E	61328310	YceI family protein		SRR13827030;SRR13399105;SRR6045754;SRR1735642;SRR13399199;SRR13399182;SRR4941851;SRR5043011;SRR13399208;SRR5043009;SRR13399146;SRR13827019;SRR6046893;SRR6918276;SRR6046073;SRR13399187;SRR5950818;SRR6046715;SRR6045669;SRR6045306;SRR6046741;SRR5950819;SRR6046228;SRR1735647;SRR13399202;SRR13399126;SRR13399175;SRR1735620;SRR5043027;SRR6045766;SRR6918279;SRR6046195;SRR6045903;SRR6045194;SRR13399168;SR…	174	NZ_CP009360.4	3926156	A	G	MODERATE	KV38_RS18245	WP_019731959.1	missense_variant	p.Lys143Glu	K143E	-	-	-	-	QBC86410.1	B6K05_018020	1.03e-125	100	WP_023861012.1	MAV_RS19315	3.37e-125	100
[K].GVSAQLPLPVTILELDDGSIR.[I]	WP_019731959.1_T121S	WP_019731959.1	T121S	61328310	YceI family protein		SRR13827030;SRR6045754;SRR13399168;SRR6045631;SRR6046167;SRR13399234;SRR13399223;SRR6045055;SRR13399190;SRR6045606;SRR13399055;SRR6046854;SRR13399204;SRR13399201;SRR6918277;SRR13399179;SRR10120492;SRR6046029;SRR6045788;SRR13399205;SRR5052626;SRR13399157;SRR6918278;SRR13399193;SRR6046477;SRR6918271;SRR13399212;SRR6046571;SRR6045082;SRR901356;SRR6046409;SRR10112137	32	NZ_CP009360.4	3926091	C	G	MODERATE	KV38_RS18245	WP_019731959.1	missense_variant	p.Thr121Ser	T121S	Rv1253	deaD	4.7	50	QBC86410.1	B6K05_018020	1.06e-124	100	WP_023861012.1	MAV_RS19315	3.09e-125	100
[R].IVERELLDESEAESR.[A]	WP_019731960.1_Q58E	WP_019731960.1	Q58E	61328308	DUF6285 domain-containing protein		SRR13827030;SRR13399105;SRR13399199;SRR13827019;SRR6046073;SRR13399187;SRR5950818;SRR5950819;SRR6046228;SRR13399202;SRR13399126;SRR6046195;SRR13399168;SRR6045631;SRR6046167;SRR6044903;SRR1735636;SRR13399197;SRR13399206;SRR6045404;SRR13399234;SRR6046623;SRR13399132;SRR13399223;SRR6046687;SRR6045055;SRR13399190;SRR6045606;SRR1735648;SRR13399055;SRR6044776;SRR6045561;SRR6045434;SRR6046854;SRR1339920…	81	NZ_CP009360.4	3925111	C	G	MODERATE	KV38_RS18235	WP_019731960.1	missense_variant	p.Gln58Glu	Q58E	Rv0613c	Rv0613c	6.1	60	QBC86408.1	B6K05_018010	1.64e-75	100	WP_011725827.1	MAV_RS19305	1.32e-73	100
[R].RPIAEFDPALHQDPANAGSR.[Q]	WP_019731976.1_V233L	WP_019731976.1	V233L	61325660	FkbM family methyltransferase		SRR13827030;SRR6045830;SRR5043011;SRR13399208;SRR6044973;SRR6045194;SRR13399168;SRR6046167;SRR6045084;SRR6046328;SRR6044796;SRR13399234;SRR13399223;SRR5950799;SRR5950810;SRR13399190;SRR13399055;SRR13399204;SRR13399201;SRR6918277;SRR13399179;SRR6046523;SRR6046029;SRR6045788;SRR13399205;SRR5052626;SRR13399157;SRR6918278;SRR13399193;SRR6046867;SRR6046477;SRR5043028;SRR6918271;SRR13399212;SRR6045082;…	37	NZ_CP009360.4	997331	C	G	MODERATE	KV38_RS04995	WP_019731976.1	missense_variant	p.Val233Leu	V233L	Rv2955c	Rv2955c	2.61e-13	72	QBC84167.1	B6K05_005280	0	100	WP_011723960.1	MAV_RS05410	0	100
[R].VAEPGSPGSQIAPELLPK.[A]	WP_019732011.1_V124E	WP_019732011.1	V124E	61329391	cysteine hydrolase		SRR13399195;SRR13827030;SRR13399064;SRR13399115;SRR1735642;SRR13399182;SRR4941851;SRR6044824;SRR13399208;SRR5043009;SRR13399146;SRR6046893;SRR6918276;SRR5950815;SRR6046715;SRR6045669;SRR6045306;SRR6046741;SRR1735647;SRR13399202;SRR13399194;SRR13399175;SRR1735620;SRR5043027;SRR6045766;SRR6918279;SRR6045903;SRR6045194;SRR6045631;SRR6045140;SRR6045408;SRR6045956;SRR6046823;SRR5043015;SRR6045377;SRR1…	143	NZ_CP009360.4	5044923	A	T	MODERATE	KV38_RS23650	WP_019732011.1	missense_variant	p.Val124Glu	V124E	Rv2043c	pncA	0.015	69	QBC87453.1	B6K05_023825	0	100	WP_011726516.1	MAV_RS24920	0	100
[R].AcEQVGRDPATLETSTLTTVMIDDNASLDQIPAEMTQR.[M]	WP_019732046.1_E223Q	WP_019732046.1	E223Q	61326998	LLM class F420-dependent oxidoreductase		SRR13399195;SRR13827030;SRR1735642;SRR13399182;SRR4941851;SRR6044824;SRR5043009;SRR13399146;SRR6046893;SRR6918276;SRR6046715;SRR6045669;SRR6046741;SRR1735647;SRR13399175;SRR1735620;SRR5043027;SRR6046074;SRR6918279;SRR6045903;SRR6045194;SRR6045631;SRR6046337;SRR6045140;SRR5043015;SRR1735683;SRR13399174;SRR13399209;SRR5043007;SRR5052616;SRR5043003;SRR1735709;SRR6045606;SRR5043029;SRR1735625;SRR5043…	82	NZ_CP009360.4	2471086	G	C	MODERATE	KV38_RS11685	WP_019732046.1	missense_variant	p.Glu223Gln	E223Q	Rv1855c	Rv1855c	4.89e-166	99	QBC85338.1	B6K05_011995	0	99	WP_023880082.1	MAV_RS13665	0	100
[R].RAcEQVGRDPATLETSTLTTVMIDDNASLDQIPAEMTQR.[M]	WP_019732046.1_E223Q	WP_019732046.1	E223Q	61326998	LLM class F420-dependent oxidoreductase		SRR13399195;SRR13827030;SRR1735642;SRR13399182;SRR4941851;SRR6044824;SRR5043009;SRR13399146;SRR6046893;SRR6918276;SRR6046715;SRR6045669;SRR6046741;SRR1735647;SRR13399175;SRR1735620;SRR5043027;SRR6046074;SRR6918279;SRR6045903;SRR6045194;SRR6045631;SRR6046337;SRR6045140;SRR5043015;SRR1735683;SRR13399174;SRR13399209;SRR5043007;SRR5052616;SRR5043003;SRR1735709;SRR6045606;SRR5043029;SRR1735625;SRR5043…	82	NZ_CP009360.4	2471086	G	C	MODERATE	KV38_RS11685	WP_019732046.1	missense_variant	p.Glu223Gln	E223Q	Rv1855c	Rv1855c	4.89e-166	99	QBC85338.1	B6K05_011995	0	99	WP_023880082.1	MAV_RS13665	0	100
[K].AALSNWTTGQASVFGTR.[G]	WP_019732047.1_A154T	WP_019732047.1	A154T	61326997	SDR family oxidoreductase		SRR13399195;SRR13827030;SRR6045147;SRR13399105;SRR1735642;SRR13399199;SRR13399182;SRR4941851;SRR6044824;SRR5043011;SRR13399208;SRR5043009;SRR13399146;SRR13827019;SRR6046893;SRR6918276;SRR6046073;SRR1735697;SRR13399187;SRR5950818;SRR6046467;SRR6046715;SRR6045669;SRR6045306;SRR6046741;SRR6045488;SRR5950819;SRR6046228;SRR1735647;SRR13399126;SRR13399175;SRR1735620;SRR5043027;SRR6045766;SRR6046074;SRR…	171	NZ_CP009360.4	2470154	G	A	MODERATE	KV38_RS11680	WP_019732047.1	missense_variant	p.Ala154Thr	A154T	Rv1856c	Rv1856c	5.91e-136	99	QBC85337.1	B6K05_011990	6.41e-163	100	WP_009976994.1	MAV_RS13660	1.52e-162	100
[R].NELVTDETGRVLAR.[D]	WP_019732101.1_S303L	WP_019732101.1	S303L	61328287	FAD-dependent oxidoreductase		SRR13827030;SRR5043011;SRR5950799;SRR5950810;SRR6045606;SRR13399204;SRR6918277;SRR13399205;SRR13399057;SRR6918278;SRR6046477;SRR6918271;SRR6046571;SRR6045082;SRR901356;SRR1735666;SRR5052639	17	NZ_CP009360.4	3903546	C	T	MODERATE	KV38_RS18130	WP_019732101.1	missense_variant	p.Ser303Leu	S303L	Rv3106	fprA	0	100	QBC86388.1	B6K05_017905	0	100	WP_011725810.1	MAV_RS19200	0	100
[R].cLEYTRDETIAAIAAR.[A]	WP_019732256.1_H202R	WP_019732256.1	H202R	61325753	acyl-ACP desaturase		SRR13827030;SRR13399105;SRR13399064;SRR6045754;SRR13399199;SRR6045830;SRR5043011;SRR13399208;SRR13827019;SRR6044973;SRR6046073;SRR5950815;SRR5950818;SRR6045306;SRR5950819;SRR6046228;SRR13399126;SRR6045766;SRR6045903;SRR13399168;SRR6045631;SRR6046167;SRR6044903;SRR1735636;SRR6045084;SRR13399197;SRR6046328;SRR13399206;SRR6045377;SRR6046547;SRR13399234;SRR6046623;SRR13399223;SRR6046687;SRR6045055;SR…	102	NZ_CP009360.4	1098612	A	G	MODERATE	KV38_RS05460	WP_019732256.1	missense_variant	p.His202Arg	H202R	Rv1094	desA2	8.07e-159	100	QBC84249.1	B6K05_005755	0	100	WP_011724007.1	MAV_RS05830	0	100
[R].RHELFFSNLVAR.[C]	WP_019732256.1_H202R	WP_019732256.1	H202R	61325753	acyl-ACP desaturase		SRR13827030;SRR13399105;SRR13399064;SRR6045754;SRR13399199;SRR6045830;SRR5043011;SRR13399208;SRR13827019;SRR6044973;SRR6046073;SRR5950815;SRR5950818;SRR6045306;SRR5950819;SRR6046228;SRR13399126;SRR6045766;SRR6045903;SRR13399168;SRR6045631;SRR6046167;SRR6044903;SRR1735636;SRR6045084;SRR13399197;SRR6046328;SRR13399206;SRR6045377;SRR6046547;SRR13399234;SRR6046623;SRR13399223;SRR6046687;SRR6045055;SR…	102	NZ_CP009360.4	1098612	A	G	MODERATE	KV38_RS05460	WP_019732256.1	missense_variant	p.His202Arg	H202R	Rv1094	desA2	8.07e-159	100	QBC84249.1	B6K05_005755	0	100	WP_011724007.1	MAV_RS05830	0	100
[R].AAELEVPGADIDAYQDKLR.[N]	WP_019732256.1_Q223E	WP_019732256.1	Q223E	61325753	acyl-ACP desaturase		SRR13827030;SRR13399105;SRR13399064;SRR6045754;SRR13399199;SRR6045830;SRR5043011;SRR13399208;SRR13827019;SRR6044973;SRR6046073;SRR5950815;SRR5950818;SRR6045306;SRR5950819;SRR6046228;SRR13399126;SRR6045766;SRR6045903;SRR13399168;SRR6045631;SRR6046167;SRR6044903;SRR1735636;SRR6045084;SRR13399197;SRR6046328;SRR13399206;SRR6045377;SRR6046547;SRR13399234;SRR6046623;SRR13399223;SRR6046687;SRR6045055;SR…	102	NZ_CP009360.4	1098674	C	G	MODERATE	KV38_RS05460	WP_019732256.1	missense_variant	p.Gln223Glu	Q223E	Rv1094	desA2	3.88e-160	100	QBC84249.1	B6K05_005755	0	100	WP_011724007.1	MAV_RS05830	0	100
[R].SDFSGVPAPDHVKVVGPVNYATIFPAcR.[A]	WP_019732392.1_V299A	WP_019732392.1	V299A	61327480	glycosyltransferase		SRR13827030;SRR13399105;SRR1735642;SRR4941851;SRR5043009;SRR6046893;SRR6918276;SRR5950815;SRR13399187;SRR5950818;SRR6046715;SRR6045669;SRR6045306;SRR6046741;SRR5950819;SRR6046228;SRR1735647;SRR13399126;SRR1735620;SRR5043027;SRR13399110;SRR6918279;SRR6045903;SRR6045194;SRR13399168;SRR6045631;SRR6046167;SRR6044903;SRR6045140;SRR13399197;SRR5043015;SRR1735683;SRR6046547;SRR6045404;SRR13399184;SRR133…	134	NZ_CP009360.4	3100347	A	G	MODERATE	KV38_RS14095	WP_019732392.1	missense_variant	p.Val299Ala	V299A	Rv1524	Rv1524	8.82e-175	97	QBC85686.1	B6K05_013925	0	100	WP_009977506.1	MAV_RS15600	0	100
[R].SDFSGVPAPDHVK.[V]	WP_019732392.1_V299A	WP_019732392.1	V299A	61327480	glycosyltransferase		SRR13827030;SRR13399105;SRR1735642;SRR4941851;SRR5043009;SRR6046893;SRR6918276;SRR5950815;SRR13399187;SRR5950818;SRR6046715;SRR6045669;SRR6045306;SRR6046741;SRR5950819;SRR6046228;SRR1735647;SRR13399126;SRR1735620;SRR5043027;SRR13399110;SRR6918279;SRR6045903;SRR6045194;SRR13399168;SRR6045631;SRR6046167;SRR6044903;SRR6045140;SRR13399197;SRR5043015;SRR1735683;SRR6046547;SRR6045404;SRR13399184;SRR133…	134	NZ_CP009360.4	3100347	A	G	MODERATE	KV38_RS14095	WP_019732392.1	missense_variant	p.Val299Ala	V299A	Rv1524	Rv1524	8.82e-175	97	QBC85686.1	B6K05_013925	0	100	WP_009977506.1	MAV_RS15600	0	100
[R].ALLcAGRSDFSGVPAPDHVKVVGPVNYATIFPAcR.[A]	WP_019732392.1_V299A	WP_019732392.1	V299A	61327480	glycosyltransferase		SRR13827030;SRR13399105;SRR1735642;SRR4941851;SRR5043009;SRR6046893;SRR6918276;SRR5950815;SRR13399187;SRR5950818;SRR6046715;SRR6045669;SRR6045306;SRR6046741;SRR5950819;SRR6046228;SRR1735647;SRR13399126;SRR1735620;SRR5043027;SRR13399110;SRR6918279;SRR6045903;SRR6045194;SRR13399168;SRR6045631;SRR6046167;SRR6044903;SRR6045140;SRR13399197;SRR5043015;SRR1735683;SRR6046547;SRR6045404;SRR13399184;SRR133…	134	NZ_CP009360.4	3100347	A	G	MODERATE	KV38_RS14095	WP_019732392.1	missense_variant	p.Val299Ala	V299A	Rv1524	Rv1524	8.82e-175	97	QBC85686.1	B6K05_013925	0	100	WP_009977506.1	MAV_RS15600	0	100
[R].VGTLDALSGGRLR.[L]	WP_019732456.1_A106G	WP_019732456.1	A106G	61327067	LLM class F420-dependent oxidoreductase		SRR13399195;SRR13827030;SRR13399064;SRR13399115;SRR6045754;SRR1735642;SRR13399182;SRR4941851;SRR6044824;SRR6045830;SRR5043011;SRR13399208;SRR5043009;SRR13399146;SRR6044973;SRR6046893;SRR6918276;SRR6046715;SRR6045669;SRR6045306;SRR6046741;SRR1735647;SRR13399194;SRR13399175;SRR1735620;SRR5043027;SRR6046074;SRR6918279;SRR6045903;SRR6045194;SRR13399168;SRR6045631;SRR6046337;SRR6046167;SRR6045140;SRR6…	162	NZ_CP009360.4	2553077	C	G	MODERATE	KV38_RS12030	WP_019732456.1	missense_variant	p.Ala106Gly	A106G	Rv3079c	Rv3079c	7.91e-32	89	QBC85403.1	B6K05_012340	0	100	WP_023861691.1	MAV_RS14005	0	100
[K].RVGTLDALSGGR.[L]	WP_019732456.1_A106G	WP_019732456.1	A106G	61327067	LLM class F420-dependent oxidoreductase		SRR13399195;SRR13827030;SRR13399064;SRR13399115;SRR6045754;SRR1735642;SRR13399182;SRR4941851;SRR6044824;SRR6045830;SRR5043011;SRR13399208;SRR5043009;SRR13399146;SRR6044973;SRR6046893;SRR6918276;SRR6046715;SRR6045669;SRR6045306;SRR6046741;SRR1735647;SRR13399194;SRR13399175;SRR1735620;SRR5043027;SRR6046074;SRR6918279;SRR6045903;SRR6045194;SRR13399168;SRR6045631;SRR6046337;SRR6046167;SRR6045140;SRR6…	162	NZ_CP009360.4	2553077	C	G	MODERATE	KV38_RS12030	WP_019732456.1	missense_variant	p.Ala106Gly	A106G	Rv3079c	Rv3079c	7.91e-32	89	QBC85403.1	B6K05_012340	0	100	WP_023861691.1	MAV_RS14005	0	100
[R].IAGVTNHcVVSHR.[R]	WP_019732484.1_G74A	WP_019732484.1	G74A	61328343	helix-turn-helix domain-containing protein		SRR13827030;SRR13399105;SRR13399064;SRR13399115;SRR1735642;SRR13399199;SRR13399182;SRR4941851;SRR5043011;SRR13399208;SRR5043009;SRR13399146;SRR6046893;SRR6918276;SRR6046073;SRR5950815;SRR13399187;SRR5950818;SRR6046715;SRR6045669;SRR6045306;SRR6046741;SRR5950819;SRR6046228;SRR1735647;SRR13399202;SRR13399194;SRR13399126;SRR13399175;SRR1735620;SRR5043027;SRR6045766;SRR13399110;SRR6918279;SRR6046195;…	195	NZ_CP009360.4	3960328	C	G	MODERATE	KV38_RS18410	WP_019732484.1	missense_variant	p.Gly74Ala	G74A	-	-	-	-	QBC86438.1	B6K05_018185	0	100	WP_009978518.1	MAV_RS19480	0	100
[R].EVDDGELPGLYDYPDRHAGTWVR.[A]	WP_019732635.1_G31R	WP_019732635.1	G31R	61327762	pyrimidine reductase family protein		SRR13827030;SRR13399115;SRR6045830;SRR5043011;SRR13399208;SRR6044973;SRR6046893;SRR6046715;SRR6045669;SRR6045306;SRR6046741;SRR6046074;SRR6045194;SRR6046337;SRR6045140;SRR6045084;SRR6046328;SRR6046547;SRR13399114;SRR5950799;SRR5950810;SRR6045239;SRR1735709;SRR6045606;SRR13399052;SRR6046768;SRR6046350;SRR6046438;SRR13399204;SRR6046804;SRR6045980;SRR6045170;SRR6044901;SRR6046615;SRR13399054;SRR1735…	61	NZ_CP009360.4	3379641	G	C	MODERATE	KV38_RS15505	WP_019732635.1	missense_variant	p.Gly31Arg	G31R	Rv2671	ribD	1.74e-130	98	QBC85953.1	B6K05_015425	0	100	WP_011725543.1	MAV_RS17055	0	100
[R].FLDSLVDSVR.[M]	WP_019732719.1_S503R	WP_019732719.1	S503R	61328346	PAS domain S-box protein		SRR13827030;SRR13399105;SRR1735642;SRR13399182;SRR13399208;SRR13399146;SRR6046893;SRR6918276;SRR13399187;SRR5950818;SRR6046715;SRR6045669;SRR6045306;SRR6046741;SRR5950819;SRR1735647;SRR13399126;SRR13399175;SRR1735620;SRR6045766;SRR6918279;SRR6045903;SRR6045194;SRR13399168;SRR6045631;SRR6045140;SRR1735683;SRR13399174;SRR6046547;SRR13399068;SRR13399209;SRR13399234;SRR13399223;SRR5950799;SRR5950810;…	108	NZ_CP009360.4	3963204	T	G	MODERATE	KV38_RS18425	WP_019732719.1	missense_variant	p.Ser503Arg	S503R	-	-	-	-	QBC86441.1	B6K05_018200	0	99	WP_011725853.1	MAV_RS19495	0	100
[R].SLELDDAKR.[F]	WP_019732719.1_S503R	WP_019732719.1	S503R	61328346	PAS domain S-box protein		SRR13827030;SRR13399105;SRR1735642;SRR13399182;SRR13399208;SRR13399146;SRR6046893;SRR6918276;SRR13399187;SRR5950818;SRR6046715;SRR6045669;SRR6045306;SRR6046741;SRR5950819;SRR1735647;SRR13399126;SRR13399175;SRR1735620;SRR6045766;SRR6918279;SRR6045903;SRR6045194;SRR13399168;SRR6045631;SRR6045140;SRR1735683;SRR13399174;SRR6046547;SRR13399068;SRR13399209;SRR13399234;SRR13399223;SRR5950799;SRR5950810;…	108	NZ_CP009360.4	3963204	T	G	MODERATE	KV38_RS18425	WP_019732719.1	missense_variant	p.Ser503Arg	S503R	-	-	-	-	QBC86441.1	B6K05_018200	0	99	WP_011725853.1	MAV_RS19495	0	100
[K].ILTSGEVQPAVNMLR.[G]	WP_019732798.1_D77N	WP_019732798.1	D77N	61328828	crotonase/enoyl-CoA hydratase family protein		SRR13399195;SRR13827030;SRR1735642;SRR13399182;SRR4941851;SRR6044824;SRR5043011;SRR5043009;SRR13399146;SRR6046893;SRR6918276;SRR6046715;SRR6045669;SRR6045306;SRR6046741;SRR1735647;SRR13399175;SRR1735620;SRR5043027;SRR6045766;SRR6046074;SRR6918279;SRR6045903;SRR6045194;SRR13399168;SRR6045631;SRR6046337;SRR6046167;SRR6045140;SRR5043015;SRR1735683;SRR13399174;SRR6046547;SRR13399068;SRR13399209;SRR60…	120	NZ_CP009360.4	4454452	G	A	MODERATE	KV38_RS20835	WP_019732798.1	missense_variant	p.Asp77Asn	D77N	Rv0632c	echA3	5.51e-144	100	QBC86862.1	B6K05_020525	3.02e-169	100	WP_009979156.1	MAV_RS21770	5.57e-170	100
[R].VAVFKGGMLQQcDEPAR.[L]	WP_019732924.1_V213M	WP_019732924.1	V213M	61324923	ABC transporter ATP-binding protein		SRR13399195;SRR13827030;SRR6045754;SRR1735642;SRR4941851;SRR6044824;SRR5043011;SRR13399208;SRR5043009;SRR6046893;SRR13399123;SRR6918276;SRR6046715;SRR6045669;SRR6045306;SRR6046741;SRR1735647;SRR1735620;SRR5043027;SRR6045766;SRR6046074;SRR6918279;SRR6045903;SRR6045194;SRR6045631;SRR6046337;SRR6045140;SRR6046823;SRR5043015;SRR1735683;SRR6046547;SRR13399068;SRR5950799;SRR5043007;SRR5950810;SRR505261…	115	NZ_CP009360.4	270286	G	A	MODERATE	KV38_RS01310	WP_019732924.1	missense_variant	p.Val213Met	V213M	Rv3758c	proV	0	98	QBC83515.1	B6K05_001500	0	100	WP_009974532.1	MAV_RS01525	0	100
[R].VNTLMAGPFLTDVSR.[A]	WP_019732930.1_K201R	WP_019732930.1	K201R	61324916	glucose 1-dehydrogenase		SRR13399195;SRR13827030;SRR1735642;SRR4941851;SRR6044824;SRR5043011;SRR13399208;SRR5043009;SRR6046893;SRR6918276;SRR6046715;SRR6045669;SRR6045306;SRR6046741;SRR1735647;SRR1735620;SRR5043027;SRR6045766;SRR6046074;SRR6918279;SRR6046195;SRR6045903;SRR6045194;SRR13399168;SRR6045631;SRR6046337;SRR6045140;SRR6046823;SRR5043015;SRR1735683;SRR6046547;SRR13399068;SRR13399234;SRR13399223;SRR5950799;SRR5043…	124	NZ_CP009360.4	264084	T	C	MODERATE	KV38_RS01275	WP_019732930.1	missense_variant	p.Lys201Arg	K201R	Rv2766c	Rv2766c	1.1e-32	96	QBC83508.1	B6K05_001465	0	100	WP_011723475.1	MAV_RS01490	0	100
[R].EATILDPGQGFQR.[F]	WP_019732941.1_A91P	WP_019732941.1	A91P	61327758	hypothetical protein		SRR13399195;SRR13827030;SRR6045147;SRR13399105;SRR13399064;SRR13399115;SRR1735642;SRR13399199;SRR13399182;SRR4941851;SRR6045830;SRR5043011;SRR13399208;SRR5043009;SRR13399146;SRR13827019;SRR6044973;SRR6046893;SRR6918276;SRR6046073;SRR1735697;SRR13399187;SRR5950818;SRR6046467;SRR6046715;SRR6045669;SRR6045306;SRR6046741;SRR6045488;SRR5950819;SRR6046228;SRR1735647;SRR13399202;SRR13399126;SRR13399175;…	206	NZ_CP009360.4	3376886	G	C	MODERATE	KV38_RS15485	WP_019732941.1	missense_variant	p.Ala91Pro	A91P	Rv2667	clpC2	2.93e-107	95	QBC85949.1	B6K05_015405	7.29e-179	100	WP_011725539.1	MAV_RS17035	4.66e-177	100
[R].FVPREATILDPGQGFQR.[F]	WP_019732941.1_A91P	WP_019732941.1	A91P	61327758	hypothetical protein		SRR13399195;SRR13827030;SRR6045147;SRR13399105;SRR13399064;SRR13399115;SRR1735642;SRR13399199;SRR13399182;SRR4941851;SRR6045830;SRR5043011;SRR13399208;SRR5043009;SRR13399146;SRR13827019;SRR6044973;SRR6046893;SRR6918276;SRR6046073;SRR1735697;SRR13399187;SRR5950818;SRR6046467;SRR6046715;SRR6045669;SRR6045306;SRR6046741;SRR6045488;SRR5950819;SRR6046228;SRR1735647;SRR13399202;SRR13399126;SRR13399175;…	206	NZ_CP009360.4	3376886	G	C	MODERATE	KV38_RS15485	WP_019732941.1	missense_variant	p.Ala91Pro	A91P	Rv2667	clpC2	2.93e-107	95	QBC85949.1	B6K05_015405	7.29e-179	100	WP_011725539.1	MAV_RS17035	4.66e-177	100
[R].GAVVAAQNAAHQAGNR.[E]	WP_019732941.1_E115Q	WP_019732941.1	E115Q	61327758	hypothetical protein		SRR13399195;SRR13827030;SRR6045147;SRR13399105;SRR13399064;SRR13399115;SRR1735642;SRR13399199;SRR13399182;SRR4941851;SRR6045830;SRR5043011;SRR13399208;SRR5043009;SRR13399146;SRR13827019;SRR6044973;SRR6046893;SRR6918276;SRR6046073;SRR1735697;SRR13399187;SRR5950818;SRR6046467;SRR6046715;SRR6045669;SRR6045306;SRR6046741;SRR6045488;SRR5950819;SRR6046228;SRR1735647;SRR13399202;SRR13399126;SRR13399175;…	200	NZ_CP009360.4	3376958	G	C	MODERATE	KV38_RS15485	WP_019732941.1	missense_variant	p.Glu115Gln	E115Q	Rv2667	clpC2	5.69e-108	95	QBC85949.1	B6K05_015405	1.93e-178	100	WP_011725539.1	MAV_RS17035	1.85e-176	100
[-].MESLTPAPATQAVR.[V]	WP_019732943.1_H11Q	WP_019732943.1	H11Q	61327760	GNAT family N-acetyltransferase		SRR13399195;SRR13827030;SRR13399182;SRR6045830;SRR13399146;SRR6044973;SRR6046893;SRR6918276;SRR6046715;SRR6045669;SRR6045306;SRR6046741;SRR13399175;SRR6046074;SRR6918279;SRR6045194;SRR6045631;SRR6046337;SRR6045140;SRR6045084;SRR6046328;SRR13399174;SRR6046547;SRR13399068;SRR13399209;SRR6045239;SRR1735709;SRR6045606;SRR6046768;SRR1735625;SRR6046350;SRR6046438;SRR1735597;SRR13399204;SRR6046804;SRR60…	74	NZ_CP009360.4	3377955	C	A	MODERATE	KV38_RS15495	WP_019732943.1	missense_variant	p.His11Gln	H11Q	Rv2669	Rv2669	1.22e-64	88	QBC85951.1	B6K05_015415	6.44e-127	100	WP_011725541.1	MAV_RS17045	8.76e-126	100
[R].AAFDAGTWSR.[G]	WP_019732972.1_P56T	WP_019732972.1	P56T	61328160	aldehyde dehydrogenase		SRR13827030;SRR13399105;SRR1735642;SRR13399199;SRR13399182;SRR6044824;SRR5043011;SRR13399146;SRR13827019;SRR6046893;SRR6918276;SRR6046073;SRR13399187;SRR5950818;SRR6046715;SRR6045669;SRR6045306;SRR6046741;SRR5950819;SRR1735647;SRR13399126;SRR13399175;SRR1735620;SRR6045766;SRR6046074;SRR6918279;SRR6045903;SRR6045194;SRR6045631;SRR6046337;SRR6045140;SRR1735636;SRR13399197;SRR13399206;SRR6045377;SRR…	126	NZ_CP009360.4	3781256	C	A	MODERATE	KV38_RS17495	WP_019732972.1	missense_variant	p.Pro56Thr	P56T	Rv0223c	Rv0223c	2.27e-125	96	QBC86306.1	B6K05_017430	0	100	WP_011725784.1	MAV_RS19010	0	100
[R].IHTGTVGVNQGYTMDPFAPFGGVK.[A]	WP_019732972.1_R430H	WP_019732972.1	R430H	61328160	aldehyde dehydrogenase		SRR13827030;SRR13399105;SRR1735642;SRR13399199;SRR13399182;SRR6044824;SRR5043011;SRR13399146;SRR13827019;SRR6046893;SRR6918276;SRR6046073;SRR13399187;SRR5950818;SRR6046715;SRR6045669;SRR6045306;SRR6046741;SRR5950819;SRR1735647;SRR13399126;SRR13399175;SRR1735620;SRR6045766;SRR6046074;SRR6918279;SRR6046195;SRR6045903;SRR6045194;SRR6045631;SRR6046337;SRR6045140;SRR1735636;SRR13399197;SRR13399206;SRR…	127	NZ_CP009360.4	3782379	G	A	MODERATE	KV38_RS17495	WP_019732972.1	missense_variant	p.Arg430His	R430H	Rv0223c	Rv0223c	1.15e-125	96	QBC86306.1	B6K05_017430	0	100	WP_011725784.1	MAV_RS19010	0	100
[R].ILQAHLTGEGR.[K]	WP_019732975.1_Y92H	WP_019732975.1	Y92H	61328156	MarR family transcriptional regulator		SRR13399195;SRR13827030;SRR13399105;SRR1735642;SRR13399199;SRR13399182;SRR4941851;SRR6044824;SRR5043011;SRR5043009;SRR13399146;SRR13827019;SRR6046893;SRR6918276;SRR6046073;SRR13399187;SRR5950818;SRR6046715;SRR6045669;SRR6045306;SRR6046741;SRR5950819;SRR1735647;SRR13399126;SRR13399175;SRR1735620;SRR5043027;SRR6045766;SRR6046074;SRR6918279;SRR6045903;SRR6045194;SRR6045631;SRR6046337;SRR6045140;SRR1…	147	NZ_CP009360.4	3777796	A	G	MODERATE	KV38_RS17475	WP_019732975.1	missense_variant	p.Tyr92His	Y92H	Rv2887	Rv2887	5.04e-13	73	QBC86302.1	B6K05_017410	1.02e-105	100	WP_009978373.1	MAV_RS18990	1.85e-106	100
[R].WWETMDKEAMVGADPINPLR.[L]	WP_019732985.1_S363G	WP_019732985.1	S363G	61328372	thiamine pyrophosphate-requiring protein		SRR13399195;SRR13827030;SRR13399105;SRR6045754;SRR1735642;SRR13399199;SRR13399182;SRR4941851;SRR6044824;SRR6045830;SRR5043011;SRR13399208;SRR5043009;SRR13399146;SRR6044973;SRR6046893;SRR6918276;SRR6046073;SRR13399187;SRR5950818;SRR6046715;SRR6045669;SRR6045306;SRR6046741;SRR5950819;SRR6046228;SRR1735647;SRR13399202;SRR13399126;SRR13399175;SRR1735620;SRR5043027;SRR6045766;SRR6918279;SRR6045903;SRR…	173	NZ_CP009360.4	3991030	A	G	MODERATE	KV38_RS18555	WP_019732985.1	missense_variant	p.Ser363Gly	S363G	Rv3003c	ilvB1	4.16e-46	90	QBC86465.1	B6K05_018330	0	100	WP_011725871.1	MAV_RS19625	0	100
[R].SPLDTIPGIEPDWAER.[A]	WP_019733022.1_T52A	WP_019733022.1	T52A	61324959	SDR family oxidoreductase		SRR13399195;SRR13827030;SRR13399105;SRR1735642;SRR13399199;SRR13399182;SRR4941851;SRR6044824;SRR5043011;SRR5043009;SRR13399146;SRR13827019;SRR6046893;SRR6918276;SRR6046073;SRR5950815;SRR13399187;SRR5950818;SRR6046715;SRR6045669;SRR6045306;SRR6046741;SRR5950819;SRR6046228;SRR1735647;SRR13399202;SRR13399126;SRR13399175;SRR1735620;SRR5043027;SRR6045766;SRR6918279;SRR6046195;SRR6045903;SRR6045194;SRR…	155	NZ_CP009360.4	305416	A	G	MODERATE	KV38_RS01490	WP_019733022.1	missense_variant	p.Thr52Ala	T52A	Rv3549c	Rv3549c	5.07e-42	94	QBC83547.1	B6K05_001690	0	100	WP_009974575.1	MAV_RS01705	0	100
[R].FAPGFHDVVVAAR.[A]	WP_019733039.1_R382H	WP_019733039.1	R382H	61328045	NAD(P)/FAD-dependent oxidoreductase		SRR13827030;SRR6045147;SRR1735642;SRR4941851;SRR5043009;SRR6046893;SRR1735697;SRR6046467;SRR6046715;SRR6045669;SRR6045306;SRR6046741;SRR6045488;SRR1735647;SRR1735620;SRR5043027;SRR6045766;SRR6045194;SRR6045140;SRR5043015;SRR1735683;SRR6046547;SRR6046904;SRR5043007;SRR6045055;SRR5052616;SRR5043003;SRR1735709;SRR6045606;SRR6045393;SRR6046768;SRR5043029;SRR5043013;SRR6046350;SRR6045922;SRR6046438;SR…	81	NZ_CP009360.4	3662134	G	A	MODERATE	KV38_RS16920	WP_019733039.1	missense_variant	p.Arg382His	R382H	Rv2997	Rv2997	0	99	QBC86198.1	B6K05_016845	0	100	WP_009978241.1	MAV_RS18435	0	100
[R].GVQLAVPEISYANPLPGRPAAIAYR.[D]	WP_019733039.1_V81A	WP_019733039.1	V81A	61328045	NAD(P)/FAD-dependent oxidoreductase		SRR13399195;SRR13827030;SRR6045147;SRR13399105;SRR1735642;SRR13399199;SRR13399182;SRR4941851;SRR5043011;SRR13399208;SRR5043009;SRR13399146;SRR13827019;SRR6046893;SRR6918276;SRR6046073;SRR1735697;SRR13399187;SRR5950818;SRR6046467;SRR6046715;SRR6045669;SRR6045306;SRR6046741;SRR6045488;SRR5950819;SRR6046228;SRR1735647;SRR13399202;SRR13399126;SRR13399175;SRR1735620;SRR5043027;SRR6045766;SRR6918279;SR…	174	NZ_CP009360.4	3661231	T	C	MODERATE	KV38_RS16920	WP_019733039.1	missense_variant	p.Val81Ala	V81A	Rv2997	Rv2997	0	99	QBC86198.1	B6K05_016845	0	100	WP_009978241.1	MAV_RS18435	0	100
[R].SANSRDQLLDELR.[H]	WP_019733061.1_P7S	WP_019733061.1	P7S	61327515	hypothetical protein		SRR13399195;SRR13827030;SRR13399105;SRR13399064;SRR1735642;SRR13399199;SRR13399182;SRR4941851;SRR5043011;SRR5043009;SRR13399146;SRR13827019;SRR6046893;SRR6918276;SRR6046073;SRR13399187;SRR5950818;SRR6046715;SRR6045669;SRR6045306;SRR6046741;SRR5950819;SRR6046228;SRR1735647;SRR13399202;SRR13399126;SRR13399175;SRR1735620;SRR5043027;SRR6918279;SRR6045903;SRR6045194;SRR13399168;SRR6045631;SRR6046167;S…	173	NZ_CP009360.4	3139114	G	A	MODERATE	KV38_RS14270	WP_019733061.1	missense_variant	p.Pro7Ser	P7S	Rv1473A	Rv1473A	1.99e-28	94	QBC85715.1	B6K05_014095	1.24e-41	100	WP_003877664.1	MAV_RS15785	2.61e-42	100
[R].VVVVGTTPDAAAGTHER.[I]	WP_019733092.1_M132T	WP_019733092.1	M132T	61329211	3-oxoacyl-ACP reductase		SRR13399195;SRR13827030;SRR6045147;SRR13399105;SRR6045754;SRR1735642;SRR13399199;SRR13399182;SRR4941851;SRR6044824;SRR6045830;SRR5043011;SRR5043009;SRR13399146;SRR6044973;SRR6046893;SRR6918276;SRR6046073;SRR1735697;SRR13399187;SRR5950818;SRR6046467;SRR6046715;SRR6045669;SRR6045306;SRR6046741;SRR6045488;SRR5950819;SRR1735647;SRR13399126;SRR13399175;SRR1735620;SRR5043027;SRR6045766;SRR6046074;SRR69…	179	NZ_CP009360.4	4850797	T	C	MODERATE	KV38_RS22750	WP_019733092.1	missense_variant	p.Met132Thr	M132T	Rv0242c	fabG4	0	100	QBC87210.1	B6K05_022490	0	100	WP_011726329.1	MAV_RS23625	0	100
[R].VVVVGTTPDAAAGTHERIAQR.[A]	WP_019733092.1_M132T	WP_019733092.1	M132T	61329211	3-oxoacyl-ACP reductase		SRR13399195;SRR13827030;SRR6045147;SRR13399105;SRR6045754;SRR1735642;SRR13399199;SRR13399182;SRR4941851;SRR6044824;SRR6045830;SRR5043011;SRR5043009;SRR13399146;SRR6044973;SRR6046893;SRR6918276;SRR6046073;SRR1735697;SRR13399187;SRR5950818;SRR6046467;SRR6046715;SRR6045669;SRR6045306;SRR6046741;SRR6045488;SRR5950819;SRR1735647;SRR13399126;SRR13399175;SRR1735620;SRR5043027;SRR6045766;SRR6046074;SRR69…	179	NZ_CP009360.4	4850797	T	C	MODERATE	KV38_RS22750	WP_019733092.1	missense_variant	p.Met132Thr	M132T	Rv0242c	fabG4	0	100	QBC87210.1	B6K05_022490	0	100	WP_011726329.1	MAV_RS23625	0	100
[R].TVEYFRNQHN.[-]	WP_019733127.1_R311Q	WP_019733127.1	R311Q	61325112	GDP-mannose 4,6-dehydratase		SRR13827030;SRR13399105;SRR1735642;SRR13399199;SRR13399182;SRR4941851;SRR6044824;SRR5043011;SRR13399208;SRR5043009;SRR13399146;SRR6046893;SRR6918276;SRR6046073;SRR13399187;SRR5950818;SRR6046715;SRR6045669;SRR6045306;SRR6046741;SRR5950819;SRR6046228;SRR1735647;SRR13399126;SRR13399175;SRR1735620;SRR5043027;SRR6045766;SRR13399110;SRR6918279;SRR6046195;SRR6045903;SRR6045194;SRR13399168;SRR6045631;SRR…	164	NZ_CP009360.4	453396	G	A	MODERATE	KV38_RS02255	WP_019733127.1	missense_variant	p.Arg311Gln	R311Q	Rv3634c	galE1	0	100	QBC83660.1	B6K05_002370	0	100	WP_011723619.1	MAV_RS02515	0	100
[R].NMDAFYDAFDGADEGALFLEPDRR.[V]	WP_019733154.1_E643D	WP_019733154.1	E643D	61329269	M13 family metallopeptidase		SRR13399195;SRR13827030;SRR13399105;SRR1735642;SRR13399199;SRR4941851;SRR6045830;SRR5043011;SRR13399208;SRR5043009;SRR13827019;SRR6044973;SRR6046893;SRR6918276;SRR6046073;SRR13399187;SRR5950818;SRR6046715;SRR6045669;SRR6046741;SRR5950819;SRR6046228;SRR1735647;SRR1735620;SRR5043027;SRR6045766;SRR6046074;SRR13399110;SRR6918279;SRR6045903;SRR6045194;SRR13399168;SRR6045631;SRR6046337;SRR6046167;SRR60…	144	NZ_CP009360.4	4925895	G	C	MODERATE	KV38_RS23040	WP_019733154.1	missense_variant	p.Glu643Asp	E643D	Rv0198c	zmp1	0	99	QBC87264.1	B6K05_022785	0	100	WP_011726364.1	MAV_RS23910	0	100
[R].AFSAGGDFGYLKELSADADLR.[A]	WP_019733320.1_E80D	WP_019733320.1	E80D	61325390	enoyl-CoA hydratase/isomerase family protein		SRR13827030;SRR6045147;SRR13399105;SRR13399199;SRR4941851;SRR13399208;SRR5043009;SRR13827019;SRR6046073;SRR1735697;SRR5950815;SRR13399187;SRR5950818;SRR6046467;SRR6045306;SRR6045488;SRR5950819;SRR6046228;SRR13399202;SRR13399126;SRR5043027;SRR6045766;SRR6046195;SRR13399168;SRR6044903;SRR6045408;SRR1735636;SRR13399197;SRR5043015;SRR13399206;SRR6046547;SRR6046904;SRR13399234;SRR6046623;SRR6046191;SR…	124	NZ_CP009360.4	717943	A	C	MODERATE	KV38_RS03645	WP_019733320.1	missense_variant	p.Glu80Asp	E80D	Rv2679	echA15	4e-35	96	QBC83935.1	B6K05_003980	0	100	WP_011723815.1	MAV_RS04145	0	100
[R].AVELGLANHVADDPVAEAIAcAQK.[I]	WP_019733320.1_K198Q	WP_019733320.1	K198Q	61325390	enoyl-CoA hydratase/isomerase family protein		SRR13827030;SRR13399168;SRR6045631;SRR13399234;SRR13399223;SRR13399190;SRR6045606;SRR13399055;SRR13399204;SRR5052632;SRR13399201;SRR6918277;SRR13399179;SRR6045788;SRR13399205;SRR5052626;SRR13399157;SRR6918278;SRR13399193;SRR6046477;SRR6918271;SRR13399212;SRR6045082;SRR901356	24	NZ_CP009360.4	718295	A	C	MODERATE	KV38_RS03645	WP_019733320.1	missense_variant	p.Lys198Gln	K198Q	Rv2679	echA15	1.18e-35	96	QBC83935.1	B6K05_003980	0	100	WP_011723815.1	MAV_RS04145	0	100
[R].LTAEQQQMR.[D]	WP_019733321.1_L12M	WP_019733321.1	L12M	61325387	acyl-CoA dehydrogenase		SRR13399195;SRR13827030;SRR1735642;SRR13399182;SRR6044824;SRR13399208;SRR13399146;SRR6046893;SRR6918276;SRR6046715;SRR6045669;SRR6046741;SRR1735647;SRR13399175;SRR1735620;SRR6918279;SRR6046195;SRR6045903;SRR6045194;SRR13399168;SRR6045140;SRR6045408;SRR1735683;SRR13399174;SRR13399068;SRR13399209;SRR13399234;SRR6046191;SRR13399223;SRR6045239;SRR13399190;SRR1735709;SRR1735625;SRR13399055;SRR1735597;…	80	NZ_CP009360.4	715584	T	A	MODERATE	KV38_RS03630	WP_019733321.1	missense_variant	p.Leu12Met	L12M	Rv1933c	fadE18	5.04e-16	96	QBC83933.1	B6K05_003970	0	100	WP_011723813.1	MAV_RS04135	0	100
[R].AREILADVPTPDNAVLLAVSPDQK.[V]	WP_019733394.1_E85D	WP_019733394.1	E85D	61326213	DUF5130 domain-containing protein		SRR13399195;SRR13827030;SRR6045147;SRR13399105;SRR6045754;SRR1735642;SRR13399199;SRR13399182;SRR4941851;SRR6044824;SRR6045830;SRR5043009;SRR13399146;SRR13827019;SRR6044973;SRR6046893;SRR6918276;SRR6046073;SRR1735697;SRR13399187;SRR5950818;SRR6046467;SRR6046715;SRR6045669;SRR6045306;SRR6046741;SRR6045488;SRR5950819;SRR6046228;SRR1735647;SRR13399202;SRR13399126;SRR13399175;SRR1735620;SRR5043027;SRR…	186	NZ_CP009360.4	1604451	G	C	MODERATE	KV38_RS07760	WP_019733394.1	missense_variant	p.Glu85Asp	E85D	Rv2468c	Rv2468c	9.28e-89	99	QBC84640.1	B6K05_007985	3.79e-108	100	WP_003875841.1	MAV_RS08155	1.04e-108	100
[R].EILADVPTPDNAVLLAVSPDQK.[V]	WP_019733394.1_E85D	WP_019733394.1	E85D	61326213	DUF5130 domain-containing protein		SRR13399195;SRR13827030;SRR6045147;SRR13399105;SRR6045754;SRR1735642;SRR13399199;SRR13399182;SRR4941851;SRR6044824;SRR6045830;SRR5043009;SRR13399146;SRR13827019;SRR6044973;SRR6046893;SRR6918276;SRR6046073;SRR1735697;SRR13399187;SRR5950818;SRR6046467;SRR6046715;SRR6045669;SRR6045306;SRR6046741;SRR6045488;SRR5950819;SRR6046228;SRR1735647;SRR13399202;SRR13399126;SRR13399175;SRR1735620;SRR5043027;SRR…	186	NZ_CP009360.4	1604451	G	C	MODERATE	KV38_RS07760	WP_019733394.1	missense_variant	p.Glu85Asp	E85D	Rv2468c	Rv2468c	9.28e-89	99	QBC84640.1	B6K05_007985	3.79e-108	100	WP_003875841.1	MAV_RS08155	1.04e-108	100
[R].RIDILAEYERTHQAPPVPGAVG.[-]	WP_019733395.1_S157A	WP_019733395.1	S157A	61326216	ribose-5-phosphate isomerase		SRR13399195;SRR13827030;SRR6045147;SRR13399105;SRR6045754;SRR1735642;SRR13399199;SRR13399182;SRR4941851;SRR6044824;SRR6045830;SRR5043011;SRR5043009;SRR13399146;SRR13827019;SRR6044973;SRR6046893;SRR6918276;SRR6046073;SRR1735697;SRR13399187;SRR5950818;SRR6046467;SRR6046715;SRR6045669;SRR6045306;SRR6046741;SRR6045488;SRR5950819;SRR6046228;SRR1735647;SRR13399202;SRR13399126;SRR13399175;SRR1735620;SRR…	176	NZ_CP009360.4	1608507	T	G	MODERATE	KV38_RS07775	WP_019733395.1	missense_variant	p.Ser157Ala	S157A	Rv2465c	rpiB	4.26e-107	99	QBC84643.1	B6K05_008000	2.02e-118	100	WP_003875844.1	MAV_RS08170	2.26e-118	100
[R].THQAPPVPGAVG.[-]	WP_019733395.1_S157A	WP_019733395.1	S157A	61326216	ribose-5-phosphate isomerase		SRR13399195;SRR13827030;SRR6045147;SRR13399105;SRR6045754;SRR1735642;SRR13399199;SRR13399182;SRR4941851;SRR6044824;SRR6045830;SRR5043011;SRR5043009;SRR13399146;SRR13827019;SRR6044973;SRR6046893;SRR6918276;SRR6046073;SRR1735697;SRR13399187;SRR5950818;SRR6046467;SRR6046715;SRR6045669;SRR6045306;SRR6046741;SRR6045488;SRR5950819;SRR6046228;SRR1735647;SRR13399202;SRR13399126;SRR13399175;SRR1735620;SRR…	176	NZ_CP009360.4	1608507	T	G	MODERATE	KV38_RS07775	WP_019733395.1	missense_variant	p.Ser157Ala	S157A	Rv2465c	rpiB	4.26e-107	99	QBC84643.1	B6K05_008000	2.02e-118	100	WP_003875844.1	MAV_RS08170	2.26e-118	100
[R].YGFTIAPELVR.[T]	WP_019733413.1_A386T	WP_019733413.1	A386T	61324852	MBL fold metallo-hydrolase		SRR13827030;SRR13399064;SRR1735642;SRR4941851;SRR6045830;SRR5043011;SRR13399208;SRR5043009;SRR6044973;SRR1735647;SRR1735620;SRR5043027;SRR6046074;SRR6045903;SRR13399168;SRR6046337;SRR6045084;SRR6046328;SRR5043015;SRR1735683;SRR6044796;SRR13399234;SRR13399223;SRR5950799;SRR5043007;SRR5950810;SRR6045055;SRR5052616;SRR5043003;SRR13399190;SRR6045606;SRR5043029;SRR5043013;SRR13399055;SRR6045922;SRR133…	74	NZ_CP009360.4	189406	C	T	MODERATE	KV38_RS00955	WP_019733413.1	missense_variant	p.Ala386Thr	A386T	Rv3818	Rv3818	0	99	QBC83455.1	B6K05_001140	0	100	WP_011723398.1	MAV_RS00965	0	100
[R].RLAQIRESMRPQQD.[-]	WP_019733443.1_P74R	WP_019733443.1	P74R	61327345	hypothetical protein		SRR13399195;SRR13827030;SRR13399105;SRR13399064;SRR13399115;SRR1735642;SRR13399199;SRR13399182;SRR4941851;SRR6044824;SRR6045830;SRR5043011;SRR13399208;SRR5043009;SRR13399146;SRR13827019;SRR6044973;SRR6046893;SRR13399123;SRR6918276;SRR6046073;SRR5950815;SRR13399187;SRR5950818;SRR6046715;SRR6045669;SRR6045306;SRR6046741;SRR5950819;SRR6046228;SRR1735647;SRR13399126;SRR13399175;SRR1735620;SRR5043027;…	202	NZ_CP009360.4	2904666	C	G	MODERATE	KV38_RS13420	WP_019733443.1	missense_variant	p.Pro74Arg	P74R	Rv1638A	Rv1638A	2.57e-28	95	QBC85574.1	B6K05_013285	1e-49	100	WP_011725277.1	MAV_RS14960	9.5e-42	100
[R].LAQIRESMRPQQD.[-]	WP_019733443.1_P74R	WP_019733443.1	P74R	61327345	hypothetical protein		SRR13399195;SRR13827030;SRR13399105;SRR13399064;SRR13399115;SRR1735642;SRR13399199;SRR13399182;SRR4941851;SRR6044824;SRR6045830;SRR5043011;SRR13399208;SRR5043009;SRR13399146;SRR13827019;SRR6044973;SRR6046893;SRR13399123;SRR6918276;SRR6046073;SRR5950815;SRR13399187;SRR5950818;SRR6046715;SRR6045669;SRR6045306;SRR6046741;SRR5950819;SRR6046228;SRR1735647;SRR13399126;SRR13399175;SRR1735620;SRR5043027;…	202	NZ_CP009360.4	2904666	C	G	MODERATE	KV38_RS13420	WP_019733443.1	missense_variant	p.Pro74Arg	P74R	Rv1638A	Rv1638A	2.57e-28	95	QBC85574.1	B6K05_013285	1e-49	100	WP_011725277.1	MAV_RS14960	9.5e-42	100
[R].GAGRPGTATARPSP.[-]	WP_019733460.1_R456G	WP_019733460.1	R456G	61328515	hypothetical protein		SRR13827030;SRR1735642;SRR6045830;SRR13399208;SRR6044973;SRR6046893;SRR6918276;SRR6046715;SRR6045669;SRR6045306;SRR6046741;SRR1735647;SRR1735620;SRR6045766;SRR6046074;SRR6918279;SRR6045903;SRR6045194;SRR13399168;SRR6045140;SRR6045084;SRR6046328;SRR1735683;SRR6046547;SRR13399234;SRR13399223;SRR5950799;SRR5950810;SRR6045055;SRR6045239;SRR13399190;SRR1735709;SRR6045606;SRR6046768;SRR13399055;SRR6046…	87	NZ_CP009360.4	4141269	C	G	MODERATE	KV38_RS19270	WP_019733460.1	missense_variant	p.Arg456Gly	R456G	Rv3254	Rv3254	0	97	QBC86579.1	B6K05_018940	0	100	WP_011725949.1	MAV_RS20235	0	100
[R].LLQAAGLMAcHAYTWK.[Q]	WP_019733485.1_D328A	WP_019733485.1	D328A	61328534	CoA transferase		SRR13399195;SRR13827030;SRR6045754;SRR1735642;SRR13399182;SRR4941851;SRR6044824;SRR6045830;SRR13399208;SRR5043009;SRR13399146;SRR6044973;SRR6046893;SRR6918276;SRR6046715;SRR6045669;SRR6046741;SRR1735647;SRR13399175;SRR1735620;SRR5043027;SRR6046074;SRR6918279;SRR6045903;SRR6045194;SRR13399168;SRR6045631;SRR6046337;SRR6046167;SRR6045140;SRR6045084;SRR6046328;SRR5043015;SRR1735683;SRR13399174;SRR604…	124	NZ_CP009360.4	4161341	A	C	MODERATE	KV38_RS19365	WP_019733485.1	missense_variant	p.Asp328Ala	D328A	Rv3272	Rv3272	0	98	QBC86593.1	B6K05_019040	0	100	WP_011725962.1	MAV_RS20330	0	100
[R].STHWPDSFAPSPSAETVVGPSPAR.[A]	WP_019733486.1_E312D	WP_019733486.1	E312D	61328535	serine/threonine-protein kinase PknD		SRR13827030;SRR1735642;SRR13399182;SRR6044824;SRR6045830;SRR13399208;SRR13399146;SRR6044973;SRR6046893;SRR6918276;SRR6046715;SRR6045669;SRR6046741;SRR1735647;SRR13399175;SRR1735620;SRR6046074;SRR6918279;SRR6045194;SRR13399168;SRR6045631;SRR6046337;SRR6045140;SRR6045084;SRR6046328;SRR1735683;SRR13399174;SRR13399068;SRR13399209;SRR13399234;SRR13399223;SRR6045055;SRR13399190;SRR1735709;SRR6045606;SR…	78	NZ_CP009360.4	4162618	C	G	MODERATE	KV38_RS19370	WP_019733486.1	missense_variant	p.Glu312Asp	E312D	Rv0931c	pknD	0	99	QBC86594.1	B6K05_019045	0	100	WP_011725963.1	MAV_RS20335	0	100
[K].TAPPLSQLRPGGFPPALDR.[V]	WP_019733486.1_A243G	WP_019733486.1	A243G	61328535	serine/threonine-protein kinase PknD		SRR13399195;SRR13827030;SRR6045754;SRR1735642;SRR13399182;SRR4941851;SRR6044824;SRR6045830;SRR13399208;SRR5043009;SRR13399146;SRR6044973;SRR6046893;SRR6918276;SRR6046715;SRR6045669;SRR6046741;SRR1735647;SRR13399175;SRR1735620;SRR5043027;SRR6918279;SRR6045903;SRR6045194;SRR13399168;SRR6045631;SRR6046167;SRR6045140;SRR6045084;SRR6046328;SRR5043015;SRR1735683;SRR13399174;SRR6046547;SRR13399068;SRR13…	119	NZ_CP009360.4	4162826	G	C	MODERATE	KV38_RS19370	WP_019733486.1	missense_variant	p.Ala243Gly	A243G	Rv0931c	pknD	0	99	QBC86594.1	B6K05_019045	0	100	WP_011725963.1	MAV_RS20335	0	100
[R].STHWPDSFAPSPSAETVVGPSPARAGAPSSGLIR.[A]	WP_019733486.1_E312D	WP_019733486.1	E312D	61328535	serine/threonine-protein kinase PknD		SRR13827030;SRR1735642;SRR13399182;SRR6044824;SRR6045830;SRR13399208;SRR13399146;SRR6044973;SRR6046893;SRR6918276;SRR6046715;SRR6045669;SRR6046741;SRR1735647;SRR13399175;SRR1735620;SRR6046074;SRR6918279;SRR6045194;SRR13399168;SRR6045631;SRR6046337;SRR6045140;SRR6045084;SRR6046328;SRR1735683;SRR13399174;SRR13399068;SRR13399209;SRR13399234;SRR13399223;SRR6045055;SRR13399190;SRR1735709;SRR6045606;SR…	78	NZ_CP009360.4	4162618	C	G	MODERATE	KV38_RS19370	WP_019733486.1	missense_variant	p.Glu312Asp	E312D	Rv0931c	pknD	0	99	QBC86594.1	B6K05_019045	0	100	WP_011725963.1	MAV_RS20335	0	100
[K].TAPPLSQLRPGGFPPALDRVIAK.[G]	WP_019733486.1_A243G	WP_019733486.1	A243G	61328535	serine/threonine-protein kinase PknD		SRR13399195;SRR13827030;SRR6045754;SRR1735642;SRR13399182;SRR4941851;SRR6044824;SRR6045830;SRR13399208;SRR5043009;SRR13399146;SRR6044973;SRR6046893;SRR6918276;SRR6046715;SRR6045669;SRR6046741;SRR1735647;SRR13399175;SRR1735620;SRR5043027;SRR6918279;SRR6045903;SRR6045194;SRR13399168;SRR6045631;SRR6046167;SRR6045140;SRR6045084;SRR6046328;SRR5043015;SRR1735683;SRR13399174;SRR6046547;SRR13399068;SRR13…	119	NZ_CP009360.4	4162826	G	C	MODERATE	KV38_RS19370	WP_019733486.1	missense_variant	p.Ala243Gly	A243G	Rv0931c	pknD	0	99	QBC86594.1	B6K05_019045	0	100	WP_011725963.1	MAV_RS20335	0	100
[R].YVTGVAIPVDAGHVAM.[-]	WP_019733718.1_V272A	WP_019733718.1	V272A	61328020	mycofactocin-coupled SDR family oxidoreductase		SRR13399195;SRR13827030;SRR13399105;SRR13399115;SRR1735642;SRR13399199;SRR13399182;SRR13399208;SRR13399146;SRR13827019;SRR6046893;SRR6918276;SRR6046073;SRR13399187;SRR5950818;SRR6046715;SRR6045669;SRR6045306;SRR6046741;SRR5950819;SRR6046228;SRR1735647;SRR13399202;SRR13399126;SRR13399175;SRR1735620;SRR6045766;SRR6918279;SRR6045903;SRR6045194;SRR6045631;SRR6044903;SRR6045140;SRR1735636;SRR13399197;…	146	NZ_CP009360.4	3636641	A	G	MODERATE	KV38_RS16795	WP_019733718.1	missense_variant	p.Val272Ala	V272A	Rv2750	Rv2750	1.06e-75	98	QBC86176.1	B6K05_016720	0	100	WP_011725697.1	MAV_RS18310	0	100
[R].VNSVHPSGVATPMILNDFVVNR.[M]	WP_019733718.1_G204S	WP_019733718.1	G204S	61328020	mycofactocin-coupled SDR family oxidoreductase		SRR13399195;SRR13827030;SRR13399105;SRR13399115;SRR1735642;SRR13399199;SRR13399182;SRR13399208;SRR13399146;SRR13827019;SRR6046893;SRR6918276;SRR6046073;SRR13399187;SRR5950818;SRR6046715;SRR6045669;SRR6045306;SRR6046741;SRR5950819;SRR6046228;SRR1735647;SRR13399202;SRR13399126;SRR13399175;SRR1735620;SRR6045766;SRR6918279;SRR6045903;SRR6045194;SRR6045631;SRR6044903;SRR6045140;SRR1735636;SRR13399197;…	146	NZ_CP009360.4	3636846	C	T	MODERATE	KV38_RS16795	WP_019733718.1	missense_variant	p.Gly204Ser	G204S	Rv2750	Rv2750	3.46e-76	98	QBC86176.1	B6K05_016720	0	100	WP_011725697.1	MAV_RS18310	0	100
[R].AAQMGGSTAVEKLDLADLSSVR.[A]	WP_019733719.1_L76V	WP_019733719.1	L76V	61328021	SDR family NAD(P)-dependent oxidoreductase		SRR13399195;SRR13827030;SRR13399105;SRR13399115;SRR1735642;SRR13399199;SRR13399182;SRR4941851;SRR5043011;SRR13399208;SRR5043009;SRR13399146;SRR13827019;SRR6046893;SRR6918276;SRR6046073;SRR13399187;SRR5950818;SRR6046715;SRR6045669;SRR6045306;SRR6046741;SRR5950819;SRR6046228;SRR1735647;SRR13399202;SRR13399126;SRR13399175;SRR1735620;SRR5043027;SRR6045766;SRR6918279;SRR6045903;SRR6045194;SRR13399168;…	178	NZ_CP009360.4	3638132	A	C	MODERATE	KV38_RS16800	WP_019733719.1	missense_variant	p.Leu76Val	L76V	Rv2263	Rv2263	7.51e-55	95	QBC86177.1	B6K05_016725	0	100	WP_011725698.1	MAV_RS18315	0	100
[R].VVKLDRLDTEVAHLPR.[V]	WP_019733721.1_P384A	WP_019733721.1	P384A	61328023	DUF1214 domain-containing protein		SRR13399195;SRR13827030;SRR13399105;SRR13399064;SRR13399115;SRR1735642;SRR13399199;SRR13399182;SRR4941851;SRR5043011;SRR13399208;SRR5043009;SRR13399146;SRR13827019;SRR6046893;SRR6918276;SRR6046073;SRR5950815;SRR13399187;SRR5950818;SRR6046715;SRR6045669;SRR6045306;SRR6046741;SRR5950819;SRR6046228;SRR1735647;SRR13399202;SRR13399194;SRR13399126;SRR13399175;SRR1735620;SRR5043027;SRR6045766;SRR1339911…	202	NZ_CP009360.4	3640157	C	G	MODERATE	KV38_RS16810	WP_019733721.1	missense_variant	p.Pro384Ala	P384A	Rv3531c	Rv3531c	2.89e-18	71	QBC86179.1	B6K05_016735	0	100	WP_023880986.1	MAV_RS18325	0	100
[R].LAHPVDGHRVPGSR.[W]	WP_019733721.1_R90H	WP_019733721.1	R90H	61328023	DUF1214 domain-containing protein		SRR13399195;SRR13827030;SRR13399115;SRR1735642;SRR13399182;SRR13399208;SRR13399146;SRR6046893;SRR6918276;SRR6046741;SRR1735647;SRR13399175;SRR1735620;SRR6918279;SRR6045903;SRR6045194;SRR13399168;SRR6045631;SRR6045140;SRR1735683;SRR13399174;SRR13399068;SRR13399209;SRR13399114;SRR13399234;SRR13399223;SRR5950799;SRR5950810;SRR13399190;SRR1735709;SRR13399052;SRR1735625;SRR13399055;SRR6046854;SRR17355…	79	NZ_CP009360.4	3639276	G	A	MODERATE	KV38_RS16810	WP_019733721.1	missense_variant	p.Arg90His	R90H	Rv3531c	Rv3531c	2.87e-18	71	QBC86179.1	B6K05_016735	0	100	WP_023880986.1	MAV_RS18325	0	100
[R].LGGPPATPPR.[T]	WP_019733721.1_A214P	WP_019733721.1	A214P	61328023	DUF1214 domain-containing protein		SRR13399195;SRR13827030;SRR13399115;SRR1735642;SRR13399182;SRR5043011;SRR13399208;SRR13399146;SRR6046893;SRR6918276;SRR6046741;SRR1735647;SRR13399175;SRR1735620;SRR6918279;SRR6045903;SRR6045194;SRR6045631;SRR6045140;SRR1735683;SRR13399174;SRR13399068;SRR13399209;SRR13399114;SRR1735709;SRR13399052;SRR1735625;SRR1735597;SRR13399204;SRR6046804;SRR6045980;SRR13399177;SRR6918280;SRR6918265;SRR5052632;…	67	NZ_CP009360.4	3639647	G	C	MODERATE	KV38_RS16810	WP_019733721.1	missense_variant	p.Ala214Pro	A214P	Rv3531c	Rv3531c	2.45e-18	71	QBC86179.1	B6K05_016735	0	100	WP_023880986.1	MAV_RS18325	0	100
[R].VIPISGEERYEIHGR.[V]	WP_019733721.1_W122R	WP_019733721.1	W122R	61328023	DUF1214 domain-containing protein		SRR13399195;SRR13827030;SRR13399105;SRR13399064;SRR13399115;SRR1735642;SRR13399199;SRR13399182;SRR4941851;SRR5043011;SRR13399208;SRR5043009;SRR13399146;SRR13827019;SRR6046893;SRR6918276;SRR6046073;SRR5950815;SRR13399187;SRR5950818;SRR6046715;SRR6045669;SRR6045306;SRR6046741;SRR5950819;SRR6046228;SRR1735647;SRR13399202;SRR13399194;SRR13399126;SRR13399175;SRR1735620;SRR5043027;SRR6045766;SRR1339911…	204	NZ_CP009360.4	3639371	T	C	MODERATE	KV38_RS16810	WP_019733721.1	missense_variant	p.Trp122Arg	W122R	Rv3531c	Rv3531c	2.36e-19	71	QBC86179.1	B6K05_016735	0	100	WP_023880986.1	MAV_RS18325	0	100
[K].KATGPTETGDQQG.[-]	WP_019733774.1_A54P	WP_019733774.1	A54P	61325562	antitoxin		SRR13399199	1	NZ_CP009360.4	893142	G	C	MODERATE	KV38_RS04505	WP_019733774.1	missense_variant	p.Ala54Pro	A54P	Rv0909	Rv0909	1.39e-21	90	QBC84082.1	B6K05_004795	5.84e-39	100	WP_003872881.1	MAV_RS04955	5.9e-39	100
[R].SLPGFDPNIAGSDALDFDPERAR.[R]	WP_019733790.1_D363E	WP_019733790.1	D363E	61325090	ABC transporter substrate-binding protein		SRR13399195;SRR13827030;SRR13399105;SRR13399064;SRR6045754;SRR1735642;SRR13399199;SRR13399182;SRR4941851;SRR6044824;SRR6045830;SRR5043011;SRR13399208;SRR5043009;SRR13399146;SRR13827019;SRR6044973;SRR6046893;SRR6918276;SRR6046073;SRR13399187;SRR5950818;SRR6046715;SRR6045669;SRR6045306;SRR6046741;SRR5950819;SRR6046228;SRR1735647;SRR13399202;SRR13399126;SRR13399175;SRR1735620;SRR5043027;SRR6045766;S…	190	NZ_CP009360.4	428737	C	G	MODERATE	KV38_RS02145	WP_019733790.1	missense_variant	p.Asp363Glu	D363E	Rv3666c	dppA	0	96	QBC83643.1	B6K05_002255	0	100	WP_009974703.1	MAV_RS02235	0	100
[R].SLPGFDPNIAGSDALDFDPERARR.[L]	WP_019733790.1_D363E	WP_019733790.1	D363E	61325090	ABC transporter substrate-binding protein		SRR13399195;SRR13827030;SRR13399105;SRR13399064;SRR6045754;SRR1735642;SRR13399199;SRR13399182;SRR4941851;SRR6044824;SRR6045830;SRR5043011;SRR13399208;SRR5043009;SRR13399146;SRR13827019;SRR6044973;SRR6046893;SRR6918276;SRR6046073;SRR13399187;SRR5950818;SRR6046715;SRR6045669;SRR6045306;SRR6046741;SRR5950819;SRR6046228;SRR1735647;SRR13399202;SRR13399126;SRR13399175;SRR1735620;SRR5043027;SRR6045766;S…	190	NZ_CP009360.4	428737	C	G	MODERATE	KV38_RS02145	WP_019733790.1	missense_variant	p.Asp363Glu	D363E	Rv3666c	dppA	0	96	QBC83643.1	B6K05_002255	0	100	WP_009974703.1	MAV_RS02235	0	100
[R].IGASGFNNKVTYHSGTPSISNSGGSNVVGRG.[-]	WP_019733802.1_D191G	WP_019733802.1	D191G	61329144	DUF3060 domain-containing protein		SRR13827030;SRR6045147;SRR13399105;SRR6045754;SRR1735642;SRR13399182;SRR6044824;SRR6045830;SRR5043011;SRR13399146;SRR13827019;SRR6044973;SRR6046893;SRR6918276;SRR1735697;SRR5950815;SRR13399187;SRR5950818;SRR6046467;SRR6046715;SRR6045669;SRR6045306;SRR6046741;SRR6045488;SRR5950819;SRR6046228;SRR1735647;SRR13399202;SRR13399126;SRR13399175;SRR1735620;SRR6045766;SRR6046074;SRR6918279;SRR6045903;SRR60…	161	NZ_CP009360.4	4776652	A	G	MODERATE	KV38_RS22415	WP_019733802.1	missense_variant	p.Asp191Gly	D191G	Rv0314c	Rv0314c	9.72e-58	100	QBC87150.1	B6K05_022145	2.33e-156	100	WP_011726285.1	MAV_RS23295	2.36e-156	100
[R].ALAGAHAGAASWPFA.[-]	WP_019733860.1_N299S	WP_019733860.1	N299S	61329194	5-oxoprolinase/urea amidolyase family protein		SRR13827030;SRR6045147;SRR13399105;SRR13399115;SRR1735642;SRR13399199;SRR13399182;SRR4941851;SRR6044824;SRR5043011;SRR5043009;SRR13399146;SRR13827019;SRR6046893;SRR13399123;SRR6918276;SRR6046073;SRR1735697;SRR5950815;SRR13399187;SRR5950818;SRR6046467;SRR6046715;SRR6045669;SRR6045306;SRR6046741;SRR6045488;SRR5950819;SRR6046228;SRR1735647;SRR13399202;SRR13399175;SRR1735620;SRR5043027;SRR6045766;SRR…	199	NZ_CP009360.4	4832489	A	G	MODERATE	KV38_RS22665	WP_019733860.1	missense_variant	p.Asn299Ser	N299S	Rv0263c	Rv0263c	0	99	QBC87196.1	B6K05_022405	0	100	WP_003874022.1	MAV_RS23545	0	100
[R].TSDPDIYAVGDIAAAEHPLLR.[T]	WP_019733904.1_T277A	WP_019733904.1	T277A	61326980	FAD-dependent oxidoreductase		SRR13399195;SRR13827030;SRR13399105;SRR6045754;SRR1735642;SRR13399199;SRR13399182;SRR4941851;SRR6044824;SRR6045830;SRR5043011;SRR13399208;SRR5043009;SRR13399146;SRR13827019;SRR6044973;SRR6046893;SRR13399123;SRR6918276;SRR6046073;SRR5950815;SRR13399187;SRR5950818;SRR6046715;SRR6045669;SRR6045306;SRR6046741;SRR5950819;SRR6046228;SRR1735647;SRR13399202;SRR13399126;SRR13399175;SRR1735620;SRR5043027;S…	185	NZ_CP009360.4	2448602	A	G	MODERATE	KV38_RS11595	WP_019733904.1	missense_variant	p.Thr277Ala	T277A	Rv1869c	Rv1869c	0	99	QBC85323.1	B6K05_011915	0	100	WP_011725092.1	MAV_RS13585	0	100
[R].LLcAScVLTTERPNDADSVGLAEFAR.[A]	WP_019733914.1_T95S	WP_019733914.1	T95S	61327641	putative zinc-binding metallopeptidase		SRR13399195;SRR13827030;SRR1735642;SRR13399182;SRR4941851;SRR6045830;SRR5043011;SRR5043009;SRR13399146;SRR6044973;SRR6046893;SRR6918276;SRR6046715;SRR6045669;SRR6045306;SRR6046741;SRR1735647;SRR13399175;SRR1735620;SRR5043027;SRR6046074;SRR6918279;SRR6045903;SRR6045194;SRR13399168;SRR6045631;SRR6045140;SRR6045084;SRR6046328;SRR5043015;SRR1735683;SRR13399174;SRR6046547;SRR13399068;SRR13399209;SRR13…	122	NZ_CP009360.4	3275594	T	A	MODERATE	KV38_RS14900	WP_019733914.1	missense_variant	p.Thr95Ser	T95S	Rv2568c	Rv2568c	0	99	QBC85831.1	B6K05_014745	0	100	WP_011725467.1	MAV_RS16445	0	100
[R].SMGHDDLYPFVLPAAVMEK.[M]	WP_019733914.1_L326M	WP_019733914.1	L326M	61327641	putative zinc-binding metallopeptidase		SRR13399195;SRR13827030;SRR1735642;SRR13399182;SRR6045830;SRR13399146;SRR6044973;SRR6046893;SRR6918276;SRR6046715;SRR6045669;SRR6045306;SRR6046741;SRR1735647;SRR13399175;SRR1735620;SRR6046074;SRR6918279;SRR6045903;SRR6045194;SRR6045631;SRR6045140;SRR6045084;SRR6046328;SRR1735683;SRR13399174;SRR6046547;SRR13399068;SRR13399209;SRR6045055;SRR6045239;SRR1735709;SRR6045606;SRR6046768;SRR1735625;SRR604…	86	NZ_CP009360.4	3274901	G	T	MODERATE	KV38_RS14900	WP_019733914.1	missense_variant	p.Leu326Met	L326M	Rv2568c	Rv2568c	0	99	QBC85831.1	B6K05_014745	0	100	WP_011725467.1	MAV_RS16445	0	100
[K].VLPGGTGLTcDLGPEHEPR.[I]	WP_019734088.1_I63T	WP_019734088.1	I63T	61328576	amidohydrolase		SRR13399195;SRR13827030;SRR6045147;SRR13399105;SRR1735642;SRR13399199;SRR13399182;SRR6044824;SRR6045830;SRR5043011;SRR13399208;SRR13399146;SRR6044973;SRR6046893;SRR13399123;SRR6918276;SRR6046073;SRR1735697;SRR5950818;SRR6046467;SRR6046715;SRR6045669;SRR6045306;SRR6046741;SRR6045488;SRR5950819;SRR6046228;SRR1735647;SRR13399202;SRR13399126;SRR13399175;SRR1735620;SRR6045766;SRR6918279;SRR6046195;SRR…	161	NZ_CP009360.4	4206040	A	G	MODERATE	KV38_RS19575	WP_019734088.1	missense_variant	p.Ile63Thr	I63T	Rv3305c	amiA1	0	99	QBC86632.1	B6K05_019250	0	100	WP_003874495.1	MAV_RS20535	0	100
[K].KATREDIDEVIAAHANAAR.[L]	WP_019734236.1_G143E	WP_019734236.1	G143E	61328616	NADH:flavin oxidoreductase		SRR13399195;SRR13827030;SRR6045147;SRR13399105;SRR1735642;SRR13399199;SRR13399182;SRR4941851;SRR6044824;SRR6045830;SRR5043009;SRR13399146;SRR13827019;SRR6044973;SRR6046893;SRR6918276;SRR6046073;SRR1735697;SRR5950815;SRR13399187;SRR5950818;SRR6046467;SRR6046715;SRR6045669;SRR6045306;SRR6046741;SRR6045488;SRR5950819;SRR6046228;SRR1735647;SRR13399202;SRR13399126;SRR13399175;SRR1735620;SRR5043027;SRR…	176	NZ_CP009360.4	4246373	G	A	MODERATE	KV38_RS19775	WP_019734236.1	missense_variant	p.Gly143Glu	G143E	Rv3359	Rv3359	0	97	QBC86669.1	B6K05_019455	0	100	WP_011726003.1	MAV_RS20740	0	100
[K].ATREDIDEVIAAHANAAR.[L]	WP_019734236.1_G143E	WP_019734236.1	G143E	61328616	NADH:flavin oxidoreductase		SRR13399195;SRR13827030;SRR6045147;SRR13399105;SRR1735642;SRR13399199;SRR13399182;SRR4941851;SRR6044824;SRR6045830;SRR5043009;SRR13399146;SRR13827019;SRR6044973;SRR6046893;SRR6918276;SRR6046073;SRR1735697;SRR5950815;SRR13399187;SRR5950818;SRR6046467;SRR6046715;SRR6045669;SRR6045306;SRR6046741;SRR6045488;SRR5950819;SRR6046228;SRR1735647;SRR13399202;SRR13399126;SRR13399175;SRR1735620;SRR5043027;SRR…	176	NZ_CP009360.4	4246373	G	A	MODERATE	KV38_RS19775	WP_019734236.1	missense_variant	p.Gly143Glu	G143E	Rv3359	Rv3359	0	97	QBC86669.1	B6K05_019455	0	100	WP_011726003.1	MAV_RS20740	0	100
[R].LAEELAAADAGRTHVMHR.[T]	WP_019734282.1_G69A	WP_019734282.1	G69A	61326767	polyprenol monophosphomannose synthase		SRR13399195;SRR13827030;SRR13399105;SRR1735642;SRR13399199;SRR13399182;SRR4941851;SRR6044824;SRR6045830;SRR5043011;SRR13399208;SRR5043009;SRR13399146;SRR13827019;SRR6044973;SRR6046893;SRR6918276;SRR6046073;SRR13399187;SRR5950818;SRR6046715;SRR6045669;SRR6045306;SRR6046741;SRR5950819;SRR6046228;SRR1735647;SRR13399202;SRR13399126;SRR13399175;SRR1735620;SRR5043027;SRR6045766;SRR6918279;SRR6045903;SR…	173	NZ_CP009360.4	2230701	G	C	MODERATE	KV38_RS10530	WP_019734282.1	missense_variant	p.Gly69Ala	G69A	Rv2051c	ppm1	3.14e-158	97	QBC85117.1	B6K05_010755	0	100	WP_011726151.1	MAV_RS22125	1.52e-17	81
[R].TWHPYQVPAFLAAGYR.[V]	WP_019734331.1_S38A	WP_019734331.1	S38A	61328890	alpha/beta hydrolase		SRR13399195;SRR13827030;SRR6045147;SRR1735642;SRR13399182;SRR4941851;SRR6044824;SRR5043011;SRR13399208;SRR5043009;SRR13399146;SRR6046893;SRR6918276;SRR1735697;SRR6046467;SRR6046715;SRR6045669;SRR6045306;SRR6046741;SRR6045488;SRR1735647;SRR13399194;SRR13399175;SRR1735620;SRR5043027;SRR6045766;SRR6046074;SRR6918279;SRR6046195;SRR6045903;SRR6045194;SRR13399168;SRR6045631;SRR6046337;SRR6045140;SRR504…	147	NZ_CP009360.4	4523039	A	C	MODERATE	KV38_RS21145	WP_019734331.1	missense_variant	p.Ser38Ala	S38A	Rv0554	bpoC	5.29e-160	98	QBC86910.1	B6K05_020800	0	100	WP_009979225.1	MAV_RS22045	0	100
[K].AVDVYHSLVDPMVDPDNPMVGRPIPTNDPR.[G]	WP_019734527.1_I316V	WP_019734527.1	I316V	61326545	alpha/beta hydrolase		SRR13827030;SRR13399105;SRR13399199;SRR4941851;SRR5043009;SRR13827019;SRR6046073;SRR5950818;SRR5950819;SRR6046228;SRR13399202;SRR13399126;SRR5043027;SRR6045766;SRR13399110;SRR6045631;SRR6044903;SRR1735636;SRR13399197;SRR6046823;SRR5043015;SRR13399206;SRR6045377;SRR6044796;SRR13399183;SRR6046623;SRR5950799;SRR6046687;SRR5043007;SRR5950810;SRR5052616;SRR5043003;SRR13399099;SRR5043029;SRR13399163;SR…	93	NZ_CP009360.4	1977171	A	G	MODERATE	KV38_RS09420	WP_019734527.1	missense_variant	p.Ile316Val	I316V	Rv2224c	caeA	0	100	QBC84936.1	B6K05_009685	0	100	WP_003878170.1	MAV_RS10700	0	100
[K].NMLcAAAGALPVVSR.[G]	WP_023860763.1_R12C	WP_023860763.1	R12C	61329212	dehydratase		SRR13827030;SRR13399168;SRR13399234;SRR13399223;SRR6045239;SRR13399190;SRR13399055;SRR13399204;SRR5052632;SRR13399201;SRR6918277;SRR13399179;SRR6045788;SRR13399205;SRR5052626;SRR13399157;SRR6918278;SRR13399193;SRR6046477;SRR5043028;SRR6918271;SRR13399212;SRR6045082;SRR6045852;SRR901356;SRR6046665;SRR6045607;SRR6045678	28	NZ_CP009360.4	4851800	C	T	MODERATE	KV38_RS22755	WP_023860763.1	missense_variant	p.Arg12Cys	R12C	Rv0241c	htdX	2.66e-160	100	QBC87934.1	B6K05_022495	0	100	WP_031348407.1	MAV_RS23630	0	100
[R].TSLSDQPKPPPQKQPK.[L]	WP_023860763.1_E156Q	WP_023860763.1	E156Q	61329212	dehydratase		SRR13399195;SRR13827030;SRR6045147;SRR13399105;SRR1735642;SRR13399199;SRR13399182;SRR4941851;SRR6044824;SRR5043009;SRR13399146;SRR6046893;SRR6918276;SRR6046073;SRR1735697;SRR13399187;SRR5950818;SRR6046467;SRR6046715;SRR6045669;SRR6045306;SRR6046741;SRR6045488;SRR5950819;SRR1735647;SRR13399126;SRR13399175;SRR1735620;SRR5043027;SRR6045766;SRR13399110;SRR6918279;SRR6046195;SRR6045903;SRR6045194;SRR1…	166	NZ_CP009360.4	4852232	G	C	MODERATE	KV38_RS22755	WP_023860763.1	missense_variant	p.Glu156Gln	E156Q	Rv0241c	htdX	6.46e-161	100	QBC87934.1	B6K05_022495	0	100	WP_031348407.1	MAV_RS23630	0	100
[R].NIAKGYPHLTGTVR.[A]	WP_023860763.1_T267A	WP_023860763.1	T267A	61329212	dehydratase		SRR13399195;SRR13827030;SRR13399105;SRR1735642;SRR13399199;SRR13399182;SRR4941851;SRR6044824;SRR5043009;SRR13399146;SRR6046893;SRR6918276;SRR6046073;SRR13399187;SRR5950818;SRR6046715;SRR6045669;SRR6045306;SRR6046741;SRR5950819;SRR1735647;SRR13399126;SRR13399175;SRR1735620;SRR5043027;SRR6045766;SRR13399110;SRR6918279;SRR6046195;SRR6045903;SRR6045194;SRR13399168;SRR6045631;SRR6045140;SRR13399197;SR…	154	NZ_CP009360.4	4852565	A	G	MODERATE	KV38_RS22755	WP_023860763.1	missense_variant	p.Thr267Ala	T267A	Rv0241c	htdX	4.76e-162	100	QBC87934.1	B6K05_022495	0	100	WP_031348407.1	MAV_RS23630	0	100
[R].RLGAHQAYTPQQAVEAR.[V]	WP_023860792.1_I250V	WP_023860792.1	I250V	61329314	alcohol dehydrogenase catalytic domain-containing protein		SRR13399195;SRR13827030;SRR13399105;SRR13399115;SRR6045754;SRR1735642;SRR13399199;SRR13399182;SRR4941851;SRR6044824;SRR6045830;SRR5043009;SRR13399146;SRR6044973;SRR6046893;SRR13399123;SRR6918276;SRR6046073;SRR5950815;SRR13399187;SRR5950818;SRR6046715;SRR6045669;SRR6045306;SRR6046741;SRR5950819;SRR6046228;SRR1735647;SRR13399194;SRR13399126;SRR13399175;SRR1735620;SRR5043027;SRR6045766;SRR6918279;SR…	181	NZ_CP009360.4	4973246	A	G	MODERATE	KV38_RS23265	WP_023860792.1	missense_variant	p.Ile250Val	I250V	Rv0162c	adhE1	0	100	QBC87305.1	B6K05_023015	0	99	WP_033721277.1	MAV_RS24130	0	99
[R].RLGAHQAYTPQQAIDAR.[V]	WP_023860792.1_E251D	WP_023860792.1	E251D	61329314	alcohol dehydrogenase catalytic domain-containing protein		SRR13399115;SRR5950815;SRR13399194;SRR6045766;SRR6045408;SRR6045956;SRR6045377;SRR13399114;SRR6045404;SRR13399184;SRR13399052;SRR1735648;SRR6045561;SRR6045653;SRR5950811;SRR1735682;SRR6045143;SRR13399054;SRR13399185;SRR13399053;SRR13399186;SRR5950807;SRR6045811;SRR13399051;SRR5950816;SRR13399173;SRR5950797;SRR13399066;SRR6045541;SRR6045193	30	NZ_CP009360.4	4973251	G	C	MODERATE	KV38_RS23265	WP_023860792.1	missense_variant	p.Glu251Asp	E251D	Rv0162c	adhE1	0	100	QBC87305.1	B6K05_023015	0	99	WP_033721277.1	MAV_RS24130	0	99
[R].ITVSPLGFVAEGR.[S]	WP_023860792.1_L296V	WP_023860792.1	L296V	61329314	alcohol dehydrogenase catalytic domain-containing protein		SRR13399195;SRR13827030;SRR6045147;SRR13399105;SRR6045754;SRR1735642;SRR13399199;SRR13399182;SRR4941851;SRR6044824;SRR6045830;SRR5043009;SRR13399146;SRR6044973;SRR6046893;SRR13399123;SRR6918276;SRR6046073;SRR1735697;SRR13399187;SRR5950818;SRR6046467;SRR6046715;SRR6045669;SRR6045306;SRR6046741;SRR6045488;SRR5950819;SRR6046228;SRR1735647;SRR13399175;SRR1735620;SRR5043027;SRR6045766;SRR6918279;SRR60…	174	NZ_CP009360.4	4973384	T	G	MODERATE	KV38_RS23265	WP_023860792.1	missense_variant	p.Leu296Val	L296V	Rv0162c	adhE1	0	100	QBC87305.1	B6K05_023015	0	99	WP_033721277.1	MAV_RS24130	0	99
[R].LGAHQAYTPQQAVEAR.[V]	WP_023860792.1_I250V	WP_023860792.1	I250V	61329314	alcohol dehydrogenase catalytic domain-containing protein		SRR13399195;SRR13827030;SRR13399105;SRR13399115;SRR6045754;SRR1735642;SRR13399199;SRR13399182;SRR4941851;SRR6044824;SRR6045830;SRR5043009;SRR13399146;SRR6044973;SRR6046893;SRR13399123;SRR6918276;SRR6046073;SRR5950815;SRR13399187;SRR5950818;SRR6046715;SRR6045669;SRR6045306;SRR6046741;SRR5950819;SRR6046228;SRR1735647;SRR13399194;SRR13399126;SRR13399175;SRR1735620;SRR5043027;SRR6045766;SRR6918279;SR…	181	NZ_CP009360.4	4973246	A	G	MODERATE	KV38_RS23265	WP_023860792.1	missense_variant	p.Ile250Val	I250V	Rv0162c	adhE1	0	100	QBC87305.1	B6K05_023015	0	99	WP_033721277.1	MAV_RS24130	0	99
[R].LGAHQAYTPQQAIDAR.[V]	WP_023860792.1_E251D	WP_023860792.1	E251D	61329314	alcohol dehydrogenase catalytic domain-containing protein		SRR13399115;SRR5950815;SRR13399194;SRR6045766;SRR6045408;SRR6045956;SRR6045377;SRR13399114;SRR6045404;SRR13399184;SRR13399052;SRR1735648;SRR6045561;SRR6045653;SRR5950811;SRR1735682;SRR6045143;SRR13399054;SRR13399185;SRR13399053;SRR13399186;SRR5950807;SRR6045811;SRR13399051;SRR5950816;SRR13399173;SRR5950797;SRR13399066;SRR6045541;SRR6045193	30	NZ_CP009360.4	4973251	G	C	MODERATE	KV38_RS23265	WP_023860792.1	missense_variant	p.Glu251Asp	E251D	Rv0162c	adhE1	0	100	QBC87305.1	B6K05_023015	0	99	WP_033721277.1	MAV_RS24130	0	99
[R].IVAPYRFEPTAIDDKTPEcLADGQVLLR.[F]	WP_023860794.1_T16A	WP_023860794.1	T16A	61329319	zinc-binding dehydrogenase		SRR13399195;SRR13827030;SRR6045147;SRR6045754;SRR1735642;SRR13399182;SRR4941851;SRR6044824;SRR6045830;SRR5043009;SRR13399146;SRR6044973;SRR6046893;SRR6918276;SRR1735697;SRR6046467;SRR6046715;SRR6045669;SRR6045306;SRR6046741;SRR6045488;SRR1735647;SRR13399126;SRR13399175;SRR1735620;SRR5043027;SRR6918279;SRR6045903;SRR6045194;SRR13399168;SRR6045631;SRR6046167;SRR6045140;SRR6045084;SRR6046328;SRR5043…	135	NZ_CP009360.4	4978444	T	C	MODERATE	KV38_RS23290	WP_023860794.1	missense_variant	p.Thr16Ala	T16A	Rv1895	Rv1895	2.54e-08	51	QBC87323.1	B6K05_023125	0	100	WP_009979754.1	MAV_RS24570	0	100
[R].GGGEPTVPALVNLVAAAGAPR.[L]	WP_023860853.1_W9G	WP_023860853.1	W9G	61329444	MarR family transcriptional regulator		SRR13399195;SRR13827030;SRR1735642;SRR13399182;SRR6044824;SRR6045830;SRR5043011;SRR13399208;SRR13399146;SRR6044973;SRR6046893;SRR6918276;SRR6046715;SRR6045669;SRR6046741;SRR1735647;SRR13399175;SRR1735620;SRR6045766;SRR6046074;SRR6918279;SRR6045194;SRR13399168;SRR6045631;SRR6046337;SRR6046167;SRR6045140;SRR6045084;SRR6046328;SRR1735683;SRR13399174;SRR13399068;SRR13399209;SRR6044796;SRR13399234;SRR…	95	NZ_CP009360.4	5104471	A	C	MODERATE	KV38_RS23915	WP_023860853.1	missense_variant	p.Trp9Gly	W9G	Rv2900c	fdhF	0.55	50	QBC87501.1	B6K05_024100	5e-101	100	WP_033722995.1	MAV_RS25180	2.76e-101	100
[R].ENPHILTLSPPVLLGK.[E]	WP_023860969.1_A139E	WP_023860969.1	A139E	61328471	NAD(P)-dependent oxidoreductase		SRR13399195;SRR13827030;SRR13399105;SRR6045754;SRR1735642;SRR13399199;SRR13399182;SRR4941851;SRR6044824;SRR6045830;SRR5043011;SRR5043009;SRR13399146;SRR6044973;SRR6046893;SRR13399123;SRR6918276;SRR6046073;SRR5950815;SRR5950818;SRR6046715;SRR6045669;SRR6045306;SRR6046741;SRR5950819;SRR6046228;SRR1735647;SRR13399126;SRR13399175;SRR1735620;SRR5043027;SRR6045766;SRR6046074;SRR13399110;SRR6918279;SRR6…	184	NZ_CP009360.4	4095324	C	A	MODERATE	KV38_RS19050	WP_023860969.1	missense_variant	p.Ala139Glu	A139E	Rv3224	Rv3224	0	99	QBC86537.1	B6K05_018720	0	100	WP_011725923.1	MAV_RS20020	0	100
[R].RMSLTGDYLSAADALR.[A]	WP_023861116.1_T161A	WP_023861116.1	T161A	61327880	enoyl-CoA hydratase		SRR13399195;SRR13827030;SRR6045147;SRR13399105;SRR6045754;SRR1735642;SRR13399199;SRR13399182;SRR4941851;SRR6044824;SRR6045830;SRR5043011;SRR13399208;SRR5043009;SRR13399146;SRR13827019;SRR6044973;SRR6046893;SRR13399123;SRR6918276;SRR6046073;SRR1735697;SRR13399187;SRR5950818;SRR6046467;SRR6046715;SRR6045669;SRR6045306;SRR6046741;SRR6045488;SRR5950819;SRR6046228;SRR1735647;SRR13399202;SRR13399126;SR…	211	NZ_CP009360.4	3493919	A	G	MODERATE	KV38_RS16095	WP_023861116.1	missense_variant	p.Thr161Ala	T161A	Rv2831	echA16	1.79e-151	100	QBC86063.1	B6K05_016040	1.73e-180	100	WP_009978049.1	MAV_RS17670	1.77e-180	100
[R].MSLTGDYLSAADALR.[A]	WP_023861116.1_T161A	WP_023861116.1	T161A	61327880	enoyl-CoA hydratase		SRR13399195;SRR13827030;SRR6045147;SRR13399105;SRR6045754;SRR1735642;SRR13399199;SRR13399182;SRR4941851;SRR6044824;SRR6045830;SRR5043011;SRR13399208;SRR5043009;SRR13399146;SRR13827019;SRR6044973;SRR6046893;SRR13399123;SRR6918276;SRR6046073;SRR1735697;SRR13399187;SRR5950818;SRR6046467;SRR6046715;SRR6045669;SRR6045306;SRR6046741;SRR6045488;SRR5950819;SRR6046228;SRR1735647;SRR13399202;SRR13399126;SR…	211	NZ_CP009360.4	3493919	A	G	MODERATE	KV38_RS16095	WP_023861116.1	missense_variant	p.Thr161Ala	T161A	Rv2831	echA16	1.79e-151	100	QBC86063.1	B6K05_016040	1.73e-180	100	WP_009978049.1	MAV_RS17670	1.77e-180	100
[R].ALLTSYHRIDDAQTSAGLWQEAMAAR.[Q]	WP_023861116.1_A202T	WP_023861116.1	A202T	61327880	enoyl-CoA hydratase		SRR13399195;SRR13827030;SRR6045754;SRR1735642;SRR13399182;SRR4941851;SRR5043009;SRR13399146;SRR6046893;SRR6918276;SRR6046715;SRR6045669;SRR6045306;SRR6046741;SRR1735647;SRR13399175;SRR1735620;SRR5043027;SRR6045766;SRR6046074;SRR6918279;SRR6046195;SRR6045903;SRR6045194;SRR6045631;SRR6045140;SRR5043015;SRR1735683;SRR13399174;SRR6046547;SRR13399068;SRR13399209;SRR5043007;SRR5052616;SRR6045239;SRR504…	99	NZ_CP009360.4	3494042	G	A	MODERATE	KV38_RS16095	WP_023861116.1	missense_variant	p.Ala202Thr	A202T	Rv2831	echA16	1.42e-151	100	QBC86063.1	B6K05_016040	2.13e-179	100	WP_009978049.1	MAV_RS17670	0	100
[R].ALLTSYHR.[I]	WP_023861116.1_A202T	WP_023861116.1	A202T	61327880	enoyl-CoA hydratase		SRR13399195;SRR13827030;SRR6045754;SRR1735642;SRR13399182;SRR4941851;SRR5043009;SRR13399146;SRR6046893;SRR6918276;SRR6046715;SRR6045669;SRR6045306;SRR6046741;SRR1735647;SRR13399175;SRR1735620;SRR5043027;SRR6045766;SRR6046074;SRR6918279;SRR6046195;SRR6045903;SRR6045194;SRR6045631;SRR6045140;SRR5043015;SRR1735683;SRR13399174;SRR6046547;SRR13399068;SRR13399209;SRR5043007;SRR5052616;SRR6045239;SRR504…	99	NZ_CP009360.4	3494042	G	A	MODERATE	KV38_RS16095	WP_023861116.1	missense_variant	p.Ala202Thr	A202T	Rv2831	echA16	1.42e-151	100	QBC86063.1	B6K05_016040	2.13e-179	100	WP_009978049.1	MAV_RS17670	0	100
[R].VFADSDGNFGNPLGVVDAGRVEVAGR.[Q]	WP_023861143.1_D34G	WP_023861143.1	D34G	61327806	PhzF family phenazine biosynthesis protein		SRR13399195;SRR13827030;SRR6045147;SRR13399105;SRR1735642;SRR13399199;SRR13399182;SRR4941851;SRR6045830;SRR5043009;SRR13399146;SRR6044973;SRR6046893;SRR6918276;SRR6046073;SRR1735697;SRR13399187;SRR5950818;SRR6046467;SRR6046715;SRR6045669;SRR6046741;SRR6045488;SRR5950819;SRR6046228;SRR1735647;SRR13399202;SRR13399126;SRR13399175;SRR1735620;SRR5043027;SRR6046074;SRR6918279;SRR6045903;SRR6045194;SRR1…	164	NZ_CP009360.4	3420080	A	G	MODERATE	KV38_RS15725	WP_023861143.1	missense_variant	p.Asp34Gly	D34G	Rv2716	Rv2716	1.62e-120	100	QBC85994.1	B6K05_015645	1.43e-163	100	WP_011725566.1	MAV_RS17290	4.18e-151	100
[R].APSGPAPGAHRWDLITR.[S]	WP_023861277.1_S21P	WP_023861277.1	S21P	61325918	MFS transporter		SRR13399195;SRR13827030;SRR13399105;SRR13399064;SRR6045754;SRR1735642;SRR13399199;SRR13399182;SRR4941851;SRR6044824;SRR6045830;SRR5043011;SRR5043009;SRR13399146;SRR13827019;SRR6044973;SRR6046893;SRR6918276;SRR6046073;SRR5950815;SRR13399187;SRR5950818;SRR6046715;SRR6045669;SRR6045306;SRR6046741;SRR5950819;SRR6046228;SRR1735647;SRR13399202;SRR13399194;SRR13399126;SRR13399175;SRR1735620;SRR5043027;S…	216	NZ_CP009360.4	1280620	T	C	MODERATE	KV38_RS06285	WP_023861277.1	missense_variant	p.Ser21Pro	S21P	Rv1250	Rv1250	0	78	QBC84405.1	B6K05_006590	0	100	WP_033722433.1	MAV_RS06655	0	100
[R].RPQPTPAPPADVR.[R]	WP_023861277.1_A565T	WP_023861277.1	A565T	61325918	MFS transporter		SRR13399195;SRR13827030;SRR6045754;SRR1735642;SRR13399182;SRR4941851;SRR6044824;SRR6045830;SRR5043009;SRR13399146;SRR6044973;SRR6046893;SRR6918276;SRR6046715;SRR6045669;SRR6045306;SRR6046741;SRR1735647;SRR13399175;SRR1735620;SRR5043027;SRR6046074;SRR6918279;SRR6045903;SRR6045194;SRR6045631;SRR6046337;SRR6046167;SRR6045140;SRR6045084;SRR6046328;SRR5043015;SRR1735683;SRR13399174;SRR6046547;SRR13399…	120	NZ_CP009360.4	1282252	G	A	MODERATE	KV38_RS06285	WP_023861277.1	missense_variant	p.Ala565Thr	A565T	Rv1250	Rv1250	0	78	QBC84405.1	B6K05_006590	0	100	WP_033722433.1	MAV_RS06655	0	100
[R].GAIDFNRPGIPIVASLPSVHIADTYGR.[A]	WP_023861365.1_V167I	WP_023861365.1	V167I	61326262	SGNH/GDSL hydrolase family protein		SRR13399195;SRR13827030;SRR13399105;SRR6045754;SRR1735642;SRR13399199;SRR13399182;SRR4941851;SRR6044824;SRR5043009;SRR13399146;SRR13827019;SRR6046893;SRR6918276;SRR6046073;SRR13399187;SRR5950818;SRR6046715;SRR6045669;SRR6045306;SRR6046741;SRR5950819;SRR6046228;SRR1735647;SRR13399202;SRR13399126;SRR13399175;SRR1735620;SRR5043027;SRR6045766;SRR13399110;SRR6918279;SRR6045903;SRR6045194;SRR13399168;S…	183	NZ_CP009360.4	1657178	G	A	MODERATE	KV38_RS08005	WP_023861365.1	missense_variant	p.Val167Ile	V167I	Rv2418c	octT	9.55e-156	97	QBC84680.1	B6K05_008225	0	100	WP_009976005.1	MAV_RS08390	0	100
[R].LSGLTELTTVEAAPSPPAPR.[-]	WP_023861423.1_V90L	WP_023861423.1	V90L	61326435	STAS domain-containing protein		SRR13827030;SRR13399208;SRR6045306;SRR6045903;SRR13399168;SRR6045631;SRR6046547;SRR13399234;SRR13399223;SRR13399190;SRR6046768;SRR13399055;SRR6046350;SRR6046438;SRR13399204;SRR6045170;SRR6044901;SRR13399201;SRR6918277;SRR13399179;SRR6045792;SRR13399205;SRR5052626;SRR13399157;SRR6044849;SRR6918278;SRR13399193;SRR6046867;SRR6046477;SRR6045674;SRR5043028;SRR6918271;SRR13399212;SRR6046567;SRR6045082;…	38	NZ_CP009360.4	1869187	G	C	MODERATE	KV38_RS08870	WP_023861423.1	missense_variant	p.Val90Leu	V90L	Rv3687c	rsfB	0.001	59	QBC84834.1	B6K05_009100	2.95e-56	92	WP_011724602.1	MAV_RS10070	2.01e-73	100
[R].FAEMKQPGESRDQR.[L]	WP_023861471.1_C128R	WP_023861471.1	C128R	61326520	peroxiredoxin		SRR13399195;SRR13827030;SRR6045147;SRR13399105;SRR6045754;SRR1735642;SRR13399199;SRR13399182;SRR4941851;SRR6044824;SRR6045830;SRR5043011;SRR13399208;SRR5043009;SRR13399146;SRR13827019;SRR6044973;SRR6046893;SRR6918276;SRR6046073;SRR1735697;SRR13399187;SRR5950818;SRR6046467;SRR6046715;SRR6045669;SRR6045306;SRR6046741;SRR6045488;SRR5950819;SRR6046228;SRR1735647;SRR13399202;SRR13399126;SRR13399175;SR…	208	NZ_CP009360.4	1955744	T	C	MODERATE	KV38_RS09295	WP_023861471.1	missense_variant	p.Cys128Arg	C128R	Rv2238c	ahpE	1.53e-100	100	QBC84915.1	B6K05_009560	2.12e-112	100	WP_009976451.1	MAV_RS10495	1.38e-113	100
[R].FAEMKQPGESR.[D]	WP_023861471.1_C128R	WP_023861471.1	C128R	61326520	peroxiredoxin		SRR13399195;SRR13827030;SRR6045147;SRR13399105;SRR6045754;SRR1735642;SRR13399199;SRR13399182;SRR4941851;SRR6044824;SRR6045830;SRR5043011;SRR13399208;SRR5043009;SRR13399146;SRR13827019;SRR6044973;SRR6046893;SRR6918276;SRR6046073;SRR1735697;SRR13399187;SRR5950818;SRR6046467;SRR6046715;SRR6045669;SRR6045306;SRR6046741;SRR6045488;SRR5950819;SRR6046228;SRR1735647;SRR13399202;SRR13399126;SRR13399175;SR…	208	NZ_CP009360.4	1955744	T	C	MODERATE	KV38_RS09295	WP_023861471.1	missense_variant	p.Cys128Arg	C128R	Rv2238c	ahpE	1.53e-100	100	QBC84915.1	B6K05_009560	2.12e-112	100	WP_009976451.1	MAV_RS10495	1.38e-113	100
[R].GTFVVDRSGIIR.[F]	WP_023861471.1_C128R	WP_023861471.1	C128R	61326520	peroxiredoxin		SRR13399195;SRR13827030;SRR6045147;SRR13399105;SRR6045754;SRR1735642;SRR13399199;SRR13399182;SRR4941851;SRR6044824;SRR6045830;SRR5043011;SRR13399208;SRR5043009;SRR13399146;SRR13827019;SRR6044973;SRR6046893;SRR6918276;SRR6046073;SRR1735697;SRR13399187;SRR5950818;SRR6046467;SRR6046715;SRR6045669;SRR6045306;SRR6046741;SRR6045488;SRR5950819;SRR6046228;SRR1735647;SRR13399202;SRR13399126;SRR13399175;SR…	208	NZ_CP009360.4	1955744	T	C	MODERATE	KV38_RS09295	WP_023861471.1	missense_variant	p.Cys128Arg	C128R	Rv2238c	ahpE	1.53e-100	100	QBC84915.1	B6K05_009560	2.12e-112	100	WP_009976451.1	MAV_RS10495	1.38e-113	100
[R].VREAATAALAAYEALS.[-]	WP_023861515.1_A312T	WP_023861515.1	A312T	61326727	YafY family transcriptional regulator		SRR13399195;SRR13827030;SRR1735642;SRR13399182;SRR6044824;SRR6045830;SRR5043011;SRR13399208;SRR13399146;SRR6044973;SRR6046893;SRR6918276;SRR6046715;SRR6045669;SRR6045306;SRR6046741;SRR1735647;SRR13399175;SRR1735620;SRR6045766;SRR6918279;SRR6045903;SRR6045194;SRR6045631;SRR6046167;SRR6045140;SRR6045084;SRR6046328;SRR1735683;SRR13399174;SRR6046547;SRR13399068;SRR13399209;SRR6044796;SRR6045055;SRR60…	92	NZ_CP009360.4	2187948	G	A	MODERATE	KV38_RS10330	WP_023861515.1	missense_variant	p.Ala312Thr	A312T	Rv2095c	pafC	4.05e-162	97	QBC85085.1	B6K05_010540	0	100	WP_011724771.1	MAV_RS11485	0	100
[R].NSEAPGQPSAGREPR.[V]	WP_023861516.1_G231S	WP_023861516.1	G231S	61326730	RNA helicase		SRR13399195;SRR13827030;SRR13399105;SRR1735642;SRR13399199;SRR13399182;SRR4941851;SRR6044824;SRR6045830;SRR13399208;SRR5043009;SRR13399146;SRR13827019;SRR6044973;SRR6046893;SRR6918276;SRR6046073;SRR13399187;SRR5950818;SRR6046715;SRR6045669;SRR6045306;SRR6046741;SRR5950819;SRR6046228;SRR1735647;SRR13399202;SRR13399126;SRR13399175;SRR1735620;SRR5043027;SRR6045766;SRR13399110;SRR6918279;SRR6045903;S…	169	NZ_CP009360.4	2190055	G	A	MODERATE	KV38_RS10345	WP_023861516.1	missense_variant	p.Gly231Ser	G231S	Rv2092c	helY	0	99	QBC87736.1	B6K05_010555	0	100	-	-	-	-
[K].DLKLNLGSITR.[T]	WP_023861649.1_V24I	WP_023861649.1	V24I	61326971	alkyl hydroperoxide reductase		SRR13399195;SRR13827030;SRR6045754;SRR1735642;SRR13399182;SRR4941851;SRR6044824;SRR6045830;SRR5043009;SRR13399146;SRR6044973;SRR6046893;SRR6918276;SRR6046715;SRR6045669;SRR6045306;SRR6046741;SRR1735647;SRR13399175;SRR1735620;SRR5043027;SRR6045766;SRR6046074;SRR6918279;SRR6045903;SRR6045194;SRR6045631;SRR6045140;SRR6045084;SRR6046328;SRR5043015;SRR1735683;SRR13399174;SRR6046547;SRR13399068;SRR1339…	114	NZ_CP009360.4	2439520	G	A	MODERATE	KV38_RS11550	WP_023861649.1	missense_variant	p.Val24Ile	V24I	Rv2429	ahpD	6.43e-90	99	QBC85314.1	B6K05_011870	2.86e-131	100	WP_011725084.1	MAV_RS13540	1.01e-131	100
[K].LNLGSITR.[T]	WP_023861649.1_V24I	WP_023861649.1	V24I	61326971	alkyl hydroperoxide reductase		SRR13399195;SRR13827030;SRR6045754;SRR1735642;SRR13399182;SRR4941851;SRR6044824;SRR6045830;SRR5043009;SRR13399146;SRR6044973;SRR6046893;SRR6918276;SRR6046715;SRR6045669;SRR6045306;SRR6046741;SRR1735647;SRR13399175;SRR1735620;SRR5043027;SRR6045766;SRR6046074;SRR6918279;SRR6045903;SRR6045194;SRR6045631;SRR6045140;SRR6045084;SRR6046328;SRR5043015;SRR1735683;SRR13399174;SRR6046547;SRR13399068;SRR1339…	114	NZ_CP009360.4	2439520	G	A	MODERATE	KV38_RS11550	WP_023861649.1	missense_variant	p.Val24Ile	V24I	Rv2429	ahpD	6.43e-90	99	QBC85314.1	B6K05_011870	2.86e-131	100	WP_011725084.1	MAV_RS13540	1.01e-131	100
[R].GLPADTALATGPQAAVAAVIDPDSLPAAEQIGAGR.[L]	WP_023861905.1_L342S	WP_023861905.1	L342S	61325321	folate-binding protein YgfZ		SRR13827030;SRR6045147;SRR13399105;SRR6045754;SRR1735642;SRR13399199;SRR13399182;SRR4941851;SRR6044824;SRR5043011;SRR13399208;SRR5043009;SRR13399146;SRR13827019;SRR6046893;SRR6918276;SRR6046073;SRR1735697;SRR13399187;SRR5950818;SRR6046467;SRR6046715;SRR6045669;SRR6045306;SRR6046741;SRR6045488;SRR5950819;SRR6046228;SRR1735647;SRR13399126;SRR13399175;SRR1735620;SRR5043027;SRR6045766;SRR6918279;SRR6…	166	NZ_CP009360.4	656679	A	G	MODERATE	KV38_RS03300	WP_023861905.1	missense_variant	p.Leu342Ser	L342S	Rv0811c	Rv0811c	0	98	QBC83852.1	B6K05_003425	0	100	WP_011723733.1	MAV_RS03615	0	100
[R].HAVLAVAR.[W]	WP_023861906.1_Q21R	WP_023861906.1	Q21R	61325317	hypothetical protein		SRR13827030;SRR6045754;SRR1735642;SRR13399182;SRR6044824;SRR13399146;SRR6046893;SRR6918276;SRR6046715;SRR6045669;SRR6045306;SRR6046741;SRR1735647;SRR13399175;SRR1735620;SRR6045766;SRR6918279;SRR6045903;SRR6045194;SRR6045631;SRR6046167;SRR6045140;SRR1735683;SRR13399174;SRR6046547;SRR13399068;SRR13399209;SRR6045055;SRR6045239;SRR1735709;SRR6045606;SRR6046768;SRR6046350;SRR6046854;SRR6046438;SRR1735…	84	NZ_CP009360.4	653050	A	G	MODERATE	KV38_RS03280	WP_023861906.1	missense_variant	p.Gln21Arg	Q21R	Rv0807	Rv0807	2.03e-60	100	QBC83848.1	B6K05_003405	1.2e-89	100	WP_011723732.1	MAV_RS03595	1.22e-89	100
[R].WLRDESAPEPARDEVATAVR.[L]	WP_023861906.1_Q21R	WP_023861906.1	Q21R	61325317	hypothetical protein		SRR13827030;SRR6045754;SRR1735642;SRR13399182;SRR6044824;SRR13399146;SRR6046893;SRR6918276;SRR6046715;SRR6045669;SRR6045306;SRR6046741;SRR1735647;SRR13399175;SRR1735620;SRR6045766;SRR6918279;SRR6045903;SRR6045194;SRR6045631;SRR6046167;SRR6045140;SRR1735683;SRR13399174;SRR6046547;SRR13399068;SRR13399209;SRR6045055;SRR6045239;SRR1735709;SRR6045606;SRR6046768;SRR6046350;SRR6046854;SRR6046438;SRR1735…	84	NZ_CP009360.4	653050	A	G	MODERATE	KV38_RS03280	WP_023861906.1	missense_variant	p.Gln21Arg	Q21R	Rv0807	Rv0807	2.03e-60	100	QBC83848.1	B6K05_003405	1.2e-89	100	WP_011723732.1	MAV_RS03595	1.22e-89	100
[R].LAYEGLAAGLGVPHKEKEA.[-]	WP_023861922.1_T288K	WP_023861922.1	T288K	61325285	NAD(P)-dependent oxidoreductase		SRR13827030;SRR13399105;SRR1735642;SRR13399199;SRR13399182;SRR4941851;SRR6044824;SRR6045830;SRR5043011;SRR5043009;SRR13399146;SRR6044973;SRR6046893;SRR6918276;SRR6046073;SRR13399187;SRR5950818;SRR6046715;SRR6045669;SRR6045306;SRR6046741;SRR5950819;SRR6046228;SRR1735647;SRR13399202;SRR13399126;SRR13399175;SRR1735620;SRR5043027;SRR6046074;SRR6918279;SRR6045903;SRR6045194;SRR6045631;SRR6046337;SRR60…	155	NZ_CP009360.4	622608	C	A	MODERATE	KV38_RS03120	WP_023861922.1	missense_variant	p.Thr288Lys	T288K	Rv0770	Rv0770	8.21e-124	97	QBC83818.1	B6K05_003245	0	100	WP_011723718.1	MAV_RS03440	0	100
[R].VDMVSFTGSTVTGR.[S]	WP_023861924.1_A240V	WP_023861924.1	A240V	61325283	aldehyde dehydrogenase		SRR13827030;SRR13399105;SRR1735642;SRR13399199;SRR13399182;SRR6044824;SRR6045830;SRR5043011;SRR13399146;SRR13827019;SRR6044973;SRR6046893;SRR6918276;SRR6046073;SRR13399187;SRR5950818;SRR6046715;SRR6045669;SRR6046741;SRR5950819;SRR6046228;SRR1735647;SRR13399126;SRR13399175;SRR1735620;SRR6045766;SRR6046074;SRR6918279;SRR6045903;SRR6045194;SRR6045631;SRR6046337;SRR6046167;SRR6044903;SRR6045140;SRR17…	127	NZ_CP009360.4	620218	C	T	MODERATE	KV38_RS03110	WP_023861924.1	missense_variant	p.Ala240Val	A240V	Rv0768	aldA	0	99	QBC83816.1	B6K05_003235	0	100	WP_011723717.1	MAV_RS03430	0	100
[R].AALLEAVGGPGPSIHVTPATTDLDTAR.[R]	WP_023861963.1_L163R	WP_023861963.1	L163R	61324966	ATP-dependent DNA ligase		SRR13399195;SRR13827030;SRR13399105;SRR1735642;SRR13399199;SRR13399182;SRR4941851;SRR6044824;SRR5043009;SRR13399146;SRR13827019;SRR6046893;SRR13399123;SRR6918276;SRR6046073;SRR13399187;SRR5950818;SRR6046715;SRR6045669;SRR6045306;SRR6046741;SRR5950819;SRR6046228;SRR1735647;SRR13399202;SRR13399126;SRR13399175;SRR1735620;SRR5043027;SRR6045766;SRR6918279;SRR6046195;SRR6045903;SRR6045194;SRR6045631;SR…	151	NZ_CP009360.4	311729	A	C	MODERATE	KV38_RS01525	WP_023861963.1	missense_variant	p.Leu163Arg	L163R	Rv3731	ligC	0	96	QBC83554.1	B6K05_001725	0	100	WP_033722265.1	MAV_RS01740	0	100
[R].RAALLEAVGGPGPSIHVTPATTDLDTARR.[W]	WP_023861963.1_L163R	WP_023861963.1	L163R	61324966	ATP-dependent DNA ligase		SRR13399195;SRR13827030;SRR13399105;SRR1735642;SRR13399199;SRR13399182;SRR4941851;SRR6044824;SRR5043009;SRR13399146;SRR13827019;SRR6046893;SRR13399123;SRR6918276;SRR6046073;SRR13399187;SRR5950818;SRR6046715;SRR6045669;SRR6045306;SRR6046741;SRR5950819;SRR6046228;SRR1735647;SRR13399202;SRR13399126;SRR13399175;SRR1735620;SRR5043027;SRR6045766;SRR6918279;SRR6046195;SRR6045903;SRR6045194;SRR6045631;SR…	151	NZ_CP009360.4	311729	A	C	MODERATE	KV38_RS01525	WP_023861963.1	missense_variant	p.Leu163Arg	L163R	Rv3731	ligC	0	96	QBC83554.1	B6K05_001725	0	100	WP_033722265.1	MAV_RS01740	0	100
[R].AALLEAVGGPGPSIHVTPATTDLDTARR.[W]	WP_023861963.1_L163R	WP_023861963.1	L163R	61324966	ATP-dependent DNA ligase		SRR13399195;SRR13827030;SRR13399105;SRR1735642;SRR13399199;SRR13399182;SRR4941851;SRR6044824;SRR5043009;SRR13399146;SRR13827019;SRR6046893;SRR13399123;SRR6918276;SRR6046073;SRR13399187;SRR5950818;SRR6046715;SRR6045669;SRR6045306;SRR6046741;SRR5950819;SRR6046228;SRR1735647;SRR13399202;SRR13399126;SRR13399175;SRR1735620;SRR5043027;SRR6045766;SRR6918279;SRR6046195;SRR6045903;SRR6045194;SRR6045631;SR…	151	NZ_CP009360.4	311729	A	C	MODERATE	KV38_RS01525	WP_023861963.1	missense_variant	p.Leu163Arg	L163R	Rv3731	ligC	0	96	QBC83554.1	B6K05_001725	0	100	WP_033722265.1	MAV_RS01740	0	100
[R].DARAPEPLAEYVLGLAHR.[V]	WP_023862028.1_V144A	WP_023862028.1	V144A	61324899	TIGR03086 family protein		SRR13827030;SRR1735642;SRR13399182;SRR4941851;SRR6044824;SRR5043009;SRR13399146;SRR6046893;SRR6918276;SRR6046715;SRR6045669;SRR6045306;SRR6046741;SRR1735647;SRR13399175;SRR1735620;SRR5043027;SRR6045766;SRR6046074;SRR6918279;SRR6045903;SRR6045194;SRR6045631;SRR6046337;SRR6045140;SRR6046823;SRR5043015;SRR1735683;SRR13399174;SRR6046547;SRR13399068;SRR13399209;SRR5950799;SRR5043007;SRR5950810;SRR5052…	110	NZ_CP009360.4	250824	T	C	MODERATE	KV38_RS01190	WP_023862028.1	missense_variant	p.Val144Ala	V144A	Rv3773c	Rv3773c	3.87e-78	98	QBC83497.1	B6K05_001375	5.18e-138	100	WP_011723422.1	MAV_RS01195	1.69e-140	100
[R].VMQQVLHPIAADDMPRPTPcAQFDVTR.[L]	WP_023862028.1_S43P	WP_023862028.1	S43P	61324899	TIGR03086 family protein		SRR6045754;SRR1735642;SRR13399182;SRR4941851;SRR6044824;SRR5043009;SRR13399146;SRR6046893;SRR6918276;SRR6046715;SRR6045669;SRR6045306;SRR6046741;SRR1735647;SRR13399175;SRR1735620;SRR5043027;SRR6045766;SRR6918279;SRR6045903;SRR6045194;SRR13399168;SRR6045140;SRR6046823;SRR5043015;SRR1735683;SRR13399174;SRR6046547;SRR13399068;SRR13399209;SRR13399234;SRR13399223;SRR5950799;SRR5043007;SRR5950810;SRR50…	110	NZ_CP009360.4	250520	T	C	MODERATE	KV38_RS01190	WP_023862028.1	missense_variant	p.Ser43Pro	S43P	Rv3773c	Rv3773c	3.11e-78	98	QBC83497.1	B6K05_001375	1.52e-137	100	WP_011723422.1	MAV_RS01195	1.27e-140	100
[R].ASAVAESLR.[Y]	WP_023862029.1_V233A	WP_023862029.1	V233A	61324898	crotonase/enoyl-CoA hydratase family protein		SRR13399105;SRR1735642;SRR13399199;SRR13399182;SRR4941851;SRR6044824;SRR5043009;SRR13399146;SRR13827019;SRR6046893;SRR6918276;SRR6046073;SRR13399187;SRR5950818;SRR6046715;SRR6045669;SRR6045306;SRR6046741;SRR5950819;SRR6046228;SRR1735647;SRR13399126;SRR13399175;SRR1735620;SRR5043027;SRR6045766;SRR6918279;SRR6046195;SRR6045903;SRR6045194;SRR13399168;SRR6044903;SRR6045140;SRR1735636;SRR13399197;SRR6…	154	NZ_CP009360.4	249682	A	G	MODERATE	KV38_RS01185	WP_023862029.1	missense_variant	p.Val233Ala	V233A	Rv3774	echA21	1.33e-160	100	QBC83496.1	B6K05_001370	0	100	WP_009974502.1	MAV_RS01190	0	100
[R].AVIAGADGVLINEHLARPAATTLLR.[V]	WP_023862030.1_V98L	WP_023862030.1	V98L	61324895	hypothetical protein		SRR6045147;SRR1735642;SRR13399182;SRR4941851;SRR6044824;SRR5043009;SRR13399146;SRR6046893;SRR6918276;SRR1735697;SRR6046467;SRR6046715;SRR6045669;SRR6045306;SRR6046741;SRR6045488;SRR1735647;SRR13399175;SRR1735620;SRR5043027;SRR6045766;SRR6918279;SRR6046195;SRR6045903;SRR6045194;SRR13399168;SRR6045140;SRR6046823;SRR5043015;SRR1735683;SRR13399174;SRR6046547;SRR13399068;SRR13399209;SRR6046904;SRR1339…	122	NZ_CP009360.4	247739	C	A	MODERATE	KV38_RS01170	WP_023862030.1	missense_variant	p.Val98Leu	V98L	Rv2629	Rv2629	2.25e-122	98	QBC83493.1	B6K05_001355	0	100	WP_011723421.1	MAV_RS01175	0	100
[R].AIDDAAQRFTAEIGR.[Q]	WP_023862030.1_T252A	WP_023862030.1	T252A	61324895	hypothetical protein		SRR1735642;SRR13399182;SRR4941851;SRR6044824;SRR5043009;SRR13399146;SRR6046893;SRR6918276;SRR6046715;SRR6045669;SRR6045306;SRR6046741;SRR1735647;SRR13399175;SRR1735620;SRR5043027;SRR6918279;SRR6045903;SRR6045194;SRR13399168;SRR6045140;SRR6046823;SRR5043015;SRR1735683;SRR13399174;SRR6046547;SRR13399068;SRR13399209;SRR13399234;SRR13399223;SRR5043007;SRR5052616;SRR6045239;SRR5043003;SRR13399190;SRR1…	105	NZ_CP009360.4	247277	T	C	MODERATE	KV38_RS01170	WP_023862030.1	missense_variant	p.Thr252Ala	T252A	Rv2629	Rv2629	1.77e-122	98	QBC83493.1	B6K05_001355	0	100	WP_011723421.1	MAV_RS01175	0	100
[K].VLGYVAGGAGDEQTQR.[A]	WP_023862266.1_H53Q	WP_023862266.1	H53Q	61328636	alpha-hydroxy-acid oxidizing protein		SRR13827030;SRR6045754;SRR6045830;SRR13399208;SRR6044973;SRR6045306;SRR6045084;SRR6046328;SRR6046547;SRR6046768;SRR6046350;SRR6046438;SRR13399204;SRR6045170;SRR6044901;SRR6045792;SRR6046523;SRR13399205;SRR5052626;SRR6044849;SRR6046867;SRR6046477;SRR6045674;SRR6046571;SRR6046567;SRR6045082;SRR6045852;SRR901356;SRR6046581	29	NZ_CP009360.4	4272194	C	G	MODERATE	KV38_RS19875	WP_023862266.1	missense_variant	p.His53Gln	H53Q	Rv0694	lldD1	2.61e-38	82	QBC86687.1	B6K05_019555	0	100	WP_011726015.1	MAV_RS20840	0	100
[R].RPNTDDLDLAVAGVR.[T]	WP_023863794.1_A276V	WP_023863794.1	A276V	61326714	FAD-containing oxidoreductase		SRR13399195;SRR13827030;SRR1735642;SRR13399182;SRR4941851;SRR6044824;SRR6045830;SRR5043011;SRR13399208;SRR5043009;SRR13399146;SRR6044973;SRR6046893;SRR13399123;SRR6918276;SRR6046715;SRR6045669;SRR6045306;SRR6046741;SRR1735647;SRR13399175;SRR1735620;SRR5043027;SRR6918279;SRR6046195;SRR6045903;SRR6045194;SRR13399168;SRR6045631;SRR6046167;SRR6045140;SRR6045084;SRR6046328;SRR5043015;SRR1735683;SRR133…	116	NZ_CP009360.4	2174545	C	T	MODERATE	KV38_RS10265	WP_023863794.1	missense_variant	p.Ala276Val	A276V	Rv0462	lpdC	3.98e-48	96	QBC85073.1	B6K05_010475	0	100	WP_011724763.1	MAV_RS11420	0	100
[R].LTPAAVPQLGIEALEGK.[T]	WP_023863978.1_M78V	WP_023863978.1	M78V	61327501	NfeD family protein		SRR13827030;SRR6045147;SRR13399105;SRR4941851;SRR5043011;SRR13399208;SRR5043009;SRR13827019;SRR6046893;SRR6918276;SRR6046073;SRR1735697;SRR13399187;SRR5950818;SRR6046467;SRR6045669;SRR6045306;SRR6045488;SRR5950819;SRR6046228;SRR13399202;SRR13399126;SRR5043027;SRR6045766;SRR13399110;SRR6918279;SRR6046195;SRR6045903;SRR6045194;SRR13399168;SRR6046167;SRR6044903;SRR6045408;SRR1735636;SRR13399197;SRR6…	176	NZ_CP009360.4	3124251	T	C	MODERATE	KV38_RS14200	WP_023863978.1	missense_variant	p.Met78Val	M78V	Rv1487	Rv1487	9.95e-60	99	QBC85702.1	B6K05_014025	6.82e-99	100	WP_009977542.1	MAV_RS15715	3.16e-100	100
[K].AYFYEKPITIEDHQNSR.[W]	WP_023864174.1_S197T	WP_023864174.1	S197T	61325208	lipid-transfer protein		SRR13399195;SRR13827030;SRR6045147;SRR13399105;SRR6045754;SRR1735642;SRR13399199;SRR13399182;SRR4941851;SRR6044824;SRR6045830;SRR5043011;SRR13399208;SRR5043009;SRR13399146;SRR13827019;SRR6044973;SRR6046893;SRR6918276;SRR6046073;SRR1735697;SRR13399187;SRR5950818;SRR6046467;SRR6046715;SRR6045669;SRR6045306;SRR6046741;SRR6045488;SRR5950819;SRR6046228;SRR1735647;SRR13399202;SRR13399126;SRR13399175;SR…	187	NZ_CP009360.4	547459	G	C	MODERATE	KV38_RS02735	WP_023864174.1	missense_variant	p.Ser197Thr	S197T	Rv3540c	ltp2	0	100	QBC83750.1	B6K05_002855	0	100	WP_011723669.1	MAV_RS02995	0	100
[R].VGAVEPGEPTPR.[F]	WP_023864190.1_G333A	WP_023864190.1	G333A	61325160	cysteine--tRNA ligase		SRR13399195;SRR13827030;SRR1735642;SRR13399182;SRR4941851;SRR6044824;SRR5043011;SRR13399208;SRR5043009;SRR13399146;SRR6046893;SRR6918276;SRR6046715;SRR6045669;SRR6045306;SRR6046741;SRR1735647;SRR13399175;SRR1735620;SRR5043027;SRR6046074;SRR6918279;SRR6046195;SRR6045903;SRR6045194;SRR13399168;SRR6045631;SRR6046337;SRR6046167;SRR6045140;SRR6046823;SRR5043015;SRR1735683;SRR13399174;SRR6046547;SRR133…	131	NZ_CP009360.4	499193	G	C	MODERATE	KV38_RS02495	WP_023864190.1	missense_variant	p.Gly333Ala	G333A	Rv3580c	cysS1	0	100	QBC83706.1	B6K05_002615	0	100	WP_009974759.1	MAV_RS02755	0	100
[R].EYTAEQMHR.[M]	WP_023864394.1_H212R	WP_023864394.1	H212R	61328897	1,4-dihydroxy-2-naphthoyl-CoA synthase		SRR13399195;SRR13827030;SRR13399105;SRR1735642;SRR13399199;SRR13399182;SRR4941851;SRR6044824;SRR5043009;SRR13399146;SRR6046893;SRR6918276;SRR6046073;SRR13399187;SRR5950818;SRR6046715;SRR6045669;SRR6045306;SRR6046741;SRR5950819;SRR1735647;SRR13399126;SRR13399175;SRR1735620;SRR5043027;SRR6045766;SRR6918279;SRR6045903;SRR6045194;SRR6045631;SRR6045140;SRR6045408;SRR13399197;SRR5043015;SRR6045377;SRR1…	133	NZ_CP009360.4	4530299	A	G	MODERATE	KV38_RS21180	WP_023864394.1	missense_variant	p.His212Arg	H212R	Rv0548c	menB	0	100	QBC86917.1	B6K05_020835	0	100	WP_023862203.1	MAV_RS22080	0	100
[R].MGAVNAVVEHAELER.[A]	WP_023864394.1_H212R	WP_023864394.1	H212R	61328897	1,4-dihydroxy-2-naphthoyl-CoA synthase		SRR13399195;SRR13827030;SRR13399105;SRR1735642;SRR13399199;SRR13399182;SRR4941851;SRR6044824;SRR5043009;SRR13399146;SRR6046893;SRR6918276;SRR6046073;SRR13399187;SRR5950818;SRR6046715;SRR6045669;SRR6045306;SRR6046741;SRR5950819;SRR1735647;SRR13399126;SRR13399175;SRR1735620;SRR5043027;SRR6045766;SRR6918279;SRR6045903;SRR6045194;SRR6045631;SRR6045140;SRR6045408;SRR13399197;SRR5043015;SRR6045377;SRR1…	133	NZ_CP009360.4	4530299	A	G	MODERATE	KV38_RS21180	WP_023864394.1	missense_variant	p.His212Arg	H212R	Rv0548c	menB	0	100	QBC86917.1	B6K05_020835	0	100	WP_023862203.1	MAV_RS22080	0	100
[K].AGPGGAPETKGPMLINAR.[A]	WP_023864936.1_D79G	WP_023864936.1	D79G	61328480	SOS response-associated peptidase		SRR13399195;SRR13827030;SRR13399064;SRR1735642;SRR13399199;SRR13399182;SRR6044824;SRR6045830;SRR5043011;SRR13399208;SRR13399146;SRR6044973;SRR6046893;SRR6918276;SRR6046073;SRR5950815;SRR6046715;SRR6045669;SRR6045306;SRR6046741;SRR6046228;SRR1735647;SRR13399202;SRR13399175;SRR1735620;SRR6045766;SRR6046074;SRR13399110;SRR6918279;SRR6045903;SRR6045194;SRR13399168;SRR6045631;SRR6046337;SRR6044903;SRR…	148	NZ_CP009360.4	4103949	T	C	MODERATE	KV38_RS19095	WP_023864936.1	missense_variant	p.Asp79Gly	D79G	Rv3226c	Rv3226c	1.17e-136	100	QBC86545.1	B6K05_018765	0	100	WP_011725932.1	MAV_RS20065	0	100
[R].RVEAGPDGHDYEVRPIAAAR.[A]	WP_023865474.1_V25A	WP_023865474.1	V25A	61326029	hypothetical protein		SRR13399195;SRR13827030;SRR6045147;SRR13399105;SRR1735642;SRR13399199;SRR13399182;SRR6044824;SRR13399146;SRR13827019;SRR6046893;SRR6918276;SRR6046073;SRR1735697;SRR5950815;SRR13399187;SRR5950818;SRR6046467;SRR6046715;SRR6045669;SRR6045306;SRR6046741;SRR6045488;SRR5950819;SRR1735647;SRR13399126;SRR13399175;SRR1735620;SRR6045766;SRR13399110;SRR6918279;SRR6045903;SRR6045194;SRR13399168;SRR6045631;SR…	161	NZ_CP009360.4	1399257	T	C	MODERATE	KV38_RS06840	WP_023865474.1	missense_variant	p.Val25Ala	V25A	Rv1322	Rv1322	1.06e-49	100	QBC84500.1	B6K05_007200	9.37e-67	100	WP_023861306.1	MAV_RS07375	9.46e-67	100
[R].IALPSPGEMQLETVELPR.[D]	WP_023865629.1_A401G	WP_023865629.1	A401G	61326364	ornithine decarboxylase		SRR13399195;SRR13827030;SRR1735642;SRR13399182;SRR6044824;SRR5043011;SRR13399208;SRR13399146;SRR6046893;SRR6918276;SRR6046715;SRR6045669;SRR6045306;SRR6046741;SRR1735647;SRR13399175;SRR1735620;SRR6918279;SRR6045903;SRR6045194;SRR13399168;SRR6045631;SRR6045140;SRR1735683;SRR13399174;SRR6046547;SRR13399068;SRR13399209;SRR13399234;SRR13399223;SRR5950799;SRR5950810;SRR6045055;SRR13399190;SRR1735709;S…	92	NZ_CP009360.4	1788639	G	C	MODERATE	KV38_RS08515	WP_023865629.1	missense_variant	p.Ala401Gly	A401G	Rv2531c	Rv2531c	4.38e-06	68	QBC84767.1	B6K05_008735	0	100	WP_011724548.1	MAV_RS09700	0	100
[R].IALPSPGEMQLETVELPRDAFFGR.[V]	WP_023865629.1_A401G	WP_023865629.1	A401G	61326364	ornithine decarboxylase		SRR13399195;SRR13827030;SRR1735642;SRR13399182;SRR6044824;SRR5043011;SRR13399208;SRR13399146;SRR6046893;SRR6918276;SRR6046715;SRR6045669;SRR6045306;SRR6046741;SRR1735647;SRR13399175;SRR1735620;SRR6918279;SRR6045903;SRR6045194;SRR13399168;SRR6045631;SRR6045140;SRR1735683;SRR13399174;SRR6046547;SRR13399068;SRR13399209;SRR13399234;SRR13399223;SRR5950799;SRR5950810;SRR6045055;SRR13399190;SRR1735709;S…	92	NZ_CP009360.4	1788639	G	C	MODERATE	KV38_RS08515	WP_023865629.1	missense_variant	p.Ala401Gly	A401G	Rv2531c	Rv2531c	4.38e-06	68	QBC84767.1	B6K05_008735	0	100	WP_011724548.1	MAV_RS09700	0	100
[K].VQSQVTAQNDWDELLDKVAAGPPVYSPFK.[L]	WP_023865681.1_A68T	WP_023865681.1	A68T	61326442	TIGR03085 family protein		SRR13399195;SRR13827030;SRR6045147;SRR13399105;SRR1735642;SRR13399182;SRR4941851;SRR6044824;SRR13399208;SRR5043009;SRR13399146;SRR6046893;SRR6918276;SRR1735697;SRR5950818;SRR6046467;SRR6046715;SRR6045669;SRR6045306;SRR6046741;SRR6045488;SRR5950819;SRR1735647;SRR13399126;SRR13399175;SRR1735620;SRR5043027;SRR6045766;SRR6918279;SRR6045903;SRR6045194;SRR13399168;SRR6045631;SRR6045140;SRR5043015;SRR17…	135	NZ_CP009360.4	1876161	C	T	MODERATE	KV38_RS08905	WP_023865681.1	missense_variant	p.Ala68Thr	A68T	Rv1929c	Rv1929c	1.44e-23	91	QBC84841.1	B6K05_009140	8.18e-146	100	WP_011724608.1	MAV_RS10100	6.85e-147	100
[R].VDFEGDAAAVQAVR.[D]	WP_023865681.1_L189F	WP_023865681.1	L189F	61326442	TIGR03085 family protein		SRR13399195;SRR13827030;SRR6045147;SRR13399105;SRR6045754;SRR1735642;SRR13399199;SRR13399182;SRR4941851;SRR6044824;SRR6045830;SRR5043011;SRR13399208;SRR5043009;SRR13399146;SRR13827019;SRR6044973;SRR6046893;SRR13399123;SRR6918276;SRR6046073;SRR1735697;SRR13399187;SRR5950818;SRR6046467;SRR6046715;SRR6045669;SRR6045306;SRR6046741;SRR6045488;SRR5950819;SRR6046228;SRR1735647;SRR13399202;SRR13399126;SR…	201	NZ_CP009360.4	1875798	G	A	MODERATE	KV38_RS08905	WP_023865681.1	missense_variant	p.Leu189Phe	L189F	Rv1929c	Rv1929c	8.5e-24	91	QBC84841.1	B6K05_009140	7.18e-146	100	WP_011724608.1	MAV_RS10100	3.4e-147	100
[R].VDFEGDAAAVQAVRDAPK.[G]	WP_023865681.1_L189F	WP_023865681.1	L189F	61326442	TIGR03085 family protein		SRR13399195;SRR13827030;SRR6045147;SRR13399105;SRR6045754;SRR1735642;SRR13399199;SRR13399182;SRR4941851;SRR6044824;SRR6045830;SRR5043011;SRR13399208;SRR5043009;SRR13399146;SRR13827019;SRR6044973;SRR6046893;SRR13399123;SRR6918276;SRR6046073;SRR1735697;SRR13399187;SRR5950818;SRR6046467;SRR6046715;SRR6045669;SRR6045306;SRR6046741;SRR6045488;SRR5950819;SRR6046228;SRR1735647;SRR13399202;SRR13399126;SR…	201	NZ_CP009360.4	1875798	G	A	MODERATE	KV38_RS08905	WP_023865681.1	missense_variant	p.Leu189Phe	L189F	Rv1929c	Rv1929c	8.5e-24	91	QBC84841.1	B6K05_009140	7.18e-146	100	WP_011724608.1	MAV_RS10100	3.4e-147	100
[R].AARVDFEGDAAAVQAVR.[D]	WP_023865681.1_L189F	WP_023865681.1	L189F	61326442	TIGR03085 family protein		SRR13399195;SRR13827030;SRR6045147;SRR13399105;SRR6045754;SRR1735642;SRR13399199;SRR13399182;SRR4941851;SRR6044824;SRR6045830;SRR5043011;SRR13399208;SRR5043009;SRR13399146;SRR13827019;SRR6044973;SRR6046893;SRR13399123;SRR6918276;SRR6046073;SRR1735697;SRR13399187;SRR5950818;SRR6046467;SRR6046715;SRR6045669;SRR6045306;SRR6046741;SRR6045488;SRR5950819;SRR6046228;SRR1735647;SRR13399202;SRR13399126;SR…	201	NZ_CP009360.4	1875798	G	A	MODERATE	KV38_RS08905	WP_023865681.1	missense_variant	p.Leu189Phe	L189F	Rv1929c	Rv1929c	8.5e-24	91	QBC84841.1	B6K05_009140	7.18e-146	100	WP_011724608.1	MAV_RS10100	3.4e-147	100
[R].AARVDFEGDAAAVQAVRDAPK.[G]	WP_023865681.1_L189F	WP_023865681.1	L189F	61326442	TIGR03085 family protein		SRR13399195;SRR13827030;SRR6045147;SRR13399105;SRR6045754;SRR1735642;SRR13399199;SRR13399182;SRR4941851;SRR6044824;SRR6045830;SRR5043011;SRR13399208;SRR5043009;SRR13399146;SRR13827019;SRR6044973;SRR6046893;SRR13399123;SRR6918276;SRR6046073;SRR1735697;SRR13399187;SRR5950818;SRR6046467;SRR6046715;SRR6045669;SRR6045306;SRR6046741;SRR6045488;SRR5950819;SRR6046228;SRR1735647;SRR13399202;SRR13399126;SR…	201	NZ_CP009360.4	1875798	G	A	MODERATE	KV38_RS08905	WP_023865681.1	missense_variant	p.Leu189Phe	L189F	Rv1929c	Rv1929c	8.5e-24	91	QBC84841.1	B6K05_009140	7.18e-146	100	WP_011724608.1	MAV_RS10100	3.4e-147	100
[K].VQSQVATQNDWDELLDKVAAGPPVYSPFK.[L]	WP_023865681.1_A69T	WP_023865681.1	A69T	61326442	TIGR03085 family protein		SRR6045147;SRR13399105;SRR1735697;SRR5950818;SRR6046467;SRR6045488;SRR5950819;SRR13399126;SRR6045766;SRR6046904;SRR6045055;SRR6045393;SRR13399163;SRR13399191;SRR5950804;SRR6045313;SRR6044899;SRR1735592;SRR13399108;SRR13399162;SRR6045257;SRR13399065;SRR6045226;SRR6045193;SRR1735666;SRR6045355	26	NZ_CP009360.4	1876158	C	T	MODERATE	KV38_RS08905	WP_023865681.1	missense_variant	p.Ala69Thr	A69T	Rv1929c	Rv1929c	3.4e-24	91	QBC84841.1	B6K05_009140	8.18e-146	100	WP_011724608.1	MAV_RS10100	1.58e-145	100
[R].SEESAVPADGRGDESTH.[-]	WP_023865801.1_A128S	WP_023865801.1	A128S	61326626	phage holin family protein		SRR13827030;SRR6045147;SRR4941851;SRR6045830;SRR5043009;SRR6044973;SRR1735697;SRR6046467;SRR6045488;SRR5043027;SRR6046074;SRR13399110;SRR6046337;SRR6045084;SRR6046823;SRR6046328;SRR5043015;SRR6046904;SRR13399183;SRR5950799;SRR5043007;SRR5950810;SRR5052616;SRR5043003;SRR13399099;SRR6045393;SRR5043029;SRR5043013;SRR6045922;SRR13399204;SRR6045081;SRR5052605;SRR6045313;SRR5052632;SRR6918277;SRR133992…	71	NZ_CP009360.4	2066685	G	T	MODERATE	KV38_RS09825	WP_023865801.1	missense_variant	p.Ala128Ser	A128S	Rv2144c	Rv2144c	7.49e-33	70	QBC85015.1	B6K05_010095	1.68e-87	100	WP_009976570.1	MAV_RS11185	8.11e-83	100
[R].QQPAVEGWFATDEAGAPHLIGSK.[C]	WP_023866175.1_E8Q	WP_023866175.1	E8Q	61327366	Zn-ribbon domain-containing OB-fold protein		SRR13399195;SRR13827030;SRR6045147;SRR13399105;SRR6045754;SRR1735642;SRR13399199;SRR13399182;SRR4941851;SRR6044824;SRR6045830;SRR5043011;SRR13399208;SRR5043009;SRR13399146;SRR13827019;SRR6044973;SRR6046893;SRR13399123;SRR6918276;SRR6046073;SRR1735697;SRR13399187;SRR5950818;SRR6046467;SRR6046715;SRR6045669;SRR6045306;SRR6046741;SRR6045488;SRR5950819;SRR1735647;SRR13399194;SRR13399126;SRR13399175;S…	197	NZ_CP009360.4	2932549	G	C	MODERATE	KV38_RS13525	WP_023866175.1	missense_variant	p.Glu8Gln	E8Q	Rv1628c	Rv1628c	4.04e-77	99	QBC85594.1	B6K05_013400	1.27e-108	100	WP_003876233.1	MAV_RS15065	1.29e-108	100
[R].HGQVDSAELETRR.[-]	WP_023866197.1_Q77R	WP_023866197.1	Q77R	61327404	hypothetical protein		SRR13399064;SRR4941851;SRR5043009;SRR13399202;SRR5043027;SRR13399168;SRR5043015;SRR13399234;SRR13399223;SRR5950799;SRR5043007;SRR5950810;SRR5052616;SRR5043003;SRR13399190;SRR6045606;SRR5043029;SRR5043013;SRR13399055;SRR6045922;SRR5052605;SRR13399201;SRR13399179;ERR248976;SRR13399200;SRR5052626;SRR5043005;SRR13399057;ERR266516;SRR13399157;SRR13399193;SRR5052625;SRR5043014;SRR5043028;SRR13399212;SR…	43	NZ_CP009360.4	2970294	T	C	MODERATE	KV38_RS13715	WP_023866197.1	missense_variant	p.Gln77Arg	Q77R	Rv1590	Rv1590	2.17e-38	86	QBC85628.1	B6K05_013590	2.78e-52	100	WP_009977400.1	MAV_RS15255	1.88e-53	100
[R].QQSAPASSAPADDPWGSASASGSFGGGDDEPPF.[-]	WP_023866854.1_P154S	WP_023866854.1	P154S	61324736	single-stranded DNA-binding protein		SRR13827030;SRR13399105;SRR13399115;SRR4941851;SRR5043011;SRR13399208;SRR5043009;SRR13827019;SRR13399123;SRR5950818;SRR5950819;SRR6046228;SRR13399126;SRR5043027;SRR6045766;SRR13399110;SRR13399168;SRR6044903;SRR6045408;SRR1735636;SRR13399197;SRR6046823;SRR5043015;SRR13399114;SRR13399234;SRR13399183;SRR6046623;SRR13399223;SRR5950799;SRR6046687;SRR5043007;SRR5950810;SRR5052616;SRR5043003;SRR13399190…	101	NZ_CP009360.4	78692	C	T	MODERATE	KV38_RS00375	WP_023866854.1	missense_variant	p.Pro154Ser	P154S	Rv0054	ssb	2.94e-96	100	QBC83352.1	B6K05_000575	4.94e-119	100	WP_009975923.1	MAV_RS08105	7.37e-15	72
[R].ALIHILR.[G]	WP_023866863.1_D295H	WP_023866863.1	D295H	61324723	alpha/beta hydrolase		SRR13399195;SRR13827030;SRR6045147;SRR13399064;SRR13399115;SRR1735642;SRR13399182;SRR6044824;SRR5043011;SRR13399208;SRR13399146;SRR6046893;SRR6918276;SRR1735697;SRR5950815;SRR6046467;SRR6046715;SRR6045669;SRR6045306;SRR6046741;SRR6045488;SRR1735647;SRR13399202;SRR13399194;SRR13399175;SRR1735620;SRR6046074;SRR6918279;SRR6046195;SRR6045903;SRR6045194;SRR13399168;SRR6045631;SRR6045140;SRR6045956;SRR…	149	NZ_CP009360.4	64143	C	G	MODERATE	KV38_RS00310	WP_023866863.1	missense_variant	p.Asp295His	D295H	Rv0045c	Rv0045c	1.08e-175	99	QBC83339.1	B6K05_000510	0	100	WP_011723319.1	MAV_RS00310	0	100
[R].AFTDIAAQYRR.[T]	WP_023866865.1_E131Q	WP_023866865.1	E131Q	61324721	GntR family transcriptional regulator		SRR13399195;SRR13827030;SRR13399064;SRR13399115;SRR1735642;SRR13399182;SRR6044824;SRR5043011;SRR13399208;SRR13399146;SRR6046893;SRR6918276;SRR5950815;SRR6046715;SRR6045669;SRR6045306;SRR6046741;SRR1735647;SRR13399202;SRR13399194;SRR13399175;SRR1735620;SRR6046074;SRR6918279;SRR6045903;SRR6045194;SRR13399168;SRR6045631;SRR6045140;SRR6045956;SRR6045377;SRR1735683;SRR13399174;SRR6046547;SRR13399068;S…	130	NZ_CP009360.4	62806	C	G	MODERATE	KV38_RS00300	WP_023866865.1	missense_variant	p.Glu131Gln	E131Q	Rv0043c	Rv0043c	1.46e-135	95	QBC83337.1	B6K05_000500	0	100	WP_011723317.1	MAV_RS00300	0	100
[R].SDEADVDKALDAAHAAAPAWGKTAPPER.[A]	WP_023866979.1_A79P	WP_023866979.1	A79P	61328992	aldehyde dehydrogenase family protein		SRR13827030;SRR6045147;SRR13399105;SRR1735642;SRR13399199;SRR4941851;SRR6045830;SRR5043011;SRR13399208;SRR5043009;SRR13827019;SRR6044973;SRR6046893;SRR6046073;SRR1735697;SRR13399187;SRR5950818;SRR6046467;SRR6046715;SRR6045669;SRR6045306;SRR6046741;SRR6045488;SRR5950819;SRR1735647;SRR13399202;SRR13399126;SRR1735620;SRR5043027;SRR6045766;SRR6046074;SRR6045194;SRR13399168;SRR6045631;SRR6046337;SRR60…	149	NZ_CP009360.4	4619871	C	G	MODERATE	KV38_RS21655	WP_023866979.1	missense_variant	p.Ala79Pro	A79P	Rv0458	Rv0458	0	100	QBC87001.1	B6K05_021325	0	100	WP_009979336.1	MAV_RS22535	0	100
[R].ANAVEVGDDVVLAK.[L]	WP_023867890.1_T204A	WP_023867890.1	T204A	61329186	acyl-CoA dehydrogenase		SRR13399195;SRR13827030;SRR6045147;SRR13399105;SRR1735642;SRR13399199;SRR13399182;SRR6044824;SRR5043011;SRR13399208;SRR13399146;SRR13827019;SRR6046893;SRR13399123;SRR6918276;SRR6046073;SRR1735697;SRR13399187;SRR5950818;SRR6046467;SRR6046715;SRR6045669;SRR6045306;SRR6046741;SRR6045488;SRR5950819;SRR6046228;SRR1735647;SRR13399202;SRR13399126;SRR13399175;SRR1735620;SRR6046074;SRR6918279;SRR6045903;S…	168	NZ_CP009360.4	4821460	A	G	MODERATE	KV38_RS22625	WP_023867890.1	missense_variant	p.Thr204Ala	T204A	Rv0271c	fadE6	0	100	QBC87188.1	B6K05_022360	0	100	WP_019732896.1	MAV_RS23505	0	100
[R].NAEVTDLILEDDRVAGVR.[T]	WP_023868083.1_G139D	WP_023868083.1	G139D	61328655	FAD-dependent oxidoreductase		SRR13827030;SRR6045147;SRR13399105;SRR13399199;SRR6045830;SRR5043011;SRR13399208;SRR13827019;SRR6044973;SRR6046073;SRR1735697;SRR13399187;SRR5950818;SRR6046467;SRR6045306;SRR6045488;SRR5950819;SRR6046228;SRR13399202;SRR13399126;SRR6045766;SRR13399168;SRR6046337;SRR6044903;SRR1735636;SRR6045084;SRR13399197;SRR6046328;SRR13399206;SRR6046547;SRR6046904;SRR13399234;SRR13399183;SRR6046623;SRR13399223;…	113	NZ_CP009360.4	4293939	C	T	MODERATE	KV38_RS19970	WP_023868083.1	missense_variant	p.Gly139Asp	G139D	Rv1751	Rv1751	3.28e-107	98	QBC86702.1	B6K05_019655	0	100	WP_011726031.1	MAV_RS20930	0	96
[R].VSAILENPLEEVDHENTDTGALLIHR.[T]	WP_023868090.1_M210I	WP_023868090.1	M210I	61328643	glycoside hydrolase family 65 protein		SRR13399195;SRR13827030;SRR1735642;SRR13399182;SRR4941851;SRR6044824;SRR6045830;SRR5043009;SRR13399146;SRR6044973;SRR6046893;SRR6918276;SRR6046715;SRR6045669;SRR6045306;SRR6046741;SRR1735647;SRR13399175;SRR1735620;SRR5043027;SRR6046074;SRR6918279;SRR6045903;SRR6045194;SRR6045631;SRR6045140;SRR6045084;SRR6046328;SRR5043015;SRR1735683;SRR13399174;SRR6046547;SRR13399068;SRR13399209;SRR5950799;SRR504…	110	NZ_CP009360.4	4280688	G	A	MODERATE	KV38_RS19910	WP_023868090.1	missense_variant	p.Met210Ile	M210I	Rv3401	Rv3401	0	99	QBC86691.1	B6K05_019585	0	100	WP_009978884.1	MAV_RS20870	0	100
[R].IVTGDDDLEAEcGLPVLVETAR.[L]	WP_023868090.1_S457P	WP_023868090.1	S457P	61328643	glycoside hydrolase family 65 protein		SRR13399195;SRR13827030;SRR6045147;SRR13399105;SRR13399115;SRR6045754;SRR1735642;SRR13399199;SRR13399182;SRR4941851;SRR6044824;SRR6045830;SRR5043011;SRR13399208;SRR5043009;SRR13399146;SRR13827019;SRR6044973;SRR6046893;SRR6918276;SRR6046073;SRR1735697;SRR5950815;SRR13399187;SRR5950818;SRR6046467;SRR6046715;SRR6045669;SRR6045306;SRR6046741;SRR6045488;SRR5950819;SRR6046228;SRR1735647;SRR13399202;SRR…	223	NZ_CP009360.4	4281427	T	C	MODERATE	KV38_RS19910	WP_023868090.1	missense_variant	p.Ser457Pro	S457P	Rv3401	Rv3401	0	99	QBC86691.1	B6K05_019585	0	100	WP_009978884.1	MAV_RS20870	0	100
[R].RRLESLGVPVPR.[Y]	WP_023868138.1_D134E	WP_023868138.1	D134E	61328542	5-(carboxyamino)imidazole ribonucleotide synthase		SRR13399195;SRR13827030;SRR13399105;SRR6045754;SRR1735642;SRR13399199;SRR13399182;SRR4941851;SRR6044824;SRR6045830;SRR5043011;SRR13399208;SRR5043009;SRR13399146;SRR13827019;SRR6044973;SRR6046893;SRR6918276;SRR6046073;SRR13399187;SRR5950818;SRR6046715;SRR6045669;SRR6045306;SRR6046741;SRR5950819;SRR6046228;SRR1735647;SRR13399202;SRR13399126;SRR13399175;SRR1735620;SRR5043027;SRR6045766;SRR6046074;SR…	186	NZ_CP009360.4	4170866	A	T	MODERATE	KV38_RS19405	WP_023868138.1	missense_variant	p.Asp134Glu	D134E	Rv3276c	purK	0	99	QBC86600.1	B6K05_019080	0	100	WP_011725966.1	MAV_RS20370	0	93
[R].RLESLGVPVPR.[Y]	WP_023868138.1_D134E	WP_023868138.1	D134E	61328542	5-(carboxyamino)imidazole ribonucleotide synthase		SRR13399195;SRR13827030;SRR13399105;SRR6045754;SRR1735642;SRR13399199;SRR13399182;SRR4941851;SRR6044824;SRR6045830;SRR5043011;SRR13399208;SRR5043009;SRR13399146;SRR13827019;SRR6044973;SRR6046893;SRR6918276;SRR6046073;SRR13399187;SRR5950818;SRR6046715;SRR6045669;SRR6045306;SRR6046741;SRR5950819;SRR6046228;SRR1735647;SRR13399202;SRR13399126;SRR13399175;SRR1735620;SRR5043027;SRR6045766;SRR6046074;SR…	186	NZ_CP009360.4	4170866	A	T	MODERATE	KV38_RS19405	WP_023868138.1	missense_variant	p.Asp134Glu	D134E	Rv3276c	purK	0	99	QBC86600.1	B6K05_019080	0	100	WP_011725966.1	MAV_RS20370	0	93
[K].IKEIVGDIPGLDGAVAPAAM.[-]	WP_023868347.1_V243I	WP_023868347.1	V243I	61328011	DsbA family protein		SRR13399195;SRR13827030;SRR13399105;SRR1735642;SRR13399182;SRR4941851;SRR5043011;SRR13399208;SRR5043009;SRR13399146;SRR13827019;SRR6046893;SRR6918276;SRR13399187;SRR5950818;SRR6046715;SRR6045669;SRR6045306;SRR6046741;SRR5950819;SRR6046228;SRR1735647;SRR13399202;SRR13399126;SRR13399175;SRR1735620;SRR5043027;SRR6045766;SRR6918279;SRR6046195;SRR6045903;SRR6045194;SRR13399168;SRR6045631;SRR6044903;SR…	164	NZ_CP009360.4	3627415	C	T	MODERATE	KV38_RS16750	WP_023868347.1	missense_variant	p.Val243Ile	V243I	Rv2969c	Rv2969c	5.96e-125	99	QBC86171.1	B6K05_016675	0	100	WP_003875040.1	MAV_RS18270	0	100
[K].EIVGDIPGLDGAVAPAAM.[-]	WP_023868347.1_V243I	WP_023868347.1	V243I	61328011	DsbA family protein		SRR13399195;SRR13827030;SRR13399105;SRR1735642;SRR13399182;SRR4941851;SRR5043011;SRR13399208;SRR5043009;SRR13399146;SRR13827019;SRR6046893;SRR6918276;SRR13399187;SRR5950818;SRR6046715;SRR6045669;SRR6045306;SRR6046741;SRR5950819;SRR6046228;SRR1735647;SRR13399202;SRR13399126;SRR13399175;SRR1735620;SRR5043027;SRR6045766;SRR6918279;SRR6046195;SRR6045903;SRR6045194;SRR13399168;SRR6045631;SRR6044903;SR…	164	NZ_CP009360.4	3627415	C	T	MODERATE	KV38_RS16750	WP_023868347.1	missense_variant	p.Val243Ile	V243I	Rv2969c	Rv2969c	5.96e-125	99	QBC86171.1	B6K05_016675	0	100	WP_003875040.1	MAV_RS18270	0	100
[R].GAMGFRLPVDKR.[K]	WP_023868366.1_L137P	WP_023868366.1	L137P	61327945	GAF and ANTAR domain-containing protein		SRR13827030;SRR1735642;SRR13399208;SRR6045669;SRR6045306;SRR1735647;SRR1735620;SRR6045766;SRR6045903;SRR6045194;SRR1735683;SRR6046547;SRR5950799;SRR5950810;SRR6045239;SRR6045606;SRR6046768;SRR6046350;SRR6046438;SRR13399204;SRR6045170;SRR6044901;ERR248976;SRR6045792;SRR6046487;SRR13399205;SRR5052626;SRR6044849;SRR6046867;SRR6046477;SRR6045674;SRR6046567;SRR6045082;SRR6045852;SRR901356;SRR6046665;S…	41	NZ_CP009360.4	3559747	T	C	MODERATE	KV38_RS16420	WP_023868366.1	missense_variant	p.Leu137Pro	L137P	-	-	-	-	QBC86121.1	B6K05_016380	0	100	WP_011725657.1	MAV_RS17995	0	100
[K].GTLYQADISVR.[S]	WP_023868373.1_V78I	WP_023868373.1	V78I	61327927	MPT63 family protein		SRR13827030;SRR1735642;SRR6046893;SRR13399123;SRR6046715;SRR6045669;SRR6045306;SRR6046741;SRR1735647;SRR1735620;SRR6045766;SRR6046074;SRR6045903;SRR6045194;SRR6045140;SRR1735683;SRR6046547;SRR6044796;SRR5950799;SRR5950810;SRR6045239;SRR1735709;SRR6046768;SRR6046350;SRR6046854;SRR6046438;SRR13399204;SRR6046804;SRR6045170;SRR6044901;SRR6918277;SRR6046615;SRR1735678;SRR6046045;SRR6045792;SRR6045788;…	60	NZ_CP009360.4	3543878	C	T	MODERATE	KV38_RS16330	WP_023868373.1	missense_variant	p.Val78Ile	V78I	Rv1926c	mpt63	4.01e-27	58	QBC86104.1	B6K05_016290	1.95e-132	100	WP_011725647.1	MAV_RS17910	8.57e-134	100
[R].SDGGVVTPmVHDFVARGPNGQNYR.[V]	WP_023868373.1_I95V	WP_023868373.1	I95V	61327927	MPT63 family protein		SRR13399064;SRR13399115;SRR6044824;SRR6045830;SRR5043011;SRR13399208;SRR6044973;SRR5950815;SRR13399194;SRR13399168;SRR6046337;SRR6046167;SRR6045408;SRR6045956;SRR6045084;SRR6046823;SRR6046328;SRR6045377;SRR13399068;SRR13399114;SRR6045404;SRR13399234;SRR13399183;SRR13399223;SRR13399190;SRR13399052;SRR1735648;SRR13399055;SRR6045561;SRR6045653;SRR6045980;SRR13399198;SRR6045081;SRR5950806;SRR5950811;…	69	NZ_CP009360.4	3543827	T	C	MODERATE	KV38_RS16330	WP_023868373.1	missense_variant	p.Ile95Val	I95V	Rv1926c	mpt63	2.5e-27	58	QBC86104.1	B6K05_016290	2.52e-132	100	WP_011725647.1	MAV_RS17910	2.77e-133	100
[K].ATVADLSWVR.[E]	WP_023868381.1_L315V	WP_023868381.1	L315V	61327910	cobyric acid synthase		SRR13827030;SRR1735642;SRR13399182;SRR6045830;SRR5043011;SRR13399146;SRR6044973;SRR6046893;SRR6918276;SRR6046715;SRR6045669;SRR6045306;SRR6046741;SRR1735647;SRR13399175;SRR1735620;SRR6045766;SRR6046074;SRR6918279;SRR6045903;SRR6045194;SRR6045140;SRR6045084;SRR6046328;SRR1735683;SRR13399174;SRR6046547;SRR13399068;SRR13399209;SRR6045055;SRR6045239;SRR1735709;SRR6046768;SRR6046350;SRR6046438;SRR1735…	83	NZ_CP009360.4	3526681	G	C	MODERATE	KV38_RS16245	WP_023868381.1	missense_variant	p.Leu315Val	L315V	Rv0255c	cobQ1	5.23e-149	99	QBC86089.1	B6K05_016195	0	100	WP_011725641.1	MAV_RS17825	0	100
[R].QSENPPVDSEPPNGPPPPAR.[W]	WP_023868459.1_N317S	WP_023868459.1	N317S	61327773	ribonuclease D		SRR13399195;SRR13827030;SRR6045147;SRR13399105;SRR13399064;SRR6045754;SRR1735642;SRR13399199;SRR13399182;SRR4941851;SRR6045830;SRR5043011;SRR5043009;SRR13399146;SRR6044973;SRR6046893;SRR6918276;SRR6046073;SRR1735697;SRR13399187;SRR5950818;SRR6046467;SRR6046715;SRR6045669;SRR6045306;SRR6046741;SRR6045488;SRR5950819;SRR6046228;SRR1735647;SRR13399126;SRR13399175;SRR1735620;SRR5043027;SRR6045766;SRR6…	184	NZ_CP009360.4	3391275	A	G	MODERATE	KV38_RS15560	WP_023868459.1	missense_variant	p.Asn317Ser	N317S	Rv2681	Rv2681	0	96	QBC85963.1	B6K05_015485	0	100	WP_011725550.1	MAV_RS17120	0	100
[K].KVATTISQMSR.[S]	WP_023868502.1_Q197K	WP_023868502.1	Q197K	61325732	enoyl-CoA hydratase		SRR13399195;SRR13827030;SRR13399105;SRR13399064;SRR6045754;SRR1735642;SRR13399199;SRR13399182;SRR4941851;SRR6044824;SRR6045830;SRR5043011;SRR13399208;SRR5043009;SRR13399146;SRR13827019;SRR6044973;SRR6046893;SRR6918276;SRR6046073;SRR5950815;SRR5950818;SRR6046715;SRR6045669;SRR6045306;SRR6046741;SRR5950819;SRR6046228;SRR1735647;SRR13399202;SRR13399126;SRR13399175;SRR1735620;SRR5043027;SRR6045766;SR…	185	NZ_CP009360.4	1076891	G	T	MODERATE	KV38_RS05355	WP_023868502.1	missense_variant	p.Gln197Lys	Q197K	Rv1070c	echA8	9.45e-170	97	QBC84230.1	B6K05_005650	0	100	WP_011723995.1	MAV_RS05725	0	100
[K].VATTISQMSR.[S]	WP_023868502.1_Q197K	WP_023868502.1	Q197K	61325732	enoyl-CoA hydratase		SRR13399195;SRR13827030;SRR13399105;SRR13399064;SRR6045754;SRR1735642;SRR13399199;SRR13399182;SRR4941851;SRR6044824;SRR6045830;SRR5043011;SRR13399208;SRR5043009;SRR13399146;SRR13827019;SRR6044973;SRR6046893;SRR6918276;SRR6046073;SRR5950815;SRR5950818;SRR6046715;SRR6045669;SRR6045306;SRR6046741;SRR5950819;SRR6046228;SRR1735647;SRR13399202;SRR13399126;SRR13399175;SRR1735620;SRR5043027;SRR6045766;SR…	185	NZ_CP009360.4	1076891	G	T	MODERATE	KV38_RS05355	WP_023868502.1	missense_variant	p.Gln197Lys	Q197K	Rv1070c	echA8	9.45e-170	97	QBC84230.1	B6K05_005650	0	100	WP_011723995.1	MAV_RS05725	0	100
[R].VVPADDLLTEAKK.[V]	WP_023868502.1_Q197K	WP_023868502.1	Q197K	61325732	enoyl-CoA hydratase		SRR13399195;SRR13827030;SRR13399105;SRR13399064;SRR6045754;SRR1735642;SRR13399199;SRR13399182;SRR4941851;SRR6044824;SRR6045830;SRR5043011;SRR13399208;SRR5043009;SRR13399146;SRR13827019;SRR6044973;SRR6046893;SRR6918276;SRR6046073;SRR5950815;SRR5950818;SRR6046715;SRR6045669;SRR6045306;SRR6046741;SRR5950819;SRR6046228;SRR1735647;SRR13399202;SRR13399126;SRR13399175;SRR1735620;SRR5043027;SRR6045766;SR…	185	NZ_CP009360.4	1076891	G	T	MODERATE	KV38_RS05355	WP_023868502.1	missense_variant	p.Gln197Lys	Q197K	Rv1070c	echA8	9.45e-170	97	QBC84230.1	B6K05_005650	0	100	WP_011723995.1	MAV_RS05725	0	100
[R].RLFHSTFATADQSEGMAAFVEK.[R]	WP_023868502.1_T246S	WP_023868502.1	T246S	61325732	enoyl-CoA hydratase		SRR13399195;SRR13827030;SRR13399105;SRR13399064;SRR1735642;SRR13399199;SRR13399182;SRR4941851;SRR6044824;SRR6045830;SRR5043011;SRR13399208;SRR5043009;SRR13399146;SRR13827019;SRR6044973;SRR6046893;SRR6918276;SRR6046073;SRR5950815;SRR5950818;SRR6046715;SRR6045669;SRR6045306;SRR6046741;SRR5950819;SRR6046228;SRR1735647;SRR13399202;SRR13399126;SRR13399175;SRR1735620;SRR5043027;SRR6045766;SRR6918279;SR…	184	NZ_CP009360.4	1076744	T	A	MODERATE	KV38_RS05355	WP_023868502.1	missense_variant	p.Thr246Ser	T246S	Rv1070c	echA8	3.49e-170	97	QBC84230.1	B6K05_005650	0	100	WP_011723995.1	MAV_RS05725	0	100
[R].LFHSTFATADQSEGMAAFVEKR.[A]	WP_023868502.1_T246S	WP_023868502.1	T246S	61325732	enoyl-CoA hydratase		SRR13399195;SRR13827030;SRR13399105;SRR13399064;SRR1735642;SRR13399199;SRR13399182;SRR4941851;SRR6044824;SRR6045830;SRR5043011;SRR13399208;SRR5043009;SRR13399146;SRR13827019;SRR6044973;SRR6046893;SRR6918276;SRR6046073;SRR5950815;SRR5950818;SRR6046715;SRR6045669;SRR6045306;SRR6046741;SRR5950819;SRR6046228;SRR1735647;SRR13399202;SRR13399126;SRR13399175;SRR1735620;SRR5043027;SRR6045766;SRR6918279;SR…	184	NZ_CP009360.4	1076744	T	A	MODERATE	KV38_RS05355	WP_023868502.1	missense_variant	p.Thr246Ser	T246S	Rv1070c	echA8	3.49e-170	97	QBC84230.1	B6K05_005650	0	100	WP_011723995.1	MAV_RS05725	0	100
[R].RLFHSTFATADQSEGMAAFVEKR.[A]	WP_023868502.1_T246S	WP_023868502.1	T246S	61325732	enoyl-CoA hydratase		SRR13399195;SRR13827030;SRR13399105;SRR13399064;SRR1735642;SRR13399199;SRR13399182;SRR4941851;SRR6044824;SRR6045830;SRR5043011;SRR13399208;SRR5043009;SRR13399146;SRR13827019;SRR6044973;SRR6046893;SRR6918276;SRR6046073;SRR5950815;SRR5950818;SRR6046715;SRR6045669;SRR6045306;SRR6046741;SRR5950819;SRR6046228;SRR1735647;SRR13399202;SRR13399126;SRR13399175;SRR1735620;SRR5043027;SRR6045766;SRR6918279;SR…	184	NZ_CP009360.4	1076744	T	A	MODERATE	KV38_RS05355	WP_023868502.1	missense_variant	p.Thr246Ser	T246S	Rv1070c	echA8	3.49e-170	97	QBC84230.1	B6K05_005650	0	100	WP_011723995.1	MAV_RS05725	0	100
[R].LFHSTFATADQSEGMAAFVEK.[R]	WP_023868502.1_T246S	WP_023868502.1	T246S	61325732	enoyl-CoA hydratase		SRR13399195;SRR13827030;SRR13399105;SRR13399064;SRR1735642;SRR13399199;SRR13399182;SRR4941851;SRR6044824;SRR6045830;SRR5043011;SRR13399208;SRR5043009;SRR13399146;SRR13827019;SRR6044973;SRR6046893;SRR6918276;SRR6046073;SRR5950815;SRR5950818;SRR6046715;SRR6045669;SRR6045306;SRR6046741;SRR5950819;SRR6046228;SRR1735647;SRR13399202;SRR13399126;SRR13399175;SRR1735620;SRR5043027;SRR6045766;SRR6918279;SR…	184	NZ_CP009360.4	1076744	T	A	MODERATE	KV38_RS05355	WP_023868502.1	missense_variant	p.Thr246Ser	T246S	Rv1070c	echA8	3.49e-170	97	QBC84230.1	B6K05_005650	0	100	WP_011723995.1	MAV_RS05725	0	100
[R].cPAQTGSPLLSYGAPTSPTVR.[I]	WP_023868558.1_A372P	WP_023868558.1	A372P	61325857	fatty-acid--AMP ligase FAAL21/FadD21		SRR13399195;SRR13827030;SRR6045147;SRR6045754;SRR1735642;SRR13399199;SRR13399182;SRR4941851;SRR6044824;SRR6045830;SRR5043011;SRR13399208;SRR5043009;SRR13399146;SRR13827019;SRR6044973;SRR6046893;SRR6918276;SRR1735697;SRR6046467;SRR6046715;SRR6045669;SRR6045306;SRR6046741;SRR6045488;SRR1735647;SRR13399175;SRR1735620;SRR5043027;SRR6045766;SRR6046074;SRR6918279;SRR6046195;SRR6045903;SRR6045194;SRR133…	158	NZ_CP009360.4	1211353	C	G	MODERATE	KV38_RS05980	WP_023868558.1	missense_variant	p.Ala372Pro	A372P	Rv1185c	fadD21	0	100	QBC84350.1	B6K05_006285	0	100	WP_009975522.1	MAV_RS06360	0	100
[R].RPDTGPAPAVVEIDSLDLDEPNSASIR.[I]	WP_023868558.1_S155A	WP_023868558.1	S155A	61325857	fatty-acid--AMP ligase FAAL21/FadD21		SRR13399195;SRR13827030;SRR6045754;SRR1735642;SRR13399182;SRR4941851;SRR6044824;SRR6045830;SRR5043011;SRR13399208;SRR5043009;SRR13399146;SRR6044973;SRR6046893;SRR6918276;SRR6046715;SRR6045669;SRR6045306;SRR6046741;SRR1735647;SRR13399175;SRR1735620;SRR5043027;SRR6045766;SRR6046074;SRR6918279;SRR6045903;SRR6045194;SRR13399168;SRR6045631;SRR6046337;SRR6046167;SRR6045140;SRR6045084;SRR6046328;SRR5043…	134	NZ_CP009360.4	1212004	A	C	MODERATE	KV38_RS05980	WP_023868558.1	missense_variant	p.Ser155Ala	S155A	Rv1185c	fadD21	0	100	QBC84350.1	B6K05_006285	0	100	WP_009975522.1	MAV_RS06360	0	100
[R].IVDPDTNTER.[A]	WP_023868558.1_C395R	WP_023868558.1	C395R	61325857	fatty-acid--AMP ligase FAAL21/FadD21		SRR13399195;SRR13827030;SRR6045754;SRR1735642;SRR13399199;SRR13399182;SRR4941851;SRR6044824;SRR6045830;SRR5043011;SRR13399208;SRR5043009;SRR13399146;SRR6044973;SRR6046893;SRR6918276;SRR6046715;SRR6045669;SRR6045306;SRR6046741;SRR1735647;SRR13399175;SRR1735620;SRR5043027;SRR6045766;SRR6046074;SRR6918279;SRR6046195;SRR6045903;SRR6045194;SRR13399168;SRR6045631;SRR6046337;SRR6046167;SRR6045140;SRR604…	135	NZ_CP009360.4	1211284	A	G	MODERATE	KV38_RS05980	WP_023868558.1	missense_variant	p.Cys395Arg	C395R	Rv1185c	fadD21	0	100	QBC84350.1	B6K05_006285	0	100	WP_009975522.1	MAV_RS06360	0	100
[R].SLDWQAVGSSGR.[G]	WP_023868566.1_E56G	WP_023868566.1	E56G	61325866	Zn-ribbon domain-containing OB-fold protein		SRR13827030;SRR13399105;SRR6045754;SRR5043011;SRR13399208;SRR13827019;SRR6046073;SRR13399187;SRR5950818;SRR6045306;SRR5950819;SRR6046228;SRR13399202;SRR13399126;SRR6045766;SRR13399110;SRR13399168;SRR6044903;SRR1735636;SRR13399197;SRR13399206;SRR6046547;SRR13399184;SRR13399234;SRR13399183;SRR6046623;SRR13399132;SRR6046191;SRR13399223;SRR5950799;SRR6046687;SRR5950810;SRR6045055;SRR13399190;SRR60456…	101	NZ_CP009360.4	1222585	T	C	MODERATE	KV38_RS06025	WP_023868566.1	missense_variant	p.Glu56Gly	E56G	Rv3542c	Rv3542c	1.28e-30	87	QBC84358.1	B6K05_006330	2.98e-100	100	WP_031343936.1	MAV_RS06405	3.01e-100	100
[R].DVKVGDPTDPDVQMGPLISAAQR.[D]	WP_023868568.1_E324D	WP_023868568.1	E324D	61325870	aldehyde dehydrogenase family protein		SRR13827030;SRR6045147;SRR13399105;SRR13399064;SRR13399115;SRR4941851;SRR5043011;SRR13399208;SRR5043009;SRR13827019;SRR6046073;SRR1735697;SRR5950815;SRR5950818;SRR6046467;SRR6045306;SRR6045488;SRR5950819;SRR6046228;SRR13399202;SRR13399194;SRR13399126;SRR5043027;SRR6045766;SRR13399110;SRR13399168;SRR6044903;SRR6045956;SRR1735636;SRR13399197;SRR6046823;SRR5043015;SRR13399206;SRR6045377;SRR6046547;S…	164	NZ_CP009360.4	1226848	G	C	MODERATE	KV38_RS06045	WP_023868568.1	missense_variant	p.Glu324Asp	E324D	Rv0768	aldA	6.15e-125	96	QBC84362.1	B6K05_006350	0	99	WP_011724079.1	MAV_RS06425	0	99
[R].FVHTGKPTPAGYAQAR.[T]	WP_023868569.1_I200V	WP_023868569.1	I200V	61325873	acyl-CoA synthetase		SRR13399195;SRR13827030;SRR6045147;SRR13399105;SRR13399064;SRR13399115;SRR6045754;SRR1735642;SRR13399199;SRR13399182;SRR4941851;SRR6044824;SRR6045830;SRR5043011;SRR13399208;SRR5043009;SRR13399146;SRR13827019;SRR6044973;SRR6046893;SRR13399123;SRR6918276;SRR6046073;SRR1735697;SRR5950815;SRR5950818;SRR6046467;SRR6046715;SRR6045669;SRR6045306;SRR6046741;SRR6045488;SRR5950819;SRR6046228;SRR1735647;SRR…	224	NZ_CP009360.4	1231239	A	G	MODERATE	KV38_RS06060	WP_023868569.1	missense_variant	p.Ile200Val	I200V	Rv1193	fadD36	0	100	QBC84365.1	B6K05_006365	0	100	WP_009975544.1	MAV_RS06440	0	100
[R].GTLTGLLAQPGSHK.[S]	WP_023868572.1_A35T	WP_023868572.1	A35T	61325881	long-chain-acyl-CoA synthetase FadD6		SRR13399195;SRR13827030;SRR6045147;SRR13399105;SRR13399064;SRR13399115;SRR6045754;SRR1735642;SRR13399199;SRR13399182;SRR4941851;SRR6044824;SRR6045830;SRR5043011;SRR13399208;SRR5043009;SRR13399146;SRR13827019;SRR6044973;SRR6046893;SRR13399123;SRR6918276;SRR6046073;SRR1735697;SRR5950815;SRR13399187;SRR5950818;SRR6046467;SRR6046715;SRR6045669;SRR6045306;SRR6046741;SRR6045488;SRR5950819;SRR6046228;SR…	238	NZ_CP009360.4	1240906	G	A	MODERATE	KV38_RS06100	WP_023868572.1	missense_variant	p.Ala35Thr	A35T	Rv1206	fadD6	0	100	QBC84372.1	B6K05_006405	0	100	WP_009975559.1	MAV_RS06480	0	100
[R].GGSGSTETLTVEDLER.[F]	WP_023868572.1_C161R	WP_023868572.1	C161R	61325881	long-chain-acyl-CoA synthetase FadD6		SRR13399195;SRR13827030;SRR6045147;SRR13399105;SRR6045754;SRR1735642;SRR13399182;SRR4941851;SRR6044824;SRR6045830;SRR5043011;SRR13399208;SRR5043009;SRR13399146;SRR13827019;SRR6044973;SRR6046893;SRR6918276;SRR6046073;SRR1735697;SRR5950815;SRR13399187;SRR5950818;SRR6046467;SRR6046715;SRR6045669;SRR6045306;SRR6046741;SRR6045488;SRR5950819;SRR6046228;SRR1735647;SRR13399126;SRR13399175;SRR1735620;SRR5…	205	NZ_CP009360.4	1241284	T	C	MODERATE	KV38_RS06100	WP_023868572.1	missense_variant	p.Cys161Arg	C161R	Rv1206	fadD6	0	100	QBC84372.1	B6K05_006405	0	100	WP_009975559.1	MAV_RS06480	0	100
[R].EQSEFRPSEQSADPVLQEAFSRPDGSPETLQR.[H]	WP_023868579.1_P67S	WP_023868579.1	P67S	61325897	trypsin-like peptidase domain-containing protein		SRR13399195;SRR13827030;SRR6045147;SRR13399105;SRR6045754;SRR1735642;SRR13399182;SRR6044824;SRR6045830;SRR13399146;SRR13827019;SRR6044973;SRR6046893;SRR6918276;SRR6046073;SRR1735697;SRR5950815;SRR13399187;SRR5950818;SRR6046467;SRR6046715;SRR6045669;SRR6045306;SRR6046741;SRR6045488;SRR5950819;SRR6046228;SRR1735647;SRR13399202;SRR13399126;SRR13399175;SRR1735620;SRR6045766;SRR6046074;SRR6918279;SRR6…	171	NZ_CP009360.4	1256760	C	T	MODERATE	KV38_RS06180	WP_023868579.1	missense_variant	p.Pro67Ser	P67S	Rv1223	htrA	0	100	QBC84386.1	B6K05_006485	0	100	WP_011724091.1	MAV_RS06550	0	100
[R].LAPRPISRPPVDPASR.[R]	WP_023868579.1_V30A	WP_023868579.1	V30A	61325897	trypsin-like peptidase domain-containing protein		SRR13399195;SRR13827030;SRR6045147;SRR13399105;SRR6045754;SRR1735642;SRR13399199;SRR13399182;SRR4941851;SRR6044824;SRR6045830;SRR5043009;SRR13399146;SRR13827019;SRR6044973;SRR6046893;SRR13399123;SRR6918276;SRR6046073;SRR1735697;SRR5950815;SRR13399187;SRR5950818;SRR6046467;SRR6046715;SRR6045669;SRR6045306;SRR6046741;SRR6045488;SRR5950819;SRR6046228;SRR1735647;SRR13399202;SRR13399126;SRR13399175;SR…	196	NZ_CP009360.4	1256650	T	C	MODERATE	KV38_RS06180	WP_023868579.1	missense_variant	p.Val30Ala	V30A	Rv1223	htrA	0	100	QBC84386.1	B6K05_006485	0	100	WP_011724091.1	MAV_RS06550	0	100
[R].LRDPGPVTGIAR.[S]	WP_023868585.1_K91R	WP_023868585.1	K91R	61325909	suppressor of fused domain protein		SRR6046195;SRR6045408;SRR13399183	3	NZ_CP009360.4	1268949	A	G	MODERATE	KV38_RS06240	WP_023868585.1	missense_variant	p.Lys91Arg	K91R	-	-	-	-	QBC84396.1	B6K05_006545	1.81e-138	100	WP_011724099.1	MAV_RS06610	1.83e-138	100
[R].SLMASIGTEEITKAAK.[R]	WP_023868698.1_N424K	WP_023868698.1	N424K	61326179	DUF853 family protein		SRR13399195;SRR13827030;SRR6045147;SRR13399105;SRR13399064;SRR13399115;SRR6045754;SRR1735642;SRR13399199;SRR13399182;SRR4941851;SRR6044824;SRR6045830;SRR5043011;SRR13399208;SRR5043009;SRR13399146;SRR13827019;SRR6044973;SRR6046893;SRR13399123;SRR6918276;SRR6046073;SRR1735697;SRR5950815;SRR13399187;SRR5950818;SRR6046467;SRR6046715;SRR6045669;SRR6045306;SRR6046741;SRR6045488;SRR5950819;SRR6046228;SR…	237	NZ_CP009360.4	1564566	C	G	MODERATE	KV38_RS07590	WP_023868698.1	missense_variant	p.Asn424Lys	N424K	Rv2510c	Rv2510c	0	100	QBC84612.1	B6K05_007805	0	100	WP_011724281.1	MAV_RS07965	0	100
[R].SLMASIGTEEITK.[A]	WP_023868698.1_N424K	WP_023868698.1	N424K	61326179	DUF853 family protein		SRR13399195;SRR13827030;SRR6045147;SRR13399105;SRR13399064;SRR13399115;SRR6045754;SRR1735642;SRR13399199;SRR13399182;SRR4941851;SRR6044824;SRR6045830;SRR5043011;SRR13399208;SRR5043009;SRR13399146;SRR13827019;SRR6044973;SRR6046893;SRR13399123;SRR6918276;SRR6046073;SRR1735697;SRR5950815;SRR13399187;SRR5950818;SRR6046467;SRR6046715;SRR6045669;SRR6045306;SRR6046741;SRR6045488;SRR5950819;SRR6046228;SR…	237	NZ_CP009360.4	1564566	C	G	MODERATE	KV38_RS07590	WP_023868698.1	missense_variant	p.Asn424Lys	N424K	Rv2510c	Rv2510c	0	100	QBC84612.1	B6K05_007805	0	100	WP_011724281.1	MAV_RS07965	0	100
[R].TDIGHLTSDAGKEDLKSLGGVSATTAGVILR.[A]	WP_023868698.1_V183D	WP_023868698.1	V183D	61326179	DUF853 family protein		SRR5043028	1	NZ_CP009360.4	1563842	T	C	MODERATE	KV38_RS07590	WP_023868698.1	missense_variant	p.Val183Asp	V183D	Rv2510c	Rv2510c	0	100	QBC84612.1	B6K05_007805	0	100	WP_011724281.1	MAV_RS07965	0	100
[R].DSYLNIDKVVETATR.[T]	WP_023868702.1_A69T	WP_023868702.1	A69T	61326185	acetyl/propionyl/methylcrotonyl-CoA carboxylase subunit alpha		SRR13399195;SRR13827030;SRR13399064;SRR13399115;SRR6045754;SRR1735642;SRR13399182;SRR6044824;SRR6045830;SRR5043011;SRR13399146;SRR6044973;SRR6046893;SRR6918276;SRR5950815;SRR6046715;SRR6045669;SRR6045306;SRR6046741;SRR1735647;SRR13399194;SRR13399175;SRR1735620;SRR6045766;SRR6046074;SRR6918279;SRR6045903;SRR6045194;SRR6045631;SRR6046337;SRR6046167;SRR6045140;SRR6045956;SRR6045084;SRR6046328;SRR604…	127	NZ_CP009360.4	1570719	G	A	MODERATE	KV38_RS07620	WP_023868702.1	missense_variant	p.Ala69Thr	A69T	Rv2501c	accA1	0	98	QBC87689.1	B6K05_007835	0	100	WP_011724286.1	MAV_RS07995	0	100
[R].LADFTPLPAPDDVLAAAGLYR.[Q]	WP_023868702.1_A451T	WP_023868702.1	A451T	61326185	acetyl/propionyl/methylcrotonyl-CoA carboxylase subunit alpha		SRR13399195;SRR13827030;SRR13399064;SRR13399115;SRR6045754;SRR1735642;SRR13399182;SRR6044824;SRR6045830;SRR5043011;SRR13399146;SRR6044973;SRR6046893;SRR6918276;SRR5950815;SRR6046715;SRR6045669;SRR6045306;SRR6046741;SRR1735647;SRR13399194;SRR13399175;SRR1735620;SRR6045766;SRR6046074;SRR6918279;SRR6045903;SRR6045194;SRR6045631;SRR6046337;SRR6046167;SRR6045140;SRR6045956;SRR6045084;SRR6046328;SRR604…	127	NZ_CP009360.4	1571865	G	A	MODERATE	KV38_RS07620	WP_023868702.1	missense_variant	p.Ala451Thr	A451T	Rv2501c	accA1	0	98	QBC87689.1	B6K05_007835	0	100	WP_011724286.1	MAV_RS07995	0	100
[R].LGPAAARDSYLNIDKVVETATR.[T]	WP_023868702.1_A69T	WP_023868702.1	A69T	61326185	acetyl/propionyl/methylcrotonyl-CoA carboxylase subunit alpha		SRR13399195;SRR13827030;SRR13399064;SRR13399115;SRR6045754;SRR1735642;SRR13399182;SRR6044824;SRR6045830;SRR5043011;SRR13399146;SRR6044973;SRR6046893;SRR6918276;SRR5950815;SRR6046715;SRR6045669;SRR6045306;SRR6046741;SRR1735647;SRR13399194;SRR13399175;SRR1735620;SRR6045766;SRR6046074;SRR6918279;SRR6045903;SRR6045194;SRR6045631;SRR6046337;SRR6046167;SRR6045140;SRR6045956;SRR6045084;SRR6046328;SRR604…	127	NZ_CP009360.4	1570719	G	A	MODERATE	KV38_RS07620	WP_023868702.1	missense_variant	p.Ala69Thr	A69T	Rv2501c	accA1	0	98	QBC87689.1	B6K05_007835	0	100	WP_011724286.1	MAV_RS07995	0	100
[R].LVEEPGRLREALVGAR.[R]	WP_023868702.1_D173E	WP_023868702.1	D173E	61326185	acetyl/propionyl/methylcrotonyl-CoA carboxylase subunit alpha		SRR13399195;SRR13827030;SRR13399064;SRR13399115;SRR6045754;SRR1735642;SRR13399182;SRR4941851;SRR6044824;SRR6045830;SRR5043011;SRR5043009;SRR13399146;SRR6044973;SRR6046893;SRR6918276;SRR5950815;SRR6046715;SRR6045669;SRR6045306;SRR6046741;SRR1735647;SRR13399194;SRR13399175;SRR1735620;SRR5043027;SRR6045766;SRR6046074;SRR6918279;SRR6046195;SRR6045903;SRR6045194;SRR6045631;SRR6046337;SRR6046167;SRR604…	150	NZ_CP009360.4	1571033	T	A	MODERATE	KV38_RS07620	WP_023868702.1	missense_variant	p.Asp173Glu	D173E	Rv2501c	accA1	0	98	QBC87689.1	B6K05_007835	0	100	WP_011724286.1	MAV_RS07995	0	100
[K].VIEEAPSPLLDPETR.[A]	WP_023868702.1_V250E	WP_023868702.1	V250E	61326185	acetyl/propionyl/methylcrotonyl-CoA carboxylase subunit alpha		SRR13399195;SRR13827030;SRR13399064;SRR13399115;SRR6045754;SRR1735642;SRR13399182;SRR6044824;SRR6045830;SRR5043011;SRR13399146;SRR6044973;SRR6046893;SRR6918276;SRR5950815;SRR6046715;SRR6045669;SRR6045306;SRR6046741;SRR1735647;SRR13399194;SRR13399175;SRR1735620;SRR6045766;SRR6046074;SRR6918279;SRR6045903;SRR6045194;SRR6045631;SRR6046337;SRR6046167;SRR6045140;SRR6045956;SRR6045084;SRR6046328;SRR604…	128	NZ_CP009360.4	1571263	T	A	MODERATE	KV38_RS07620	WP_023868702.1	missense_variant	p.Val250Glu	V250E	Rv2501c	accA1	0	98	QBC87689.1	B6K05_007835	0	100	WP_011724286.1	MAV_RS07995	0	100
[R].SVAVYSDPDAAAR.[H]	WP_023868702.1_V34D	WP_023868702.1	V34D	61326185	acetyl/propionyl/methylcrotonyl-CoA carboxylase subunit alpha		SRR13399195;SRR13827030;SRR6045147;SRR13399105;SRR13399064;SRR13399115;SRR6045754;SRR1735642;SRR13399199;SRR13399182;SRR4941851;SRR6044824;SRR6045830;SRR5043011;SRR13399208;SRR5043009;SRR13399146;SRR13827019;SRR6044973;SRR6046893;SRR13399123;SRR6918276;SRR6046073;SRR1735697;SRR5950815;SRR13399187;SRR5950818;SRR6046467;SRR6046715;SRR6045669;SRR6045306;SRR6046741;SRR6045488;SRR5950819;SRR6046228;SR…	239	NZ_CP009360.4	1570615	T	A	MODERATE	KV38_RS07620	WP_023868702.1	missense_variant	p.Val34Asp	V34D	Rv2501c	accA1	0	98	QBC87689.1	B6K05_007835	0	100	WP_011724286.1	MAV_RS07995	0	100
[R].LVEEPGRLR.[E]	WP_023868702.1_D173E	WP_023868702.1	D173E	61326185	acetyl/propionyl/methylcrotonyl-CoA carboxylase subunit alpha		SRR13399195;SRR13827030;SRR13399064;SRR13399115;SRR6045754;SRR1735642;SRR13399182;SRR4941851;SRR6044824;SRR6045830;SRR5043011;SRR5043009;SRR13399146;SRR6044973;SRR6046893;SRR6918276;SRR5950815;SRR6046715;SRR6045669;SRR6045306;SRR6046741;SRR1735647;SRR13399194;SRR13399175;SRR1735620;SRR5043027;SRR6045766;SRR6046074;SRR6918279;SRR6046195;SRR6045903;SRR6045194;SRR6045631;SRR6046337;SRR6046167;SRR604…	150	NZ_CP009360.4	1571033	T	A	MODERATE	KV38_RS07620	WP_023868702.1	missense_variant	p.Asp173Glu	D173E	Rv2501c	accA1	0	98	QBC87689.1	B6K05_007835	0	100	WP_011724286.1	MAV_RS07995	0	100
[K].VIEEAPSPLLDPETRAR.[I]	WP_023868702.1_V250E	WP_023868702.1	V250E	61326185	acetyl/propionyl/methylcrotonyl-CoA carboxylase subunit alpha		SRR13399195;SRR13827030;SRR13399064;SRR13399115;SRR6045754;SRR1735642;SRR13399182;SRR6044824;SRR6045830;SRR5043011;SRR13399146;SRR6044973;SRR6046893;SRR6918276;SRR5950815;SRR6046715;SRR6045669;SRR6045306;SRR6046741;SRR1735647;SRR13399194;SRR13399175;SRR1735620;SRR6045766;SRR6046074;SRR6918279;SRR6045903;SRR6045194;SRR6045631;SRR6046337;SRR6046167;SRR6045140;SRR6045956;SRR6045084;SRR6046328;SRR604…	128	NZ_CP009360.4	1571263	T	A	MODERATE	KV38_RS07620	WP_023868702.1	missense_variant	p.Val250Glu	V250E	Rv2501c	accA1	0	98	QBC87689.1	B6K05_007835	0	100	WP_011724286.1	MAV_RS07995	0	100
[R].ARIGAAAcNTAR.[S]	WP_023868702.1_T257A	WP_023868702.1	T257A	61326185	acetyl/propionyl/methylcrotonyl-CoA carboxylase subunit alpha		SRR13399195;SRR13827030;SRR13399064;SRR13399115;SRR6045754;SRR1735642;SRR13399182;SRR4941851;SRR6044824;SRR6045830;SRR5043011;SRR5043009;SRR13399146;SRR6044973;SRR6046893;SRR6918276;SRR5950815;SRR6046715;SRR6045669;SRR6045306;SRR6046741;SRR1735647;SRR13399194;SRR13399175;SRR1735620;SRR5043027;SRR6045766;SRR6046074;SRR6918279;SRR6046195;SRR6045903;SRR6045194;SRR6045631;SRR6046337;SRR6046167;SRR604…	149	NZ_CP009360.4	1571283	A	G	MODERATE	KV38_RS07620	WP_023868702.1	missense_variant	p.Thr257Ala	T257A	Rv2501c	accA1	0	98	QBC87689.1	B6K05_007835	0	100	WP_011724286.1	MAV_RS07995	0	100
[R].IGAAAcNTAR.[S]	WP_023868702.1_T257A	WP_023868702.1	T257A	61326185	acetyl/propionyl/methylcrotonyl-CoA carboxylase subunit alpha		SRR13399195;SRR13827030;SRR13399064;SRR13399115;SRR6045754;SRR1735642;SRR13399182;SRR4941851;SRR6044824;SRR6045830;SRR5043011;SRR5043009;SRR13399146;SRR6044973;SRR6046893;SRR6918276;SRR5950815;SRR6046715;SRR6045669;SRR6045306;SRR6046741;SRR1735647;SRR13399194;SRR13399175;SRR1735620;SRR5043027;SRR6045766;SRR6046074;SRR6918279;SRR6046195;SRR6045903;SRR6045194;SRR6045631;SRR6046337;SRR6046167;SRR604…	149	NZ_CP009360.4	1571283	A	G	MODERATE	KV38_RS07620	WP_023868702.1	missense_variant	p.Thr257Ala	T257A	Rv2501c	accA1	0	98	QBC87689.1	B6K05_007835	0	100	WP_011724286.1	MAV_RS07995	0	100
[R].LQDIcDYHSSVEQAAATAAR.[A]	WP_023868731.1_E223Q	WP_023868731.1	E223Q	61326284	ribonuclease Z		SRR13827030;SRR6045754;SRR13399199;SRR4941851;SRR6045830;SRR5043009;SRR6044973;SRR6918276;SRR6046073;SRR6045306;SRR6046228;SRR13399202;SRR5043027;SRR6045766;SRR13399110;SRR6918279;SRR6045194;SRR6046167;SRR6044903;SRR1735636;SRR6045084;SRR13399197;SRR6046823;SRR6046328;SRR5043015;SRR13399206;SRR6046547;SRR13399068;SRR6045404;SRR13399184;SRR6046623;SRR13399132;SRR6046687;SRR5043007;SRR5052616;SRR60…	119	NZ_CP009360.4	1694188	C	G	MODERATE	KV38_RS08115	WP_023868731.1	missense_variant	p.Glu223Gln	E223Q	Rv2407	Rv2407	4.85e-148	99	QBC84696.1	B6K05_008335	0	100	WP_009976043.1	MAV_RS08500	0	100
[R].EHTDGPVWDRDGVSIR.[V]	WP_023868731.1_L137P	WP_023868731.1	L137P	61326284	ribonuclease Z		SRR13399195;SRR13827030;SRR6045147;SRR13399105;SRR13399064;SRR13399115;SRR6045754;SRR1735642;SRR13399199;SRR13399182;SRR4941851;SRR6044824;SRR6045830;SRR5043011;SRR13399208;SRR5043009;SRR13399146;SRR13827019;SRR6044973;SRR6046893;SRR13399123;SRR6918276;SRR6046073;SRR1735697;SRR5950815;SRR13399187;SRR5950818;SRR6046467;SRR6046715;SRR6045669;SRR6045306;SRR6046741;SRR6045488;SRR5950819;SRR6046228;SR…	238	NZ_CP009360.4	1694445	A	G	MODERATE	KV38_RS08115	WP_023868731.1	missense_variant	p.Leu137Pro	L137P	Rv2407	Rv2407	9.51e-150	99	QBC84696.1	B6K05_008335	0	100	WP_009976043.1	MAV_RS08500	0	100
[R].VAPQPETPSRPR.[W]	WP_023868794.1_W292R	WP_023868794.1	W292R	61324685	protein phosphatase 2C domain-containing protein		SRR13399195;SRR13827030;SRR6045147;SRR13399105;SRR13399064;SRR13399115;SRR6045754;SRR1735642;SRR13399199;SRR13399182;SRR4941851;SRR6044824;SRR6045830;SRR5043011;SRR13399208;SRR5043009;SRR13399146;SRR13827019;SRR6044973;SRR6046893;SRR13399123;SRR6918276;SRR6046073;SRR1735697;SRR5950815;SRR13399187;SRR5950818;SRR6046467;SRR6046715;SRR6045669;SRR6045306;SRR6046741;SRR6045488;SRR5950819;SRR6046228;SR…	238	NZ_CP009360.4	26091	A	G	MODERATE	KV38_RS00120	WP_023868794.1	missense_variant	p.Trp292Arg	W292R	Rv0018c	pstP	0	100	QBC83307.1	B6K05_000330	0	100	WP_011723287.1	MAV_RS00115	0	100
[R].LMETWAHGLDVADALGVTRPATDR.[L]	WP_023868809.1_I153T	WP_023868809.1	I153T	61324711	TIGR03084 family protein		SRR13827030;SRR13399105;SRR5043011;SRR13399208;SRR13827019;SRR13399187;SRR5950818;SRR5950819;SRR13399126;SRR6045766;SRR13399110;SRR13399168;SRR6045408;SRR1735636;SRR13399197;SRR13399206;SRR6046547;SRR13399234;SRR13399183;SRR13399132;SRR13399223;SRR5950799;SRR5950810;SRR13399190;SRR6045606;SRR13399099;SRR13399163;SRR13399055;SRR6044776;SRR6046350;SRR6046438;SRR13399207;SRR13399204;SRR6045170;SRR60…	75	NZ_CP009360.4	51415	A	G	MODERATE	KV38_RS00250	WP_023868809.1	missense_variant	p.Ile153Thr	I153T	Rv0036c	Rv0036c	3.01e-150	100	QBC83328.1	B6K05_000450	2.49e-178	100	WP_011723310.1	MAV_RS00250	1.11e-180	100
[R].GPRGDTWSWGPPEAAQR.[V]	WP_023868809.1_V207A	WP_023868809.1	V207A	61324711	TIGR03084 family protein		SRR13399195;SRR13827030;SRR13399105;SRR1735642;SRR13399182;SRR6044824;SRR5043011;SRR13399208;SRR13399146;SRR13827019;SRR6046893;SRR6918276;SRR13399187;SRR5950818;SRR6046715;SRR6045669;SRR6046741;SRR5950819;SRR1735647;SRR13399126;SRR13399175;SRR1735620;SRR6045766;SRR13399110;SRR6918279;SRR6046195;SRR6045903;SRR6045194;SRR13399168;SRR6045631;SRR6045140;SRR6045408;SRR1735636;SRR13399197;SRR13399206;…	131	NZ_CP009360.4	51253	A	G	MODERATE	KV38_RS00250	WP_023868809.1	missense_variant	p.Val207Ala	V207A	Rv0036c	Rv0036c	1.25e-151	100	QBC83328.1	B6K05_000450	6.27e-178	100	WP_011723310.1	MAV_RS00250	2.57e-180	100
[R].GDTWSWGPPEAAQR.[V]	WP_023868809.1_V207A	WP_023868809.1	V207A	61324711	TIGR03084 family protein		SRR13399195;SRR13827030;SRR13399105;SRR1735642;SRR13399182;SRR6044824;SRR5043011;SRR13399208;SRR13399146;SRR13827019;SRR6046893;SRR6918276;SRR13399187;SRR5950818;SRR6046715;SRR6045669;SRR6046741;SRR5950819;SRR1735647;SRR13399126;SRR13399175;SRR1735620;SRR6045766;SRR13399110;SRR6918279;SRR6046195;SRR6045903;SRR6045194;SRR13399168;SRR6045631;SRR6045140;SRR6045408;SRR1735636;SRR13399197;SRR13399206;…	131	NZ_CP009360.4	51253	A	G	MODERATE	KV38_RS00250	WP_023868809.1	missense_variant	p.Val207Ala	V207A	Rv0036c	Rv0036c	1.25e-151	100	QBC83328.1	B6K05_000450	6.27e-178	100	WP_011723310.1	MAV_RS00250	2.57e-180	100
[R].AAVDPEEPAEMLTFGQEIT.[-]	WP_023868814.1_D593E	WP_023868814.1	D593E	61324720	ABC transporter substrate-binding protein/permease		SRR13399195;SRR13827030;SRR1735642;SRR13399182;SRR4941851;SRR6044824;SRR5043009;SRR13399146;SRR6046893;SRR6918276;SRR6046715;SRR6045669;SRR6046741;SRR1735647;SRR13399175;SRR1735620;SRR5043027;SRR6918279;SRR6045903;SRR6045194;SRR6045631;SRR6045140;SRR5043015;SRR1735683;SRR13399174;SRR13399068;SRR13399209;SRR5043007;SRR5052616;SRR6045239;SRR5043003;SRR1735709;SRR5043029;SRR1735625;SRR5043013;SRR604…	85	NZ_CP009360.4	60627	G	T	MODERATE	KV38_RS00295	WP_023868814.1	missense_variant	p.Asp593Glu	D593E	-	-	-	-	QBC83336.1	B6K05_000495	0	100	WP_023871552.1	MAV_RS00295	0	100
[K].GGAPEHPAWYFNLK.[A]	WP_023868848.1_R83K	WP_023868848.1	R83K	61324776	nitroreductase family deazaflavin-dependent oxidoreductase		SRR13399195;SRR13827030;SRR6045147;SRR13399105;SRR13399115;SRR6045754;SRR1735642;SRR13399199;SRR13399182;SRR4941851;SRR6044824;SRR6045830;SRR5043011;SRR13399208;SRR5043009;SRR13399146;SRR13827019;SRR6044973;SRR6046893;SRR13399123;SRR6918276;SRR6046073;SRR1735697;SRR13399187;SRR5950818;SRR6046467;SRR6046715;SRR6045669;SRR6045306;SRR6046741;SRR6045488;SRR5950819;SRR6046228;SRR1735647;SRR13399202;SR…	213	NZ_CP009360.4	116755	G	A	MODERATE	KV38_RS00575	WP_023868848.1	missense_variant	p.Arg83Lys	R83K	Rv1558	Rv1558	5.88e-51	94	QBC83387.1	B6K05_000760	2.33e-102	100	WP_003876043.1	MAV_RS00590	2.35e-102	100
[R].YAVVASKGGAPEHPAWYFNLK.[A]	WP_023868848.1_R83K	WP_023868848.1	R83K	61324776	nitroreductase family deazaflavin-dependent oxidoreductase		SRR13399195;SRR13827030;SRR6045147;SRR13399105;SRR13399115;SRR6045754;SRR1735642;SRR13399199;SRR13399182;SRR4941851;SRR6044824;SRR6045830;SRR5043011;SRR13399208;SRR5043009;SRR13399146;SRR13827019;SRR6044973;SRR6046893;SRR13399123;SRR6918276;SRR6046073;SRR1735697;SRR13399187;SRR5950818;SRR6046467;SRR6046715;SRR6045669;SRR6045306;SRR6046741;SRR6045488;SRR5950819;SRR6046228;SRR1735647;SRR13399202;SR…	213	NZ_CP009360.4	116755	G	A	MODERATE	KV38_RS00575	WP_023868848.1	missense_variant	p.Arg83Lys	R83K	Rv1558	Rv1558	5.88e-51	94	QBC83387.1	B6K05_000760	2.33e-102	100	WP_003876043.1	MAV_RS00590	2.35e-102	100
[R].ESLIGNATALAAWNDITPLAR.[N]	WP_023868854.1_D20E	WP_023868854.1	D20E	61324787	YdeI/OmpD-associated family protein		SRR13399195;SRR13827030;SRR6045147;SRR13399105;SRR13399115;SRR6045754;SRR1735642;SRR13399199;SRR13399182;SRR4941851;SRR6044824;SRR6045830;SRR5043011;SRR13399208;SRR5043009;SRR13399146;SRR13827019;SRR6044973;SRR6046893;SRR13399123;SRR6918276;SRR6046073;SRR1735697;SRR13399187;SRR5950818;SRR6046467;SRR6046715;SRR6045669;SRR6045306;SRR6046741;SRR6045488;SRR5950819;SRR6046228;SRR1735647;SRR13399202;SR…	214	NZ_CP009360.4	127560	G	T	MODERATE	KV38_RS00630	WP_023868854.1	missense_variant	p.Asp20Glu	D20E	Rv2299c	htpG	0.15	65	QBC83396.1	B6K05_000815	2.72e-62	100	WP_003876897.1	MAV_RS00645	2.75e-62	100
[R].YELIPQLIVHDGEAAVR.[D]	WP_023868988.1_M49L	WP_023868988.1	M49L	61326494	ester cyclase		SRR13399195;SRR13827030;SRR1735642;SRR13399199;SRR13399182;SRR4941851;SRR6044824;SRR6045830;SRR5043011;SRR5043009;SRR13399146;SRR6044973;SRR6046893;SRR6918276;SRR6046715;SRR6045669;SRR6045306;SRR6046741;SRR1735647;SRR13399175;SRR1735620;SRR5043027;SRR6045766;SRR6918279;SRR6045903;SRR6045194;SRR6045631;SRR6045140;SRR6045084;SRR6046823;SRR6046328;SRR5043015;SRR1735683;SRR13399174;SRR6046547;SRR1339…	113	NZ_CP009360.4	1926953	T	G	MODERATE	KV38_RS09165	WP_023868988.1	missense_variant	p.Met49Leu	M49L	-	-	-	-	QBC84891.1	B6K05_009430	8.65e-132	100	WP_011724642.1	MAV_RS10365	1.15e-133	100
[R].ALNAVPAVNELRPGWVTPLDLPLIPGTGTIR.[-]	WP_023868990.1_A357T	WP_023868990.1	A357T	61326497	dihydrodipicolinate reductase		SRR13399195;SRR13827030;SRR13399064;SRR13399115;SRR6045754;SRR1735642;SRR13399182;SRR4941851;SRR6044824;SRR6045830;SRR5043011;SRR5043009;SRR13399146;SRR6044973;SRR6046893;SRR13399123;SRR6918276;SRR5950815;SRR6046715;SRR6045669;SRR6045306;SRR6046741;SRR6046228;SRR1735647;SRR13399202;SRR13399194;SRR13399175;SRR1735620;SRR5043027;SRR6045766;SRR6046074;SRR13399110;SRR6918279;SRR6045903;SRR6045194;SRR…	171	NZ_CP009360.4	1930088	G	A	MODERATE	KV38_RS09180	WP_023868990.1	missense_variant	p.Ala357Thr	A357T	Rv0926c	Rv0926c	1.5e-66	97	QBC84894.1	B6K05_009445	0	100	WP_009976430.1	MAV_RS10380	0	100
[K].VIALTNPASGHGAAVAAAQR.[A]	WP_023868996.1_V23A	WP_023868996.1	V23A	61326506	diacylglycerol kinase		SRR13399195;SRR13827030;SRR6045147;SRR13399105;SRR13399064;SRR13399115;SRR6045754;SRR1735642;SRR13399199;SRR13399182;SRR4941851;SRR6044824;SRR6045830;SRR5043011;SRR5043009;SRR13399146;SRR13827019;SRR6044973;SRR6046893;SRR13399123;SRR6918276;SRR6046073;SRR1735697;SRR5950815;SRR13399187;SRR5950818;SRR6046467;SRR6046715;SRR6045669;SRR6045306;SRR6046741;SRR6045488;SRR5950819;SRR6046228;SRR1735647;SRR…	234	NZ_CP009360.4	1938665	A	G	MODERATE	KV38_RS09225	WP_023868996.1	missense_variant	p.Val23Ala	V23A	Rv2252	Rv2252	5.26e-179	98	QBC84902.1	B6K05_009490	0	100	WP_009976439.1	MAV_RS10425	0	100
[R].GVEVVEIIGDDAQDAR.[H]	WP_023868996.1_P55A	WP_023868996.1	P55A	61326506	diacylglycerol kinase		SRR13399195;SRR13827030;SRR6045754;SRR1735642;SRR13399182;SRR4941851;SRR6044824;SRR6045830;SRR5043011;SRR13399208;SRR5043009;SRR13399146;SRR6044973;SRR6046893;SRR6918276;SRR6046715;SRR6045669;SRR6045306;SRR6046741;SRR1735647;SRR13399175;SRR1735620;SRR5043027;SRR6045766;SRR6046074;SRR6918279;SRR6046195;SRR6045903;SRR6045194;SRR13399168;SRR6045631;SRR6046167;SRR6045140;SRR6045084;SRR6046823;SRR6046…	133	NZ_CP009360.4	1938570	G	C	MODERATE	KV38_RS09225	WP_023868996.1	missense_variant	p.Pro55Ala	P55A	Rv2252	Rv2252	2.42e-180	98	QBC84902.1	B6K05_009490	0	100	WP_009976439.1	MAV_RS10425	0	100
[R].IAVVPFGGGTSVVGGLTPER.[A]	WP_023868997.1_A147T	WP_023868997.1	A147T	61326507	FAD-binding oxidoreductase		SRR13399195;SRR13827030;SRR6045754;SRR1735642;SRR13399182;SRR4941851;SRR6044824;SRR6045830;SRR5043009;SRR13399146;SRR6044973;SRR6046893;SRR6918276;SRR6046715;SRR6045669;SRR6045306;SRR6046741;SRR1735647;SRR13399175;SRR1735620;SRR5043027;SRR6045766;SRR6046074;SRR6918279;SRR6045903;SRR6045194;SRR13399168;SRR6045631;SRR6046167;SRR6045140;SRR6045084;SRR6046823;SRR6046328;SRR5043015;SRR1735683;SRR13399…	126	NZ_CP009360.4	1939901	C	T	MODERATE	KV38_RS09230	WP_023868997.1	missense_variant	p.Ala147Thr	A147T	Rv2251	Rv2251	0	82	QBC87720.1	B6K05_009495	0	98	WP_011724648.1	MAV_RS10430	0	100
[R].AVKDTLDPAGILNPGKLIP.[-]	WP_023868997.1_A521D	WP_023868997.1	A521D	61326507	FAD-binding oxidoreductase		SRR13399195;SRR13827030;SRR13399105;SRR13399064;SRR13399115;SRR6045754;SRR1735642;SRR13399199;SRR13399182;SRR4941851;SRR6044824;SRR6045830;SRR5043011;SRR13399208;SRR5043009;SRR13399146;SRR13827019;SRR6044973;SRR6046893;SRR13399123;SRR6918276;SRR6046073;SRR5950815;SRR13399187;SRR5950818;SRR6046715;SRR6045669;SRR6045306;SRR6046741;SRR5950819;SRR6046228;SRR1735647;SRR13399202;SRR13399194;SRR13399126…	227	NZ_CP009360.4	1938778	G	T	MODERATE	KV38_RS09230	WP_023868997.1	missense_variant	p.Ala521Asp	A521D	Rv2251	Rv2251	0	82	QBC87720.1	B6K05_009495	0	98	WP_011724648.1	MAV_RS10430	0	100
[R].DLDAARGEISESR.[A]	WP_023869009.1_Q161E	WP_023869009.1	Q161E	61326531	zinc ribbon domain-containing protein		SRR13399195;SRR13827030;SRR6045147;SRR13399105;SRR13399064;SRR13399115;SRR6045754;SRR1735642;SRR13399199;SRR13399182;SRR4941851;SRR6044824;SRR6045830;SRR5043011;SRR13399208;SRR5043009;SRR13399146;SRR13827019;SRR6044973;SRR6046893;SRR13399123;SRR6918276;SRR6046073;SRR1735697;SRR5950815;SRR13399187;SRR5950818;SRR6046467;SRR6046715;SRR6045669;SRR6045306;SRR6046741;SRR6045488;SRR5950819;SRR6046228;SR…	238	NZ_CP009360.4	1964423	C	G	MODERATE	KV38_RS09350	WP_023869009.1	missense_variant	p.Gln161Glu	Q161E	Rv2229c	Rv2229c	1.11e-97	99	QBC84923.1	B6K05_009615	5.65e-169	100	WP_009976463.1	MAV_RS10550	1.26e-167	100
[R].RDLDAARGEISESR.[A]	WP_023869009.1_Q161E	WP_023869009.1	Q161E	61326531	zinc ribbon domain-containing protein		SRR13399195;SRR13827030;SRR6045147;SRR13399105;SRR13399064;SRR13399115;SRR6045754;SRR1735642;SRR13399199;SRR13399182;SRR4941851;SRR6044824;SRR6045830;SRR5043011;SRR13399208;SRR5043009;SRR13399146;SRR13827019;SRR6044973;SRR6046893;SRR13399123;SRR6918276;SRR6046073;SRR1735697;SRR5950815;SRR13399187;SRR5950818;SRR6046467;SRR6046715;SRR6045669;SRR6045306;SRR6046741;SRR6045488;SRR5950819;SRR6046228;SR…	238	NZ_CP009360.4	1964423	C	G	MODERATE	KV38_RS09350	WP_023869009.1	missense_variant	p.Gln161Glu	Q161E	Rv2229c	Rv2229c	1.11e-97	99	QBC84923.1	B6K05_009615	5.65e-169	100	WP_009976463.1	MAV_RS10550	1.26e-167	100
[R].FIPEEISIQER.[H]	WP_023869040.1_Q163E	WP_023869040.1	Q163E	61326579	ubiquinol-cytochrome c reductase iron-sulfur subunit		SRR13399195;SRR6045147;SRR13399105;SRR1735642;SRR13399199;SRR13399182;SRR4941851;SRR6044824;SRR6045830;SRR13399208;SRR5043009;SRR13399146;SRR13827019;SRR6044973;SRR6046893;SRR13399123;SRR6918276;SRR6046073;SRR1735697;SRR13399187;SRR5950818;SRR6046467;SRR6046715;SRR6045669;SRR6045306;SRR6046741;SRR6045488;SRR5950819;SRR6046228;SRR1735647;SRR13399126;SRR13399175;SRR1735620;SRR5043027;SRR6045766;SRR…	193	NZ_CP009360.4	2015399	G	C	MODERATE	KV38_RS09590	WP_023869040.1	missense_variant	p.Gln163Glu	Q163E	Rv2195	qcrA	0	100	QBC84971.1	B6K05_009860	0	100	WP_009976520.1	MAV_RS10965	0	95
[R].AAALVNSIFTK.[-]	WP_023869148.1_T197N	WP_023869148.1	T197N	61326829	TetR/AcrR family transcriptional regulator		SRR13399195;SRR13827030;SRR6045147;SRR13399105;SRR6045754;SRR1735642;SRR13399199;SRR13399182;SRR4941851;SRR6044824;SRR6045830;SRR5043011;SRR13399208;SRR5043009;SRR13399146;SRR13827019;SRR6044973;SRR6046893;SRR13399123;SRR6918276;SRR6046073;SRR1735697;SRR5950815;SRR13399187;SRR5950818;SRR6046467;SRR6046715;SRR6045669;SRR6045306;SRR6046741;SRR6045488;SRR5950819;SRR6046228;SRR1735647;SRR13399202;SRR…	222	NZ_CP009360.4	2304628	G	T	MODERATE	KV38_RS10840	WP_023869148.1	missense_variant	p.Thr197Asn	T197N	Rv0691c	Rv0691c	1.43e-08	84	QBC85171.1	B6K05_011055	2.61e-148	100	WP_011724838.1	MAV_RS11980	4.76e-149	100
[R].TVAVDLRDDWPTALRDTGFDSSAR.[T]	WP_023869163.1_S168P	WP_023869163.1	S168P	61326876	class I SAM-dependent methyltransferase		SRR13399195;SRR13827030;SRR1735642;SRR13399182;SRR6044824;SRR13399146;SRR6046893;SRR6918276;SRR6046715;SRR6045669;SRR6045306;SRR6046741;SRR1735647;SRR13399175;SRR1735620;SRR6045766;SRR6918279;SRR6046195;SRR6045903;SRR6045194;SRR13399168;SRR6045631;SRR6046167;SRR6045140;SRR1735683;SRR13399174;SRR6046547;SRR13399068;SRR13399209;SRR13399234;SRR13399223;SRR6045239;SRR13399190;SRR1735709;SRR6045606;SR…	91	NZ_CP009360.4	2346477	T	C	MODERATE	KV38_RS11075	WP_023869163.1	missense_variant	p.Ser168Pro	S168P	Rv1729c	Rv1729c	1.61e-102	85	QBC85221.1	B6K05_011340	0	100	WP_011725007.1	MAV_RS13030	0	100
[R].TVAVDLRDDWPTALR.[D]	WP_023869163.1_S168P	WP_023869163.1	S168P	61326876	class I SAM-dependent methyltransferase		SRR13399195;SRR13827030;SRR1735642;SRR13399182;SRR6044824;SRR13399146;SRR6046893;SRR6918276;SRR6046715;SRR6045669;SRR6045306;SRR6046741;SRR1735647;SRR13399175;SRR1735620;SRR6045766;SRR6918279;SRR6046195;SRR6045903;SRR6045194;SRR13399168;SRR6045631;SRR6046167;SRR6045140;SRR1735683;SRR13399174;SRR6046547;SRR13399068;SRR13399209;SRR13399234;SRR13399223;SRR6045239;SRR13399190;SRR1735709;SRR6045606;SR…	91	NZ_CP009360.4	2346477	T	C	MODERATE	KV38_RS11075	WP_023869163.1	missense_variant	p.Ser168Pro	S168P	Rv1729c	Rv1729c	1.61e-102	85	QBC85221.1	B6K05_011340	0	100	WP_011725007.1	MAV_RS13030	0	100
[R].SVDVYAVNYPANDDYHNSANAGADDASAHVQDTVAAcPNSR.[I]	WP_023869169.1_N102D	WP_023869169.1	N102D	61326885	cutinase family protein		SRR13399195;SRR13827030;SRR6045147;SRR13399105;SRR13399064;SRR13399115;SRR6045754;SRR1735642;SRR13399199;SRR13399182;SRR4941851;SRR6044824;SRR6045830;SRR5043009;SRR13399146;SRR13827019;SRR6044973;SRR6046893;SRR13399123;SRR6918276;SRR6046073;SRR1735697;SRR5950815;SRR13399187;SRR5950818;SRR6046467;SRR6046715;SRR6045669;SRR6045306;SRR6046741;SRR6045488;SRR5950819;SRR6046228;SRR1735647;SRR13399202;SR…	223	NZ_CP009360.4	2358825	A	G	MODERATE	KV38_RS11120	WP_023869169.1	missense_variant	p.Asn102Asp	N102D	Rv1984c	cfp21	1.43e-112	98	QBC85229.1	B6K05_011385	2.42e-162	100	WP_023880038.1	MAV_RS13070	1.59e-161	100
[R].LVFNTFLAR.[D]	WP_023869173.1_H255R	WP_023869173.1	H255R	61326892	class I SAM-dependent methyltransferase		SRR13399195;SRR13827030;SRR6045147;SRR13399064;SRR13399115;SRR6045754;SRR1735642;SRR13399199;SRR13399182;SRR4941851;SRR6044824;SRR6045830;SRR5043011;SRR13399208;SRR5043009;SRR13399146;SRR6044973;SRR6046893;SRR13399123;SRR6918276;SRR6046073;SRR1735697;SRR6046467;SRR6046715;SRR6045669;SRR6045306;SRR6046741;SRR6045488;SRR1735647;SRR13399202;SRR13399194;SRR13399175;SRR1735620;SRR5043027;SRR6045766;SR…	199	NZ_CP009360.4	2365888	A	G	MODERATE	KV38_RS11155	WP_023869173.1	missense_variant	p.His255Arg	H255R	Rv2423	Rv2423	5.05e-143	96	QBC85236.1	B6K05_011420	0	100	WP_011725018.1	MAV_RS13105	0	100
[R].GKLAYGVIDDQNQPPGSRDIPDNEFR.[V]	WP_023869251.1_E113D	WP_023869251.1	E113D	61327053	ESX secretion-associated protein EspG		SRR13399195;SRR13827030;SRR6045147;SRR13399105;SRR13399064;SRR13399115;SRR6045754;SRR1735642;SRR13399199;SRR13399182;SRR4941851;SRR6044824;SRR6045830;SRR5043011;SRR13399208;SRR5043009;SRR13399146;SRR13827019;SRR6044973;SRR6046893;SRR13399123;SRR6918276;SRR6046073;SRR1735697;SRR5950815;SRR13399187;SRR5950818;SRR6046467;SRR6046715;SRR6045669;SRR6045306;SRR6046741;SRR6045488;SRR5950819;SRR6046228;SR…	238	NZ_CP009360.4	2534260	T	G	MODERATE	KV38_RS11960	WP_023869251.1	missense_variant	p.Glu113Asp	E113D	Rv1794	Rv1794	0	100	QBC85389.1	B6K05_012270	0	100	WP_003877890.1	MAV_RS13935	0	100
[K].LAYGVIDDQNQPPGSRDIPDNEFR.[V]	WP_023869251.1_E113D	WP_023869251.1	E113D	61327053	ESX secretion-associated protein EspG		SRR13399195;SRR13827030;SRR6045147;SRR13399105;SRR13399064;SRR13399115;SRR6045754;SRR1735642;SRR13399199;SRR13399182;SRR4941851;SRR6044824;SRR6045830;SRR5043011;SRR13399208;SRR5043009;SRR13399146;SRR13827019;SRR6044973;SRR6046893;SRR13399123;SRR6918276;SRR6046073;SRR1735697;SRR5950815;SRR13399187;SRR5950818;SRR6046467;SRR6046715;SRR6045669;SRR6045306;SRR6046741;SRR6045488;SRR5950819;SRR6046228;SR…	238	NZ_CP009360.4	2534260	T	G	MODERATE	KV38_RS11960	WP_023869251.1	missense_variant	p.Glu113Asp	E113D	Rv1794	Rv1794	0	100	QBC85389.1	B6K05_012270	0	100	WP_003877890.1	MAV_RS13935	0	100
[R].DIPDNEFR.[V]	WP_023869251.1_E113D	WP_023869251.1	E113D	61327053	ESX secretion-associated protein EspG		SRR13399195;SRR13827030;SRR6045147;SRR13399105;SRR13399064;SRR13399115;SRR6045754;SRR1735642;SRR13399199;SRR13399182;SRR4941851;SRR6044824;SRR6045830;SRR5043011;SRR13399208;SRR5043009;SRR13399146;SRR13827019;SRR6044973;SRR6046893;SRR13399123;SRR6918276;SRR6046073;SRR1735697;SRR5950815;SRR13399187;SRR5950818;SRR6046467;SRR6046715;SRR6045669;SRR6045306;SRR6046741;SRR6045488;SRR5950819;SRR6046228;SR…	238	NZ_CP009360.4	2534260	T	G	MODERATE	KV38_RS11960	WP_023869251.1	missense_variant	p.Glu113Asp	E113D	Rv1794	Rv1794	0	100	QBC85389.1	B6K05_012270	0	100	WP_003877890.1	MAV_RS13935	0	100
[K].ILQPYFSPHALGK.[S]	WP_023869257.1_S104G	WP_023869257.1	S104G	61327063	cytochrome P450		SRR13399195;SRR13827030;SRR13399105;SRR13399064;SRR13399115;SRR6045754;SRR1735642;SRR13399199;SRR13399182;SRR4941851;SRR6044824;SRR6045830;SRR5043011;SRR13399208;SRR5043009;SRR13399146;SRR6044973;SRR6046893;SRR6918276;SRR6046073;SRR5950815;SRR13399187;SRR5950818;SRR6046715;SRR6045669;SRR6046741;SRR5950819;SRR6046228;SRR1735647;SRR13399202;SRR13399126;SRR13399175;SRR1735620;SRR5043027;SRR6045766;S…	190	NZ_CP009360.4	2543586	A	G	MODERATE	KV38_RS12010	WP_023869257.1	missense_variant	p.Ser104Gly	S104G	Rv1785c	cyp143	0	99	QBC85399.1	B6K05_012320	0	100	WP_003876469.1	MAV_RS13985	0	100
[R].KILQPYFSPHALGK.[S]	WP_023869257.1_S104G	WP_023869257.1	S104G	61327063	cytochrome P450		SRR13399195;SRR13827030;SRR13399105;SRR13399064;SRR13399115;SRR6045754;SRR1735642;SRR13399199;SRR13399182;SRR4941851;SRR6044824;SRR6045830;SRR5043011;SRR13399208;SRR5043009;SRR13399146;SRR6044973;SRR6046893;SRR6918276;SRR6046073;SRR5950815;SRR13399187;SRR5950818;SRR6046715;SRR6045669;SRR6046741;SRR5950819;SRR6046228;SRR1735647;SRR13399202;SRR13399126;SRR13399175;SRR1735620;SRR5043027;SRR6045766;S…	190	NZ_CP009360.4	2543586	A	G	MODERATE	KV38_RS12010	WP_023869257.1	missense_variant	p.Ser104Gly	S104G	Rv1785c	cyp143	0	99	QBC85399.1	B6K05_012320	0	100	WP_003876469.1	MAV_RS13985	0	100
[K].TYDAEPFIYLMPEGQLPR.[T]	WP_023869372.1_A267T	WP_023869372.1	A267T	61327326	N-acetyl-gamma-glutamyl-phosphate reductase		SRR13399195;SRR13827030;SRR1735642;SRR13399182;SRR4941851;SRR6044824;SRR13399208;SRR5043009;SRR13399146;SRR6046893;SRR6918276;SRR6046715;SRR6045669;SRR6045306;SRR6046741;SRR1735647;SRR13399175;SRR1735620;SRR5043027;SRR6045766;SRR6918279;SRR6045903;SRR6045194;SRR6045631;SRR6045140;SRR5043015;SRR1735683;SRR13399174;SRR6046547;SRR13399068;SRR13399209;SRR6044796;SRR5043007;SRR6045055;SRR5052616;SRR60…	101	NZ_CP009360.4	2880763	C	T	MODERATE	KV38_RS13325	WP_023869372.1	missense_variant	p.Ala267Thr	A267T	Rv1652	argC	0	100	QBC85556.1	B6K05_013190	0	100	WP_009977304.1	MAV_RS14880	0	100
[R].FYGAPHAGSWPYGLPELPGAR.[E]	WP_023869372.1_S122A	WP_023869372.1	S122A	61327326	N-acetyl-gamma-glutamyl-phosphate reductase		SRR13399195;SRR13827030;SRR1735642;SRR13399182;SRR4941851;SRR6044824;SRR13399208;SRR5043009;SRR13399146;SRR6046893;SRR6918276;SRR6046715;SRR6045669;SRR6045306;SRR6046741;SRR1735647;SRR13399175;SRR1735620;SRR5043027;SRR6045766;SRR6918279;SRR6045903;SRR6045194;SRR6045631;SRR6045140;SRR5043015;SRR1735683;SRR13399174;SRR6046547;SRR13399068;SRR13399209;SRR6044796;SRR5043007;SRR6045055;SRR5052616;SRR60…	101	NZ_CP009360.4	2881198	A	C	MODERATE	KV38_RS13325	WP_023869372.1	missense_variant	p.Ser122Ala	S122A	Rv1652	argC	0	100	QBC85556.1	B6K05_013190	0	100	WP_009977304.1	MAV_RS14880	0	100
[R].FYGAPHAGSWPYGLPELPGARER.[L]	WP_023869372.1_S122A	WP_023869372.1	S122A	61327326	N-acetyl-gamma-glutamyl-phosphate reductase		SRR13399195;SRR13827030;SRR1735642;SRR13399182;SRR4941851;SRR6044824;SRR13399208;SRR5043009;SRR13399146;SRR6046893;SRR6918276;SRR6046715;SRR6045669;SRR6045306;SRR6046741;SRR1735647;SRR13399175;SRR1735620;SRR5043027;SRR6045766;SRR6918279;SRR6045903;SRR6045194;SRR6045631;SRR6045140;SRR5043015;SRR1735683;SRR13399174;SRR6046547;SRR13399068;SRR13399209;SRR6044796;SRR5043007;SRR6045055;SRR5052616;SRR60…	101	NZ_CP009360.4	2881198	A	C	MODERATE	KV38_RS13325	WP_023869372.1	missense_variant	p.Ser122Ala	S122A	Rv1652	argC	0	100	QBC85556.1	B6K05_013190	0	100	WP_009977304.1	MAV_RS14880	0	100
[R].IAAQASDEQR.[R]	WP_023869395.1_G160A	WP_023869395.1	G160A	61327361	dephospho-CoA kinase		SRR13399195;SRR13827030;SRR6045147;SRR13399105;SRR6045754;SRR1735642;SRR13399199;SRR13399182;SRR4941851;SRR6044824;SRR6045830;SRR5043011;SRR13399208;SRR5043009;SRR13399146;SRR13827019;SRR6044973;SRR6046893;SRR13399123;SRR6918276;SRR6046073;SRR1735697;SRR13399187;SRR5950818;SRR6046467;SRR6046715;SRR6045669;SRR6045306;SRR6046741;SRR6045488;SRR5950819;SRR6046228;SRR1735647;SRR13399202;SRR13399194;SR…	217	NZ_CP009360.4	2925456	C	G	MODERATE	KV38_RS13500	WP_023869395.1	missense_variant	p.Gly160Ala	G160A	Rv1631	coaE	0	100	QBC85589.1	B6K05_013375	0	100	WP_011725292.1	MAV_RS15040	0	100
[R].IAAQASDEQRR.[A]	WP_023869395.1_G160A	WP_023869395.1	G160A	61327361	dephospho-CoA kinase		SRR13399195;SRR13827030;SRR6045147;SRR13399105;SRR6045754;SRR1735642;SRR13399199;SRR13399182;SRR4941851;SRR6044824;SRR6045830;SRR5043011;SRR13399208;SRR5043009;SRR13399146;SRR13827019;SRR6044973;SRR6046893;SRR13399123;SRR6918276;SRR6046073;SRR1735697;SRR13399187;SRR5950818;SRR6046467;SRR6046715;SRR6045669;SRR6045306;SRR6046741;SRR6045488;SRR5950819;SRR6046228;SRR1735647;SRR13399202;SRR13399194;SR…	217	NZ_CP009360.4	2925456	C	G	MODERATE	KV38_RS13500	WP_023869395.1	missense_variant	p.Gly160Ala	G160A	Rv1631	coaE	0	100	QBC85589.1	B6K05_013375	0	100	WP_011725292.1	MAV_RS15040	0	100
[K].FIPDSIPANVGYAAAAR.[H]	WP_023869440.1_F422Y	WP_023869440.1	F422Y	61327453	RND family transporter		SRR13827030;SRR6045147;SRR4941851;SRR5043011;SRR13399208;SRR5043009;SRR1735697;SRR6046467;SRR6045669;SRR6045306;SRR6045488;SRR5043027;SRR13399110;SRR6045903;SRR13399168;SRR5043015;SRR6046547;SRR6046904;SRR13399234;SRR13399223;SRR5950799;SRR5043007;SRR5950810;SRR5052616;SRR5043003;SRR13399190;SRR13399099;SRR6045393;SRR6046768;SRR5043029;SRR5043013;SRR13399055;SRR6046350;SRR6045922;SRR6046438;SRR13…	86	NZ_CP009360.4	3068445	T	A	MODERATE	KV38_RS13960	WP_023869440.1	missense_variant	p.Phe422Tyr	F422Y	Rv0450c	mmpL4	0	99	QBC85674.1	B6K05_013830	0	100	WP_011725356.1	MAV_RS15515	0	100
[R].NDDSFYLPPGIINGSDSFK.[R]	WP_023869440.1_E692D	WP_023869440.1	E692D	61327453	RND family transporter		SRR13827030;SRR6045147;SRR1735642;SRR4941851;SRR5043011;SRR13399208;SRR5043009;SRR6046893;SRR6918276;SRR1735697;SRR6046467;SRR6046715;SRR6045669;SRR6045306;SRR6046741;SRR6045488;SRR1735647;SRR1735620;SRR5043027;SRR13399110;SRR6918279;SRR6046195;SRR6045903;SRR6045194;SRR13399168;SRR6045631;SRR6045140;SRR5043015;SRR1735683;SRR6046547;SRR6046904;SRR13399234;SRR13399223;SRR5950799;SRR5043007;SRR59508…	119	NZ_CP009360.4	3069256	G	C	MODERATE	KV38_RS13960	WP_023869440.1	missense_variant	p.Glu692Asp	E692D	Rv0450c	mmpL4	0	99	QBC85674.1	B6K05_013830	0	100	WP_011725356.1	MAV_RS15515	0	100
[K].TAAEESLKGTPLENSK.[I]	WP_023869440.1_A738S	WP_023869440.1	A738S	61327453	RND family transporter		SRR13827030;SRR6045147;SRR4941851;SRR13399208;SRR5043009;SRR1735697;SRR6046467;SRR6045669;SRR6045306;SRR6045488;SRR5043027;SRR6045903;SRR13399168;SRR5043015;SRR6046547;SRR6046904;SRR13399234;SRR13399223;SRR5950799;SRR5043007;SRR5950810;SRR5052616;SRR5043003;SRR13399190;SRR6045393;SRR6046768;SRR5043029;SRR5043013;SRR13399055;SRR6046350;SRR6045922;SRR6046438;SRR13399204;SRR6045170;SRR6044901;SRR595…	79	NZ_CP009360.4	3069392	G	T	MODERATE	KV38_RS13960	WP_023869440.1	missense_variant	p.Ala738Ser	A738S	Rv0450c	mmpL4	0	99	QBC85674.1	B6K05_013830	0	100	WP_011725356.1	MAV_RS15515	0	100
[R].LLITQRGDPATPEGLSRVEQIK.[T]	WP_023869440.1_S714T	WP_023869440.1	S714T	61327453	RND family transporter		SRR13827030;SRR6045147;SRR4941851;SRR13399208;SRR5043009;SRR1735697;SRR6046467;SRR6045669;SRR6045306;SRR6045488;SRR5043027;SRR6045903;SRR13399168;SRR5043015;SRR6046547;SRR6046904;SRR13399234;SRR13399223;SRR5950799;SRR5043007;SRR5950810;SRR5052616;SRR5043003;SRR13399190;SRR6045393;SRR6046768;SRR5043029;SRR5043013;SRR13399055;SRR6046350;SRR6045922;SRR6046438;SRR13399204;SRR6045170;SRR6044901;SRR595…	79	NZ_CP009360.4	3069320	T	A	MODERATE	KV38_RS13960	WP_023869440.1	missense_variant	p.Ser714Thr	S714T	Rv0450c	mmpL4	0	99	QBC85674.1	B6K05_013830	0	100	WP_011725356.1	MAV_RS15515	0	100
[K].FIPDSIPANVGYAAAARHFPGQR.[M]	WP_023869440.1_F422Y	WP_023869440.1	F422Y	61327453	RND family transporter		SRR13827030;SRR6045147;SRR4941851;SRR5043011;SRR13399208;SRR5043009;SRR1735697;SRR6046467;SRR6045669;SRR6045306;SRR6045488;SRR5043027;SRR13399110;SRR6045903;SRR13399168;SRR5043015;SRR6046547;SRR6046904;SRR13399234;SRR13399223;SRR5950799;SRR5043007;SRR5950810;SRR5052616;SRR5043003;SRR13399190;SRR13399099;SRR6045393;SRR6046768;SRR5043029;SRR5043013;SRR13399055;SRR6046350;SRR6045922;SRR6046438;SRR13…	86	NZ_CP009360.4	3068445	T	A	MODERATE	KV38_RS13960	WP_023869440.1	missense_variant	p.Phe422Tyr	F422Y	Rv0450c	mmpL4	0	99	QBC85674.1	B6K05_013830	0	100	WP_011725356.1	MAV_RS15515	0	100
[R].LLITQRGDPATPEGLSR.[V]	WP_023869440.1_S714T	WP_023869440.1	S714T	61327453	RND family transporter		SRR13827030;SRR6045147;SRR4941851;SRR13399208;SRR5043009;SRR1735697;SRR6046467;SRR6045669;SRR6045306;SRR6045488;SRR5043027;SRR6045903;SRR13399168;SRR5043015;SRR6046547;SRR6046904;SRR13399234;SRR13399223;SRR5950799;SRR5043007;SRR5950810;SRR5052616;SRR5043003;SRR13399190;SRR6045393;SRR6046768;SRR5043029;SRR5043013;SRR13399055;SRR6046350;SRR6045922;SRR6046438;SRR13399204;SRR6045170;SRR6044901;SRR595…	79	NZ_CP009360.4	3069320	T	A	MODERATE	KV38_RS13960	WP_023869440.1	missense_variant	p.Ser714Thr	S714T	Rv0450c	mmpL4	0	99	QBC85674.1	B6K05_013830	0	100	WP_011725356.1	MAV_RS15515	0	100
[K].SAGTVPHVEGLTRPTYALR.[S]	WP_023869471.1_S82T	WP_023869471.1	S82T	61327517	enoyl-CoA hydratase		SRR13827030;SRR13399105;SRR13399064;SRR1735642;SRR13399199;SRR13399182;SRR4941851;SRR5043011;SRR5043009;SRR13399146;SRR13827019;SRR6046893;SRR6918276;SRR6046073;SRR13399187;SRR5950818;SRR6046715;SRR6045669;SRR6046741;SRR5950819;SRR6046228;SRR1735647;SRR13399202;SRR13399126;SRR13399175;SRR1735620;SRR5043027;SRR6045766;SRR13399110;SRR6918279;SRR6046195;SRR6045194;SRR6045631;SRR6044903;SRR6045140;SR…	149	NZ_CP009360.4	3141473	C	G	MODERATE	KV38_RS14280	WP_023869471.1	missense_variant	p.Ser82Thr	S82T	Rv1472	echA12	4.63e-179	99	QBC85717.1	B6K05_014105	0	100	WP_009977560.1	MAV_RS15795	0	100
[R].FEAGTPMASQVVGLAAAAR.[Y]	WP_023869474.1_T285A	WP_023869474.1	T285A	61327524	cysteine desulfurase		SRR13827030;SRR6045147;SRR13399208;SRR1735697;SRR6046467;SRR6045488;SRR6045194;SRR13399168;SRR6046167;SRR6046904;SRR13399234;SRR13399223;SRR5950799;SRR5950810;SRR13399190;SRR6045393;SRR13399055;SRR6046854;SRR13399204;SRR5950811;SRR6045313;SRR13399201;SRR6918277;SRR13399179;SRR6046029;SRR6045788;SRR13399205;SRR5052626;SRR6044899;SRR13399157;SRR6918278;SRR1735592;SRR13399193;SRR6046867;SRR6046477;S…	46	NZ_CP009360.4	3147010	T	C	MODERATE	KV38_RS14315	WP_023869474.1	missense_variant	p.Thr285Ala	T285A	Rv1464	csd	0	100	QBC85723.1	B6K05_014145	0	100	WP_019732423.1	MAV_RS15835	0	100
[R].DIPDADIVMLDLTPAAALR.[L]	WP_023869485.1_V260A	WP_023869485.1	V260A	61327551	NAD(P)/FAD-dependent oxidoreductase		SRR13399195;SRR13827030;SRR6045147;SRR13399105;SRR13399064;SRR13399115;SRR6045754;SRR1735642;SRR13399199;SRR13399182;SRR4941851;SRR6044824;SRR6045830;SRR5043011;SRR13399208;SRR13399146;SRR13827019;SRR6044973;SRR6046893;SRR13399123;SRR6918276;SRR6046073;SRR1735697;SRR5950815;SRR13399187;SRR5950818;SRR6046467;SRR6046715;SRR6045669;SRR6045306;SRR6046741;SRR6045488;SRR5950819;SRR6046228;SRR1735647;SR…	228	NZ_CP009360.4	3177392	A	G	MODERATE	KV38_RS14450	WP_023869485.1	missense_variant	p.Val260Ala	V260A	Rv1432	Rv1432	0	99	QBC85749.1	B6K05_014280	0	100	WP_024636782.1	MAV_RS15970	0	100
[R].GAEDKIEANITK.[A]	WP_023869486.1_T416R	WP_023869486.1	T416R	61327552	DUF3556 domain-containing protein		SRR13827030;SRR1735642;SRR13399199;SRR5043011;SRR13399208;SRR6045306;SRR6046741;SRR1735647;SRR1735620;SRR6045766;SRR13399110;SRR6045903;SRR13399168;SRR6045631;SRR6046167;SRR6045140;SRR6045408;SRR6046823;SRR1735683;SRR6046547;SRR13399234;SRR13399183;SRR6046191;SRR13399223;SRR5950799;SRR5950810;SRR6045055;SRR6045239;SRR13399190;SRR1735709;SRR6045606;SRR13399099;SRR6046768;SRR13399055;SRR6046350;SRR…	86	NZ_CP009360.4	3178662	G	C	MODERATE	KV38_RS14455	WP_023869486.1	missense_variant	p.Thr416Arg	T416R	Rv1431	Rv1431	0	99	QBC85750.1	B6K05_014285	0	100	WP_011725410.1	MAV_RS15975	0	100
[R].VTAVEPAPR.[R]	WP_023869495.1_A305T	WP_023869495.1	A305T	61327578	rRNA small subunit methyltransferase B		SRR13399195;SRR13827030;SRR6045147;SRR13399105;SRR13399064;SRR13399115;SRR6045754;SRR1735642;SRR13399199;SRR13399182;SRR4941851;SRR6044824;SRR6045830;SRR5043011;SRR13399208;SRR5043009;SRR13399146;SRR13827019;SRR6044973;SRR6046893;SRR13399123;SRR6918276;SRR6046073;SRR1735697;SRR5950815;SRR13399187;SRR5950818;SRR6046467;SRR6046715;SRR6045669;SRR6045306;SRR6046741;SRR6045488;SRR5950819;SRR6046228;SR…	237	NZ_CP009360.4	3207930	C	T	MODERATE	KV38_RS14585	WP_023869495.1	missense_variant	p.Ala305Thr	A305T	Rv1407	fmu	0	96	QBC85773.1	B6K05_014415	0	100	WP_023861217.1	MAV_RS16110	0	100
[R].TDVELPWEQLNKVDDLKR.[A]	WP_023869502.1_E398D	WP_023869502.1	E398D	61327586	methionine adenosyltransferase		SRR13827030;SRR6045147;SRR13399105;SRR13399208;SRR13827019;SRR6046073;SRR1735697;SRR13399187;SRR5950818;SRR6046467;SRR6045669;SRR6045306;SRR6045488;SRR5950819;SRR6046228;SRR13399202;SRR13399126;SRR6045766;SRR6045903;SRR6044903;SRR1735636;SRR13399197;SRR6046823;SRR13399206;SRR6046547;SRR6046904;SRR6046623;SRR6046191;SRR5950799;SRR6046687;SRR5950810;SRR6045055;SRR6045606;SRR6045393;SRR6046768;SRR13…	99	NZ_CP009360.4	3216899	C	G	MODERATE	KV38_RS14625	WP_023869502.1	missense_variant	p.Glu398Asp	E398D	Rv1392	metK	0	100	QBC85783.1	B6K05_014470	0	100	WP_008258192.1	MAV_RS16165	0	100
[K].VLNTVLNDLAHDTLDTSSTR.[L]	WP_023869502.1_D229N	WP_023869502.1	D229N	61327586	methionine adenosyltransferase		SRR13399195;SRR13827030;SRR13399105;SRR13399182;SRR13399208;SRR13399146;SRR13827019;SRR6046893;SRR6918276;SRR6046073;SRR13399187;SRR5950818;SRR6045669;SRR6045306;SRR5950819;SRR6046228;SRR13399202;SRR13399126;SRR13399175;SRR6045766;SRR6918279;SRR6045903;SRR6045194;SRR6044903;SRR1735636;SRR13399197;SRR6046823;SRR13399206;SRR13399174;SRR6046547;SRR13399068;SRR13399209;SRR6046623;SRR6046191;SRR595079…	124	NZ_CP009360.4	3217408	C	T	MODERATE	KV38_RS14625	WP_023869502.1	missense_variant	p.Asp229Asn	D229N	Rv1392	metK	0	100	QBC85783.1	B6K05_014470	0	100	WP_008258192.1	MAV_RS16165	0	100
[R].EKVLNTVLNDLAHDTLDTSSTR.[L]	WP_023869502.1_D229N	WP_023869502.1	D229N	61327586	methionine adenosyltransferase		SRR13399195;SRR13827030;SRR13399105;SRR13399182;SRR13399208;SRR13399146;SRR13827019;SRR6046893;SRR6918276;SRR6046073;SRR13399187;SRR5950818;SRR6045669;SRR6045306;SRR5950819;SRR6046228;SRR13399202;SRR13399126;SRR13399175;SRR6045766;SRR6918279;SRR6045903;SRR6045194;SRR6044903;SRR1735636;SRR13399197;SRR6046823;SRR13399206;SRR13399174;SRR6046547;SRR13399068;SRR13399209;SRR6046623;SRR6046191;SRR595079…	124	NZ_CP009360.4	3217408	C	T	MODERATE	KV38_RS14625	WP_023869502.1	missense_variant	p.Asp229Asn	D229N	Rv1392	metK	0	100	QBC85783.1	B6K05_014470	0	100	WP_008258192.1	MAV_RS16165	0	100
[R].IANLPDHGRPLEVGEPANLTVVDPDASWTVAGSDLASR.[S]	WP_023869506.1_C386S	WP_023869506.1	C386S	61327596	dihydroorotase		SRR13399195;SRR13827030;SRR6045147;SRR13399105;SRR13399064;SRR13399115;SRR6045754;SRR1735642;SRR13399199;SRR13399182;SRR4941851;SRR6044824;SRR6045830;SRR5043011;SRR13399208;SRR5043009;SRR13399146;SRR13827019;SRR6044973;SRR6046893;SRR13399123;SRR6918276;SRR6046073;SRR1735697;SRR5950815;SRR13399187;SRR5950818;SRR6046467;SRR6046715;SRR6045669;SRR6045306;SRR6046741;SRR6045488;SRR5950819;SRR6046228;SR…	237	NZ_CP009360.4	3227857	A	T	MODERATE	KV38_RS14675	WP_023869506.1	missense_variant	p.Cys386Ser	C386S	Rv1381	pyrC	0	100	QBC85793.1	B6K05_014520	0	99	WP_009977676.1	MAV_RS16215	0	99
[R].GQQVGLVDVHPVGAVTMGLAGK.[E]	WP_023869506.1_E111Q	WP_023869506.1	E111Q	61327596	dihydroorotase		SRR13399195;SRR13827030;SRR6045147;SRR13399105;SRR13399064;SRR13399115;SRR6045754;SRR1735642;SRR13399199;SRR13399182;SRR4941851;SRR6044824;SRR6045830;SRR5043011;SRR13399208;SRR5043009;SRR13399146;SRR13827019;SRR6044973;SRR6046893;SRR13399123;SRR6918276;SRR6046073;SRR1735697;SRR5950815;SRR13399187;SRR5950818;SRR6046467;SRR6046715;SRR6045669;SRR6045306;SRR6046741;SRR6045488;SRR5950819;SRR6046228;SR…	239	NZ_CP009360.4	3228682	C	G	MODERATE	KV38_RS14675	WP_023869506.1	missense_variant	p.Glu111Gln	E111Q	Rv1381	pyrC	0	100	QBC85793.1	B6K05_014520	0	99	WP_009977676.1	MAV_RS16215	0	99
[R].RGATVIMAVRDTR.[K]	WP_023869589.1_C49R	WP_023869589.1	C49R	61325690	SDR family NAD(P)-dependent oxidoreductase		SRR13399195;SRR13827030;SRR6045147;SRR13399105;SRR13399064;SRR6045754;SRR1735642;SRR13399199;SRR13399182;SRR4941851;SRR6044824;SRR6045830;SRR5043011;SRR13399208;SRR5043009;SRR13399146;SRR13827019;SRR6044973;SRR6046893;SRR13399123;SRR6918276;SRR6046073;SRR1735697;SRR5950815;SRR13399187;SRR5950818;SRR6046467;SRR6046715;SRR6045669;SRR6045306;SRR6046741;SRR6045488;SRR5950819;SRR6046228;SRR1735647;SRR…	222	NZ_CP009360.4	1033015	A	G	MODERATE	KV38_RS05145	WP_023869589.1	missense_variant	p.Cys49Arg	C49R	Rv0068	Rv0068	1.11e-64	100	QBC84194.1	B6K05_005435	0	100	WP_011723974.1	MAV_RS05510	0	100
[R].QTLYAASQDLTGDTFVGPR.[F]	WP_023869589.1_P242T	WP_023869589.1	P242T	61325690	SDR family NAD(P)-dependent oxidoreductase		SRR13827030;SRR1735642;SRR5043011;SRR13399208;SRR6046893;SRR6918276;SRR6046741;SRR1735647;SRR1735620;SRR6045766;SRR6918279;SRR6045194;SRR13399168;SRR6045631;SRR6045140;SRR6046823;SRR6045377;SRR1735683;SRR13399234;SRR13399223;SRR5950799;SRR5950810;SRR13399190;SRR1735709;SRR13399055;SRR13399204;SRR6046804;SRR6045980;SRR6045081;SRR6918280;SRR13399201;SRR6918277;SRR6918275;SRR6046615;SRR13399235;SRR1…	65	NZ_CP009360.4	1032436	G	T	MODERATE	KV38_RS05145	WP_023869589.1	missense_variant	p.Pro242Thr	P242T	Rv0068	Rv0068	5.93e-65	100	QBC84194.1	B6K05_005435	0	100	WP_011723974.1	MAV_RS05510	0	100
[R].GTANEPYcLPYTVR.[A]	WP_023869593.1_R244T	WP_023869593.1	R244T	61325683	TatD family hydrolase		SRR13399195;SRR13827030;SRR13399105;SRR6045754;SRR1735642;SRR13399199;SRR13399182;SRR6044824;SRR6045830;SRR5043011;SRR13399208;SRR13399146;SRR6044973;SRR6046893;SRR6918276;SRR6046073;SRR5950815;SRR13399187;SRR5950818;SRR6046715;SRR6045669;SRR6045306;SRR6046741;SRR5950819;SRR6046228;SRR1735647;SRR13399202;SRR13399175;SRR1735620;SRR6045766;SRR13399110;SRR6918279;SRR6045903;SRR6045194;SRR13399168;SR…	163	NZ_CP009360.4	1025548	G	C	MODERATE	KV38_RS05110	WP_023869593.1	missense_variant	p.Arg244Thr	R244T	Rv1008	tatD	4.25e-148	93	QBC84188.1	B6K05_005395	0	100	WP_011723968.1	MAV_RS05475	0	100
[R].EVPFGQDGSYTKDAIITR.[I]	WP_023869594.1_E341K	WP_023869594.1	E341K	61325682	methionine--tRNA ligase		SRR13827030;SRR5043011;SRR13399208;SRR6918276;SRR6045766;SRR6918279;SRR6045194;SRR13399168;SRR6046167;SRR6046823;SRR6045377;SRR13399234;SRR13399223;SRR5950799;SRR5950810;SRR13399190;SRR13399055;SRR13399204;SRR6045081;SRR6918280;SRR13399201;SRR6918277;SRR6918275;SRR6045143;SRR13399179;SRR6046523;SRR6046029;SRR6045788;SRR13399205;SRR13399157;SRR6918278;SRR13399193;SRR6045811;SRR6046867;SRR6046477;S…	46	NZ_CP009360.4	1023778	C	T	MODERATE	KV38_RS05105	WP_023869594.1	missense_variant	p.Glu341Lys	E341K	Rv1007c	metS	0	99	QBC84187.1	B6K05_005390	0	100	WP_011723967.1	MAV_RS05470	0	100
[R].EVPFGQDGSYTK.[D]	WP_023869594.1_E341K	WP_023869594.1	E341K	61325682	methionine--tRNA ligase		SRR13827030;SRR5043011;SRR13399208;SRR6918276;SRR6045766;SRR6918279;SRR6045194;SRR13399168;SRR6046167;SRR6046823;SRR6045377;SRR13399234;SRR13399223;SRR5950799;SRR5950810;SRR13399190;SRR13399055;SRR13399204;SRR6045081;SRR6918280;SRR13399201;SRR6918277;SRR6918275;SRR6045143;SRR13399179;SRR6046523;SRR6046029;SRR6045788;SRR13399205;SRR13399157;SRR6918278;SRR13399193;SRR6045811;SRR6046867;SRR6046477;S…	46	NZ_CP009360.4	1023778	C	T	MODERATE	KV38_RS05105	WP_023869594.1	missense_variant	p.Glu341Lys	E341K	Rv1007c	metS	0	99	QBC84187.1	B6K05_005390	0	100	WP_011723967.1	MAV_RS05470	0	100
[R].QLAAEPLVTLYPHTVTHPILAR.[C]	WP_023869595.1_D225E	WP_023869595.1	D225E	61325680	polysaccharide deacetylase family protein		SRR13399195;SRR13827030;SRR6045754;SRR1735642;SRR13399182;SRR6044824;SRR6045830;SRR5043011;SRR13399208;SRR13399146;SRR6044973;SRR6046893;SRR6918276;SRR6046715;SRR6045669;SRR6045306;SRR6046741;SRR1735647;SRR13399175;SRR1735620;SRR6045766;SRR13399110;SRR6918279;SRR6046195;SRR6045903;SRR6045194;SRR13399168;SRR6045631;SRR6046167;SRR6045140;SRR6045084;SRR6046823;SRR6046328;SRR6045377;SRR1735683;SRR133…	120	NZ_CP009360.4	1022443	C	G	MODERATE	KV38_RS05095	WP_023869595.1	missense_variant	p.Asp225Glu	D225E	-	-	-	-	QBC84185.1	B6K05_005380	0	100	WP_011723966.1	MAV_RS05460	0	100
[R].HATANPGAEPEGE.[-]	WP_023869597.1_Q227E	WP_023869597.1	Q227E	61325678	TetR/AcrR family transcriptional regulator		SRR13399195;SRR13827030;SRR6045147;SRR13399064;SRR13399115;SRR6045754;SRR1735642;SRR13399182;SRR4941851;SRR6044824;SRR6045830;SRR5043011;SRR13399208;SRR5043009;SRR13399146;SRR13827019;SRR6044973;SRR6046893;SRR6918276;SRR6046073;SRR1735697;SRR5950815;SRR13399187;SRR5950818;SRR6046467;SRR6046715;SRR6045669;SRR6045306;SRR6046741;SRR6045488;SRR5950819;SRR6046228;SRR1735647;SRR13399202;SRR13399194;SRR…	228	NZ_CP009360.4	1019622	C	G	MODERATE	KV38_RS05085	WP_023869597.1	missense_variant	p.Gln227Glu	Q227E	Rv1474c	Rv1474c	1.47e-10	72	QBC84183.1	B6K05_005370	5.62e-171	100	WP_009975307.1	MAV_RS05450	5.68e-171	100
[R].ADcLGVQSPLPEWAEASDSHYVR.[S]	WP_023869608.1_N356S	WP_023869608.1	N356S	61325658	hypothetical protein		SRR13399195;SRR13827030;SRR6045754;SRR1735642;SRR13399182;SRR4941851;SRR6044824;SRR6045830;SRR5043011;SRR13399208;SRR5043009;SRR13399146;SRR6044973;SRR6046893;SRR6918276;SRR6046715;SRR6045669;SRR6045306;SRR6046741;SRR1735647;SRR13399175;SRR1735620;SRR5043027;SRR6045766;SRR6918279;SRR6045903;SRR6045194;SRR13399168;SRR6045631;SRR6046167;SRR6045140;SRR6045084;SRR6046328;SRR5043015;SRR1735683;SRR1339…	128	NZ_CP009360.4	994526	A	G	MODERATE	KV38_RS04985	WP_023869608.1	missense_variant	p.Asn356Ser	N356S	Rv1006	Rv1006	0	93	QBC84165.1	B6K05_005270	0	100	WP_031348084.1	MAV_RS05400	0	94
[R].TAAIPGTATR.[V]	WP_023869618.1_S78P	WP_023869618.1	S78P	61325644	M20/M25/M40 family metallo-hydrolase		SRR13399195;SRR13827030;SRR6045147;SRR13399105;SRR6045754;SRR1735642;SRR13399199;SRR13399182;SRR4941851;SRR6044824;SRR6045830;SRR5043011;SRR5043009;SRR13399146;SRR13827019;SRR6044973;SRR6046893;SRR13399123;SRR6918276;SRR6046073;SRR1735697;SRR13399187;SRR5950818;SRR6046467;SRR6046715;SRR6045669;SRR6045306;SRR6046741;SRR6045488;SRR5950819;SRR6046228;SRR1735647;SRR13399202;SRR13399175;SRR1735620;SRR…	200	NZ_CP009360.4	979456	T	C	MODERATE	KV38_RS04915	WP_023869618.1	missense_variant	p.Ser78Pro	S78P	-	-	-	-	QBC84153.1	B6K05_005200	0	100	WP_011723953.1	MAV_RS05330	0	100
[R].MDTVELSSDGPDRVR.[I]	WP_023869629.1_I275M	WP_023869629.1	I275M	61325616	DUF1446 domain-containing protein		SRR13827030;SRR6045147;SRR6045754;SRR1735642;SRR4941851;SRR6045830;SRR5043009;SRR6044973;SRR6046893;SRR13399123;SRR1735697;SRR13399187;SRR6046467;SRR6046715;SRR6045669;SRR6046741;SRR6045488;SRR1735647;SRR1735620;SRR5043027;SRR6045766;SRR6046074;SRR6046195;SRR6045194;SRR6045631;SRR6046337;SRR6046167;SRR6045140;SRR6045084;SRR6046823;SRR6046328;SRR5043015;SRR1735683;SRR13399068;SRR6046904;SRR6044796…	99	NZ_CP009360.4	956682	T	C	MODERATE	KV38_RS04775	WP_023869629.1	missense_variant	p.Ile275Met	I275M	Rv0976c	Rv0976c	0	98	QBC84132.1	B6K05_005075	0	100	WP_011723937.1	MAV_RS05230	0	100
[R].QLQSALAVKPAELQWSLAR.[T]	WP_023869629.1_T341A	WP_023869629.1	T341A	61325616	DUF1446 domain-containing protein		SRR13399195;SRR13827030;SRR13399105;SRR13399115;SRR6045754;SRR1735642;SRR13399199;SRR13399182;SRR4941851;SRR6044824;SRR5043011;SRR13399208;SRR5043009;SRR13399146;SRR6046893;SRR6918276;SRR6046073;SRR5950815;SRR5950818;SRR6046715;SRR6045669;SRR6045306;SRR6046741;SRR5950819;SRR6046228;SRR1735647;SRR13399126;SRR13399175;SRR1735620;SRR5043027;SRR6045766;SRR13399110;SRR6918279;SRR6045903;SRR6045194;SRR…	172	NZ_CP009360.4	956486	T	C	MODERATE	KV38_RS04775	WP_023869629.1	missense_variant	p.Thr341Ala	T341A	Rv0976c	Rv0976c	0	98	QBC84132.1	B6K05_005075	0	100	WP_011723937.1	MAV_RS05230	0	100
[R].MDTVELSSDGPDR.[V]	WP_023869629.1_I275M	WP_023869629.1	I275M	61325616	DUF1446 domain-containing protein		SRR13827030;SRR6045147;SRR6045754;SRR1735642;SRR4941851;SRR6045830;SRR5043009;SRR6044973;SRR6046893;SRR13399123;SRR1735697;SRR13399187;SRR6046467;SRR6046715;SRR6045669;SRR6046741;SRR6045488;SRR1735647;SRR1735620;SRR5043027;SRR6045766;SRR6046074;SRR6046195;SRR6045194;SRR6045631;SRR6046337;SRR6046167;SRR6045140;SRR6045084;SRR6046823;SRR6046328;SRR5043015;SRR1735683;SRR13399068;SRR6046904;SRR6044796…	99	NZ_CP009360.4	956682	T	C	MODERATE	KV38_RS04775	WP_023869629.1	missense_variant	p.Ile275Met	I275M	Rv0976c	Rv0976c	0	98	QBC84132.1	B6K05_005075	0	100	WP_011723937.1	MAV_RS05230	0	100
[R].ALLEEDADPQAAIDAMAR.[A]	WP_023869682.1_D452E	WP_023869682.1	D452E	61325520	helicase-associated domain-containing protein		SRR13399195;SRR13827030;SRR6045147;SRR13399105;SRR13399064;SRR13399115;SRR6045754;SRR1735642;SRR13399199;SRR13399182;SRR4941851;SRR6044824;SRR6045830;SRR5043011;SRR13399208;SRR5043009;SRR13399146;SRR13827019;SRR6044973;SRR6046893;SRR13399123;SRR6918276;SRR6046073;SRR1735697;SRR5950815;SRR13399187;SRR5950818;SRR6046467;SRR6046715;SRR6045669;SRR6045306;SRR6046741;SRR6045488;SRR5950819;SRR6046228;SR…	236	NZ_CP009360.4	850810	G	C	MODERATE	KV38_RS04295	WP_023869682.1	missense_variant	p.Asp452Glu	D452E	Rv0862c	Rv0862c	0	100	QBC84047.1	B6K05_004585	0	100	WP_011723880.1	MAV_RS04745	0	100
[R].cEDPALLAHAVAAPATEDVALR.[T]	WP_023869682.1_Q581H	WP_023869682.1	Q581H	61325520	helicase-associated domain-containing protein		SRR13827030;SRR6045830;SRR6044973;SRR6046074;SRR6046337;SRR6045084;SRR6046328;SRR6044796;SRR13399204;SRR6918277;SRR6046523;SRR13399205;SRR5052626;SRR6045897;SRR6918278;SRR6046477;SRR6918271;SRR6045082;SRR6046121;SRR901356	20	NZ_CP009360.4	850423	C	A	MODERATE	KV38_RS04295	WP_023869682.1	missense_variant	p.Gln581His	Q581H	Rv0862c	Rv0862c	0	100	QBC84047.1	B6K05_004585	0	100	WP_011723880.1	MAV_RS04745	0	100
[R].RLDAETVILPR.[H]	WP_023869682.1_D202E	WP_023869682.1	D202E	61325520	helicase-associated domain-containing protein		SRR13399195;SRR13827030;SRR6045147;SRR13399105;SRR13399064;SRR13399115;SRR6045754;SRR1735642;SRR13399199;SRR13399182;SRR4941851;SRR6044824;SRR6045830;SRR5043011;SRR13399208;SRR5043009;SRR13399146;SRR13827019;SRR6044973;SRR6046893;SRR13399123;SRR6918276;SRR6046073;SRR1735697;SRR5950815;SRR13399187;SRR5950818;SRR6046467;SRR6046715;SRR6045669;SRR6045306;SRR6046741;SRR6045488;SRR5950819;SRR6046228;SR…	237	NZ_CP009360.4	851560	G	C	MODERATE	KV38_RS04295	WP_023869682.1	missense_variant	p.Asp202Glu	D202E	Rv0862c	Rv0862c	0	100	QBC84047.1	B6K05_004585	0	100	WP_011723880.1	MAV_RS04745	0	100
[-].MNTTQSTTVVTAIAPGcRPR.[L]	WP_023869722.1_S16G	WP_023869722.1	S16G	61325447	NADH dehydrogenase		SRR13399195;SRR13827030;SRR6045147;SRR13399105;SRR13399064;SRR6045754;SRR1735642;SRR13399199;SRR13399182;SRR6044824;SRR6045830;SRR5043011;SRR13399208;SRR13399146;SRR13827019;SRR6044973;SRR6046893;SRR6918276;SRR6046073;SRR1735697;SRR13399187;SRR5950818;SRR6046467;SRR6046715;SRR6045669;SRR6045306;SRR6046741;SRR6045488;SRR5950819;SRR6046228;SRR1735647;SRR13399126;SRR13399175;SRR1735620;SRR6045766;SR…	178	NZ_CP009360.4	776044	T	C	MODERATE	KV38_RS03930	WP_023869722.1	missense_variant	p.Ser16Gly	S16G	Rv3150	nuoF	2.1e-42	85	QBC83990.1	B6K05_004270	0	100	WP_011723841.1	MAV_RS04430	0	100
[R].MVPADADTPGGAQPR.[L]	WP_023869795.1_L48V	WP_023869795.1	L48V	61325267	transglycosylase SLT domain-containing protein		SRR13399195;SRR13827030;SRR6045147;SRR1735642;SRR13399182;SRR4941851;SRR6044824;SRR5043011;SRR13399208;SRR5043009;SRR13399146;SRR6046893;SRR6918276;SRR1735697;SRR6046467;SRR6046715;SRR6045669;SRR6046741;SRR6045488;SRR1735647;SRR13399175;SRR1735620;SRR5043027;SRR6045766;SRR6046074;SRR6046195;SRR6045194;SRR6045631;SRR6046167;SRR6045140;SRR6046823;SRR5043015;SRR1735683;SRR13399174;SRR13399068;SRR133…	121	NZ_CP009360.4	605855	G	C	MODERATE	KV38_RS03030	WP_023869795.1	missense_variant	p.Leu48Val	L48V	-	-	-	-	QBC83802.1	B6K05_003155	0	100	WP_011723698.1	MAV_RS03285	0	100
[R].LASDPPQLGDDLVADER.[A]	WP_023869795.1_A67P	WP_023869795.1	A67P	61325267	transglycosylase SLT domain-containing protein		SRR13399201	1	NZ_CP009360.4	605798	C	T	MODERATE	KV38_RS03030	WP_023869795.1	missense_variant	p.Ala67Pro	A67P	-	-	-	-	QBC83802.1	B6K05_003155	0	100	WP_011723698.1	MAV_RS03285	0	100
[R].LAYFAEAAAAQLDGAK.[H]	WP_023869803.1_S261A	WP_023869803.1	S261A	61325234	acetolactate synthase large subunit		SRR13399195;SRR13827030;SRR6045147;SRR13399105;SRR6045754;SRR1735642;SRR13399199;SRR13399182;SRR4941851;SRR6044824;SRR6045830;SRR5043011;SRR13399208;SRR5043009;SRR13399146;SRR13827019;SRR6044973;SRR6046893;SRR13399123;SRR6918276;SRR6046073;SRR1735697;SRR13399187;SRR5950818;SRR6046467;SRR6046715;SRR6045669;SRR6045306;SRR6046741;SRR6045488;SRR5950819;SRR6046228;SRR1735647;SRR13399202;SRR13399126;SR…	200	NZ_CP009360.4	573209	T	G	MODERATE	KV38_RS02865	WP_023869803.1	missense_variant	p.Ser261Ala	S261A	Rv3509c	ilvX	0	100	QBC83773.1	B6K05_002990	0	100	WP_011723682.1	MAV_RS03125	0	100
[R].VLcETFPTRLER.[G]	WP_023869803.1_M235L	WP_023869803.1	M235L	61325234	acetolactate synthase large subunit		SRR13399195;SRR13827030;SRR6045147;SRR13399105;SRR6045754;SRR1735642;SRR13399199;SRR13399182;SRR4941851;SRR6044824;SRR6045830;SRR5043011;SRR13399208;SRR5043009;SRR13399146;SRR13827019;SRR6044973;SRR6046893;SRR13399123;SRR6918276;SRR6046073;SRR1735697;SRR13399187;SRR5950818;SRR6046467;SRR6046715;SRR6045669;SRR6045306;SRR6046741;SRR6045488;SRR5950819;SRR6046228;SRR1735647;SRR13399202;SRR13399126;SR…	200	NZ_CP009360.4	573131	A	C	MODERATE	KV38_RS02865	WP_023869803.1	missense_variant	p.Met235Leu	M235L	Rv3509c	ilvX	0	100	QBC83773.1	B6K05_002990	0	100	WP_011723682.1	MAV_RS03125	0	100
[R].RQPGAQVFATFDADGQHR.[V]	WP_023869856.1_I87V	WP_023869856.1	I87V	61325114	glycosyltransferase family 2 protein		SRR13827030;SRR6045147;SRR13399105;SRR13399064;SRR13399115;SRR6045754;SRR1735642;SRR13399199;SRR13399182;SRR4941851;SRR6044824;SRR5043011;SRR13399208;SRR5043009;SRR13399146;SRR6046893;SRR6918276;SRR6046073;SRR1735697;SRR5950815;SRR13399187;SRR5950818;SRR6046467;SRR6046715;SRR6045669;SRR6045306;SRR6046741;SRR6045488;SRR5950819;SRR6046228;SRR1735647;SRR13399194;SRR13399126;SRR13399175;SRR1735620;SR…	212	NZ_CP009360.4	454184	T	C	MODERATE	KV38_RS02265	WP_023869856.1	missense_variant	p.Ile87Val	I87V	Rv3631	Rv3631	4.86e-137	100	QBC83662.1	B6K05_002380	1.1e-170	100	WP_003873265.1	MAV_RS02525	6.77e-172	100
[R].ALEAQKPDPLAVDPYAEIFcR.[A]	WP_023869943.1_V36A	WP_023869943.1	V36A	61329171	class I SAM-dependent methyltransferase		SRR13399195;SRR13827030;SRR6045147;SRR13399105;SRR6045754;SRR1735642;SRR13399199;SRR13399182;SRR4941851;SRR6044824;SRR6045830;SRR5043011;SRR13399208;SRR5043009;SRR13399146;SRR13827019;SRR6044973;SRR6046893;SRR13399123;SRR6918276;SRR6046073;SRR1735697;SRR5950815;SRR13399187;SRR5950818;SRR6046467;SRR6046715;SRR6045669;SRR6045306;SRR6046741;SRR6045488;SRR5950819;SRR6046228;SRR1735647;SRR13399202;SRR…	215	NZ_CP009360.4	4807460	A	G	MODERATE	KV38_RS22550	WP_023869943.1	missense_variant	p.Val36Ala	V36A	Rv0281	Rv0281	7.34e-166	99	QBC87175.1	B6K05_022285	0	100	WP_011726304.1	MAV_RS23430	0	100
[R].RPPAGLSPQELSR.[W]	WP_023869947.1_M1176L	WP_023869947.1	M1176L	61329167	type VII secretion protein EccC		SRR13399195;SRR13827030;SRR6045147;SRR13399105;SRR6045754;SRR1735642;SRR13399199;SRR13399182;SRR4941851;SRR6044824;SRR6045830;SRR5043011;SRR13399208;SRR5043009;SRR13399146;SRR13827019;SRR6044973;SRR6046893;SRR13399123;SRR6918276;SRR6046073;SRR1735697;SRR13399187;SRR5950818;SRR6046467;SRR6046715;SRR6045669;SRR6045306;SRR6046741;SRR6045488;SRR5950819;SRR6046228;SRR1735647;SRR13399202;SRR13399126;SR…	212	NZ_CP009360.4	4797680	T	G	MODERATE	KV38_RS22530	WP_023869947.1	missense_variant	p.Met1176Leu	M1176L	Rv0284	eccC3	0	99	QBC87172.1	B6K05_022265	0	100	WP_011726048.1	MAV_RS21055	0	95
[R].APASFDEFSMPTR.[V]	WP_023869951.1_G160D	WP_023869951.1	G160D	61329162	ESX secretion-associated protein EspG		SRR13399195;SRR13827030;SRR6045147;SRR13399105;SRR6045754;SRR1735642;SRR13399199;SRR13399182;SRR4941851;SRR6044824;SRR6045830;SRR5043011;SRR13399208;SRR5043009;SRR13399146;SRR13827019;SRR6044973;SRR6046893;SRR13399123;SRR6918276;SRR6046073;SRR1735697;SRR5950815;SRR13399187;SRR5950818;SRR6046467;SRR6046715;SRR6045669;SRR6045306;SRR6046741;SRR6045488;SRR5950819;SRR6046228;SRR1735647;SRR13399202;SRR…	215	NZ_CP009360.4	4794257	C	T	MODERATE	KV38_RS22505	WP_023869951.1	missense_variant	p.Gly160Asp	G160D	Rv0289	espG3	1.12e-162	100	QBC87167.1	B6K05_022240	0	100	WP_011726297.1	MAV_RS23385	0	100
[R].AQLAAGLAYHcPLTYRPLLAK.[D]	WP_023869954.1_V336L	WP_023869954.1	V336L	61329158	alpha/beta fold hydrolase		SRR13827030;SRR6045147;SRR13399105;SRR1735642;SRR13399199;SRR13399182;SRR6044824;SRR5043011;SRR13399208;SRR13399146;SRR6046893;SRR6918276;SRR6046073;SRR1735697;SRR5950815;SRR13399187;SRR5950818;SRR6046467;SRR6046715;SRR6045669;SRR6045306;SRR6046741;SRR6045488;SRR5950819;SRR6046228;SRR1735647;SRR13399202;SRR13399126;SRR13399175;SRR1735620;SRR6045766;SRR6046074;SRR6918279;SRR6045903;SRR6045194;SRR1…	157	NZ_CP009360.4	4789774	G	T	MODERATE	KV38_RS22485	WP_023869954.1	missense_variant	p.Val336Leu	V336L	Rv0293c	Rv0293c	0	99	QBC87164.1	B6K05_022220	0	100	WP_011726293.1	MAV_RS23365	0	100
[R].QLGADYTVLHHTQLLNR.[L]	WP_023869977.1_N589D	WP_023869977.1	N589D	61329115	4Fe-4S dicluster domain-containing protein		SRR6045830;SRR6044973;SRR6046074;SRR13399110;SRR13399168;SRR6046337;SRR6046167;SRR6045084;SRR6046328;SRR6045377;SRR13399184;SRR6044796;SRR13399234;SRR13399223;SRR5950799;SRR5950810;SRR13399190;SRR13399099;SRR13399055;SRR6046854;SRR13399201;SRR13399179;SRR6046029;SRR6045897;SRR13399157;SRR13399193;SRR13399203;SRR13399212;SRR6046121;SRR13399121;SRR13399189;SRR13399088	32	NZ_CP009360.4	4748518	A	G	MODERATE	KV38_RS22270	WP_023869977.1	missense_variant	p.Asn589Asp	N589D	Rv0338c	Rv0338c	0	100	QBC87120.1	B6K05_021965	0	100	WP_011726270.1	MAV_RS23150	0	100
[R].DRAGNIEILPADLGDAVDRQR.[V]	WP_023869989.1_A65V	WP_023869989.1	A65V	61329089	SDR family oxidoreductase		SRR13399195;SRR13827030;SRR4941851;SRR6045830;SRR5043011;SRR13399208;SRR5043009;SRR6044973;SRR5043027;SRR6045766;SRR6046074;SRR13399168;SRR6046337;SRR6046167;SRR6045084;SRR6046823;SRR6046328;SRR5043015;SRR13399234;SRR13399223;SRR5950799;SRR5043007;SRR5950810;SRR6045055;SRR5052616;SRR5043003;SRR13399190;SRR5043029;SRR1735625;SRR5043013;SRR13399055;SRR6045922;SRR13399204;SRR6045980;SRR6045081;SRR13…	71	NZ_CP009360.4	4714137	G	A	MODERATE	KV38_RS22140	WP_023869989.1	missense_variant	p.Ala65Val	A65V	Rv1544	Rv1544	4.7e-51	99	QBC87099.1	B6K05_021835	0	100	WP_011726254.1	MAV_RS23020	0	100
[R].DRAGNIEILPADLGDAVDR.[Q]	WP_023869989.1_A65V	WP_023869989.1	A65V	61329089	SDR family oxidoreductase		SRR13399195;SRR13827030;SRR4941851;SRR6045830;SRR5043011;SRR13399208;SRR5043009;SRR6044973;SRR5043027;SRR6045766;SRR6046074;SRR13399168;SRR6046337;SRR6046167;SRR6045084;SRR6046823;SRR6046328;SRR5043015;SRR13399234;SRR13399223;SRR5950799;SRR5043007;SRR5950810;SRR6045055;SRR5052616;SRR5043003;SRR13399190;SRR5043029;SRR1735625;SRR5043013;SRR13399055;SRR6045922;SRR13399204;SRR6045980;SRR6045081;SRR13…	71	NZ_CP009360.4	4714137	G	A	MODERATE	KV38_RS22140	WP_023869989.1	missense_variant	p.Ala65Val	A65V	Rv1544	Rv1544	4.7e-51	99	QBC87099.1	B6K05_021835	0	100	WP_011726254.1	MAV_RS23020	0	100
[R].AGNIEILPADLGDAVDR.[Q]	WP_023869989.1_A65V	WP_023869989.1	A65V	61329089	SDR family oxidoreductase		SRR13399195;SRR13827030;SRR4941851;SRR6045830;SRR5043011;SRR13399208;SRR5043009;SRR6044973;SRR5043027;SRR6045766;SRR6046074;SRR13399168;SRR6046337;SRR6046167;SRR6045084;SRR6046823;SRR6046328;SRR5043015;SRR13399234;SRR13399223;SRR5950799;SRR5043007;SRR5950810;SRR6045055;SRR5052616;SRR5043003;SRR13399190;SRR5043029;SRR1735625;SRR5043013;SRR13399055;SRR6045922;SRR13399204;SRR6045980;SRR6045081;SRR13…	71	NZ_CP009360.4	4714137	G	A	MODERATE	KV38_RS22140	WP_023869989.1	missense_variant	p.Ala65Val	A65V	Rv1544	Rv1544	4.7e-51	99	QBC87099.1	B6K05_021835	0	100	WP_011726254.1	MAV_RS23020	0	100
[R].AGNIEILPADLGDAVDRQR.[V]	WP_023869989.1_A65V	WP_023869989.1	A65V	61329089	SDR family oxidoreductase		SRR13399195;SRR13827030;SRR4941851;SRR6045830;SRR5043011;SRR13399208;SRR5043009;SRR6044973;SRR5043027;SRR6045766;SRR6046074;SRR13399168;SRR6046337;SRR6046167;SRR6045084;SRR6046823;SRR6046328;SRR5043015;SRR13399234;SRR13399223;SRR5950799;SRR5043007;SRR5950810;SRR6045055;SRR5052616;SRR5043003;SRR13399190;SRR5043029;SRR1735625;SRR5043013;SRR13399055;SRR6045922;SRR13399204;SRR6045980;SRR6045081;SRR13…	71	NZ_CP009360.4	4714137	G	A	MODERATE	KV38_RS22140	WP_023869989.1	missense_variant	p.Ala65Val	A65V	Rv1544	Rv1544	4.7e-51	99	QBC87099.1	B6K05_021835	0	100	WP_011726254.1	MAV_RS23020	0	100
[R].WAGALAGYGLR.[W]	WP_023870077.1_D230G	WP_023870077.1	D230G	61328924	mandelate racemase/muconate lactonizing enzyme family protein		SRR13399195;SRR13827030;SRR6045147;SRR13399105;SRR6045754;SRR1735642;SRR13399199;SRR13399182;SRR4941851;SRR6044824;SRR6045830;SRR5043011;SRR13399208;SRR5043009;SRR13399146;SRR13827019;SRR6044973;SRR6046893;SRR6918276;SRR6046073;SRR1735697;SRR13399187;SRR5950818;SRR6046467;SRR6046715;SRR6045669;SRR6045306;SRR6046741;SRR6045488;SRR5950819;SRR6046228;SRR1735647;SRR13399202;SRR13399126;SRR13399175;SR…	203	NZ_CP009360.4	4554916	A	G	MODERATE	KV38_RS21315	WP_023870077.1	missense_variant	p.Asp230Gly	D230G	-	-	-	-	QBC86940.1	B6K05_020970	0	100	WP_019732645.1	MAV_RS22210	0	100
[R].VGHSLDPKADYGPLVTEAALAR.[V]	WP_023870183.1_V331L	WP_023870183.1	V331L	61328708	CoA-acylating methylmalonate-semialdehyde dehydrogenase		SRR6918278;SRR6918271	2	NZ_CP009360.4	4343958	G	C	MODERATE	KV38_RS20235	WP_023870183.1	missense_variant	p.Val331Leu	V331L	Rv0753c	mmsA	0	99	QBC86757.1	B6K05_019940	0	100	WP_011726060.1	MAV_RS21185	0	100
[R].cMAISVAVPVGDQTADRLR.[A]	WP_023870183.1_K294Q	WP_023870183.1	K294Q	61328708	CoA-acylating methylmalonate-semialdehyde dehydrogenase		SRR13399057;SRR6046571	2	NZ_CP009360.4	4343847	A	C	MODERATE	KV38_RS20235	WP_023870183.1	missense_variant	p.Lys294Gln	K294Q	Rv0753c	mmsA	0	99	QBC86757.1	B6K05_019940	0	100	WP_011726060.1	MAV_RS21185	0	100
[K].ADYGPLVTGAAVAR.[V]	WP_023870183.1_E328G	WP_023870183.1	E328G	61328708	CoA-acylating methylmalonate-semialdehyde dehydrogenase		SRR13399195;SRR6045147;SRR13399105;SRR1735642;SRR13399199;SRR13399182;SRR4941851;SRR6044824;SRR5043009;SRR13399146;SRR13827019;SRR6046893;SRR6918276;SRR6046073;SRR1735697;SRR13399187;SRR5950818;SRR6046467;SRR6046715;SRR6045669;SRR6045306;SRR6046741;SRR6045488;SRR5950819;SRR6046228;SRR1735647;SRR13399202;SRR13399126;SRR13399175;SRR1735620;SRR5043027;SRR6045766;SRR13399110;SRR6918279;SRR6046195;SRR…	173	NZ_CP009360.4	4343950	A	G	MODERATE	KV38_RS20235	WP_023870183.1	missense_variant	p.Glu328Gly	E328G	Rv0753c	mmsA	0	99	QBC86757.1	B6K05_019940	0	100	WP_011726060.1	MAV_RS21185	0	100
[K].ADYGPLVTEAALAR.[V]	WP_023870183.1_V331L	WP_023870183.1	V331L	61328708	CoA-acylating methylmalonate-semialdehyde dehydrogenase		SRR6918278;SRR6918271	2	NZ_CP009360.4	4343958	G	C	MODERATE	KV38_RS20235	WP_023870183.1	missense_variant	p.Val331Leu	V331L	Rv0753c	mmsA	0	99	QBC86757.1	B6K05_019940	0	100	WP_011726060.1	MAV_RS21185	0	100
[R].TAEVFDPSTGAVQAQVPMAGR.[A]	WP_023870183.1_D23E	WP_023870183.1	D23E	61328708	CoA-acylating methylmalonate-semialdehyde dehydrogenase		SRR6045830;SRR6044973;SRR13399123;SRR13399194;SRR6046074;SRR6045194;SRR13399168;SRR6046337;SRR6046167;SRR6045084;SRR6046823;SRR6046328;SRR6044796;SRR13399234;SRR13399223;SRR6045055;SRR13399190;SRR13399055;SRR6046854;SRR13399198;SRR6045081;SRR13399201;SRR13399179;SRR13399185;SRR6046523;SRR6046029;SRR13399186;SRR6046360;SRR5052626;SRR6045897;SRR13399157;SRR13399193;SRR5950816;SRR5043028;SRR13399212…	40	NZ_CP009360.4	4343036	C	G	MODERATE	KV38_RS20235	WP_023870183.1	missense_variant	p.Asp23Glu	D23E	Rv0753c	mmsA	0	99	QBC86757.1	B6K05_019940	0	100	WP_011726060.1	MAV_RS21185	0	100
[R].KPYDALADYLTR.[L]	WP_023870192.1_Q119R	WP_023870192.1	Q119R	61328695	LLM class F420-dependent oxidoreductase		SRR13399195;SRR13827030;SRR6045147;SRR13399105;SRR13399064;SRR13399115;SRR6045754;SRR1735642;SRR13399199;SRR13399182;SRR4941851;SRR6044824;SRR6045830;SRR5043011;SRR13399208;SRR5043009;SRR13399146;SRR13827019;SRR6044973;SRR6046893;SRR13399123;SRR6918276;SRR6046073;SRR1735697;SRR5950815;SRR13399187;SRR5950818;SRR6046467;SRR6046715;SRR6045669;SRR6045306;SRR6046741;SRR6045488;SRR5950819;SRR6046228;SR…	236	NZ_CP009360.4	4331705	A	G	MODERATE	KV38_RS20170	WP_023870192.1	missense_variant	p.Gln119Arg	Q119R	Rv3463	Rv3463	2.7e-168	98	QBC86744.1	B6K05_019875	0	100	WP_011726054.1	MAV_RS21120	0	100
[R].LDEYGVPAGR.[R]	WP_023870192.1_Q119R	WP_023870192.1	Q119R	61328695	LLM class F420-dependent oxidoreductase		SRR13399195;SRR13827030;SRR6045147;SRR13399105;SRR13399064;SRR13399115;SRR6045754;SRR1735642;SRR13399199;SRR13399182;SRR4941851;SRR6044824;SRR6045830;SRR5043011;SRR13399208;SRR5043009;SRR13399146;SRR13827019;SRR6044973;SRR6046893;SRR13399123;SRR6918276;SRR6046073;SRR1735697;SRR5950815;SRR13399187;SRR5950818;SRR6046467;SRR6046715;SRR6045669;SRR6045306;SRR6046741;SRR6045488;SRR5950819;SRR6046228;SR…	236	NZ_CP009360.4	4331705	A	G	MODERATE	KV38_RS20170	WP_023870192.1	missense_variant	p.Gln119Arg	Q119R	Rv3463	Rv3463	2.7e-168	98	QBC86744.1	B6K05_019875	0	100	WP_011726054.1	MAV_RS21120	0	100
[R].LDEYGVPAGRR.[V]	WP_023870192.1_Q119R	WP_023870192.1	Q119R	61328695	LLM class F420-dependent oxidoreductase		SRR13399195;SRR13827030;SRR6045147;SRR13399105;SRR13399064;SRR13399115;SRR6045754;SRR1735642;SRR13399199;SRR13399182;SRR4941851;SRR6044824;SRR6045830;SRR5043011;SRR13399208;SRR5043009;SRR13399146;SRR13827019;SRR6044973;SRR6046893;SRR13399123;SRR6918276;SRR6046073;SRR1735697;SRR5950815;SRR13399187;SRR5950818;SRR6046467;SRR6046715;SRR6045669;SRR6045306;SRR6046741;SRR6045488;SRR5950819;SRR6046228;SR…	236	NZ_CP009360.4	4331705	A	G	MODERATE	KV38_RS20170	WP_023870192.1	missense_variant	p.Gln119Arg	Q119R	Rv3463	Rv3463	2.7e-168	98	QBC86744.1	B6K05_019875	0	100	WP_011726054.1	MAV_RS21120	0	100
[R].EWIAARDPITDR.[I]	WP_023870415.1_N405D	WP_023870415.1	N405D	61327979	recombinase family protein		SRR13827030;SRR5043011;SRR13399208;SRR6045306;SRR6045766;SRR13399110;SRR6045903;SRR13399168;SRR13399234;SRR13399223;SRR5950799;SRR5950810;SRR6045055;SRR13399190;SRR6045606;SRR6046768;SRR13399055;SRR6044901;SRR13399201;SRR6918277;SRR13399179;SRR6045792;SRR6045788;SRR5052626;SRR13399057;SRR13399157;SRR6044849;SRR6918278;SRR13399193;SRR6046867;SRR6918271;SRR13399196;SRR13399212;SRR6045082;SRR901356;…	39	NZ_CP009360.4	3596375	A	G	MODERATE	KV38_RS16590	WP_023870415.1	missense_variant	p.Asn405Asp	N405D	Rv1586c	Rv1586c	5.97e-67	97	QBC86152.1	B6K05_016560	0	100	WP_011725674.1	MAV_RS18165	0	100
[R].GLDEGIGEAVIAR.[C]	WP_023870425.1_Q169L	WP_023870425.1	Q169L	61327988	XRE family transcriptional regulator		SRR13827030;SRR5043011;SRR13399208;SRR6045306;SRR6045903;SRR6045194;SRR13399168;SRR13399234;SRR13399223;SRR6045055;SRR13399190;SRR6045606;SRR6046768;SRR13399055;SRR6044901;SRR13399201;SRR6918277;SRR13399179;SRR6045792;SRR6045788;SRR5052626;SRR13399057;SRR13399157;SRR6044849;SRR6918278;SRR13399193;SRR6046867;SRR6918271;SRR13399212;SRR6045082;SRR901356;SRR5052639	32	NZ_CP009360.4	3605738	A	T	MODERATE	KV38_RS16635	WP_023870425.1	missense_variant	p.Gln169Leu	Q169L	-	-	-	-	QBC86159.1	B6K05_016595	4.81e-166	100	WP_011725681.1	MAV_RS18195	4.86e-166	100
[R].LRIEHYLQHR.[D]	WP_023870426.1_D143E	WP_023870426.1	D143E	61327989	NUDIX domain-containing protein		SRR13827030;SRR5043011;SRR13399208;SRR6045306;SRR5043027;SRR6046195;SRR6045903;SRR6045194;SRR13399168;SRR13399234;SRR13399223;SRR5950799;SRR5950810;SRR6045055;SRR13399190;SRR6045606;SRR6046768;SRR13399055;SRR6046854;SRR6044901;SRR13399201;SRR6918277;SRR13399179;SRR6045792;SRR6045788;SRR5052626;SRR13399057;SRR13399157;SRR6044849;SRR6918278;SRR13399193;SRR6046867;SRR6918271;SRR13399212;SRR6044907;S…	39	NZ_CP009360.4	3606470	C	G	MODERATE	KV38_RS16640	WP_023870426.1	missense_variant	p.Asp143Glu	D143E	Rv3908	mutT4	5.76e-09	57	QBC85034.1	B6K05_010220	2.18e-101	100	WP_011725682.1	MAV_RS18200	4.8e-101	99
[R].GRILLIK.[R]	WP_023870426.1_Q29R	WP_023870426.1	Q29R	61327989	NUDIX domain-containing protein		SRR13827030;SRR5043011;SRR13399208;SRR6045306;SRR6045903;SRR13399168;SRR13399234;SRR13399223;SRR6045055;SRR13399190;SRR6045606;SRR6046768;SRR13399055;SRR6044901;SRR13399201;SRR6918277;SRR13399179;SRR6045792;SRR6045788;SRR5052626;SRR13399057;SRR13399157;SRR6044849;SRR6918278;SRR13399193;SRR6046867;SRR6918271;SRR13399212;SRR6045082;SRR901356;SRR5052639	31	NZ_CP009360.4	3606127	A	G	MODERATE	KV38_RS16640	WP_023870426.1	missense_variant	p.Gln29Arg	Q29R	Rv3908	mutT4	5.65e-09	57	QBC85034.1	B6K05_010220	3.9e-101	100	WP_011725682.1	MAV_RS18200	4.96e-101	99
[R].VVVSATGTRAHSAR.[S]	WP_023870537.1_A175T	WP_023870537.1	A175T	61325878	succinyl-diaminopimelate desuccinylase		SRR13399195;SRR13827030;SRR6045147;SRR13399105;SRR6045754;SRR1735642;SRR13399182;SRR4941851;SRR6044824;SRR6045830;SRR5043011;SRR13399208;SRR5043009;SRR13399146;SRR13827019;SRR6044973;SRR6046893;SRR6918276;SRR6046073;SRR1735697;SRR5950815;SRR13399187;SRR5950818;SRR6046467;SRR6046715;SRR6045669;SRR6045306;SRR6046741;SRR6045488;SRR5950819;SRR6046228;SRR1735647;SRR13399126;SRR13399175;SRR1735620;SRR5…	205	NZ_CP009360.4	1237376	G	A	MODERATE	KV38_RS06085	WP_023870537.1	missense_variant	p.Ala175Thr	A175T	Rv1202	dapE	0	100	QBC84370.1	B6K05_006390	0	100	WP_009975554.1	MAV_RS06465	0	100
[R].IEQTDAAAGALPGLSQPAAK.[A]	WP_023870537.1_H269R	WP_023870537.1	H269R	61325878	succinyl-diaminopimelate desuccinylase		SRR13399195;SRR13827030;SRR6045147;SRR13399105;SRR6045754;SRR1735642;SRR13399182;SRR4941851;SRR6044824;SRR6045830;SRR5043011;SRR13399208;SRR5043009;SRR13399146;SRR13827019;SRR6044973;SRR6046893;SRR6918276;SRR6046073;SRR1735697;SRR5950815;SRR13399187;SRR5950818;SRR6046467;SRR6046715;SRR6045669;SRR6045306;SRR6046741;SRR6045488;SRR5950819;SRR6046228;SRR1735647;SRR13399126;SRR13399175;SRR1735620;SRR5…	203	NZ_CP009360.4	1237659	A	G	MODERATE	KV38_RS06085	WP_023870537.1	missense_variant	p.His269Arg	H269R	Rv1202	dapE	0	100	QBC84370.1	B6K05_006390	0	100	WP_009975554.1	MAV_RS06465	0	100
[R].AVVHHGGPGTTFAAIR.[A]	WP_023870757.1_G299A	WP_023870757.1	G299A	61328274	glycosyltransferase		SRR13827030;SRR6044824;SRR5043011;SRR13399208;SRR6046074;SRR13399168;SRR6046337;SRR13399234;SRR13399223;SRR5950799;SRR5950810;SRR13399190;SRR6045606;SRR13399055;SRR13399204;SRR13399201;SRR13399179;SRR6046360;SRR13399205;SRR6045897;SRR13399157;SRR13399193;SRR6045780;SRR6046867;SRR6046477;SRR13399212;SRR6045082;SRR6046121;SRR901356;SRR5052639	30	NZ_CP009360.4	3893397	G	C	MODERATE	KV38_RS18065	WP_023870757.1	missense_variant	p.Gly299Ala	G299A	Rv1524	Rv1524	5.47e-136	99	QBC86329.1	B6K05_017560	0	100	WP_023861021.1	MAV_RS19140	0	100
[R].QIYDLDRPALKDPAFVPDTHPAFADRESPK.[S]	WP_023870804.1_W347R	WP_023870804.1	W347R	61328031	RNA degradosome polyphosphate kinase		SRR13827030;SRR13399204;SRR13399205;SRR6046477	4	NZ_CP009360.4	3647658	T	C	MODERATE	KV38_RS16850	WP_023870804.1	missense_variant	p.Trp347Arg	W347R	Rv2984	ppk1	0	100	QBC86187.1	B6K05_016775	0	100	WP_011725705.1	MAV_RS18365	0	100
[R].ELDVHPGDVIEVPGLLDLSSLR.[Q]	WP_023870804.1_W347R	WP_023870804.1	W347R	61328031	RNA degradosome polyphosphate kinase		SRR13827030;SRR13399204;SRR13399205;SRR6046477	4	NZ_CP009360.4	3647658	T	C	MODERATE	KV38_RS16850	WP_023870804.1	missense_variant	p.Trp347Arg	W347R	Rv2984	ppk1	0	100	QBC86187.1	B6K05_016775	0	100	WP_011725705.1	MAV_RS18365	0	100
[K].VAIPALVK.[Q]	WP_023870836.1_T141A	WP_023870836.1	T141A	61327836	mycofactocin-coupled SDR family oxidoreductase		SRR13399195;SRR13827030;SRR1735642;SRR13399182;SRR4941851;SRR6045830;SRR5043011;SRR13399208;SRR5043009;SRR13399146;SRR6044973;SRR6046893;SRR6918276;SRR6046715;SRR6045669;SRR6045306;SRR6046741;SRR1735647;SRR13399175;SRR1735620;SRR5043027;SRR6046074;SRR6918279;SRR6045903;SRR6045194;SRR13399168;SRR6045631;SRR6045140;SRR6045084;SRR6046823;SRR6046328;SRR5043015;SRR1735683;SRR13399174;SRR6046547;SRR133…	121	NZ_CP009360.4	3447874	A	G	MODERATE	KV38_RS15875	WP_023870836.1	missense_variant	p.Thr141Ala	T141A	Rv2750	Rv2750	2.98e-149	97	QBC86022.1	B6K05_015800	0	100	WP_009978002.1	MAV_RS17445	0	100
[R].VPAPEDFDIASGHIAK.[G]	WP_023871368.1_A240S	WP_023871368.1	A240S	61325572	diacylglycerol kinase		SRR13399195;SRR13827030;SRR6045147;SRR13399105;SRR13399064;SRR13399115;SRR6045754;SRR1735642;SRR13399199;SRR13399182;SRR4941851;SRR6044824;SRR6045830;SRR5043011;SRR13399208;SRR5043009;SRR13399146;SRR13827019;SRR6044973;SRR6046893;SRR13399123;SRR6918276;SRR6046073;SRR1735697;SRR5950815;SRR13399187;SRR5950818;SRR6046467;SRR6046715;SRR6045669;SRR6045306;SRR6046741;SRR6045488;SRR5950819;SRR6046228;SR…	231	NZ_CP009360.4	902740	C	A	MODERATE	KV38_RS04555	WP_023871368.1	missense_variant	p.Ala240Ser	A240S	Rv0926c	Rv0926c	0	99	QBC84091.1	B6K05_004855	0	100	WP_009975173.1	MAV_RS05005	0	100
[K].AGKDAAELAGLAQPTGVLASTDLDAVLATGPR.[C]	WP_023871368.1_P50L	WP_023871368.1	P50L	61325572	diacylglycerol kinase		SRR13399195;SRR13827030;SRR6045147;SRR13399105;SRR13399064;SRR13399115;SRR6045754;SRR1735642;SRR13399199;SRR13399182;SRR4941851;SRR6044824;SRR6045830;SRR5043011;SRR13399208;SRR5043009;SRR13399146;SRR13827019;SRR6044973;SRR6046893;SRR13399123;SRR6918276;SRR6046073;SRR1735697;SRR5950815;SRR13399187;SRR5950818;SRR6046467;SRR6046715;SRR6045669;SRR6045306;SRR6046741;SRR6045488;SRR5950819;SRR6046228;SR…	230	NZ_CP009360.4	903309	G	A	MODERATE	KV38_RS04555	WP_023871368.1	missense_variant	p.Pro50Leu	P50L	Rv0926c	Rv0926c	0	99	QBC84091.1	B6K05_004855	0	100	WP_009975173.1	MAV_RS05005	0	100
[R].SVVAAPPGLLTSADLPLR.[G]	WP_023873710.1_S350P	WP_023873710.1	S350P	61327857	dihydrodipicolinate reductase		SRR13399195;SRR13827030;SRR13399105;SRR1735642;SRR13399199;SRR13399182;SRR4941851;SRR13399208;SRR5043009;SRR13399146;SRR13827019;SRR6046893;SRR6918276;SRR6046073;SRR13399187;SRR5950818;SRR6046715;SRR6045669;SRR6045306;SRR6046741;SRR5950819;SRR6046228;SRR1735647;SRR13399202;SRR13399126;SRR13399175;SRR1735620;SRR5043027;SRR6045766;SRR6046074;SRR13399110;SRR6918279;SRR6046195;SRR6045903;SRR6045194;S…	165	NZ_CP009360.4	3468977	A	G	MODERATE	KV38_RS15980	WP_023873710.1	missense_variant	p.Ser350Pro	S350P	Rv0926c	Rv0926c	9.67e-34	98	QBC86042.1	B6K05_015920	0	100	WP_011725602.1	MAV_RS17555	0	100
[R].SVVAAPPGLLTSADLPLRGFAGR.[F]	WP_023873710.1_S350P	WP_023873710.1	S350P	61327857	dihydrodipicolinate reductase		SRR13399195;SRR13827030;SRR13399105;SRR1735642;SRR13399199;SRR13399182;SRR4941851;SRR13399208;SRR5043009;SRR13399146;SRR13827019;SRR6046893;SRR6918276;SRR6046073;SRR13399187;SRR5950818;SRR6046715;SRR6045669;SRR6045306;SRR6046741;SRR5950819;SRR6046228;SRR1735647;SRR13399202;SRR13399126;SRR13399175;SRR1735620;SRR5043027;SRR6045766;SRR6046074;SRR13399110;SRR6918279;SRR6046195;SRR6045903;SRR6045194;S…	165	NZ_CP009360.4	3468977	A	G	MODERATE	KV38_RS15980	WP_023873710.1	missense_variant	p.Ser350Pro	S350P	Rv0926c	Rv0926c	9.67e-34	98	QBC86042.1	B6K05_015920	0	100	WP_011725602.1	MAV_RS17555	0	100
[R].AQHEPAVEPIVR.[Q]	WP_023873943.1_V48A	WP_023873943.1	V48A	61325702	septum formation initiator family protein		SRR13827030;SRR1735642;SRR13399182;SRR4941851;SRR6044824;SRR5043011;SRR13399208;SRR5043009;SRR13399146;SRR6046893;SRR6918276;SRR6046715;SRR6045669;SRR6045306;SRR6046741;SRR1735647;SRR13399175;SRR1735620;SRR5043027;SRR6045766;SRR6918279;SRR6046195;SRR6045903;SRR6045194;SRR13399168;SRR6045631;SRR6045140;SRR5043015;SRR1735683;SRR13399174;SRR6046547;SRR13399068;SRR13399209;SRR13399234;SRR13399183;SRR…	122	NZ_CP009360.4	1046498	T	C	MODERATE	KV38_RS05205	WP_023873943.1	missense_variant	p.Val48Ala	V48A	Rv1024	Rv1024	3.41e-97	99	QBC84203.1	B6K05_005495	3.19e-160	100	WP_011723977.1	MAV_RS05570	1.67e-159	100
[K].AVFRTEASNPDGSNTR.[V]	WP_023874738.1_A276T	WP_023874738.1	A276T	61328630	MaoC family dehydratase N-terminal domain-containing protein		SRR13399195;SRR13827030;SRR6045147;SRR13399105;SRR1735642;SRR13399199;SRR13399182;SRR4941851;SRR6044824;SRR5043011;SRR13399208;SRR5043009;SRR13399146;SRR13827019;SRR6046893;SRR6918276;SRR6046073;SRR1735697;SRR13399187;SRR5950818;SRR6046467;SRR6046715;SRR6045669;SRR6045306;SRR6046741;SRR6045488;SRR5950819;SRR6046228;SRR1735647;SRR13399202;SRR13399126;SRR13399175;SRR1735620;SRR5043027;SRR6045766;SR…	190	NZ_CP009360.4	4265254	C	T	MODERATE	KV38_RS19845	WP_023874738.1	missense_variant	p.Ala276Thr	A276T	Rv3389c	htdY	4e-175	99	QBC86682.1	B6K05_019525	0	100	WP_003874377.1	MAV_RS20810	0	100
[R].TEASNPDGSNTR.[V]	WP_023874738.1_A276T	WP_023874738.1	A276T	61328630	MaoC family dehydratase N-terminal domain-containing protein		SRR13399195;SRR13827030;SRR6045147;SRR13399105;SRR1735642;SRR13399199;SRR13399182;SRR4941851;SRR6044824;SRR5043011;SRR13399208;SRR5043009;SRR13399146;SRR13827019;SRR6046893;SRR6918276;SRR6046073;SRR1735697;SRR13399187;SRR5950818;SRR6046467;SRR6046715;SRR6045669;SRR6045306;SRR6046741;SRR6045488;SRR5950819;SRR6046228;SRR1735647;SRR13399202;SRR13399126;SRR13399175;SRR1735620;SRR5043027;SRR6045766;SR…	190	NZ_CP009360.4	4265254	C	T	MODERATE	KV38_RS19845	WP_023874738.1	missense_variant	p.Ala276Thr	A276T	Rv3389c	htdY	4e-175	99	QBC86682.1	B6K05_019525	0	100	WP_003874377.1	MAV_RS20810	0	100
[R].FATEVTDHYPDLNVVVNNAGMQR.[V]	WP_023880868.1_R75H	WP_023880868.1	R75H	61329420	SDR family NAD(P)-dependent oxidoreductase		SRR13399195;SRR13827030;SRR6045147;SRR13399105;SRR13399064;SRR13399115;SRR6045754;SRR1735642;SRR13399199;SRR13399182;SRR4941851;SRR6044824;SRR6045830;SRR5043011;SRR13399208;SRR5043009;SRR13399146;SRR13827019;SRR6044973;SRR6046893;SRR13399123;SRR6918276;SRR6046073;SRR1735697;SRR5950815;SRR13399187;SRR5950818;SRR6046467;SRR6046715;SRR6045669;SRR6045306;SRR6046741;SRR6045488;SRR5950819;SRR6046228;SR…	237	NZ_CP009360.4	5082274	C	T	MODERATE	KV38_RS23795	WP_023880868.1	missense_variant	p.Arg75His	R75H	Rv1050	Rv1050	2.45e-17	76	QBC87480.1	B6K05_023980	0	100	WP_011726539.1	MAV_RS25060	0	100
[R].LASSPPDSEWTSGAYYAKR.[K]	WP_023884191.1_V235D	WP_023884191.1	V235D	61326103	SDR family NAD(P)-dependent oxidoreductase		SRR13827030;SRR13399105;SRR13399115;SRR6045754;SRR13399199;SRR13399208;SRR13827019;SRR6918276;SRR6046073;SRR13399187;SRR5950818;SRR6045306;SRR5950819;SRR6046228;SRR13399202;SRR13399126;SRR6045766;SRR6918279;SRR6046195;SRR6045194;SRR13399168;SRR6045631;SRR6046167;SRR6044903;SRR6045408;SRR1735636;SRR13399197;SRR13399206;SRR6046547;SRR13399114;SRR13399234;SRR6046623;SRR13399132;SRR6046191;SRR1339922…	120	NZ_CP009360.4	1474893	T	A	MODERATE	KV38_RS07210	WP_023884191.1	missense_variant	p.Val235Asp	V235D	Rv0439c	Rv0439c	4.04e-31	91	QBC84564.1	B6K05_007540	0	100	WP_003873143.1	MAV_RS07710	0	100
[R].LASSPPDSEWTSGAYYAK.[R]	WP_023884191.1_V235D	WP_023884191.1	V235D	61326103	SDR family NAD(P)-dependent oxidoreductase		SRR13827030;SRR13399105;SRR13399115;SRR6045754;SRR13399199;SRR13399208;SRR13827019;SRR6918276;SRR6046073;SRR13399187;SRR5950818;SRR6045306;SRR5950819;SRR6046228;SRR13399202;SRR13399126;SRR6045766;SRR6918279;SRR6046195;SRR6045194;SRR13399168;SRR6045631;SRR6046167;SRR6044903;SRR6045408;SRR1735636;SRR13399197;SRR13399206;SRR6046547;SRR13399114;SRR13399234;SRR6046623;SRR13399132;SRR6046191;SRR1339922…	120	NZ_CP009360.4	1474893	T	A	MODERATE	KV38_RS07210	WP_023884191.1	missense_variant	p.Val235Asp	V235D	Rv0439c	Rv0439c	4.04e-31	91	QBC84564.1	B6K05_007540	0	100	WP_003873143.1	MAV_RS07710	0	100
[K].NIVSAATAPAR.[A]	WP_023884602.1_L9S	WP_023884602.1	L9S	61325271	hypothetical protein		SRR13399195;SRR13827030;SRR13399105;SRR6045754;SRR1735642;SRR13399199;SRR13399182;SRR4941851;SRR6044824;SRR5043011;SRR13399146;SRR13827019;SRR6046893;SRR6918276;SRR6046073;SRR13399187;SRR5950818;SRR6046715;SRR6045669;SRR6045306;SRR6046741;SRR5950819;SRR1735647;SRR13399126;SRR13399175;SRR1735620;SRR6045766;SRR6046074;SRR13399110;SRR6918279;SRR6046195;SRR6045903;SRR6045194;SRR13399168;SRR6046167;SR…	148	NZ_CP009360.4	609767	A	G	MODERATE	KV38_RS03050	WP_023884602.1	missense_variant	p.Leu9Ser	L9S	Rv0756c	Rv0756c	1.75e-118	92	QBC83804.1	B6K05_003175	3.25e-161	100	WP_003875751.1	MAV_RS03370	3.29e-161	100
[R].VDDELAEIGR.[A]	WP_023895833.1_D221G	WP_023895833.1	D221G	61328601	sugar porter family MFS transporter		SRR13399195;SRR13827030;SRR6045147;SRR13399105;SRR1735642;SRR13399199;SRR13399182;SRR4941851;SRR6044824;SRR6045830;SRR5043011;SRR13399208;SRR5043009;SRR13399146;SRR13827019;SRR6044973;SRR6046893;SRR6918276;SRR6046073;SRR1735697;SRR13399187;SRR5950818;SRR6046467;SRR6046715;SRR6045669;SRR6045306;SRR6046741;SRR6045488;SRR5950819;SRR6046228;SRR1735647;SRR13399126;SRR13399175;SRR1735620;SRR5043027;SRR…	187	NZ_CP009360.4	4229860	A	G	MODERATE	KV38_RS19700	WP_023895833.1	missense_variant	p.Asp221Gly	D221G	Rv3331	sugI	0	99	QBC86655.1	B6K05_019380	0	100	WP_009978833.1	MAV_RS20660	0	100
[K].HYHATADPDTFTK.[L]	WP_023896001.1_E229D	WP_023896001.1	E229D	61328106	NAD(P)-dependent alcohol dehydrogenase		SRR13399195;SRR13827030;SRR1735642;SRR13399182;SRR4941851;SRR5043011;SRR13399208;SRR5043009;SRR13399146;SRR6046893;SRR6918276;SRR6046715;SRR6045669;SRR6046741;SRR1735647;SRR13399175;SRR1735620;SRR5043027;SRR6045766;SRR6046074;SRR6918279;SRR6045903;SRR6045194;SRR13399168;SRR6045631;SRR6046337;SRR6045140;SRR6046823;SRR5043015;SRR1735683;SRR13399174;SRR6046547;SRR13399068;SRR13399209;SRR13399234;SRR…	128	NZ_CP009360.4	3726692	A	C	MODERATE	KV38_RS17225	WP_023896001.1	missense_variant	p.Glu229Asp	E229D	Rv3045	adhC	0	100	QBC86255.1	B6K05_017155	0	100	WP_009978314.1	MAV_RS18740	0	100
[R].RLVFGPEDEFIER.[L]	WP_023897568.1_A169V	WP_023897568.1	A169V	61325939	FAD-binding protein		SRR13399195;SRR13827030;SRR6045147;SRR13399105;SRR13399064;SRR13399115;SRR1735642;SRR13399182;SRR4941851;SRR6044824;SRR5043011;SRR13399208;SRR5043009;SRR13399146;SRR13827019;SRR6046893;SRR6918276;SRR6046073;SRR1735697;SRR5950815;SRR13399187;SRR5950818;SRR6046467;SRR6046715;SRR6045669;SRR6045306;SRR6046741;SRR6045488;SRR5950819;SRR6046228;SRR1735647;SRR13399202;SRR13399194;SRR13399126;SRR13399175;…	217	NZ_CP009360.4	1305403	C	T	MODERATE	KV38_RS06390	WP_023897568.1	missense_variant	p.Ala169Val	A169V	Rv1260	Rv1260	0	100	QBC84421.1	B6K05_006695	0	100	WP_011724120.1	MAV_RS06760	0	100
[R].LVFGPEDEFIER.[L]	WP_023897568.1_A169V	WP_023897568.1	A169V	61325939	FAD-binding protein		SRR13399195;SRR13827030;SRR6045147;SRR13399105;SRR13399064;SRR13399115;SRR1735642;SRR13399182;SRR4941851;SRR6044824;SRR5043011;SRR13399208;SRR5043009;SRR13399146;SRR13827019;SRR6046893;SRR6918276;SRR6046073;SRR1735697;SRR5950815;SRR13399187;SRR5950818;SRR6046467;SRR6046715;SRR6045669;SRR6045306;SRR6046741;SRR6045488;SRR5950819;SRR6046228;SRR1735647;SRR13399202;SRR13399194;SRR13399126;SRR13399175;…	217	NZ_CP009360.4	1305403	C	T	MODERATE	KV38_RS06390	WP_023897568.1	missense_variant	p.Ala169Val	A169V	Rv1260	Rv1260	0	100	QBC84421.1	B6K05_006695	0	100	WP_011724120.1	MAV_RS06760	0	100
[R].IATITLNNAK.[Q]	WP_023897844.1_P29A	WP_023897844.1	P29A	61326078	enoyl-CoA hydratase/isomerase family protein		SRR13399195;SRR13827030;SRR13399105;SRR13399115;SRR6045754;SRR1735642;SRR13399182;SRR6044824;SRR5043011;SRR13399208;SRR13399146;SRR13827019;SRR6046893;SRR6918276;SRR5950815;SRR13399187;SRR5950818;SRR6046715;SRR6045669;SRR6045306;SRR6046741;SRR5950819;SRR6046228;SRR1735647;SRR13399202;SRR13399126;SRR13399175;SRR1735620;SRR6045766;SRR6918279;SRR6045903;SRR6045194;SRR13399168;SRR6045631;SRR6046167;S…	154	NZ_CP009360.4	1447110	C	G	MODERATE	KV38_RS07085	WP_023897844.1	missense_variant	p.Pro29Ala	P29A	Rv0673	echA4	8.58e-25	91	QBC84541.1	B6K05_007415	0	99	WP_011724238.1	MAV_RS07585	0	99
[R].LDTAPESAEPPAAETAPTLVGYGADAGIDTSRR.[T]	WP_023898074.1_G87A	WP_023898074.1	G87A	61326191	2-oxo acid dehydrogenase subunit E2		SRR13399195;SRR13827030;SRR6045754;SRR1735642;SRR13399182;SRR6044824;SRR6045830;SRR5043011;SRR13399146;SRR6044973;SRR6046893;SRR6918276;SRR6046715;SRR6045669;SRR6045306;SRR6046741;SRR1735647;SRR13399175;SRR1735620;SRR6045766;SRR6046074;SRR6918279;SRR6045903;SRR6045194;SRR6045631;SRR6046337;SRR6046167;SRR6045140;SRR6045084;SRR6046328;SRR1735683;SRR13399174;SRR6046547;SRR13399068;SRR13399209;SRR604…	95	NZ_CP009360.4	1577599	G	C	MODERATE	KV38_RS07650	WP_023898074.1	missense_variant	p.Gly87Ala	G87A	Rv2495c	bkdC	0	99	QBC84623.1	B6K05_007865	0	100	WP_011724290.1	MAV_RS08025	0	100
[R].GYGYRPITVAGDDPTDVHR.[Q]	WP_023899839.1_A251T	WP_023899839.1	A251T	61326987	phosphoketolase family protein		SRR13399195;SRR13827030;SRR13399105;SRR6045754;SRR1735642;SRR13399199;SRR13399182;SRR4941851;SRR6044824;SRR6045830;SRR5043011;SRR13399208;SRR5043009;SRR13399146;SRR6044973;SRR6046893;SRR13399123;SRR6918276;SRR6046073;SRR5950818;SRR6046715;SRR6045669;SRR6045306;SRR6046741;SRR5950819;SRR6046228;SRR1735647;SRR13399202;SRR13399126;SRR13399175;SRR1735620;SRR5043027;SRR13399110;SRR6918279;SRR6046195;SR…	177	NZ_CP009360.4	2458277	G	A	MODERATE	KV38_RS11630	WP_023899839.1	missense_variant	p.Ala251Thr	A251T	-	-	-	-	QBC85329.1	B6K05_011945	0	100	WP_011725098.1	MAV_RS13615	0	100
[K].VIAGIGNAYSDEILHVAK.[I]	WP_023900185.1_V175I	WP_023900185.1	V175I	61325591	Fpg/Nei family DNA glycosylase		SRR13399195;SRR13827030;SRR6045147;SRR13399105;SRR13399064;SRR13399115;SRR6045754;SRR1735642;SRR13399199;SRR13399182;SRR4941851;SRR6044824;SRR6045830;SRR5043011;SRR13399208;SRR5043009;SRR13399146;SRR13827019;SRR6044973;SRR6046893;SRR6918276;SRR6046073;SRR1735697;SRR5950815;SRR13399187;SRR5950818;SRR6046467;SRR6046715;SRR6045669;SRR6045306;SRR6046741;SRR6045488;SRR5950819;SRR6046228;SRR1735647;SRR…	229	NZ_CP009360.4	925512	G	A	MODERATE	KV38_RS04650	WP_023900185.1	missense_variant	p.Val175Ile	V175I	Rv0944	Rv0944	1.17e-94	55	QBC84108.1	B6K05_004950	0	100	WP_033722008.1	MAV_RS27095	1.81e-109	54
[R].LLPDDDPVQR.[L]	WP_024637323.1_H92R	WP_024637323.1	H92R	61326976	nitroreductase family deazaflavin-dependent oxidoreductase		SRR6045055	1	NZ_CP009360.4	2445828	A	G	MODERATE	KV38_RS11575	WP_024637323.1	missense_variant	p.His92Arg	H92R	Rv1871c	Rv1871c	1.35e-75	100	QBC85319.1	B6K05_011895	1.48e-89	100	WP_024637323.1	MAV_RS13565	4.84e-90	100
[R].SGTAHLLPDDDPVQR.[L]	WP_024637323.1_T88S	WP_024637323.1	T88S	61326976	nitroreductase family deazaflavin-dependent oxidoreductase		SRR13399105;SRR13399199;SRR13827019;SRR6046073;SRR13399187;SRR5950818;SRR5950819;SRR6046228;SRR13399202;SRR13399126;SRR6044903;SRR6045408;SRR1735636;SRR13399197;SRR13399206;SRR13399183;SRR6046623;SRR6046191;SRR6046687;SRR13399163;SRR1735648;SRR6045434;SRR13399207;SRR6046908;SRR13399198;SRR5950804;SRR6046342;SRR13399235;SRR6045143;SRR1735655;SRR6044827;SRR13399200;SRR5950807;SRR6044793;SRR13399108…	50	NZ_CP009360.4	2445816	C	G	MODERATE	KV38_RS11575	WP_024637323.1	missense_variant	p.Thr88Ser	T88S	Rv1871c	Rv1871c	1.22e-76	100	QBC85319.1	B6K05_011895	3.79e-91	100	WP_024637323.1	MAV_RS13565	9.95e-91	100
[R].KSLDLDAPVEPGDIREcLR.[I]	WP_031343919.1_D24E	WP_031343919.1	D24E	61325798	nitroreductase family protein		SRR13399195;SRR13827030;SRR1735642;SRR13399182;SRR4941851;SRR6044824;SRR5043011;SRR13399208;SRR5043009;SRR13399146;SRR6046893;SRR6918276;SRR6046715;SRR6045669;SRR6045306;SRR6046741;SRR1735647;SRR13399175;SRR1735620;SRR5043027;SRR6918279;SRR6045631;SRR6045140;SRR5043015;SRR1735683;SRR13399174;SRR6046547;SRR13399209;SRR5043007;SRR5052616;SRR5043003;SRR1735709;SRR6046768;SRR5043029;SRR1735625;SRR504…	86	NZ_CP009360.4	1142401	G	T	MODERATE	KV38_RS05685	WP_031343919.1	missense_variant	p.Asp24Glu	D24E	Rv3368c	Rv3368c	3.48e-42	98	QBC84293.1	B6K05_005985	2.18e-157	100	WP_011724038.1	MAV_RS06075	7.04e-158	100
[K].SLDLDAPVEPGDIREcLR.[I]	WP_031343919.1_D24E	WP_031343919.1	D24E	61325798	nitroreductase family protein		SRR13399195;SRR13827030;SRR1735642;SRR13399182;SRR4941851;SRR6044824;SRR5043011;SRR13399208;SRR5043009;SRR13399146;SRR6046893;SRR6918276;SRR6046715;SRR6045669;SRR6045306;SRR6046741;SRR1735647;SRR13399175;SRR1735620;SRR5043027;SRR6918279;SRR6045631;SRR6045140;SRR5043015;SRR1735683;SRR13399174;SRR6046547;SRR13399209;SRR5043007;SRR5052616;SRR5043003;SRR1735709;SRR6046768;SRR5043029;SRR1735625;SRR504…	86	NZ_CP009360.4	1142401	G	T	MODERATE	KV38_RS05685	WP_031343919.1	missense_variant	p.Asp24Glu	D24E	Rv3368c	Rv3368c	3.48e-42	98	QBC84293.1	B6K05_005985	2.18e-157	100	WP_011724038.1	MAV_RS06075	7.04e-158	100
[R].ERAEETRAETR.[T]	WP_031344807.1_D44A	WP_031344807.1	D44A	61328976	hypothetical protein		SRR13399195;SRR13827030;SRR6045147;SRR13399064;SRR13399115;SRR1735642;SRR13399182;SRR4941851;SRR6044824;SRR5043011;SRR13399208;SRR5043009;SRR13399146;SRR13827019;SRR6046893;SRR6918276;SRR1735697;SRR5950815;SRR6046467;SRR6046715;SRR6045669;SRR6045306;SRR6046741;SRR6045488;SRR1735647;SRR13399202;SRR13399175;SRR1735620;SRR5043027;SRR6045766;SRR6918279;SRR6046195;SRR6045903;SRR6045194;SRR13399168;SRR…	161	NZ_CP009360.4	4604860	T	G	MODERATE	KV38_RS21575	WP_031344807.1	missense_variant	p.Asp44Ala	D44A	Rv0475	hbhA	4.55e-84	78	QBC86985.1	B6K05_021240	4.97e-142	100	WP_011726187.1	MAV_RS22455	6.33e-141	100
[R].TPQQTAVALLAAAR.[G]	WP_031347747.1_I551T	WP_031347747.1	I551T	61325919	TM0106 family RecB-like putative nuclease		SRR13399195;SRR13827030;SRR13399105;SRR6045754;SRR1735642;SRR13399199;SRR13399182;SRR4941851;SRR6044824;SRR6045830;SRR5043009;SRR13399146;SRR13827019;SRR6044973;SRR6046893;SRR6918276;SRR6046073;SRR5950815;SRR13399187;SRR5950818;SRR6046715;SRR6045669;SRR6045306;SRR6046741;SRR5950819;SRR6046228;SRR1735647;SRR13399202;SRR13399194;SRR13399126;SRR13399175;SRR1735620;SRR5043027;SRR6045766;SRR6046074;SR…	191	NZ_CP009360.4	1284348	A	G	MODERATE	KV38_RS06290	WP_031347747.1	missense_variant	p.Ile551Thr	I551T	Rv1251c	Rv1251c	0	99	QBC87664.1	B6K05_006595	0	100	WP_011724105.1	MAV_RS06660	0	100
[R].LRAGEVTTAAGSITSYAR.[Y]	WP_031347747.1_Q445R	WP_031347747.1	Q445R	61325919	TM0106 family RecB-like putative nuclease		SRR13399195;SRR13827030;SRR6045147;SRR13399105;SRR6045754;SRR1735642;SRR13399182;SRR4941851;SRR6044824;SRR6045830;SRR5043009;SRR13399146;SRR13827019;SRR6044973;SRR6046893;SRR6918276;SRR6046073;SRR1735697;SRR5950815;SRR13399187;SRR5950818;SRR6046467;SRR6046715;SRR6045669;SRR6045306;SRR6046741;SRR6045488;SRR5950819;SRR6046228;SRR1735647;SRR13399202;SRR13399126;SRR13399175;SRR1735620;SRR5043027;SRR6…	184	NZ_CP009360.4	1284666	T	C	MODERATE	KV38_RS06290	WP_031347747.1	missense_variant	p.Gln445Arg	Q445R	Rv1251c	Rv1251c	0	99	QBC87664.1	B6K05_006595	0	100	WP_011724105.1	MAV_RS06660	0	100
[R].IPRPPMPHLDPPFALR.[V]	WP_031347974.1_V35M	WP_031347974.1	V35M	61327009	acetyltransferase		SRR13827030;SRR6045754;SRR6045830;SRR5043011;SRR13399208;SRR6044973;SRR6045306;SRR6046741;SRR6046074;SRR13399168;SRR6046337;SRR6046167;SRR6045140;SRR6045084;SRR6046328;SRR6046547;SRR13399068;SRR6044796;SRR13399234;SRR13399223;SRR6045239;SRR13399190;SRR1735709;SRR6046768;SRR13399055;SRR6046350;SRR6046438;SRR1735597;SRR13399204;SRR6045170;SRR6044901;SRR5052632;SRR13399201;SRR6918277;SRR6046615;SRR1…	66	NZ_CP009360.4	2482402	C	T	MODERATE	KV38_RS11740	WP_031347974.1	missense_variant	p.Val35Met	V35M	Rv1347c	mbtK	1.78e-114	98	QBC87766.1	B6K05_012050	1.1e-149	100	WP_033722696.1	MAV_RS13720	8.74e-151	100
[-].MPGSPPTGPLPPVPAGIDR.[R]	WP_031348221.1_S2P	WP_031348221.1	S2P	61329494	membrane protein		SRR13399195;SRR13827030;SRR6045147;SRR6045754;SRR1735642;SRR13399182;SRR4941851;SRR6044824;SRR6045830;SRR5043009;SRR13399146;SRR6044973;SRR6046893;SRR6918276;SRR1735697;SRR6046467;SRR6046715;SRR6045669;SRR6045306;SRR6046741;SRR6045488;SRR1735647;SRR13399175;SRR1735620;SRR5043027;SRR6045766;SRR6046074;SRR6918279;SRR6046195;SRR6045903;SRR6045194;SRR13399168;SRR6045631;SRR6046337;SRR6046167;SRR60451…	143	NZ_CP009360.4	5163596	T	C	MODERATE	KV38_RS24165	WP_031348221.1	missense_variant	p.Ser2Pro	S2P	Rv3910	Rv3910	0	98	QBC87958.1	B6K05_024355	0	100	WP_033723004.1	MAV_RS25425	0	100
[R].DSSGNPVEPMAIDRDIPFQISAVAVR.[A]	WP_031348221.1_L900V	WP_031348221.1	L900V	61329494	membrane protein		SRR13399195;SRR13827030;SRR6045147;SRR13399105;SRR1735642;SRR13399199;SRR13399182;SRR4941851;SRR6044824;SRR6045830;SRR5043009;SRR13399146;SRR13827019;SRR6044973;SRR6046893;SRR6918276;SRR6046073;SRR1735697;SRR13399187;SRR5950818;SRR6046467;SRR6046715;SRR6045669;SRR6045306;SRR6046741;SRR6045488;SRR5950819;SRR6046228;SRR1735647;SRR13399202;SRR13399126;SRR13399175;SRR1735620;SRR5043027;SRR6045766;SRR…	187	NZ_CP009360.4	5166290	C	G	MODERATE	KV38_RS24165	WP_031348221.1	missense_variant	p.Leu900Val	L900V	Rv3910	Rv3910	0	98	QBC87958.1	B6K05_024355	0	100	WP_033723004.1	MAV_RS25425	0	100
[R].SGLAPAERDSSGNPVEPMAIDRDIPFQISAVAVR.[A]	WP_031348221.1_L900V	WP_031348221.1	L900V	61329494	membrane protein		SRR13399195;SRR13827030;SRR6045147;SRR13399105;SRR1735642;SRR13399199;SRR13399182;SRR4941851;SRR6044824;SRR6045830;SRR5043009;SRR13399146;SRR13827019;SRR6044973;SRR6046893;SRR6918276;SRR6046073;SRR1735697;SRR13399187;SRR5950818;SRR6046467;SRR6046715;SRR6045669;SRR6045306;SRR6046741;SRR6045488;SRR5950819;SRR6046228;SRR1735647;SRR13399202;SRR13399126;SRR13399175;SRR1735620;SRR5043027;SRR6045766;SRR…	187	NZ_CP009360.4	5166290	C	G	MODERATE	KV38_RS24165	WP_031348221.1	missense_variant	p.Leu900Val	L900V	Rv3910	Rv3910	0	98	QBC87958.1	B6K05_024355	0	100	WP_033723004.1	MAV_RS25425	0	100
[-].MPGSPPTGPLPPVPAGIDRR.[R]	WP_031348221.1_S2P	WP_031348221.1	S2P	61329494	membrane protein		SRR13399195;SRR13827030;SRR6045147;SRR6045754;SRR1735642;SRR13399182;SRR4941851;SRR6044824;SRR6045830;SRR5043009;SRR13399146;SRR6044973;SRR6046893;SRR6918276;SRR1735697;SRR6046467;SRR6046715;SRR6045669;SRR6045306;SRR6046741;SRR6045488;SRR1735647;SRR13399175;SRR1735620;SRR5043027;SRR6045766;SRR6046074;SRR6918279;SRR6046195;SRR6045903;SRR6045194;SRR13399168;SRR6045631;SRR6046337;SRR6046167;SRR60451…	143	NZ_CP009360.4	5163596	T	C	MODERATE	KV38_RS24165	WP_031348221.1	missense_variant	p.Ser2Pro	S2P	Rv3910	Rv3910	0	98	QBC87958.1	B6K05_024355	0	100	WP_033723004.1	MAV_RS25425	0	100
[R].QSVPDWLVWTHGcPGGESVAQVSGR.[A]	WP_031348494.1_A124G	WP_031348494.1	A124G	61328461	acid phosphatase		SRR13399195;SRR13827030;SRR13399064;SRR6045754;SRR1735642;SRR13399182;SRR4941851;SRR6044824;SRR6045830;SRR5043011;SRR5043009;SRR13399146;SRR6044973;SRR6046893;SRR6918276;SRR6046715;SRR6045669;SRR6045306;SRR6046741;SRR1735647;SRR13399175;SRR1735620;SRR5043027;SRR6045766;SRR6046074;SRR6918279;SRR6045903;SRR6045194;SRR13399168;SRR6045631;SRR6046337;SRR6046167;SRR6045140;SRR6045084;SRR6046823;SRR6046…	133	NZ_CP009360.4	4087589	C	G	MODERATE	KV38_RS19000	WP_031348494.1	missense_variant	p.Ala124Gly	A124G	Rv3214	gpm2	1.76e-105	100	QBC86527.1	B6K05_018665	2.29e-141	100	WP_003874612.1	MAV_RS19970	5.1e-142	100
[R].VLWGDVSAIDLTAR.[T]	WP_031349804.1_K90R	WP_031349804.1	K90R	61329071	NAD(P)/FAD-dependent oxidoreductase		SRR13399195;SRR13827030;SRR6045147;SRR13399105;SRR13399064;SRR13399115;SRR6045754;SRR1735642;SRR13399182;SRR4941851;SRR6044824;SRR6045830;SRR5043009;SRR13399146;SRR6044973;SRR6046893;SRR13399123;SRR6918276;SRR6046073;SRR1735697;SRR5950815;SRR5950818;SRR6046467;SRR6046715;SRR6045669;SRR6045306;SRR6046741;SRR6045488;SRR5950819;SRR6046228;SRR1735647;SRR13399202;SRR13399126;SRR13399175;SRR1735620;SRR…	216	NZ_CP009360.4	4696871	A	G	MODERATE	KV38_RS22050	WP_031349804.1	missense_variant	p.Lys90Arg	K90R	Rv0392c	ndhA	0	95	QBC87077.1	B6K05_021725	0	100	WP_009979431.1	MAV_RS22930	0	100
[K].ADRHASIIILTSGTTGTPK.[G]	WP_031353751.1_E217D	WP_031353751.1	E217D	61329188	long-chain-fatty-acid--CoA ligase FadD2		SRR13399195;SRR13827030;SRR6045147;SRR13399105;SRR6045754;SRR1735642;SRR13399199;SRR13399182;SRR4941851;SRR6044824;SRR6045830;SRR5043011;SRR13399208;SRR5043009;SRR13399146;SRR13827019;SRR6044973;SRR6046893;SRR13399123;SRR6918276;SRR6046073;SRR1735697;SRR13399187;SRR5950818;SRR6046467;SRR6046715;SRR6045669;SRR6045306;SRR6046741;SRR6045488;SRR5950819;SRR6046228;SRR1735647;SRR13399202;SRR13399126;SR…	211	NZ_CP009360.4	4825491	C	G	MODERATE	KV38_RS22635	WP_031353751.1	missense_variant	p.Glu217Asp	E217D	Rv0270	fadD2	0	99	QBC87191.1	B6K05_022375	0	100	WP_011726316.1	MAV_RS23515	0	100
[R].SSSEPAPKADRHASIIILTSGTTGTPK.[G]	WP_031353751.1_E217D	WP_031353751.1	E217D	61329188	long-chain-fatty-acid--CoA ligase FadD2		SRR13399195;SRR13827030;SRR6045147;SRR13399105;SRR6045754;SRR1735642;SRR13399199;SRR13399182;SRR4941851;SRR6044824;SRR6045830;SRR5043011;SRR13399208;SRR5043009;SRR13399146;SRR13827019;SRR6044973;SRR6046893;SRR13399123;SRR6918276;SRR6046073;SRR1735697;SRR13399187;SRR5950818;SRR6046467;SRR6046715;SRR6045669;SRR6045306;SRR6046741;SRR6045488;SRR5950819;SRR6046228;SRR1735647;SRR13399202;SRR13399126;SR…	211	NZ_CP009360.4	4825491	C	G	MODERATE	KV38_RS22635	WP_031353751.1	missense_variant	p.Glu217Asp	E217D	Rv0270	fadD2	0	99	QBC87191.1	B6K05_022375	0	100	WP_011726316.1	MAV_RS23515	0	100
[R].ALGSNPDADEPSGSTDETLAELIER.[S]	WP_031353751.1_T186S	WP_031353751.1	T186S	61329188	long-chain-fatty-acid--CoA ligase FadD2		SRR13399195;SRR13827030;SRR6045147;SRR13399105;SRR6045754;SRR1735642;SRR13399199;SRR13399182;SRR6044824;SRR13399208;SRR13399146;SRR13827019;SRR6046893;SRR13399123;SRR6918276;SRR6046073;SRR1735697;SRR13399187;SRR5950818;SRR6046467;SRR6046715;SRR6045669;SRR6045306;SRR6046741;SRR6045488;SRR5950819;SRR6046228;SRR1735647;SRR13399202;SRR13399175;SRR1735620;SRR6046074;SRR6918279;SRR6045903;SRR6045194;SR…	160	NZ_CP009360.4	4825585	G	C	MODERATE	KV38_RS22635	WP_031353751.1	missense_variant	p.Thr186Ser	T186S	Rv0270	fadD2	0	99	QBC87191.1	B6K05_022375	0	100	WP_011726316.1	MAV_RS23515	0	100
[K].LRALGSNPDADEPSGSTDETLAELIER.[S]	WP_031353751.1_T186S	WP_031353751.1	T186S	61329188	long-chain-fatty-acid--CoA ligase FadD2		SRR13399195;SRR13827030;SRR6045147;SRR13399105;SRR6045754;SRR1735642;SRR13399199;SRR13399182;SRR6044824;SRR13399208;SRR13399146;SRR13827019;SRR6046893;SRR13399123;SRR6918276;SRR6046073;SRR1735697;SRR13399187;SRR5950818;SRR6046467;SRR6046715;SRR6045669;SRR6045306;SRR6046741;SRR6045488;SRR5950819;SRR6046228;SRR1735647;SRR13399202;SRR13399175;SRR1735620;SRR6046074;SRR6918279;SRR6045903;SRR6045194;SR…	160	NZ_CP009360.4	4825585	G	C	MODERATE	KV38_RS22635	WP_031353751.1	missense_variant	p.Thr186Ser	T186S	Rv0270	fadD2	0	99	QBC87191.1	B6K05_022375	0	100	WP_011726316.1	MAV_RS23515	0	100
[K].ADRHASIIILTSGTTGTPKGANR.[S]	WP_031353751.1_E217D	WP_031353751.1	E217D	61329188	long-chain-fatty-acid--CoA ligase FadD2		SRR13399195;SRR13827030;SRR6045147;SRR13399105;SRR6045754;SRR1735642;SRR13399199;SRR13399182;SRR4941851;SRR6044824;SRR6045830;SRR5043011;SRR13399208;SRR5043009;SRR13399146;SRR13827019;SRR6044973;SRR6046893;SRR13399123;SRR6918276;SRR6046073;SRR1735697;SRR13399187;SRR5950818;SRR6046467;SRR6046715;SRR6045669;SRR6045306;SRR6046741;SRR6045488;SRR5950819;SRR6046228;SRR1735647;SRR13399202;SRR13399126;SR…	211	NZ_CP009360.4	4825491	C	G	MODERATE	KV38_RS22635	WP_031353751.1	missense_variant	p.Glu217Asp	E217D	Rv0270	fadD2	0	99	QBC87191.1	B6K05_022375	0	100	WP_011726316.1	MAV_RS23515	0	100
[R].IQNTVYMVGEKGADAIKADHTDLYK.[-]	WP_031353755.1_A594T	WP_031353755.1	A594T	61329220	GMC family oxidoreductase		SRR13399195;SRR6045147;SRR13399105;SRR6045754;SRR1735642;SRR13399199;SRR13399182;SRR4941851;SRR6044824;SRR6045830;SRR5043011;SRR13399208;SRR5043009;SRR13399146;SRR13827019;SRR6044973;SRR6046893;SRR13399123;SRR6918276;SRR6046073;SRR1735697;SRR5950815;SRR13399187;SRR5950818;SRR6046467;SRR6046715;SRR6045669;SRR6045306;SRR6046741;SRR6045488;SRR5950819;SRR6046228;SRR1735647;SRR13399126;SRR13399175;SRR…	206	NZ_CP009360.4	4862355	C	T	MODERATE	KV38_RS22795	WP_031353755.1	missense_variant	p.Ala594Thr	A594T	Rv1279	Rv1279	1.45e-60	94	QBC87218.1	B6K05_022535	0	100	WP_011726336.1	MAV_RS23665	0	100
[R].RGSYIVNTAR.[A]	WP_031353757.1_I281V	WP_031353757.1	I281V	61329224	NAD-dependent formate dehydrogenase		SRR13399195;SRR13827030;SRR6045147;SRR13399105;SRR6045754;SRR1735642;SRR13399199;SRR13399182;SRR4941851;SRR6044824;SRR6045830;SRR5043011;SRR13399208;SRR5043009;SRR13399146;SRR13827019;SRR6044973;SRR6046893;SRR13399123;SRR6918276;SRR6046073;SRR1735697;SRR5950815;SRR13399187;SRR5950818;SRR6046467;SRR6046715;SRR6045669;SRR6045306;SRR6046741;SRR6045488;SRR5950819;SRR6046228;SRR1735647;SRR13399126;SRR…	214	NZ_CP009360.4	4869060	A	G	MODERATE	KV38_RS22815	WP_031353757.1	missense_variant	p.Ile281Val	I281V	Rv0728c	serA2	1.38e-26	57	QBC87223.1	B6K05_022560	0	100	WP_024636874.1	MAV_RS23685	0	100
[K].LLELIGR.[E]	WP_031353758.1_F55L	WP_031353758.1	F55L	61329226	VOC family protein		SRR13399195;SRR13827030;SRR6045754;SRR1735642;SRR13399199;SRR13399182;SRR4941851;SRR6044824;SRR6045830;SRR5043011;SRR13399208;SRR5043009;SRR13399146;SRR13827019;SRR6044973;SRR6046893;SRR13399123;SRR6918276;SRR6046715;SRR6045669;SRR6045306;SRR6046741;SRR1735647;SRR13399175;SRR1735620;SRR5043027;SRR6046074;SRR13399110;SRR6918279;SRR6046195;SRR6045903;SRR6045194;SRR13399168;SRR6045631;SRR6046337;SRR…	151	NZ_CP009360.4	4870750	A	G	MODERATE	KV38_RS22825	WP_031353758.1	missense_variant	p.Phe55Leu	F55L	Rv0546c	Rv0546c	5.64e-09	86	QBC87224.1	B6K05_022570	1.14e-85	100	WP_011726343.1	MAV_RS23695	4.62e-84	100
[R].STESTRAPASRDEG.[-]	WP_031353883.1_D325E	WP_031353883.1	D325E	61327899	alpha/beta hydrolase		SRR13399195;SRR13827030;SRR1735642;SRR13399182;SRR6045830;SRR13399146;SRR13827019;SRR6044973;SRR6046893;SRR6918276;SRR13399187;SRR6046715;SRR6045669;SRR6045306;SRR6046741;SRR1735647;SRR13399175;SRR1735620;SRR6045766;SRR6046074;SRR13399110;SRR6918279;SRR6045903;SRR6045194;SRR6046337;SRR6045140;SRR1735636;SRR6045084;SRR6046328;SRR1735683;SRR13399174;SRR6046547;SRR13399068;SRR13399209;SRR13399184;SR…	108	NZ_CP009360.4	3515636	T	A	MODERATE	KV38_RS16190	WP_031353883.1	missense_variant	p.Asp325Glu	D325E	Rv2854	Rv2854	2.93e-170	100	QBC87828.1	B6K05_016140	0	100	WP_011725632.1	MAV_RS17765	0	100
[R].AADLPTLKDVLVQDYR.[V]	WP_031353911.1_I285V	WP_031353911.1	I285V	61325733	enoyl-CoA hydratase/isomerase family protein		SRR13399195;SRR13827030;SRR13399105;SRR13399064;SRR1735642;SRR13399199;SRR13399182;SRR4941851;SRR6044824;SRR6045830;SRR5043011;SRR13399208;SRR5043009;SRR13399146;SRR13827019;SRR6044973;SRR6046893;SRR6918276;SRR6046073;SRR5950815;SRR5950818;SRR6046715;SRR6045669;SRR6045306;SRR6046741;SRR5950819;SRR6046228;SRR1735647;SRR13399202;SRR13399126;SRR13399175;SRR1735620;SRR5043027;SRR6045766;SRR6918279;SR…	184	NZ_CP009360.4	1077678	T	C	MODERATE	KV38_RS05360	WP_031353911.1	missense_variant	p.Ile285Val	I285V	Rv1071c	echA9	0	100	QBC84231.1	B6K05_005655	0	100	WP_011723996.1	MAV_RS05730	0	100
[R].AADLPTLKDVLVQDYRVSSASLR.[S]	WP_031353911.1_I285V	WP_031353911.1	I285V	61325733	enoyl-CoA hydratase/isomerase family protein		SRR13399195;SRR13827030;SRR13399105;SRR13399064;SRR1735642;SRR13399199;SRR13399182;SRR4941851;SRR6044824;SRR6045830;SRR5043011;SRR13399208;SRR5043009;SRR13399146;SRR13827019;SRR6044973;SRR6046893;SRR6918276;SRR6046073;SRR5950815;SRR5950818;SRR6046715;SRR6045669;SRR6045306;SRR6046741;SRR5950819;SRR6046228;SRR1735647;SRR13399202;SRR13399126;SRR13399175;SRR1735620;SRR5043027;SRR6045766;SRR6918279;SR…	184	NZ_CP009360.4	1077678	T	C	MODERATE	KV38_RS05360	WP_031353911.1	missense_variant	p.Ile285Val	I285V	Rv1071c	echA9	0	100	QBC84231.1	B6K05_005655	0	100	WP_011723996.1	MAV_RS05730	0	100
[R].RAADLPTLKDVLVQDYR.[V]	WP_031353911.1_I285V	WP_031353911.1	I285V	61325733	enoyl-CoA hydratase/isomerase family protein		SRR13399195;SRR13827030;SRR13399105;SRR13399064;SRR1735642;SRR13399199;SRR13399182;SRR4941851;SRR6044824;SRR6045830;SRR5043011;SRR13399208;SRR5043009;SRR13399146;SRR13827019;SRR6044973;SRR6046893;SRR6918276;SRR6046073;SRR5950815;SRR5950818;SRR6046715;SRR6045669;SRR6045306;SRR6046741;SRR5950819;SRR6046228;SRR1735647;SRR13399202;SRR13399126;SRR13399175;SRR1735620;SRR5043027;SRR6045766;SRR6918279;SR…	184	NZ_CP009360.4	1077678	T	C	MODERATE	KV38_RS05360	WP_031353911.1	missense_variant	p.Ile285Val	I285V	Rv1071c	echA9	0	100	QBC84231.1	B6K05_005655	0	100	WP_011723996.1	MAV_RS05730	0	100
[R].AHGAGPAHDAADLIATR.[S]	WP_031353911.1_S249G	WP_031353911.1	S249G	61325733	enoyl-CoA hydratase/isomerase family protein		SRR13399195;SRR13827030;SRR13399105;SRR13399064;SRR6045754;SRR1735642;SRR13399199;SRR13399182;SRR4941851;SRR6044824;SRR6045830;SRR5043011;SRR13399208;SRR5043009;SRR13399146;SRR13827019;SRR6044973;SRR6046893;SRR6918276;SRR6046073;SRR5950815;SRR5950818;SRR6046715;SRR6045669;SRR6045306;SRR6046741;SRR5950819;SRR6046228;SRR1735647;SRR13399202;SRR13399126;SRR13399175;SRR1735620;SRR5043027;SRR6045766;SR…	171	NZ_CP009360.4	1077786	T	C	MODERATE	KV38_RS05360	WP_031353911.1	missense_variant	p.Ser249Gly	S249G	Rv1071c	echA9	0	100	QBC84231.1	B6K05_005655	0	100	WP_011723996.1	MAV_RS05730	0	100
[R].VVGVVENMSGLTLPDGSTLQVFGEGGGQQVAER.[L]	WP_031353940.1_D314E	WP_031353940.1	D314E	61325899	Mrp/NBP35 family ATP-binding protein		SRR13399195;SRR13827030;SRR6045147;SRR13399105;SRR13399064;SRR13399115;SRR6045754;SRR1735642;SRR13399199;SRR13399182;SRR4941851;SRR6044824;SRR6045830;SRR5043011;SRR13399208;SRR5043009;SRR13399146;SRR13827019;SRR6044973;SRR6046893;SRR13399123;SRR6918276;SRR6046073;SRR1735697;SRR5950815;SRR13399187;SRR5950818;SRR6046467;SRR6046715;SRR6045669;SRR6045306;SRR6046741;SRR6045488;SRR5950819;SRR6046228;SR…	237	NZ_CP009360.4	1258692	G	C	MODERATE	KV38_RS06190	WP_031353940.1	missense_variant	p.Asp314Glu	D314E	Rv1229c	mrp	0	97	QBC84388.1	B6K05_006495	0	100	WP_003875526.1	MAV_RS06560	0	100
[R].FGHGVVAELAPGVR.[L]	WP_031353947.1_A236P	WP_031353947.1	A236P	61325938	uracil-DNA glycosylase		SRR13399195;SRR13827030;SRR6045147;SRR13399105;SRR13399064;SRR6045754;SRR1735642;SRR13399199;SRR13399182;SRR4941851;SRR6044824;SRR6045830;SRR5043011;SRR13399208;SRR5043009;SRR13399146;SRR13827019;SRR6044973;SRR6046893;SRR13399123;SRR6918276;SRR6046073;SRR1735697;SRR5950815;SRR13399187;SRR5950818;SRR6046467;SRR6046715;SRR6045669;SRR6045306;SRR6046741;SRR6045488;SRR5950819;SRR6046228;SRR1735647;SRR…	213	NZ_CP009360.4	1304769	G	C	MODERATE	KV38_RS06385	WP_031353947.1	missense_variant	p.Ala236Pro	A236P	Rv1259	udgB	4.93e-162	100	QBC84420.1	B6K05_006690	0	100	WP_011724119.1	MAV_RS06755	0	100
[R].ISNKFPTSAIAVLAVPcR.[W]	WP_031353948.1_V132I	WP_031353948.1	V132I	61325954	histidine phosphatase family protein		SRR13399195;SRR13827030;SRR13399105;SRR13399064;SRR13399115;SRR6045754;SRR1735642;SRR13399199;SRR13399182;SRR6044824;SRR5043011;SRR13399208;SRR13399146;SRR13827019;SRR6046893;SRR6918276;SRR6046073;SRR5950818;SRR6046715;SRR6045669;SRR6045306;SRR6046741;SRR5950819;SRR6046228;SRR1735647;SRR13399202;SRR13399126;SRR13399175;SRR1735620;SRR6045766;SRR6918279;SRR6046195;SRR6045903;SRR6045194;SRR13399168;…	162	NZ_CP009360.4	1324404	C	T	MODERATE	KV38_RS06465	WP_031353948.1	missense_variant	p.Val132Ile	V132I	Rv1276c	Rv1276c	1.52e-73	95	QBC84434.1	B6K05_006770	2.37e-119	100	WP_011724134.1	MAV_RS06835	2.4e-119	100
[K].AAQNELYDVVPPDPRVPYDVHEVIVR.[L]	WP_031353972.1_V279A	WP_031353972.1	V279A	61326184	methylcrotonoyl-CoA carboxylase		SRR13399195;SRR13827030;SRR6045147;SRR13399105;SRR13399064;SRR13399115;SRR6045754;SRR1735642;SRR13399199;SRR13399182;SRR4941851;SRR6044824;SRR6045830;SRR5043011;SRR13399208;SRR5043009;SRR13399146;SRR13827019;SRR6044973;SRR6046893;SRR13399123;SRR6918276;SRR6046073;SRR1735697;SRR5950815;SRR13399187;SRR5950818;SRR6046467;SRR6046715;SRR6045669;SRR6045306;SRR6046741;SRR6045488;SRR5950819;SRR6046228;SR…	238	NZ_CP009360.4	1569755	T	C	MODERATE	KV38_RS07615	WP_031353972.1	missense_variant	p.Val279Ala	V279A	Rv2502c	accD1	0	100	QBC84617.1	B6K05_007830	0	100	WP_024636994.1	MAV_RS07990	0	100
[K].AAQNELYDVVPPDPR.[V]	WP_031353972.1_V279A	WP_031353972.1	V279A	61326184	methylcrotonoyl-CoA carboxylase		SRR13399195;SRR13827030;SRR6045147;SRR13399105;SRR13399064;SRR13399115;SRR6045754;SRR1735642;SRR13399199;SRR13399182;SRR4941851;SRR6044824;SRR6045830;SRR5043011;SRR13399208;SRR5043009;SRR13399146;SRR13827019;SRR6044973;SRR6046893;SRR13399123;SRR6918276;SRR6046073;SRR1735697;SRR5950815;SRR13399187;SRR5950818;SRR6046467;SRR6046715;SRR6045669;SRR6045306;SRR6046741;SRR6045488;SRR5950819;SRR6046228;SR…	238	NZ_CP009360.4	1569755	T	C	MODERATE	KV38_RS07615	WP_031353972.1	missense_variant	p.Val279Ala	V279A	Rv2502c	accD1	0	100	QBC84617.1	B6K05_007830	0	100	WP_024636994.1	MAV_RS07990	0	100
[R].TIAGVSEDYAGLRNNTAVAK.[L]	WP_031353995.1_A834G	WP_031353995.1	A834G	61324716	leucine--tRNA ligase		SRR13399195;SRR13827030;SRR6045147;SRR13399064;SRR13399115;SRR1735642;SRR13399182;SRR4941851;SRR6044824;SRR5043011;SRR13399208;SRR5043009;SRR13399146;SRR6046893;SRR6918276;SRR1735697;SRR5950815;SRR6046467;SRR6046715;SRR6045669;SRR6045306;SRR6046741;SRR6045488;SRR1735647;SRR13399202;SRR13399194;SRR13399175;SRR1735620;SRR5043027;SRR13399110;SRR6918279;SRR6046195;SRR6045903;SRR6045194;SRR13399168;SR…	163	NZ_CP009360.4	58138	C	G	MODERATE	KV38_RS00275	WP_031353995.1	missense_variant	p.Ala834Gly	A834G	Rv0041	leuS	0	100	QBC83332.1	B6K05_000475	0	100	WP_031344725.1	MAV_RS00275	0	100
[R].SLDDGRNWSELSAGERADVIDSHR.[L]	WP_031353995.1_G208S	WP_031353995.1	G208S	61324716	leucine--tRNA ligase		SRR13827030;SRR13399105;SRR5043011;SRR13399208;SRR13827019;SRR5950818;SRR5950819;SRR6046228;SRR13399126;SRR6045766;SRR6045903;SRR13399168;SRR6044903;SRR6045408;SRR1735636;SRR13399197;SRR13399234;SRR13399183;SRR6046623;SRR13399132;SRR13399223;SRR5950799;SRR6046687;SRR5950810;SRR13399190;SRR6045606;SRR13399163;SRR13399055;SRR6044776;SRR13399204;SRR6046908;SRR13399191;SRR5950804;SRR6046342;SRR133992…	65	NZ_CP009360.4	56259	G	A	MODERATE	KV38_RS00275	WP_031353995.1	missense_variant	p.Gly208Ser	G208S	Rv0041	leuS	0	100	QBC83332.1	B6K05_000475	0	100	WP_031344725.1	MAV_RS00275	0	100
[R].VVDGAGRDLPTGTLR.[L]	WP_031353995.1_P809A	WP_031353995.1	P809A	61324716	leucine--tRNA ligase		SRR13399195;SRR13827030;SRR6045147;SRR13399105;SRR13399064;SRR13399115;SRR1735642;SRR13399182;SRR4941851;SRR6044824;SRR5043011;SRR13399208;SRR5043009;SRR13399146;SRR13827019;SRR6046893;SRR6918276;SRR1735697;SRR5950815;SRR5950818;SRR6046467;SRR6046715;SRR6045669;SRR6045306;SRR6046741;SRR6045488;SRR5950819;SRR6046228;SRR1735647;SRR13399202;SRR13399194;SRR13399126;SRR13399175;SRR1735620;SRR5043027;S…	195	NZ_CP009360.4	58062	C	G	MODERATE	KV38_RS00275	WP_031353995.1	missense_variant	p.Pro809Ala	P809A	Rv0041	leuS	0	100	QBC83332.1	B6K05_000475	0	100	WP_031344725.1	MAV_RS00275	0	100
[R].RLMEVTVLGRPAAASR.[D]	WP_031354001.1_A398S	WP_031354001.1	A398S	61324771	TetR/AcrR family transcriptional regulator		SRR13399195;SRR13827030;SRR6045147;SRR13399105;SRR13399115;SRR6045754;SRR1735642;SRR13399199;SRR13399182;SRR4941851;SRR6044824;SRR6045830;SRR5043011;SRR13399208;SRR5043009;SRR13399146;SRR13827019;SRR6044973;SRR6046893;SRR13399123;SRR6918276;SRR6046073;SRR1735697;SRR13399187;SRR5950818;SRR6046467;SRR6046715;SRR6045669;SRR6045306;SRR6046741;SRR6045488;SRR5950819;SRR6046228;SRR1735647;SRR13399202;SR…	212	NZ_CP009360.4	114553	G	T	MODERATE	KV38_RS00550	WP_031354001.1	missense_variant	p.Ala398Ser	A398S	Rv1963c	mce3R	2.55e-27	90	QBC83383.1	B6K05_000740	0	100	WP_011723344.1	MAV_RS00540	0	100
[R].VGELEPAFGEELAAR.[Y]	WP_031354003.1_A20G	WP_031354003.1	A20G	61324779	2-hydroxyacid dehydrogenase		SRR13399195;SRR13827030;SRR13399115;SRR13399182;SRR6044824;SRR5043011;SRR13399208;SRR13399146;SRR6046893;SRR6918276;SRR6046715;SRR6045669;SRR6045306;SRR6046741;SRR13399175;SRR6918279;SRR6045194;SRR13399168;SRR6045631;SRR6045140;SRR13399174;SRR6046547;SRR13399068;SRR13399209;SRR13399114;SRR13399234;SRR13399223;SRR5950799;SRR5950810;SRR6045055;SRR6045239;SRR13399190;SRR1735709;SRR6045606;SRR1339905…	94	NZ_CP009360.4	119708	C	G	MODERATE	KV38_RS00590	WP_031354003.1	missense_variant	p.Ala20Gly	A20G	Rv2996c	serA1	1.23e-31	84	QBC83390.1	B6K05_000775	0	100	WP_031348202.1	MAV_RS00605	0	100
[R].ALGPEGYLINIAR.[G]	WP_031354003.1_T224A	WP_031354003.1	T224A	61324779	2-hydroxyacid dehydrogenase		SRR13399195;SRR13827030;SRR6045147;SRR13399105;SRR13399115;SRR6045754;SRR1735642;SRR13399199;SRR13399182;SRR4941851;SRR6044824;SRR6045830;SRR5043011;SRR13399208;SRR5043009;SRR13399146;SRR13827019;SRR6044973;SRR6046893;SRR13399123;SRR6918276;SRR6046073;SRR1735697;SRR13399187;SRR5950818;SRR6046467;SRR6046715;SRR6045669;SRR6045306;SRR6046741;SRR6045488;SRR5950819;SRR6046228;SRR1735647;SRR13399202;SR…	213	NZ_CP009360.4	120319	A	G	MODERATE	KV38_RS00590	WP_031354003.1	missense_variant	p.Thr224Ala	T224A	Rv2996c	serA1	1.06e-31	85	QBC83390.1	B6K05_000775	0	100	WP_031348202.1	MAV_RS00605	0	100
[R].AIQLAGLTPEDITHVNAHATGTSVGDVAESK.[A]	WP_031354036.1_K303E	WP_031354036.1	K303E	61326512	beta-ketoacyl-ACP synthase		SRR13399195;SRR13827030;SRR13399105;SRR13399064;SRR13399115;SRR6045754;SRR1735642;SRR13399199;SRR13399182;SRR6044824;SRR6045830;SRR5043011;SRR13399208;SRR5043009;SRR13399146;SRR13827019;SRR6044973;SRR6046893;SRR13399123;SRR6918276;SRR6046073;SRR5950815;SRR13399187;SRR5950818;SRR6046715;SRR6045669;SRR6045306;SRR6046741;SRR5950819;SRR6046228;SRR1735647;SRR13399202;SRR13399194;SRR13399126;SRR1339917…	216	NZ_CP009360.4	1945985	T	C	MODERATE	KV38_RS09255	WP_031354036.1	missense_variant	p.Lys303Glu	K303E	Rv2246	kasB	0	100	QBC84907.1	B6K05_009520	0	100	WP_009976446.1	MAV_RS10455	0	100
[R].TTGAQAEETANDAR.[A]	WP_031354086.1_N89D	WP_031354086.1	N89D	61326890	PPE domain-containing protein		SRR6045306;SRR6046547;SRR6046768;SRR6046350;SRR6046438;SRR6045170;SRR6044901;SRR6045792;SRR6044849;SRR6045674;SRR6046567;SRR6046581	12	NZ_CP009360.4	2363169	T	C	MODERATE	KV38_RS11145	WP_031354086.1	missense_variant	p.Asn89Asp	N89D	Rv1801	PPE29	1.51e-77	84	QBC85234.1	B6K05_011410	0	100	WP_011725017.1	MAV_RS13095	0	100
[R].LTPFTQPDPTTNSGADQSQAVSK.[A]	WP_031354086.1_P182Q	WP_031354086.1	P182Q	61326890	PPE domain-containing protein		SRR13399195;SRR13827030;SRR6045147;SRR13399105;SRR13399064;SRR13399115;SRR6045754;SRR1735642;SRR13399199;SRR13399182;SRR4941851;SRR6044824;SRR6045830;SRR5043011;SRR13399208;SRR13399146;SRR13827019;SRR6044973;SRR6046893;SRR13399123;SRR6918276;SRR6046073;SRR1735697;SRR5950815;SRR13399187;SRR5950818;SRR6046467;SRR6046715;SRR6045669;SRR6045306;SRR6046741;SRR6045488;SRR5950819;SRR6046228;SRR1735647;SR…	223	NZ_CP009360.4	2362889	G	T	MODERATE	KV38_RS11145	WP_031354086.1	missense_variant	p.Pro182Gln	P182Q	Rv1801	PPE29	1.07e-77	84	QBC85234.1	B6K05_011410	0	100	WP_011725017.1	MAV_RS13095	0	100
[R].LTPFTQPDPTTNSGADQSQAVSKAAATAAGSTR.[N]	WP_031354086.1_P182Q	WP_031354086.1	P182Q	61326890	PPE domain-containing protein		SRR13399195;SRR13827030;SRR6045147;SRR13399105;SRR13399064;SRR13399115;SRR6045754;SRR1735642;SRR13399199;SRR13399182;SRR4941851;SRR6044824;SRR6045830;SRR5043011;SRR13399208;SRR13399146;SRR13827019;SRR6044973;SRR6046893;SRR13399123;SRR6918276;SRR6046073;SRR1735697;SRR5950815;SRR13399187;SRR5950818;SRR6046467;SRR6046715;SRR6045669;SRR6045306;SRR6046741;SRR6045488;SRR5950819;SRR6046228;SRR1735647;SR…	223	NZ_CP009360.4	2362889	G	T	MODERATE	KV38_RS11145	WP_031354086.1	missense_variant	p.Pro182Gln	P182Q	Rv1801	PPE29	1.07e-77	84	QBC85234.1	B6K05_011410	0	100	WP_011725017.1	MAV_RS13095	0	100
[R].AAALEDGTDVAR.[G]	WP_031354137.1_V103A	WP_031354137.1	V103A	61327297	DNA-3-methyladenine glycosylase		SRR13399195;SRR13827030;SRR6045147;SRR13399105;SRR6045754;SRR1735642;SRR13399199;SRR13399182;SRR4941851;SRR6044824;SRR6045830;SRR5043011;SRR13399208;SRR5043009;SRR13399146;SRR13827019;SRR6044973;SRR6046893;SRR6918276;SRR6046073;SRR1735697;SRR13399187;SRR5950818;SRR6046467;SRR6046715;SRR6045669;SRR6045306;SRR6046741;SRR6045488;SRR5950819;SRR6046228;SRR1735647;SRR13399202;SRR13399126;SRR13399175;SR…	210	NZ_CP009360.4	2835630	A	G	MODERATE	KV38_RS13180	WP_031354137.1	missense_variant	p.Val103Ala	V103A	Rv1688	mpg	2.05e-105	98	QBC85524.1	B6K05_013015	8.62e-147	100	WP_003877793.1	MAV_RS14705	2.44e-147	100
[R].FVPGWFKDTLKDAPIDR.[I]	WP_031354168.1_Q190K	WP_031354168.1	Q190K	61327478	TylF/MycF family methyltransferase		SRR13827030;SRR13399105;SRR1735642;SRR4941851;SRR13399208;SRR5043009;SRR6046893;SRR6918276;SRR5950815;SRR13399187;SRR5950818;SRR6046715;SRR6045669;SRR6045306;SRR6046741;SRR5950819;SRR6046228;SRR1735647;SRR13399126;SRR1735620;SRR5043027;SRR6045766;SRR13399110;SRR6918279;SRR6046195;SRR6045903;SRR6045194;SRR13399168;SRR6045631;SRR6046167;SRR6044903;SRR6045140;SRR13399197;SRR6046823;SRR5043015;SRR173…	146	NZ_CP009360.4	3097608	G	T	MODERATE	KV38_RS14085	WP_031354168.1	missense_variant	p.Gln190Lys	Q190K	-	-	-	-	QBC85684.1	B6K05_013915	0	99	WP_023862302.1	MAV_RS15580	0	99
[R].FVPGWFKDTLK.[D]	WP_031354168.1_Q190K	WP_031354168.1	Q190K	61327478	TylF/MycF family methyltransferase		SRR13827030;SRR13399105;SRR1735642;SRR4941851;SRR13399208;SRR5043009;SRR6046893;SRR6918276;SRR5950815;SRR13399187;SRR5950818;SRR6046715;SRR6045669;SRR6045306;SRR6046741;SRR5950819;SRR6046228;SRR1735647;SRR13399126;SRR1735620;SRR5043027;SRR6045766;SRR13399110;SRR6918279;SRR6046195;SRR6045903;SRR6045194;SRR13399168;SRR6045631;SRR6046167;SRR6044903;SRR6045140;SRR13399197;SRR6046823;SRR5043015;SRR173…	146	NZ_CP009360.4	3097608	G	T	MODERATE	KV38_RS14085	WP_031354168.1	missense_variant	p.Gln190Lys	Q190K	-	-	-	-	QBC85684.1	B6K05_013915	0	99	WP_023862302.1	MAV_RS15580	0	99
[R].GTLAMANARPGTNGSQFFMVYK.[D]	WP_031354192.1_G231R	WP_031354192.1	G231R	61327664	peptidylprolyl isomerase		SRR13399195;SRR13827030;SRR1735642;SRR13399182;SRR4941851;SRR6045830;SRR13399208;SRR5043009;SRR13399146;SRR6044973;SRR6046893;SRR6918276;SRR6046715;SRR6045669;SRR6045306;SRR6046741;SRR1735647;SRR13399175;SRR1735620;SRR5043027;SRR6046074;SRR6918279;SRR6045903;SRR6045194;SRR13399168;SRR6045631;SRR6045140;SRR6045084;SRR6046328;SRR5043015;SRR1735683;SRR13399174;SRR6046547;SRR13399068;SRR13399209;SRR1…	119	NZ_CP009360.4	3297233	G	A	MODERATE	KV38_RS15015	WP_031354192.1	missense_variant	p.Gly231Arg	G231R	Rv2582	ppiB	4.11e-148	100	QBC85857.1	B6K05_014900	0	100	WP_009977756.1	MAV_RS16560	0	100
[K].VAVESPKPKPQLPSDSATLRELGQSVVK.[A]	WP_031354205.1_N323K	WP_031354205.1	N323K	61325679	hypothetical protein		SRR13827030;SRR13399115;SRR6045754;SRR6045830;SRR5043011;SRR13399208;SRR6044973;SRR6918276;SRR6045306;SRR6045766;SRR13399110;SRR6918279;SRR6045194;SRR13399168;SRR6046167;SRR6045956;SRR6045084;SRR6046823;SRR6046328;SRR6045377;SRR6046547;SRR13399114;SRR6045404;SRR13399234;SRR13399223;SRR5950799;SRR5950810;SRR13399190;SRR13399052;SRR13399099;SRR6046768;SRR13399055;SRR6046350;SRR6045561;SRR6046438;SR…	84	NZ_CP009360.4	1020705	C	A	MODERATE	KV38_RS05090	WP_031354205.1	missense_variant	p.Asn323Lys	N323K	-	-	-	-	QBC84184.1	B6K05_005375	0	100	-	-	-	-
[K].LTLDPVLR.[F]	WP_031354205.1_M554V	WP_031354205.1	M554V	61325679	hypothetical protein		SRR13399195;SRR13827030;SRR6045147;SRR13399105;SRR6045754;SRR1735642;SRR13399199;SRR13399182;SRR4941851;SRR6044824;SRR6045830;SRR5043011;SRR13399208;SRR5043009;SRR13399146;SRR13827019;SRR6044973;SRR6046893;SRR13399123;SRR6918276;SRR6046073;SRR1735697;SRR5950815;SRR13399187;SRR5950818;SRR6046467;SRR6046715;SRR6045669;SRR6045306;SRR6046741;SRR6045488;SRR5950819;SRR6046228;SRR1735647;SRR13399202;SRR…	223	NZ_CP009360.4	1021396	A	G	MODERATE	KV38_RS05090	WP_031354205.1	missense_variant	p.Met554Val	M554V	-	-	-	-	QBC84184.1	B6K05_005375	0	100	-	-	-	-
[K].VAEVKPSFGPDYKVSDTGER.[G]	WP_031354212.1_D33E	WP_031354212.1	D33E	61325650	DUF5642 family protein		SRR13399195;SRR13827030;SRR13399105;SRR1735642;SRR13399199;SRR13399182;SRR4941851;SRR6044824;SRR5043011;SRR13399208;SRR5043009;SRR13399146;SRR13827019;SRR6046893;SRR6918276;SRR6046073;SRR5950815;SRR13399187;SRR5950818;SRR6046715;SRR6045669;SRR6045306;SRR6046741;SRR5950819;SRR1735647;SRR13399175;SRR1735620;SRR5043027;SRR6045766;SRR6918279;SRR6045903;SRR6045194;SRR13399168;SRR6045631;SRR6045140;SRR…	160	NZ_CP009360.4	984843	C	G	MODERATE	KV38_RS04945	WP_031354212.1	missense_variant	p.Asp33Glu	D33E	Rv0999	Rv0999	8.45e-103	99	QBC84157.1	B6K05_005230	1.22e-157	100	WP_009975263.1	MAV_RS05360	1.23e-157	100
[K].WTEVPNSLGVTDHLAFR.[V]	WP_031354234.1_A499S	WP_031354234.1	A499S	61325503	alpha-keto acid decarboxylase family protein		SRR13399195;SRR13827030;SRR6045147;SRR6045754;SRR1735642;SRR13399182;SRR6044824;SRR6045830;SRR5043011;SRR13399146;SRR6044973;SRR6046893;SRR13399123;SRR6918276;SRR1735697;SRR6046467;SRR6046715;SRR6045669;SRR6045306;SRR6046741;SRR6045488;SRR1735647;SRR13399175;SRR1735620;SRR6046074;SRR6918279;SRR6045903;SRR6045194;SRR13399168;SRR6045631;SRR6046337;SRR6046167;SRR6045140;SRR6045084;SRR6046823;SRR6046…	122	NZ_CP009360.4	832672	C	A	MODERATE	KV38_RS04210	WP_031354234.1	missense_variant	p.Ala499Ser	A499S	Rv0853c	pdc	0	99	QBC84031.1	B6K05_004500	0	100	WP_011723869.1	MAV_RS04660	0	100
[R].FPTEPPEAALPR.[Y]	WP_031354234.1_P187A	WP_031354234.1	P187A	61325503	alpha-keto acid decarboxylase family protein		SRR13399195;SRR13827030;SRR6045147;SRR13399105;SRR13399064;SRR13399115;SRR6045754;SRR1735642;SRR13399199;SRR13399182;SRR4941851;SRR6044824;SRR6045830;SRR5043011;SRR13399208;SRR5043009;SRR13399146;SRR13827019;SRR6044973;SRR6046893;SRR13399123;SRR6918276;SRR6046073;SRR1735697;SRR5950815;SRR13399187;SRR5950818;SRR6046467;SRR6046715;SRR6045669;SRR6045306;SRR6046741;SRR6045488;SRR5950819;SRR6046228;SR…	237	NZ_CP009360.4	833608	G	C	MODERATE	KV38_RS04210	WP_031354234.1	missense_variant	p.Pro187Ala	P187A	Rv0853c	pdc	0	99	QBC84031.1	B6K05_004500	0	100	WP_011723869.1	MAV_RS04660	0	100
[K].AVHDLVDQVALPSSVLNRLPR.[E]	WP_031354269.1_D424N	WP_031354269.1	D424N	61325093	ABC transporter ATP-binding protein		SRR13399195;SRR13827030;SRR6045754;SRR1735642;SRR13399182;SRR4941851;SRR6044824;SRR6045830;SRR5043011;SRR13399208;SRR5043009;SRR13399146;SRR6044973;SRR6046893;SRR6918276;SRR6046715;SRR6045669;SRR6045306;SRR6046741;SRR1735647;SRR13399175;SRR1735620;SRR5043027;SRR6045766;SRR6046074;SRR6918279;SRR6045903;SRR6045194;SRR13399168;SRR6045631;SRR6046337;SRR6045140;SRR6045084;SRR6046328;SRR5043015;SRR1735…	135	NZ_CP009360.4	432327	G	A	MODERATE	KV38_RS02160	WP_031354269.1	missense_variant	p.Asp424Asn	D424N	Rv3663c	dppD	0	98	QBC83646.1	B6K05_002270	0	100	WP_031348150.1	MAV_RS02250	0	100
[R].LVAAAPALTVSGGAR.[T]	WP_031354269.1_R259S	WP_031354269.1	R259S	61325093	ABC transporter ATP-binding protein		SRR13399195;SRR13827030;SRR6045754;SRR1735642;SRR13399182;SRR4941851;SRR6044824;SRR6045830;SRR5043011;SRR13399208;SRR5043009;SRR13399146;SRR6044973;SRR6046893;SRR6918276;SRR6046715;SRR6045669;SRR6045306;SRR6046741;SRR1735647;SRR13399175;SRR1735620;SRR5043027;SRR6045766;SRR6046074;SRR6918279;SRR6045903;SRR6045194;SRR13399168;SRR6045631;SRR6046337;SRR6045140;SRR6045084;SRR6046328;SRR5043015;SRR1735…	134	NZ_CP009360.4	431832	C	A	MODERATE	KV38_RS02160	WP_031354269.1	missense_variant	p.Arg259Ser	R259S	Rv3663c	dppD	0	98	QBC83646.1	B6K05_002270	0	100	WP_031348150.1	MAV_RS02250	0	100
[R].RLVAAAPALTVSGGAR.[T]	WP_031354269.1_R259S	WP_031354269.1	R259S	61325093	ABC transporter ATP-binding protein		SRR13399195;SRR13827030;SRR6045754;SRR1735642;SRR13399182;SRR4941851;SRR6044824;SRR6045830;SRR5043011;SRR13399208;SRR5043009;SRR13399146;SRR6044973;SRR6046893;SRR6918276;SRR6046715;SRR6045669;SRR6045306;SRR6046741;SRR1735647;SRR13399175;SRR1735620;SRR5043027;SRR6045766;SRR6046074;SRR6918279;SRR6045903;SRR6045194;SRR13399168;SRR6045631;SRR6046337;SRR6045140;SRR6045084;SRR6046328;SRR5043015;SRR1735…	134	NZ_CP009360.4	431832	C	A	MODERATE	KV38_RS02160	WP_031354269.1	missense_variant	p.Arg259Ser	R259S	Rv3663c	dppD	0	98	QBC83646.1	B6K05_002270	0	100	WP_031348150.1	MAV_RS02250	0	100
[R].TGPRQPDRTQPEPADILVASDLTK.[L]	WP_031354269.1_G275E	WP_031354269.1	G275E	61325093	ABC transporter ATP-binding protein		SRR13399195;SRR13827030;SRR6045147;SRR13399105;SRR13399064;SRR13399115;SRR6045754;SRR1735642;SRR13399199;SRR13399182;SRR4941851;SRR6044824;SRR6045830;SRR5043011;SRR13399208;SRR5043009;SRR13399146;SRR13827019;SRR6044973;SRR6046893;SRR13399123;SRR6918276;SRR6046073;SRR1735697;SRR5950815;SRR13399187;SRR5950818;SRR6046467;SRR6046715;SRR6045669;SRR6045306;SRR6046741;SRR6045488;SRR5950819;SRR6046228;SR…	239	NZ_CP009360.4	431881	G	A	MODERATE	KV38_RS02160	WP_031354269.1	missense_variant	p.Gly275Glu	G275E	Rv3663c	dppD	0	98	QBC83646.1	B6K05_002270	0	100	WP_031348150.1	MAV_RS02250	0	100
[K].AVHDLVDQVALPSSVLNR.[L]	WP_031354269.1_D424N	WP_031354269.1	D424N	61325093	ABC transporter ATP-binding protein		SRR13399195;SRR13827030;SRR6045754;SRR1735642;SRR13399182;SRR4941851;SRR6044824;SRR6045830;SRR5043011;SRR13399208;SRR5043009;SRR13399146;SRR6044973;SRR6046893;SRR6918276;SRR6046715;SRR6045669;SRR6045306;SRR6046741;SRR1735647;SRR13399175;SRR1735620;SRR5043027;SRR6045766;SRR6046074;SRR6918279;SRR6045903;SRR6045194;SRR13399168;SRR6045631;SRR6046337;SRR6045140;SRR6045084;SRR6046328;SRR5043015;SRR1735…	135	NZ_CP009360.4	432327	G	A	MODERATE	KV38_RS02160	WP_031354269.1	missense_variant	p.Asp424Asn	D424N	Rv3663c	dppD	0	98	QBC83646.1	B6K05_002270	0	100	WP_031348150.1	MAV_RS02250	0	100
[R].QPDRTQPEPADILVASDLTK.[L]	WP_031354269.1_G275E	WP_031354269.1	G275E	61325093	ABC transporter ATP-binding protein		SRR13399195;SRR13827030;SRR6045147;SRR13399105;SRR13399064;SRR13399115;SRR6045754;SRR1735642;SRR13399199;SRR13399182;SRR4941851;SRR6044824;SRR6045830;SRR5043011;SRR13399208;SRR5043009;SRR13399146;SRR13827019;SRR6044973;SRR6046893;SRR13399123;SRR6918276;SRR6046073;SRR1735697;SRR5950815;SRR13399187;SRR5950818;SRR6046467;SRR6046715;SRR6045669;SRR6045306;SRR6046741;SRR6045488;SRR5950819;SRR6046228;SR…	239	NZ_CP009360.4	431881	G	A	MODERATE	KV38_RS02160	WP_031354269.1	missense_variant	p.Gly275Glu	G275E	Rv3663c	dppD	0	98	QBC83646.1	B6K05_002270	0	100	WP_031348150.1	MAV_RS02250	0	100
[R].TQPEPADILVASDLTK.[L]	WP_031354269.1_G275E	WP_031354269.1	G275E	61325093	ABC transporter ATP-binding protein		SRR13399195;SRR13827030;SRR6045147;SRR13399105;SRR13399064;SRR13399115;SRR6045754;SRR1735642;SRR13399199;SRR13399182;SRR4941851;SRR6044824;SRR6045830;SRR5043011;SRR13399208;SRR5043009;SRR13399146;SRR13827019;SRR6044973;SRR6046893;SRR13399123;SRR6918276;SRR6046073;SRR1735697;SRR5950815;SRR13399187;SRR5950818;SRR6046467;SRR6046715;SRR6045669;SRR6045306;SRR6046741;SRR6045488;SRR5950819;SRR6046228;SR…	239	NZ_CP009360.4	431881	G	A	MODERATE	KV38_RS02160	WP_031354269.1	missense_variant	p.Gly275Glu	G275E	Rv3663c	dppD	0	98	QBC83646.1	B6K05_002270	0	100	WP_031348150.1	MAV_RS02250	0	100
[R].YTDFSGDAIDQLVLDHLLASDVSTAMR.[G]	WP_031354307.1_L214R	WP_031354307.1	L214R	61329114	Hsp70 family protein		SRR13827030;SRR5043011;SRR13399208;SRR6045766;SRR13399168;SRR6046823;SRR6044796;SRR13399234;SRR13399223;SRR5950799;SRR5950810;SRR13399190;SRR6045606;SRR13399055;SRR13399204;SRR6045081;SRR13399201;SRR13399179;SRR6046523;SRR13399205;SRR5052626;SRR13399057;SRR13399157;SRR13399193;SRR6046867;SRR6046477;SRR13399212;SRR6045082;SRR5950817;SRR6046408;SRR901356;SRR6045193;SRR5052639	33	NZ_CP009360.4	4745482	T	G	MODERATE	KV38_RS22265	WP_031354307.1	missense_variant	p.Leu214Arg	L214R	Rv2264c	Rv2264c	2.53e-67	81	QBC87119.1	B6K05_021960	0	100	WP_031348231.1	MAV_RS23145	0	100
[R].LTYDMTDPAIIAR.[S]	WP_033710520.1_V319I	WP_033710520.1	V319I	61328338	hypothetical protein		SRR13399195;SRR13827030;SRR6045147;SRR13399105;SRR13399064;SRR13399115;SRR6045754;SRR1735642;SRR13399199;SRR13399182;SRR4941851;SRR6044824;SRR6045830;SRR5043011;SRR13399208;SRR5043009;SRR13399146;SRR13827019;SRR6044973;SRR6046893;SRR13399123;SRR6918276;SRR6046073;SRR1735697;SRR5950815;SRR13399187;SRR5950818;SRR6046467;SRR6046715;SRR6045669;SRR6045306;SRR6046741;SRR6045488;SRR5950819;SRR6046228;SR…	236	NZ_CP009360.4	3954094	G	A	MODERATE	KV38_RS18385	WP_033710520.1	missense_variant	p.Val319Ile	V319I	Rv3169	Rv3169	0	100	QBC86433.1	B6K05_018160	0	100	WP_009978511.1	MAV_RS19455	0	100
[R].IWRDGRVEQLGWPR.[V]	WP_033710520.1_V232I	WP_033710520.1	V232I	61328338	hypothetical protein		SRR13827030;SRR13399105;SRR1735642;SRR13399199;SRR13399182;SRR4941851;SRR5043011;SRR13399208;SRR5043009;SRR13399146;SRR13827019;SRR6046893;SRR6918276;SRR6046073;SRR13399187;SRR5950818;SRR6046715;SRR6045669;SRR6045306;SRR6046741;SRR5950819;SRR6046228;SRR1735647;SRR13399202;SRR13399126;SRR13399175;SRR1735620;SRR5043027;SRR6045766;SRR6918279;SRR6046195;SRR6045903;SRR6045194;SRR13399168;SRR6045631;SR…	165	NZ_CP009360.4	3953833	G	A	MODERATE	KV38_RS18385	WP_033710520.1	missense_variant	p.Val232Ile	V232I	Rv3169	Rv3169	0	100	QBC86433.1	B6K05_018160	0	100	WP_009978511.1	MAV_RS19455	0	100
[R].QRELQDATVGVLAK.[L]	WP_033710549.1_S168A	WP_033710549.1	S168A	61328337	phosphotransferase family protein		SRR13399195;SRR13827030;SRR6045147;SRR13399105;SRR13399064;SRR13399115;SRR6045754;SRR1735642;SRR13399199;SRR13399182;SRR4941851;SRR6044824;SRR6045830;SRR5043011;SRR13399208;SRR5043009;SRR13399146;SRR13827019;SRR6044973;SRR6046893;SRR13399123;SRR6918276;SRR6046073;SRR1735697;SRR5950815;SRR13399187;SRR5950818;SRR6046467;SRR6046715;SRR6045669;SRR6045306;SRR6046741;SRR6045488;SRR5950819;SRR6046228;SR…	236	NZ_CP009360.4	3952508	T	G	MODERATE	KV38_RS18380	WP_033710549.1	missense_variant	p.Ser168Ala	S168A	Rv3168	Rv3168	0	100	QBC86432.1	B6K05_018155	0	100	WP_011725847.1	MAV_RS19450	0	100
[-].MDQLWANR.[A]	WP_033710586.1_V6A	WP_033710586.1	V6A	61329085	fructose-bisphosphate aldolase		SRR13399195;SRR13827030;SRR6045147;SRR13399064;SRR13399115;SRR6045754;SRR1735642;SRR13399182;SRR4941851;SRR6044824;SRR6045830;SRR5043011;SRR13399208;SRR5043009;SRR13399146;SRR6044973;SRR6046893;SRR6918276;SRR1735697;SRR5950815;SRR6046467;SRR6046715;SRR6045669;SRR6045306;SRR6046741;SRR6045488;SRR1735647;SRR13399194;SRR13399126;SRR13399175;SRR1735620;SRR5043027;SRR6045766;SRR6046074;SRR6918279;SRR6…	183	NZ_CP009360.4	4711346	A	G	MODERATE	KV38_RS22120	WP_033710586.1	missense_variant	p.Val6Ala	V6A	Rv0365c	Rv0365c	0	94	QBC87091.1	B6K05_021795	0	100	WP_011726250.1	MAV_RS23000	0	100
[R].GLGGRVPVAPEAVDLLVR.[L]	WP_033710735.1_R204P	WP_033710735.1	R204P	61327638	replication-associated recombination protein A		SRR13399195;SRR13827030;SRR6045147;SRR13399105;SRR13399064;SRR6045754;SRR1735642;SRR13399199;SRR13399182;SRR4941851;SRR6045830;SRR13399208;SRR5043009;SRR13399146;SRR13827019;SRR6044973;SRR6046893;SRR6918276;SRR6046073;SRR1735697;SRR13399187;SRR5950818;SRR6046467;SRR6046715;SRR6045669;SRR6045306;SRR6046741;SRR6045488;SRR5950819;SRR6046228;SRR1735647;SRR13399202;SRR13399126;SRR13399175;SRR1735620;S…	196	NZ_CP009360.4	3270407	C	G	MODERATE	KV38_RS14885	WP_033710735.1	missense_variant	p.Arg204Pro	R204P	Rv2559c	Rv2559c	0	99	QBC85828.1	B6K05_014730	0	100	WP_033720743.1	MAV_RS16425	0	100
[K].TSRVIPLFELIRT.[-]	WP_033710741.1_Q139E	WP_033710741.1	Q139E	61327645	nitroreductase family deazaflavin-dependent oxidoreductase		SRR13399195;SRR13827030;SRR1735642;SRR13399182;SRR4941851;SRR6045830;SRR5043011;SRR13399208;SRR5043009;SRR13399146;SRR6044973;SRR6046893;SRR6918276;SRR6046715;SRR6045669;SRR6045306;SRR6046741;SRR1735647;SRR13399175;SRR1735620;SRR5043027;SRR6046074;SRR6918279;SRR6046195;SRR6045903;SRR6045194;SRR13399168;SRR6045631;SRR6045140;SRR6045084;SRR6046328;SRR5043015;SRR13399206;SRR1735683;SRR13399174;SRR60…	131	NZ_CP009360.4	3278368	G	C	MODERATE	KV38_RS14920	WP_033710741.1	missense_variant	p.Gln139Glu	Q139E	Rv3547	ddn	2.66e-30	82	QBC85835.1	B6K05_014765	8.91e-104	100	WP_003872657.1	MAV_RS16465	9e-104	100
[R].VIPLFELIRT.[-]	WP_033710741.1_Q139E	WP_033710741.1	Q139E	61327645	nitroreductase family deazaflavin-dependent oxidoreductase		SRR13399195;SRR13827030;SRR1735642;SRR13399182;SRR4941851;SRR6045830;SRR5043011;SRR13399208;SRR5043009;SRR13399146;SRR6044973;SRR6046893;SRR6918276;SRR6046715;SRR6045669;SRR6045306;SRR6046741;SRR1735647;SRR13399175;SRR1735620;SRR5043027;SRR6046074;SRR6918279;SRR6046195;SRR6045903;SRR6045194;SRR13399168;SRR6045631;SRR6045140;SRR6045084;SRR6046328;SRR5043015;SRR13399206;SRR1735683;SRR13399174;SRR60…	131	NZ_CP009360.4	3278368	G	C	MODERATE	KV38_RS14920	WP_033710741.1	missense_variant	p.Gln139Glu	Q139E	Rv3547	ddn	2.66e-30	82	QBC85835.1	B6K05_014765	8.91e-104	100	WP_003872657.1	MAV_RS16465	9e-104	100
[R].VIPLFELIR.[T]	WP_033710741.1_Q139E	WP_033710741.1	Q139E	61327645	nitroreductase family deazaflavin-dependent oxidoreductase		SRR13399195;SRR13827030;SRR1735642;SRR13399182;SRR4941851;SRR6045830;SRR5043011;SRR13399208;SRR5043009;SRR13399146;SRR6044973;SRR6046893;SRR6918276;SRR6046715;SRR6045669;SRR6045306;SRR6046741;SRR1735647;SRR13399175;SRR1735620;SRR5043027;SRR6046074;SRR6918279;SRR6046195;SRR6045903;SRR6045194;SRR13399168;SRR6045631;SRR6045140;SRR6045084;SRR6046328;SRR5043015;SRR13399206;SRR1735683;SRR13399174;SRR60…	131	NZ_CP009360.4	3278368	G	C	MODERATE	KV38_RS14920	WP_033710741.1	missense_variant	p.Gln139Glu	Q139E	Rv3547	ddn	2.66e-30	82	QBC85835.1	B6K05_014765	8.91e-104	100	WP_003872657.1	MAV_RS16465	9e-104	100
[R].DFPLYEGLEDWALVGR.[-]	WP_033710966.1_S422A	WP_033710966.1	S422A	61325752	serine hydroxymethyltransferase		SRR13399195;SRR13827030;SRR13399105;SRR13399064;SRR6045754;SRR1735642;SRR13399199;SRR13399182;SRR6044824;SRR6045830;SRR5043011;SRR13399208;SRR13399146;SRR13827019;SRR6044973;SRR6046893;SRR6918276;SRR6046073;SRR5950815;SRR5950818;SRR6046715;SRR6045669;SRR6045306;SRR6046741;SRR5950819;SRR6046228;SRR1735647;SRR13399126;SRR13399175;SRR1735620;SRR6045766;SRR6918279;SRR6045903;SRR6045194;SRR13399168;SR…	156	NZ_CP009360.4	1097903	T	G	MODERATE	KV38_RS05455	WP_033710966.1	missense_variant	p.Ser422Ala	S422A	Rv1093	glyA1	0	100	QBC87652.1	B6K05_005750	0	100	WP_031348075.1	MAV_RS05825	0	100
[R].LARDFPLYEGLEDWALVGR.[-]	WP_033710966.1_S422A	WP_033710966.1	S422A	61325752	serine hydroxymethyltransferase		SRR13399195;SRR13827030;SRR13399105;SRR13399064;SRR6045754;SRR1735642;SRR13399199;SRR13399182;SRR6044824;SRR6045830;SRR5043011;SRR13399208;SRR13399146;SRR13827019;SRR6044973;SRR6046893;SRR6918276;SRR6046073;SRR5950815;SRR5950818;SRR6046715;SRR6045669;SRR6045306;SRR6046741;SRR5950819;SRR6046228;SRR1735647;SRR13399126;SRR13399175;SRR1735620;SRR6045766;SRR6918279;SRR6045903;SRR6045194;SRR13399168;SR…	156	NZ_CP009360.4	1097903	T	G	MODERATE	KV38_RS05455	WP_033710966.1	missense_variant	p.Ser422Ala	S422A	Rv1093	glyA1	0	100	QBC87652.1	B6K05_005750	0	100	WP_031348075.1	MAV_RS05825	0	100
[R].RRPDMPDVPIAADESIR.[K]	WP_033711464.1_E182D	WP_033711464.1	E182D	61328891	o-succinylbenzoate synthase		SRR13399195;SRR13827030;SRR6045754;SRR1735642;SRR13399182;SRR4941851;SRR6044824;SRR5043011;SRR13399208;SRR5043009;SRR13399146;SRR6046893;SRR6918276;SRR6046715;SRR6045669;SRR6045306;SRR6046741;SRR1735647;SRR13399194;SRR13399175;SRR1735620;SRR5043027;SRR6045766;SRR6046074;SRR6918279;SRR6046195;SRR6045903;SRR6045194;SRR13399168;SRR6045631;SRR6046337;SRR6045140;SRR5043015;SRR1735683;SRR13399174;SRR60…	132	NZ_CP009360.4	4523582	C	G	MODERATE	KV38_RS21150	WP_033711464.1	missense_variant	p.Glu182Asp	E182D	Rv0553	menC	2.03e-169	100	QBC86911.1	B6K05_020805	0	100	WP_009979226.1	MAV_RS22050	0	100
[R].QLSGVVEDAAHcPAYFQLLVK.[S]	WP_033711565.1_I162V	WP_033711565.1	I162V	61328606	alpha/beta hydrolase		SRR13399195;SRR13827030;SRR6045147;SRR13399105;SRR1735642;SRR13399199;SRR13399182;SRR4941851;SRR6044824;SRR5043011;SRR13399208;SRR5043009;SRR13399146;SRR13827019;SRR6046893;SRR6918276;SRR6046073;SRR1735697;SRR13399187;SRR5950818;SRR6046467;SRR6046715;SRR6045669;SRR6045306;SRR6046741;SRR6045488;SRR5950819;SRR6046228;SRR1735647;SRR13399126;SRR13399175;SRR1735620;SRR5043027;SRR6045766;SRR6046074;SRR…	184	NZ_CP009360.4	4234810	A	G	MODERATE	KV38_RS19725	WP_033711565.1	missense_variant	p.Ile162Val	I162V	Rv3338	Rv3338	1.61e-116	78	QBC87883.1	B6K05_019405	0	100	WP_011725996.1	MAV_RS20685	0	100
[R].TFMNQPTHIR.[A]	WP_033711656.1_S218N	WP_033711656.1	S218N	61328458	DEAD/DEAH box helicase		SRR13399195;SRR13827030;SRR6045147;SRR13399105;SRR13399064;SRR13399115;SRR6045754;SRR1735642;SRR13399199;SRR13399182;SRR4941851;SRR6044824;SRR6045830;SRR5043011;SRR5043009;SRR13399146;SRR6044973;SRR6046893;SRR13399123;SRR6918276;SRR6046073;SRR1735697;SRR5950815;SRR5950818;SRR6046467;SRR6046715;SRR6045669;SRR6045306;SRR6046741;SRR6045488;SRR5950819;SRR6046228;SRR1735647;SRR13399126;SRR13399175;SRR…	216	NZ_CP009360.4	4084038	G	A	MODERATE	KV38_RS18985	WP_033711656.1	missense_variant	p.Ser218Asn	S218N	Rv3211	rhlE	0	95	QBC86524.1	B6K05_018650	0	100	WP_011724115.1	MAV_RS06725	4.96e-95	75
[R].ALLAAQDPLHLVR.[A]	WP_033711693.1_N24D	WP_033711693.1	N24D	61327137	acyl-CoA/acyl-ACP dehydrogenase		SRR5043011;SRR13399183;SRR5052639	3	NZ_CP009360.4	2622977	T	C	MODERATE	KV38_RS12380	WP_033711693.1	missense_variant	p.Asn24Asp	N24D	Rv1933c	fadE18	5.15e-34	94	QBC85462.1	B6K05_012670	0	100	WP_009977137.1	MAV_RS14340	0	100
[R].ALLAAENPLHLVR.[A]	WP_033711693.1_Q23E	WP_033711693.1	Q23E	61327137	acyl-CoA/acyl-ACP dehydrogenase		SRR13399195;SRR13827030;SRR13399064;SRR13399115;SRR1735642;SRR13399182;SRR4941851;SRR6044824;SRR6045830;SRR5043011;SRR13399208;SRR5043009;SRR13399146;SRR6044973;SRR6046893;SRR6918276;SRR6046715;SRR6045669;SRR6045306;SRR6046741;SRR1735647;SRR13399175;SRR1735620;SRR5043027;SRR6045766;SRR6046074;SRR6918279;SRR6046195;SRR6045903;SRR6045194;SRR13399168;SRR6045631;SRR6046337;SRR6045140;SRR6045084;SRR60…	145	NZ_CP009360.4	2622980	G	C	MODERATE	KV38_RS12380	WP_033711693.1	missense_variant	p.Gln23Glu	Q23E	Rv1933c	fadE18	3.29e-34	94	QBC85462.1	B6K05_012670	0	100	WP_009977137.1	MAV_RS14340	0	100
[R].WLPPLVSGSMR.[A]	WP_033711693.1_L119M	WP_033711693.1	L119M	61327137	acyl-CoA/acyl-ACP dehydrogenase		SRR13399195;SRR13827030;SRR13399064;SRR13399115;SRR1735642;SRR13399182;SRR4941851;SRR6044824;SRR6045830;SRR13399208;SRR5043009;SRR13399146;SRR6044973;SRR6046893;SRR6918276;SRR6046715;SRR6045669;SRR6045306;SRR6046741;SRR1735647;SRR13399175;SRR1735620;SRR5043027;SRR6045766;SRR6046074;SRR6918279;SRR6045903;SRR6045194;SRR13399168;SRR6045631;SRR6046337;SRR6045140;SRR6045084;SRR6046328;SRR5043015;SRR17…	139	NZ_CP009360.4	2622692	G	T	MODERATE	KV38_RS12380	WP_033711693.1	missense_variant	p.Leu119Met	L119M	Rv1933c	fadE18	2.03e-34	94	QBC85462.1	B6K05_012670	0	100	WP_009977137.1	MAV_RS14340	0	100
[R].RDAAVAWTR.[H]	WP_033711699.1_E467A	WP_033711699.1	E467A	61327131	NAD(P)/FAD-dependent oxidoreductase		SRR13399195;SRR13827030;SRR13399115;SRR1735642;SRR13399182;SRR4941851;SRR6044824;SRR6045830;SRR5043011;SRR13399208;SRR5043009;SRR13399146;SRR6044973;SRR6046893;SRR6918276;SRR6046715;SRR6045669;SRR6045306;SRR6046741;SRR1735647;SRR13399175;SRR1735620;SRR5043027;SRR6045766;SRR6046074;SRR6918279;SRR6046195;SRR6045903;SRR6045194;SRR13399168;SRR6045631;SRR6046337;SRR6045140;SRR6045084;SRR6046328;SRR504…	143	NZ_CP009360.4	2617784	T	G	MODERATE	KV38_RS12350	WP_033711699.1	missense_variant	p.Glu467Ala	E467A	Rv1393c	Rv1393c	1.82e-62	92	QBC85458.1	B6K05_012645	0	100	WP_009977129.1	MAV_RS14315	0	100
[R].LVNLRREPIEAITADGIR.[T]	WP_033711699.1_Q358R	WP_033711699.1	Q358R	61327131	NAD(P)/FAD-dependent oxidoreductase		SRR13399195;SRR13827030;SRR13399115;SRR1735642;SRR13399182;SRR4941851;SRR6044824;SRR6045830;SRR5043011;SRR13399208;SRR5043009;SRR13399146;SRR6044973;SRR6046893;SRR6918276;SRR6046715;SRR6045669;SRR6045306;SRR6046741;SRR1735647;SRR13399175;SRR1735620;SRR5043027;SRR6045766;SRR6046074;SRR6918279;SRR6046195;SRR6045903;SRR6045194;SRR13399168;SRR6045631;SRR6046337;SRR6045140;SRR6045084;SRR6046328;SRR504…	142	NZ_CP009360.4	2618111	T	C	MODERATE	KV38_RS12350	WP_033711699.1	missense_variant	p.Gln358Arg	Q358R	Rv1393c	Rv1393c	1.49e-62	92	QBC85458.1	B6K05_012645	0	100	WP_009977129.1	MAV_RS14315	0	100
[R].VGTSNGQTFAAR.[F]	WP_033711699.1_A121T	WP_033711699.1	A121T	61327131	NAD(P)/FAD-dependent oxidoreductase		SRR13399195;SRR13827030;SRR13399115;SRR1735642;SRR13399182;SRR4941851;SRR6044824;SRR6045830;SRR5043011;SRR13399208;SRR5043009;SRR13399146;SRR6044973;SRR6046893;SRR6918276;SRR6046715;SRR6045669;SRR6045306;SRR6046741;SRR1735647;SRR13399175;SRR1735620;SRR5043027;SRR6045766;SRR6046074;SRR6918279;SRR6046195;SRR6045903;SRR6045194;SRR13399168;SRR6045631;SRR6046337;SRR6045140;SRR6045084;SRR6046328;SRR504…	143	NZ_CP009360.4	2618823	C	T	MODERATE	KV38_RS12350	WP_033711699.1	missense_variant	p.Ala121Thr	A121T	Rv1393c	Rv1393c	2.02e-63	92	QBC85458.1	B6K05_012645	0	100	WP_009977129.1	MAV_RS14315	0	100
[R].YAVAGENADGPAASVIARQ.[-]	WP_033711700.1_G538R	WP_033711700.1	G538R	61327130	fatty-acid--CoA ligase FadD1		SRR13399195;SRR13827030;SRR13399115;SRR1735642;SRR13399182;SRR4941851;SRR6044824;SRR6045830;SRR5043009;SRR13399146;SRR6044973;SRR6046893;SRR6918276;SRR6046715;SRR6045669;SRR6045306;SRR6046741;SRR1735647;SRR13399175;SRR1735620;SRR5043027;SRR6046074;SRR6918279;SRR6045903;SRR6045194;SRR13399168;SRR6045631;SRR6046337;SRR6045140;SRR6045084;SRR6046328;SRR5043015;SRR1735683;SRR13399174;SRR6046547;SRR133…	128	NZ_CP009360.4	2615980	C	G	MODERATE	KV38_RS12345	WP_033711700.1	missense_variant	p.Gly538Arg	G538R	Rv1750c	fadD1	0	99	QBC85457.1	B6K05_012640	0	100	WP_009977128.1	MAV_RS14310	0	100
[R].MVRAFEQMGPGWRDTVLPR.[L]	WP_033712069.1_A111V	WP_033712069.1	A111V	61326927	SRPBCC domain-containing protein		SRR13399195;SRR13827030;SRR6045754;SRR1735642;SRR13399182;SRR6044824;SRR13399146;SRR6046893;SRR6918276;SRR6046715;SRR6045669;SRR6045306;SRR6046741;SRR6046228;SRR1735647;SRR13399175;SRR1735620;SRR6045766;SRR6918279;SRR6045903;SRR6045194;SRR6045631;SRR6046167;SRR6044903;SRR6045140;SRR1735636;SRR13399206;SRR1735683;SRR13399174;SRR6046547;SRR13399068;SRR13399209;SRR6046623;SRR6046687;SRR6045055;SRR60…	105	NZ_CP009360.4	2399938	C	T	MODERATE	KV38_RS11330	WP_033712069.1	missense_variant	p.Ala111Val	A111V	Rv2035	Rv2035	0.21	56	QBC85267.1	B6K05_011595	6.99e-96	100	WP_011725041.1	MAV_RS13275	5.99e-96	100
[R].LTNQVITVEGDRATAR.[T]	WP_033712265.1_A75V	WP_033712265.1	A75V	61329432	nuclear transport factor 2 family protein		SRR13827030;SRR5043011;SRR6045306;SRR6045194;SRR6046337;SRR6046823;SRR6046547;SRR6044796;SRR6045606;SRR6046768;SRR6046350;SRR6046438;SRR13399204;SRR6045170;SRR6045081;SRR6044901;SRR5052632;SRR6918277;SRR6045792;SRR6045788;SRR6046360;SRR13399205;SRR5052626;SRR6044849;SRR6918278;SRR6046477;SRR6045674;SRR5043028;SRR6918271;SRR6046567;SRR6046121;SRR5950817;SRR6046408;SRR6045852;SRR6046581	35	NZ_CP009360.4	5091748	C	T	MODERATE	KV38_RS23855	WP_033712265.1	missense_variant	p.Ala75Val	A75V	Rv2910c	Rv2910c	2.75e-17	93	QBC87490.1	B6K05_024040	7.96e-99	100	WP_011726549.1	MAV_RS25120	1.87e-99	100
[R].SGAGSNTVHIGPTAFLGLGVTDNDGNGAR.[V]	WP_033712334.1_N284D	WP_033712334.1	N284D	61329385	S1C family serine protease		SRR13399064;SRR13399115;SRR5950815;SRR13399202;SRR13399194;SRR6045408;SRR6045956;SRR6045377;SRR13399114;SRR6045404;SRR13399184;SRR6046191;SRR13399052;SRR1735648;SRR6045561;SRR6045653;SRR5950811;SRR1735682;SRR6045143;SRR13399054;SRR13399185;SRR13399053;SRR13399186;SRR13399200;SRR5950807;SRR6045811;SRR13399051;SRR5950816;SRR13399173;SRR5950797;SRR13399066;SRR6045541;SRR6044906	33	NZ_CP009360.4	5036212	T	C	MODERATE	KV38_RS23620	WP_033712334.1	missense_variant	p.Asn284Asp	N284D	Rv0125	pepA	1.58e-168	100	QBC87447.1	B6K05_023795	0	100	WP_024636737.1	MAV_RS24890	0	100
[R].IWVYcGNGTPSDLGGDNVPAK.[F]	WP_033712337.1_M268V	WP_033712337.1	M268V	61329381	esterase family protein		SRR13399195;SRR13827030;SRR13399105;SRR6045754;SRR1735642;SRR13399182;SRR4941851;SRR6044824;SRR6045830;SRR5043011;SRR13399208;SRR5043009;SRR13399146;SRR6044973;SRR6046893;SRR6918276;SRR6046715;SRR6045669;SRR6045306;SRR6046741;SRR5950819;SRR1735647;SRR13399126;SRR13399175;SRR1735620;SRR5043027;SRR6045766;SRR6046074;SRR6918279;SRR6046195;SRR6045903;SRR6045194;SRR13399168;SRR6045631;SRR6046337;SRR60…	147	NZ_CP009360.4	5031619	A	G	MODERATE	KV38_RS23600	WP_033712337.1	missense_variant	p.Met268Val	M268V	Rv0129c	fbpC	0	93	QBC87443.1	B6K05_023775	0	95	WP_011726511.1	MAV_RS24870	0	95
[R].SHATGATPPPGPATTGRR.[V]	WP_033712417.1_S37P	WP_033712417.1	S37P	61328908	hypothetical protein		SRR13399195;SRR13827030;SRR6045147;SRR1735642;SRR13399182;SRR4941851;SRR6044824;SRR6045830;SRR5043009;SRR13399146;SRR6044973;SRR6046893;SRR13399123;SRR6918276;SRR1735697;SRR6046467;SRR6046715;SRR6045669;SRR6045306;SRR6046741;SRR6045488;SRR1735647;SRR13399175;SRR1735620;SRR5043027;SRR6046074;SRR6918279;SRR6045903;SRR6045194;SRR6045631;SRR6046337;SRR6045140;SRR6045956;SRR6045084;SRR6046328;SRR50430…	132	NZ_CP009360.4	4540054	T	C	MODERATE	KV38_RS21235	WP_033712417.1	missense_variant	p.Ser37Pro	S37P	Rv0537c	Rv0537c	2.36e-160	93	QBC86926.1	B6K05_020890	0	100	WP_011726154.1	MAV_RS22135	0	100
[R].SHATGATPPPGPATTGR.[R]	WP_033712417.1_S37P	WP_033712417.1	S37P	61328908	hypothetical protein		SRR13399195;SRR13827030;SRR6045147;SRR1735642;SRR13399182;SRR4941851;SRR6044824;SRR6045830;SRR5043009;SRR13399146;SRR6044973;SRR6046893;SRR13399123;SRR6918276;SRR1735697;SRR6046467;SRR6046715;SRR6045669;SRR6045306;SRR6046741;SRR6045488;SRR1735647;SRR13399175;SRR1735620;SRR5043027;SRR6046074;SRR6918279;SRR6045903;SRR6045194;SRR6045631;SRR6046337;SRR6045140;SRR6045956;SRR6045084;SRR6046328;SRR50430…	132	NZ_CP009360.4	4540054	T	C	MODERATE	KV38_RS21235	WP_033712417.1	missense_variant	p.Ser37Pro	S37P	Rv0537c	Rv0537c	2.36e-160	93	QBC86926.1	B6K05_020890	0	100	WP_011726154.1	MAV_RS22135	0	100
[R].IIRSHATGATPPPGPATTGRR.[V]	WP_033712417.1_S37P	WP_033712417.1	S37P	61328908	hypothetical protein		SRR13399195;SRR13827030;SRR6045147;SRR1735642;SRR13399182;SRR4941851;SRR6044824;SRR6045830;SRR5043009;SRR13399146;SRR6044973;SRR6046893;SRR13399123;SRR6918276;SRR1735697;SRR6046467;SRR6046715;SRR6045669;SRR6045306;SRR6046741;SRR6045488;SRR1735647;SRR13399175;SRR1735620;SRR5043027;SRR6046074;SRR6918279;SRR6045903;SRR6045194;SRR6045631;SRR6046337;SRR6045140;SRR6045956;SRR6045084;SRR6046328;SRR50430…	132	NZ_CP009360.4	4540054	T	C	MODERATE	KV38_RS21235	WP_033712417.1	missense_variant	p.Ser37Pro	S37P	Rv0537c	Rv0537c	2.36e-160	93	QBC86926.1	B6K05_020890	0	100	WP_011726154.1	MAV_RS22135	0	100
[R].AAIAAAAAAVAAVAR.[T]	WP_033712509.1_V65A	WP_033712509.1	V65A	61327068	nuclear transport factor 2 family protein		SRR13399195;SRR13827030;SRR13399115;SRR6045754;SRR1735642;SRR13399182;SRR6044824;SRR6045830;SRR13399208;SRR13399146;SRR6044973;SRR6046893;SRR6918276;SRR6046715;SRR6045669;SRR6045306;SRR6046741;SRR1735647;SRR13399175;SRR1735620;SRR6046074;SRR6918279;SRR6045903;SRR6045194;SRR13399168;SRR6045631;SRR6046337;SRR6046167;SRR6045140;SRR6045084;SRR6046823;SRR6046328;SRR1735683;SRR13399174;SRR6046547;SRR13…	116	NZ_CP009360.4	2553844	T	C	MODERATE	KV38_RS12035	WP_033712509.1	missense_variant	p.Val65Ala	V65A	Rv2910c	Rv2910c	1.11e-05	93	QBC85404.1	B6K05_012345	5.99e-106	100	WP_011725145.1	MAV_RS14010	7.43e-108	100
[R].MDPIAPKAPVVPAEAPGALR.[W]	WP_033712565.1_L548M	WP_033712565.1	L548M	61328646	GMC family oxidoreductase		SRR13399195;SRR13827030;SRR1735642;SRR13399182;SRR6044824;SRR6045830;SRR5043011;SRR13399208;SRR13399146;SRR6044973;SRR6046893;SRR6918276;SRR6046715;SRR6045669;SRR6045306;SRR6046741;SRR1735647;SRR13399175;SRR1735620;SRR6046074;SRR6918279;SRR6045903;SRR6045194;SRR13399168;SRR6045631;SRR6046337;SRR6045140;SRR6045084;SRR6046328;SRR1735683;SRR13399174;SRR6046547;SRR13399068;SRR13399209;SRR13399234;SRR…	103	NZ_CP009360.4	4284072	G	T	MODERATE	KV38_RS19925	WP_033712565.1	missense_variant	p.Leu548Met	L548M	Rv3409c	choD	0	99	QBC86695.1	B6K05_019605	0	100	WP_011726023.1	MAV_RS20885	0	100
[R].WTPTKPVSSAS.[-]	WP_033712565.1_I574V	WP_033712565.1	I574V	61328646	GMC family oxidoreductase		SRR13399195;SRR13827030;SRR13399115;SRR1735642;SRR13399182;SRR4941851;SRR6044824;SRR6045830;SRR5043011;SRR13399208;SRR5043009;SRR13399146;SRR6044973;SRR6046893;SRR6918276;SRR5950815;SRR6046715;SRR6045669;SRR6045306;SRR6046741;SRR1735647;SRR13399194;SRR13399175;SRR1735620;SRR5043027;SRR6046074;SRR6918279;SRR6045903;SRR6045194;SRR13399168;SRR6045631;SRR6046337;SRR6045140;SRR6045956;SRR6045084;SRR60…	150	NZ_CP009360.4	4283994	T	C	MODERATE	KV38_RS19925	WP_033712565.1	missense_variant	p.Ile574Val	I574V	Rv3409c	choD	0	99	QBC86695.1	B6K05_019605	0	100	WP_011726023.1	MAV_RS20885	0	100
[R].KQEAADEAAAQVGPQALGVGAHAVDEDAAR.[Q]	WP_033712675.1_A47E	WP_033712675.1	A47E	61327847	SDR family oxidoreductase		SRR13399195;SRR13827030;SRR6045147;SRR13399105;SRR1735642;SRR13399199;SRR13399182;SRR4941851;SRR5043011;SRR13399208;SRR5043009;SRR13399146;SRR13827019;SRR6046893;SRR6918276;SRR6046073;SRR1735697;SRR13399187;SRR5950818;SRR6046467;SRR6046715;SRR6045669;SRR6045306;SRR6046741;SRR6045488;SRR5950819;SRR6046228;SRR1735647;SRR13399202;SRR13399126;SRR13399175;SRR1735620;SRR5043027;SRR6045766;SRR6046074;SR…	193	NZ_CP009360.4	3458831	G	T	MODERATE	KV38_RS15930	WP_033712675.1	missense_variant	p.Ala47Glu	A47E	Rv2766c	Rv2766c	4.02e-145	99	QBC86034.1	B6K05_015870	0	100	WP_011725594.1	MAV_RS17505	0	100
[R].IAADVVTLARPEIGELGEPATATR.[G]	WP_033712743.1_P271A	WP_033712743.1	P271A	61327706	3-carboxy-cis,cis-muconate cycloisomerase		SRR13399195;SRR13827030;SRR6045147;SRR13399105;SRR13399064;SRR13399115;SRR6045754;SRR1735642;SRR13399199;SRR13399182;SRR4941851;SRR6044824;SRR6045830;SRR5043011;SRR13399208;SRR5043009;SRR13399146;SRR6044973;SRR6046893;SRR6918276;SRR6046073;SRR1735697;SRR5950815;SRR13399187;SRR5950818;SRR6046467;SRR6046715;SRR6045669;SRR6045306;SRR6046741;SRR6045488;SRR5950819;SRR6046228;SRR1735647;SRR13399194;SRR…	214	NZ_CP009360.4	3339749	G	C	MODERATE	KV38_RS15225	WP_033712743.1	missense_variant	p.Pro271Ala	P271A	Rv0777	purB	0.002	63	QBC85897.1	B6K05_015110	0	100	WP_011725504.1	MAV_RS16770	0	100
[R].IAENLAAADVLGEQR.[A]	WP_033712743.1_M358I	WP_033712743.1	M358I	61327706	3-carboxy-cis,cis-muconate cycloisomerase		SRR13399195;SRR1735642;SRR13399182;SRR4941851;SRR13399208;SRR5043009;SRR13399146;SRR6046893;SRR6918276;SRR6046715;SRR6045669;SRR6045306;SRR6046741;SRR1735647;SRR13399175;SRR1735620;SRR5043027;SRR6046074;SRR6918279;SRR6045903;SRR6045194;SRR13399168;SRR6045631;SRR6046167;SRR6045140;SRR5043015;SRR1735683;SRR13399174;SRR6046547;SRR13399068;SRR13399209;SRR13399234;SRR13399223;SRR5950799;SRR5043007;SRR…	113	NZ_CP009360.4	3339486	C	T	MODERATE	KV38_RS15225	WP_033712743.1	missense_variant	p.Met358Ile	M358I	Rv0777	purB	0.000112	63	QBC85897.1	B6K05_015110	0	100	WP_011725504.1	MAV_RS16770	0	100
[R].NPVLSVLIR.[R]	WP_033712743.1_I291V	WP_033712743.1	I291V	61327706	3-carboxy-cis,cis-muconate cycloisomerase		SRR13399195;SRR1735642;SRR13399182;SRR4941851;SRR13399208;SRR5043009;SRR13399146;SRR6046893;SRR6918276;SRR6046715;SRR6045669;SRR6045306;SRR6046741;SRR1735647;SRR13399175;SRR1735620;SRR5043027;SRR6046074;SRR6918279;SRR6045903;SRR6045194;SRR13399168;SRR6045631;SRR6046167;SRR6045140;SRR5043015;SRR1735683;SRR13399174;SRR6046547;SRR13399068;SRR13399209;SRR13399234;SRR13399223;SRR5950799;SRR5043007;SRR…	113	NZ_CP009360.4	3339689	T	C	MODERATE	KV38_RS15225	WP_033712743.1	missense_variant	p.Ile291Val	I291V	Rv0777	purB	0.000105	63	QBC85897.1	B6K05_015110	0	100	WP_011725504.1	MAV_RS16770	0	100
[K].LLAPSAGESAGR.[R]	WP_033712745.1_T14P	WP_033712745.1	T14P	61327701	helix-turn-helix domain-containing protein		SRR13399195;SRR13827030;SRR6045147;SRR13399105;SRR13399064;SRR13399115;SRR6045754;SRR1735642;SRR13399199;SRR13399182;SRR4941851;SRR6044824;SRR6045830;SRR5043011;SRR13399208;SRR5043009;SRR13399146;SRR13827019;SRR6044973;SRR6046893;SRR13399123;SRR6918276;SRR6046073;SRR1735697;SRR5950815;SRR13399187;SRR5950818;SRR6046467;SRR6046715;SRR6045669;SRR6045306;SRR6046741;SRR6045488;SRR5950819;SRR6046228;SR…	234	NZ_CP009360.4	3337226	T	G	MODERATE	KV38_RS15200	WP_033712745.1	missense_variant	p.Thr14Pro	T14P	Rv2621c	Rv2621c	1.54e-94	94	QBC85892.1	B6K05_015085	1.29e-167	100	WP_009977808.1	MAV_RS16745	6.29e-166	100
[R].GVAAALADGGRIDPMR.[V]	WP_033712811.1_T147I	WP_033712811.1	T147I	61326622	YggS family pyridoxal phosphate-dependent enzyme		SRR13827030;SRR6046074;SRR6046337;SRR5950799;SRR5950810;SRR6045055;SRR13399204;SRR6918277;SRR6046360;SRR13399205;SRR5052626;SRR6045897;SRR13399057;SRR6918278;SRR6046477;SRR5043028;SRR6918271;SRR6045082;SRR6046121;SRR901356	20	NZ_CP009360.4	2063596	C	T	MODERATE	KV38_RS09805	WP_033712811.1	missense_variant	p.Thr147Ile	T147I	Rv2148c	Rv2148c	4.26e-121	95	QBC85012.1	B6K05_010075	0	100	WP_011724737.1	MAV_RS11165	0	100
[R].VPLQVIATGGLATPAAVAEVIR.[A]	WP_033712877.1_P205Q	WP_033712877.1	P205Q	61327121	nitronate monooxygenase		SRR13399105;SRR6045754;SRR13399199;SRR6045830;SRR13827019;SRR6044973;SRR6046073;SRR5950815;SRR13399187;SRR5950818;SRR6045306;SRR5950819;SRR6046228;SRR13399202;SRR13399126;SRR6046074;SRR6046337;SRR6044903;SRR1735636;SRR6045084;SRR13399197;SRR6046328;SRR13399206;SRR6046547;SRR6045404;SRR13399184;SRR6044796;SRR6046687;SRR6045055;SRR6045239;SRR6045606;SRR6046768;SRR13399163;SRR6044776;SRR6046350;SRR6…	91	NZ_CP009360.4	2606896	C	A	MODERATE	KV38_RS12300	WP_033712877.1	missense_variant	p.Pro205Gln	P205Q	Rv2781c	Rv2781c	7.5e-71	99	QBC85447.1	B6K05_012590	0	100	WP_011725185.1	MAV_RS14265	0	100
[R].QVTARVPLQVIATGGLATPAAVAEVIR.[A]	WP_033712877.1_P205Q	WP_033712877.1	P205Q	61327121	nitronate monooxygenase		SRR13399105;SRR6045754;SRR13399199;SRR6045830;SRR13827019;SRR6044973;SRR6046073;SRR5950815;SRR13399187;SRR5950818;SRR6045306;SRR5950819;SRR6046228;SRR13399202;SRR13399126;SRR6046074;SRR6046337;SRR6044903;SRR1735636;SRR6045084;SRR13399197;SRR6046328;SRR13399206;SRR6046547;SRR6045404;SRR13399184;SRR6044796;SRR6046687;SRR6045055;SRR6045239;SRR6045606;SRR6046768;SRR13399163;SRR6044776;SRR6046350;SRR6…	91	NZ_CP009360.4	2606896	C	A	MODERATE	KV38_RS12300	WP_033712877.1	missense_variant	p.Pro205Gln	P205Q	Rv2781c	Rv2781c	7.5e-71	99	QBC85447.1	B6K05_012590	0	100	WP_011725185.1	MAV_RS14265	0	100
[R].NAFIDAHEAGAPLGYPAIHHLTSPLR.[K]	WP_033712877.1_E284G	WP_033712877.1	E284G	61327121	nitronate monooxygenase		SRR13399195;SRR13399105;SRR1735642;SRR13399199;SRR13399182;SRR6044824;SRR6045830;SRR13399146;SRR13827019;SRR6044973;SRR6046893;SRR6918276;SRR6046073;SRR5950815;SRR13399187;SRR5950818;SRR6046715;SRR6045669;SRR6045306;SRR6046741;SRR5950819;SRR6046228;SRR1735647;SRR13399202;SRR13399126;SRR13399175;SRR1735620;SRR6046074;SRR6918279;SRR6045903;SRR6045194;SRR6045631;SRR6046337;SRR6044903;SRR6045140;SRR6…	132	NZ_CP009360.4	2607133	A	G	MODERATE	KV38_RS12300	WP_033712877.1	missense_variant	p.Glu284Gly	E284G	Rv2781c	Rv2781c	5.47e-72	99	QBC85447.1	B6K05_012590	0	100	WP_011725185.1	MAV_RS14265	0	100
[R].KAAAAAARPEYVHLWAGSGYR.[H]	WP_033712877.1_T318S	WP_033712877.1	T318S	61327121	nitronate monooxygenase		SRR13399195;SRR13399105;SRR1735642;SRR13399199;SRR13399182;SRR6044824;SRR6045830;SRR13399146;SRR13827019;SRR6044973;SRR6046893;SRR6918276;SRR6046073;SRR5950815;SRR13399187;SRR5950818;SRR6046715;SRR6045669;SRR6045306;SRR6046741;SRR5950819;SRR6046228;SRR1735647;SRR13399202;SRR13399126;SRR13399175;SRR1735620;SRR6046074;SRR6918279;SRR6045903;SRR6045194;SRR6045631;SRR6046337;SRR6044903;SRR6045140;SRR6…	132	NZ_CP009360.4	2607235	C	G	MODERATE	KV38_RS12300	WP_033712877.1	missense_variant	p.Thr318Ser	T318S	Rv2781c	Rv2781c	1.33e-72	99	QBC85447.1	B6K05_012590	0	100	WP_011725185.1	MAV_RS14265	0	100
[K].AAAAAARPEYVHLWAGSGYR.[H]	WP_033712877.1_T318S	WP_033712877.1	T318S	61327121	nitronate monooxygenase		SRR13399195;SRR13399105;SRR1735642;SRR13399199;SRR13399182;SRR6044824;SRR6045830;SRR13399146;SRR13827019;SRR6044973;SRR6046893;SRR6918276;SRR6046073;SRR5950815;SRR13399187;SRR5950818;SRR6046715;SRR6045669;SRR6045306;SRR6046741;SRR5950819;SRR6046228;SRR1735647;SRR13399202;SRR13399126;SRR13399175;SRR1735620;SRR6046074;SRR6918279;SRR6045903;SRR6045194;SRR6045631;SRR6046337;SRR6044903;SRR6045140;SRR6…	132	NZ_CP009360.4	2607235	C	G	MODERATE	KV38_RS12300	WP_033712877.1	missense_variant	p.Thr318Ser	T318S	Rv2781c	Rv2781c	1.33e-72	99	QBC85447.1	B6K05_012590	0	100	WP_011725185.1	MAV_RS14265	0	100
[R].AGALTGDDTVRPLFGQHVVLTNPGVR.[Q]	WP_033712978.1_T182A	WP_033712978.1	T182A	61326931	FAD-binding oxidoreductase		SRR13399195;SRR13827030;SRR6045147;SRR13399105;SRR1735642;SRR13399199;SRR13399182;SRR4941851;SRR6044824;SRR5043009;SRR13399146;SRR13827019;SRR6046893;SRR6918276;SRR6046073;SRR1735697;SRR13399187;SRR5950818;SRR6046467;SRR6046715;SRR6045669;SRR6045306;SRR6046741;SRR6045488;SRR5950819;SRR6046228;SRR1735647;SRR13399202;SRR13399126;SRR13399175;SRR1735620;SRR5043027;SRR6045766;SRR6918279;SRR6045903;SRR…	156	NZ_CP009360.4	2402574	A	G	MODERATE	KV38_RS11350	WP_033712978.1	missense_variant	p.Thr182Ala	T182A	Rv1905c	aao	1.92e-152	98	QBC85277.1	B6K05_011665	0	100	WP_011725052.1	MAV_RS13330	0	100
[R].VLAMVETGAVTAVDGTR.[L]	WP_033713062.1_D202E	WP_033713062.1	D202E	61325167	LamB/YcsF family protein		SRR13827030;SRR5043011;SRR13399208;SRR6045306;SRR6045766;SRR6046074;SRR13399168;SRR6046337;SRR6046823;SRR6046547;SRR6044796;SRR13399234;SRR13399223;SRR5950799;SRR5950810;SRR6045239;SRR13399190;SRR6045606;SRR6046768;SRR13399055;SRR6044776;SRR6046350;SRR6046438;SRR13399204;SRR6045170;SRR6045081;SRR6044901;SRR5950811;SRR13399201;SRR6918277;SRR13399179;SRR6045792;SRR6046523;SRR6045788;SRR6046360;SRR1…	63	NZ_CP009360.4	507940	G	C	MODERATE	KV38_RS02530	WP_033713062.1	missense_variant	p.Asp202Glu	D202E	-	-	-	-	QBC83711.1	B6K05_002650	4.27e-176	100	WP_011723652.1	MAV_RS02790	9.51e-176	100
[R].LLELLPNRVITDSIGSSETGFGGTSIVAK.[D]	WP_033713106.1_S344A	WP_033713106.1	S344A	61325231	acyl-CoA synthetase		SRR13399195;SRR13827030;SRR6045147;SRR13399105;SRR6045754;SRR1735642;SRR13399199;SRR13399182;SRR4941851;SRR6044824;SRR6045830;SRR5043011;SRR13399208;SRR5043009;SRR13399146;SRR13827019;SRR6044973;SRR6046893;SRR13399123;SRR6918276;SRR6046073;SRR1735697;SRR13399187;SRR5950818;SRR6046467;SRR6046715;SRR6045669;SRR6045306;SRR6046741;SRR6045488;SRR5950819;SRR1735647;SRR13399126;SRR13399175;SRR1735620;SR…	189	NZ_CP009360.4	570194	T	G	MODERATE	KV38_RS02850	WP_033713106.1	missense_variant	p.Ser344Ala	S344A	Rv3515c	fadD19	0	100	QBC83770.1	B6K05_002975	0	100	WP_011723680.1	MAV_RS03110	0	100
[R].AAATRRPRPVLTDEYAEPLVR.[A]	WP_033713181.1_R44P	WP_033713181.1	R44P	61325584	SAM-dependent methyltransferase		SRR13399195;SRR13827030;SRR6045147;SRR13399105;SRR6045754;SRR1735642;SRR13399199;SRR13399182;SRR4941851;SRR6044824;SRR6045830;SRR5043011;SRR13399208;SRR5043009;SRR13399146;SRR6044973;SRR6046893;SRR6918276;SRR6046073;SRR1735697;SRR5950815;SRR13399187;SRR5950818;SRR6046467;SRR6046715;SRR6045669;SRR6045306;SRR6046741;SRR6045488;SRR5950819;SRR6046228;SRR1735647;SRR13399202;SRR13399126;SRR13399175;SRR…	199	NZ_CP009360.4	918832	C	G	MODERATE	KV38_RS04615	WP_033713181.1	missense_variant	p.Arg44Pro	R44P	Rv3399	Rv3399	6e-101	99	QBC84103.1	B6K05_004915	0	100	WP_011723913.1	MAV_RS05065	0	100
[R].RPRPVLTDEYAEPLVR.[A]	WP_033713181.1_R44P	WP_033713181.1	R44P	61325584	SAM-dependent methyltransferase		SRR13399195;SRR13827030;SRR6045147;SRR13399105;SRR6045754;SRR1735642;SRR13399199;SRR13399182;SRR4941851;SRR6044824;SRR6045830;SRR5043011;SRR13399208;SRR5043009;SRR13399146;SRR6044973;SRR6046893;SRR6918276;SRR6046073;SRR1735697;SRR5950815;SRR13399187;SRR5950818;SRR6046467;SRR6046715;SRR6045669;SRR6045306;SRR6046741;SRR6045488;SRR5950819;SRR6046228;SRR1735647;SRR13399202;SRR13399126;SRR13399175;SRR…	199	NZ_CP009360.4	918832	C	G	MODERATE	KV38_RS04615	WP_033713181.1	missense_variant	p.Arg44Pro	R44P	Rv3399	Rv3399	6e-101	99	QBC84103.1	B6K05_004915	0	100	WP_011723913.1	MAV_RS05065	0	100
[R].VSPLLGAANTDPAEFPDPETVDFTR.[S]	WP_033713305.1_I318T	WP_033713305.1	I318T	61326534	cytochrome P450		SRR13399195;SRR13827030;SRR6045147;SRR13399105;SRR6045754;SRR1735642;SRR13399182;SRR4941851;SRR6044824;SRR5043011;SRR13399208;SRR5043009;SRR13399146;SRR13827019;SRR6046893;SRR6918276;SRR1735697;SRR5950818;SRR6046467;SRR6046715;SRR6045669;SRR6045306;SRR6046741;SRR6045488;SRR5950819;SRR6046228;SRR1735647;SRR13399202;SRR13399126;SRR13399175;SRR1735620;SRR5043027;SRR6046074;SRR13399110;SRR6918279;SRR…	162	NZ_CP009360.4	1966288	A	G	MODERATE	KV38_RS09365	WP_033713305.1	missense_variant	p.Ile318Thr	I318T	Rv1785c	cyp143	3.25e-72	93	QBC84926.1	B6K05_009630	0	100	WP_011724659.1	MAV_RS10565	0	100
[R].VSPLLGAANTDPAEFPDPETVDFTRSPNR.[H]	WP_033713305.1_I318T	WP_033713305.1	I318T	61326534	cytochrome P450		SRR13399195;SRR13827030;SRR6045147;SRR13399105;SRR6045754;SRR1735642;SRR13399182;SRR4941851;SRR6044824;SRR5043011;SRR13399208;SRR5043009;SRR13399146;SRR13827019;SRR6046893;SRR6918276;SRR1735697;SRR5950818;SRR6046467;SRR6046715;SRR6045669;SRR6045306;SRR6046741;SRR6045488;SRR5950819;SRR6046228;SRR1735647;SRR13399202;SRR13399126;SRR13399175;SRR1735620;SRR5043027;SRR6046074;SRR13399110;SRR6918279;SRR…	162	NZ_CP009360.4	1966288	A	G	MODERATE	KV38_RS09365	WP_033713305.1	missense_variant	p.Ile318Thr	I318T	Rv1785c	cyp143	3.25e-72	93	QBC84926.1	B6K05_009630	0	100	WP_011724659.1	MAV_RS10565	0	100
[R].EIIEIAR.[A]	WP_033713309.1_V16I	WP_033713309.1	V16I	61326550	TIGR03619 family F420-dependent LLM class oxidoreductase		SRR13399195;SRR13827030;SRR6045754;SRR1735642;SRR13399182;SRR4941851;SRR6044824;SRR5043009;SRR13399146;SRR6046893;SRR6918276;SRR6046715;SRR6045669;SRR6045306;SRR6046741;SRR1735647;SRR13399175;SRR1735620;SRR5043027;SRR6046074;SRR6918279;SRR6045903;SRR6045194;SRR6045631;SRR6046167;SRR6045140;SRR6046823;SRR5043015;SRR1735683;SRR13399174;SRR6046547;SRR13399068;SRR13399209;SRR5043007;SRR6045055;SRR505…	109	NZ_CP009360.4	1984675	G	A	MODERATE	KV38_RS09445	WP_033713309.1	missense_variant	p.Val16Ile	V16I	Rv0940c	Rv0940c	6.62e-46	99	QBC84941.1	B6K05_009710	0	100	WP_009976483.1	MAV_RS10725	0	100
[R].KPFGDTLVSVTGAGSGIGR.[A]	WP_033713315.1_A320P	WP_033713315.1	A320P	61326558	SDR family oxidoreductase		SRR13399105;SRR13399199;SRR13827019;SRR13399123;SRR6046073;SRR13399187;SRR5950818;SRR5950819;SRR6046228;SRR13399202;SRR13399126;SRR13399110;SRR6044903;SRR1735636;SRR13399197;SRR13399206;SRR6045377;SRR6045404;SRR13399183;SRR6046623;SRR6046687;SRR6045055;SRR13399099;SRR13399163;SRR6044776;SRR6045561;SRR6045434;SRR13399207;SRR6046908;SRR13399198;SRR13399191;SRR5950804;SRR6046342;SRR13399235;SRR17356…	57	NZ_CP009360.4	1994189	G	C	MODERATE	KV38_RS09485	WP_033713315.1	missense_variant	p.Ala320Pro	A320P	Rv2214c	ephD	0	100	QBC84949.1	B6K05_009750	0	100	WP_011724699.1	MAV_RS10860	0	100
[R].SVKTYPANYFR.[S]	WP_033713315.1_A218S	WP_033713315.1	A218S	61326558	SDR family oxidoreductase		SRR13399195;SRR13827030;SRR6045754;SRR1735642;SRR13399182;SRR4941851;SRR6044824;SRR5043011;SRR13399208;SRR5043009;SRR13399146;SRR6046893;SRR6918276;SRR6046715;SRR6045669;SRR6045306;SRR6046741;SRR1735647;SRR13399175;SRR1735620;SRR5043027;SRR6045766;SRR6046074;SRR6918279;SRR6045903;SRR6045194;SRR13399168;SRR6045631;SRR6046167;SRR6045140;SRR6046823;SRR5043015;SRR1735683;SRR13399174;SRR6046547;SRR133…	128	NZ_CP009360.4	1993883	G	T	MODERATE	KV38_RS09485	WP_033713315.1	missense_variant	p.Ala218Ser	A218S	Rv2214c	ephD	0	100	QBC84949.1	B6K05_009750	0	100	WP_011724699.1	MAV_RS10860	0	100
[R].NAVDNIPIEQIHHSDRLAADAAR.[A]	WP_033713315.1_V202I	WP_033713315.1	V202I	61326558	SDR family oxidoreductase		SRR13399195;SRR13827030;SRR6045754;SRR1735642;SRR13399182;SRR4941851;SRR6044824;SRR5043011;SRR13399208;SRR5043009;SRR13399146;SRR6046893;SRR6918276;SRR6046715;SRR6045669;SRR6045306;SRR6046741;SRR1735647;SRR13399175;SRR1735620;SRR5043027;SRR6045766;SRR6046074;SRR6918279;SRR6045903;SRR6045194;SRR13399168;SRR6045631;SRR6046167;SRR6045140;SRR6046823;SRR5043015;SRR1735683;SRR13399174;SRR6046547;SRR133…	129	NZ_CP009360.4	1993835	G	A	MODERATE	KV38_RS09485	WP_033713315.1	missense_variant	p.Val202Ile	V202I	Rv2214c	ephD	0	100	QBC84949.1	B6K05_009750	0	100	WP_011724699.1	MAV_RS10860	0	100
[R].NAVDNIPIEQIHHSDR.[L]	WP_033713315.1_V202I	WP_033713315.1	V202I	61326558	SDR family oxidoreductase		SRR13399195;SRR13827030;SRR6045754;SRR1735642;SRR13399182;SRR4941851;SRR6044824;SRR5043011;SRR13399208;SRR5043009;SRR13399146;SRR6046893;SRR6918276;SRR6046715;SRR6045669;SRR6045306;SRR6046741;SRR1735647;SRR13399175;SRR1735620;SRR5043027;SRR6045766;SRR6046074;SRR6918279;SRR6045903;SRR6045194;SRR13399168;SRR6045631;SRR6046167;SRR6045140;SRR6046823;SRR5043015;SRR1735683;SRR13399174;SRR6046547;SRR133…	129	NZ_CP009360.4	1993835	G	A	MODERATE	KV38_RS09485	WP_033713315.1	missense_variant	p.Val202Ile	V202I	Rv2214c	ephD	0	100	QBC84949.1	B6K05_009750	0	100	WP_011724699.1	MAV_RS10860	0	100
[R].DLVNTPPSHLFPDEFAKR.[A]	WP_033713316.1_A208D	WP_033713316.1	A208D	61326561	leucyl aminopeptidase		SRR13827030;SRR6045754;SRR1735642;SRR4941851;SRR6045830;SRR5043009;SRR6044973;SRR6046893;SRR6045306;SRR6046741;SRR1735647;SRR1735620;SRR5043027;SRR6046074;SRR6045903;SRR6045194;SRR6046337;SRR6046167;SRR6045140;SRR6045084;SRR6046328;SRR5043015;SRR1735683;SRR6046547;SRR6044796;SRR5043007;SRR5052616;SRR5043003;SRR1735709;SRR6046768;SRR5043029;SRR5043013;SRR6046350;SRR6045922;SRR6046438;SRR13399204;S…	82	NZ_CP009360.4	1997114	G	T	MODERATE	KV38_RS09500	WP_033713316.1	missense_variant	p.Ala208Asp	A208D	Rv2213	pepB	0	100	QBC84952.1	B6K05_009765	0	100	WP_024637207.1	MAV_RS10875	0	100
[R].DLVNTPPSHLFPDEFAK.[R]	WP_033713316.1_A208D	WP_033713316.1	A208D	61326561	leucyl aminopeptidase		SRR13827030;SRR6045754;SRR1735642;SRR4941851;SRR6045830;SRR5043009;SRR6044973;SRR6046893;SRR6045306;SRR6046741;SRR1735647;SRR1735620;SRR5043027;SRR6046074;SRR6045903;SRR6045194;SRR6046337;SRR6046167;SRR6045140;SRR6045084;SRR6046328;SRR5043015;SRR1735683;SRR6046547;SRR6044796;SRR5043007;SRR5052616;SRR5043003;SRR1735709;SRR6046768;SRR5043029;SRR5043013;SRR6046350;SRR6045922;SRR6046438;SRR13399204;S…	82	NZ_CP009360.4	1997114	G	T	MODERATE	KV38_RS09500	WP_033713316.1	missense_variant	p.Ala208Asp	A208D	Rv2213	pepB	0	100	QBC84952.1	B6K05_009765	0	100	WP_024637207.1	MAV_RS10875	0	100
[K].ITVLATAKDAKQEVAHGAAVATAVATAR.[D]	WP_033713316.1_T172A	WP_033713316.1	T172A	61326561	leucyl aminopeptidase		SRR13827030;SRR6045754;SRR1735642;SRR4941851;SRR6045830;SRR5043011;SRR13399208;SRR5043009;SRR6044973;SRR6046893;SRR6045306;SRR6046741;SRR1735647;SRR1735620;SRR5043027;SRR6046074;SRR6045903;SRR6045194;SRR13399168;SRR6046337;SRR6046167;SRR6045140;SRR6045084;SRR6046328;SRR5043015;SRR1735683;SRR6046547;SRR6044796;SRR13399234;SRR13399223;SRR5950799;SRR5043007;SRR5950810;SRR5052616;SRR5043003;SRR133991…	101	NZ_CP009360.4	1997223	T	C	MODERATE	KV38_RS09500	WP_033713316.1	missense_variant	p.Thr172Ala	T172A	Rv2213	pepB	0	100	QBC84952.1	B6K05_009765	0	100	WP_024637207.1	MAV_RS10875	0	100
[K].ITVLATAKDAK.[Q]	WP_033713316.1_T172A	WP_033713316.1	T172A	61326561	leucyl aminopeptidase		SRR13827030;SRR6045754;SRR1735642;SRR4941851;SRR6045830;SRR5043011;SRR13399208;SRR5043009;SRR6044973;SRR6046893;SRR6045306;SRR6046741;SRR1735647;SRR1735620;SRR5043027;SRR6046074;SRR6045903;SRR6045194;SRR13399168;SRR6046337;SRR6046167;SRR6045140;SRR6045084;SRR6046328;SRR5043015;SRR1735683;SRR6046547;SRR6044796;SRR13399234;SRR13399223;SRR5950799;SRR5043007;SRR5950810;SRR5052616;SRR5043003;SRR133991…	101	NZ_CP009360.4	1997223	T	C	MODERATE	KV38_RS09500	WP_033713316.1	missense_variant	p.Thr172Ala	T172A	Rv2213	pepB	0	100	QBC84952.1	B6K05_009765	0	100	WP_024637207.1	MAV_RS10875	0	100
[R].DLVNTPPSHLFPDEFAKRAR.[A]	WP_033713316.1_A208D	WP_033713316.1	A208D	61326561	leucyl aminopeptidase		SRR13827030;SRR6045754;SRR1735642;SRR4941851;SRR6045830;SRR5043009;SRR6044973;SRR6046893;SRR6045306;SRR6046741;SRR1735647;SRR1735620;SRR5043027;SRR6046074;SRR6045903;SRR6045194;SRR6046337;SRR6046167;SRR6045140;SRR6045084;SRR6046328;SRR5043015;SRR1735683;SRR6046547;SRR6044796;SRR5043007;SRR5052616;SRR5043003;SRR1735709;SRR6046768;SRR5043029;SRR5043013;SRR6046350;SRR6045922;SRR6046438;SRR13399204;S…	82	NZ_CP009360.4	1997114	G	T	MODERATE	KV38_RS09500	WP_033713316.1	missense_variant	p.Ala208Asp	A208D	Rv2213	pepB	0	100	QBC84952.1	B6K05_009765	0	100	WP_024637207.1	MAV_RS10875	0	100
[K].ITVLATAK.[D]	WP_033713316.1_T172A	WP_033713316.1	T172A	61326561	leucyl aminopeptidase		SRR13827030;SRR6045754;SRR1735642;SRR4941851;SRR6045830;SRR5043011;SRR13399208;SRR5043009;SRR6044973;SRR6046893;SRR6045306;SRR6046741;SRR1735647;SRR1735620;SRR5043027;SRR6046074;SRR6045903;SRR6045194;SRR13399168;SRR6046337;SRR6046167;SRR6045140;SRR6045084;SRR6046328;SRR5043015;SRR1735683;SRR6046547;SRR6044796;SRR13399234;SRR13399223;SRR5950799;SRR5043007;SRR5950810;SRR5052616;SRR5043003;SRR133991…	101	NZ_CP009360.4	1997223	T	C	MODERATE	KV38_RS09500	WP_033713316.1	missense_variant	p.Thr172Ala	T172A	Rv2213	pepB	0	100	QBC84952.1	B6K05_009765	0	100	WP_024637207.1	MAV_RS10875	0	100
[K].AAAGEITEVFAcGTAAVITPVSQVK.[Y]	WP_033713317.1_H326Q	WP_033713317.1	H326Q	61326563	branched-chain amino acid aminotransferase		SRR13827030;SRR1735642;SRR6045830;SRR6044973;SRR6046893;SRR6045306;SRR6046741;SRR1735647;SRR1735620;SRR6046074;SRR6045903;SRR6045194;SRR6046337;SRR6045140;SRR6045084;SRR6046328;SRR1735683;SRR6046547;SRR6044796;SRR1735709;SRR6046768;SRR6046350;SRR6046438;SRR13399204;SRR6046804;SRR6045980;SRR6045170;SRR6044901;SRR6918277;SRR6046615;SRR1735678;SRR6046045;SRR6045792;SRR6046523;SRR6045788;SRR6046487;S…	56	NZ_CP009360.4	1999922	C	A	MODERATE	KV38_RS09510	WP_033713317.1	missense_variant	p.His326Gln	H326Q	Rv2210c	ilvE	0	100	QBC84954.1	B6K05_009775	0	100	WP_011724704.1	MAV_RS10885	0	100
[R].STRPATDAERETILAEPGFGK.[Y]	WP_033713317.1_G20A	WP_033713317.1	G20A	61326563	branched-chain amino acid aminotransferase		SRR13399195;SRR13827030;SRR13399105;SRR6045754;SRR1735642;SRR13399199;SRR13399182;SRR4941851;SRR6044824;SRR6045830;SRR5043011;SRR13399208;SRR5043009;SRR13399146;SRR13827019;SRR6044973;SRR6046893;SRR13399123;SRR6918276;SRR6046073;SRR13399187;SRR5950818;SRR6046715;SRR6045669;SRR6045306;SRR6046741;SRR5950819;SRR6046228;SRR1735647;SRR13399202;SRR13399126;SRR13399175;SRR1735620;SRR5043027;SRR6045766;S…	185	NZ_CP009360.4	1999003	G	C	MODERATE	KV38_RS09510	WP_033713317.1	missense_variant	p.Gly20Ala	G20A	Rv2210c	ilvE	0	100	QBC84954.1	B6K05_009775	0	100	WP_011724704.1	MAV_RS10885	0	100
[K].SQWAEEAVADGLPAGR.[R]	WP_033713320.1_E23D	WP_033713320.1	E23D	61326566	bifunctional adenosylcobinamide kinase/adenosylcobinamide-phosphate guanylyltransferase		SRR13399195;SRR13827030;SRR6045147;SRR13399105;SRR6045754;SRR1735642;SRR13399199;SRR13399182;SRR4941851;SRR6044824;SRR6045830;SRR5043011;SRR13399208;SRR5043009;SRR13399146;SRR13827019;SRR6044973;SRR6046893;SRR13399123;SRR6918276;SRR6046073;SRR1735697;SRR13399187;SRR5950818;SRR6046467;SRR6046715;SRR6045669;SRR6045306;SRR6046741;SRR6045488;SRR5950819;SRR6046228;SRR1735647;SRR13399202;SRR13399126;SR…	213	NZ_CP009360.4	2002537	C	G	MODERATE	KV38_RS09525	WP_033713320.1	missense_variant	p.Glu23Asp	E23D	Rv0254c	cobU	2.11e-34	97	QBC84957.1	B6K05_009790	3.26e-126	100	WP_011724706.1	MAV_RS10900	9.66e-126	100
[K].LADLVSSLGKPELVIIGANDPEAMVVHTEEcR.[K]	WP_033713325.1_L135S	WP_033713325.1	L135S	61326571	carbohydrate kinase family protein		SRR13399195;SRR13827030;SRR6045147;SRR13399105;SRR6045754;SRR1735642;SRR13399199;SRR13399182;SRR4941851;SRR6044824;SRR6045830;SRR5043011;SRR13399208;SRR5043009;SRR13399146;SRR13827019;SRR6044973;SRR6046893;SRR13399123;SRR6918276;SRR6046073;SRR1735697;SRR13399187;SRR5950818;SRR6046467;SRR6046715;SRR6045669;SRR6045306;SRR6046741;SRR6045488;SRR5950819;SRR6046228;SRR1735647;SRR13399202;SRR13399126;SR…	214	NZ_CP009360.4	2006334	T	C	MODERATE	KV38_RS09550	WP_033713325.1	missense_variant	p.Leu135Ser	L135S	Rv2202c	adoK	0	100	QBC84962.1	B6K05_009815	0	100	WP_009976513.1	MAV_RS10925	0	100
[K].ATDTELPR.[Q]	WP_033713329.1_V100A	WP_033713329.1	V100A	61326573	cytochrome c oxidase subunit II		SRR13399195;SRR13827030;SRR6045147;SRR13399105;SRR6045754;SRR1735642;SRR13399199;SRR13399182;SRR4941851;SRR6044824;SRR6045830;SRR5043011;SRR13399208;SRR5043009;SRR13399146;SRR13827019;SRR6044973;SRR6046893;SRR13399123;SRR6918276;SRR6046073;SRR1735697;SRR13399187;SRR5950818;SRR6046467;SRR6046715;SRR6045669;SRR6045306;SRR6046741;SRR6045488;SRR5950819;SRR1735647;SRR13399126;SRR13399175;SRR1735620;SR…	198	NZ_CP009360.4	2009278	T	C	MODERATE	KV38_RS09560	WP_033713329.1	missense_variant	p.Val100Ala	V100A	Rv2200c	ctaC	0	99	QBC84965.1	B6K05_009830	0	100	WP_003872270.1	MAV_RS10935	0	100
[R].LGAGIARPATER.[A]	WP_033713331.1_V116I	WP_033713331.1	V116I	61326576	DUF2561 family protein		SRR1735642;SRR6045830;SRR13399208;SRR6044973;SRR6046893;SRR6918276;SRR6045306;SRR6046741;SRR1735647;SRR1735620;SRR6046074;SRR6918279;SRR6045194;SRR13399168;SRR6046337;SRR6045140;SRR6045084;SRR6046328;SRR1735683;SRR6046547;SRR6044796;SRR13399234;SRR13399223;SRR5950799;SRR5950810;SRR13399190;SRR1735709;SRR6046768;SRR13399055;SRR6046350;SRR6046438;SRR6046804;SRR6045980;SRR6045170;SRR6044901;SRR69182…	70	NZ_CP009360.4	2011991	G	A	MODERATE	KV38_RS09575	WP_033713331.1	missense_variant	p.Val116Ile	V116I	Rv2197c	Rv2197c	9.72e-90	100	QBC84968.1	B6K05_009845	3.64e-144	100	WP_011724709.1	MAV_RS10950	3.29e-146	100
[K].AHLASYQNAVNNLAAATYMGGR.[V]	WP_033713336.1_K101N	WP_033713336.1	K101N	61326585	peptidoglycan hydrolase RipC		SRR13399195;SRR13827030;SRR6045147;SRR13399105;SRR1735642;SRR13399199;SRR13399182;SRR4941851;SRR6044824;SRR6045830;SRR5043011;SRR13399208;SRR5043009;SRR13399146;SRR13827019;SRR6044973;SRR6046893;SRR6918276;SRR6046073;SRR1735697;SRR13399187;SRR5950818;SRR6046467;SRR6046715;SRR6045669;SRR6045306;SRR6046741;SRR6045488;SRR5950819;SRR1735647;SRR13399126;SRR13399175;SRR1735620;SRR5043027;SRR6045766;SRR…	191	NZ_CP009360.4	2021320	G	C	MODERATE	KV38_RS09620	WP_033713336.1	missense_variant	p.Lys101Asn	K101N	Rv2190c	Rv2190c	2.59e-162	100	QBC84977.1	B6K05_009890	0	100	WP_023861627.1	MAV_RS10985	0	100
[R].LGLPAGIASDGTEVIGEPAAQR.[G]	WP_033717278.1_T343A	WP_033717278.1	T343A	61327849	ATP-grasp domain-containing protein		SRR13399195;SRR13827030;SRR13399105;SRR1735642;SRR13399199;SRR13399182;SRR4941851;SRR5043011;SRR5043009;SRR13399146;SRR13827019;SRR6046893;SRR6918276;SRR6046073;SRR13399187;SRR5950818;SRR6046715;SRR6045669;SRR6045306;SRR6046741;SRR5950819;SRR6046228;SRR1735647;SRR13399202;SRR13399126;SRR13399175;SRR1735620;SRR5043027;SRR6045766;SRR6046074;SRR13399110;SRR6918279;SRR6046195;SRR6045903;SRR6045194;SR…	176	NZ_CP009360.4	3461630	T	C	MODERATE	KV38_RS15940	WP_033717278.1	missense_variant	p.Thr343Ala	T343A	Rv0973c	accA2	2.01e-63	51	QBC86036.1	B6K05_015880	0	100	WP_011725595.1	MAV_RS17515	0	100
[R].ELAQTQTVQQVHDLAADRGKK.[M]	WP_033717421.1_R154Q	WP_033717421.1	R154Q	61329215	beta-glucosidase		SRR13399195;SRR13827030;SRR13399105;SRR6045754;SRR1735642;SRR13399199;SRR13399182;SRR4941851;SRR6044824;SRR5043011;SRR13399208;SRR5043009;SRR13399146;SRR6046893;SRR6918276;SRR6046073;SRR13399187;SRR5950818;SRR6046715;SRR6045669;SRR6045306;SRR6046741;SRR5950819;SRR1735647;SRR13399126;SRR13399175;SRR1735620;SRR5043027;SRR6045766;SRR13399110;SRR6918279;SRR6046195;SRR6045903;SRR6045194;SRR13399168;SR…	167	NZ_CP009360.4	4855309	C	T	MODERATE	KV38_RS22770	WP_033717421.1	missense_variant	p.Arg154Gln	R154Q	Rv0237	lpqI	0	94	QBC87213.1	B6K05_022510	0	100	WP_009979624.1	MAV_RS23645	0	100
[R].ILVIPESINPGWVAR.[T]	WP_033717423.1_A1201V	WP_033717423.1	A1201V	61329218	alpha-(1->3)-arabinofuranosyltransferase		SRR13399195;SRR13827030;SRR6045147;SRR13399105;SRR6045754;SRR1735642;SRR13399199;SRR13399182;SRR4941851;SRR6044824;SRR6045830;SRR5043011;SRR13399208;SRR5043009;SRR13399146;SRR13827019;SRR6044973;SRR6046893;SRR13399123;SRR6918276;SRR6046073;SRR1735697;SRR5950815;SRR13399187;SRR5950818;SRR6046467;SRR6046715;SRR6045669;SRR6045306;SRR6046741;SRR6045488;SRR5950819;SRR6046228;SRR1735647;SRR13399126;SRR…	208	NZ_CP009360.4	4860029	C	T	MODERATE	KV38_RS22785	WP_033717423.1	missense_variant	p.Ala1201Val	A1201V	Rv0236c	aftD	0	99	QBC87216.1	B6K05_022525	0	100	WP_011726334.1	MAV_RS23655	0	100
[R].TEVPGPHFDPALAGSVLHSTGDVVSSAPELAR.[L]	WP_033717436.1_D210A	WP_033717436.1	D210A	61329250	MaoC family dehydratase		SRR13827030;SRR6045147;SRR13399105;SRR1735642;SRR13399199;SRR13399182;SRR4941851;SRR6044824;SRR5043011;SRR13399208;SRR5043009;SRR13399146;SRR13827019;SRR6046893;SRR6918276;SRR6046073;SRR1735697;SRR13399187;SRR5950818;SRR6046467;SRR6046715;SRR6045669;SRR6045306;SRR6046741;SRR6045488;SRR5950819;SRR1735647;SRR13399126;SRR13399175;SRR1735620;SRR5043027;SRR6045766;SRR6918279;SRR6046195;SRR6045903;SRR6…	176	NZ_CP009360.4	4899920	T	G	MODERATE	KV38_RS22945	WP_033717436.1	missense_variant	p.Asp210Ala	D210A	Rv0216	Rv0216	0	99	QBC87246.1	B6K05_022690	0	100	WP_011726351.1	MAV_RS23815	0	100
[R].SLVYAVSDTPDERDR.[A]	WP_033717436.1_P326R	WP_033717436.1	P326R	61329250	MaoC family dehydratase		SRR13827030;SRR6045147;SRR13399105;SRR1735642;SRR13399199;SRR13399182;SRR4941851;SRR6044824;SRR5043009;SRR13399146;SRR13827019;SRR6046893;SRR6918276;SRR6046073;SRR1735697;SRR13399187;SRR5950818;SRR6046467;SRR6046715;SRR6045669;SRR6045306;SRR6046741;SRR6045488;SRR5950819;SRR1735647;SRR13399126;SRR13399175;SRR1735620;SRR5043027;SRR6045766;SRR6918279;SRR6045903;SRR6045194;SRR6045631;SRR6045140;SRR60…	145	NZ_CP009360.4	4899572	G	C	MODERATE	KV38_RS22945	WP_033717436.1	missense_variant	p.Pro326Arg	P326R	Rv0216	Rv0216	0	99	QBC87246.1	B6K05_022690	0	100	WP_011726351.1	MAV_RS23815	0	100
[R].VAAVLDQVMR.[G]	WP_033717594.1_Q99R	WP_033717594.1	Q99R	61327311	PAS and ANTAR domain-containing protein		SRR13399195;SRR13827030;SRR1735642;SRR13399182;SRR4941851;SRR6044824;SRR5043011;SRR5043009;SRR13399146;SRR6046893;SRR6918276;SRR6046715;SRR6045669;SRR6046741;SRR1735647;SRR13399175;SRR1735620;SRR5043027;SRR13399110;SRR6918279;SRR6045194;SRR6045631;SRR6045140;SRR1735636;SRR6046823;SRR5043015;SRR1735683;SRR13399174;SRR13399068;SRR13399209;SRR13399183;SRR6046191;SRR5043007;SRR5052616;SRR6045239;SRR5…	102	NZ_CP009360.4	2851103	A	G	MODERATE	KV38_RS13250	WP_033717594.1	missense_variant	p.Gln99Arg	Q99R	Rv1483	fabG1	0.37	52	QBC85542.1	B6K05_013115	1.12e-168	100	WP_011725256.1	MAV_RS14805	3.15e-169	100
[R].QLGEFGVIDRLVAGR.[R]	WP_033717619.1_A14G	WP_033717619.1	A14G	61328026	thiamine-phosphate kinase		SRR13399195;SRR13827030;SRR13399115;SRR6045754;SRR1735642;SRR13399182;SRR5043011;SRR13399208;SRR13399146;SRR6046893;SRR6918276;SRR6046715;SRR6045669;SRR6045306;SRR6046741;SRR1735647;SRR13399175;SRR1735620;SRR6918279;SRR6045903;SRR6045194;SRR6045631;SRR6045140;SRR1735683;SRR13399174;SRR6046547;SRR13399068;SRR13399209;SRR13399114;SRR5950799;SRR5950810;SRR6045055;SRR6045239;SRR1735709;SRR6045606;SRR…	95	NZ_CP009360.4	3642853	G	C	MODERATE	KV38_RS16825	WP_033717619.1	missense_variant	p.Ala14Gly	A14G	Rv2977c	thiL	6.16e-152	99	QBC86182.1	B6K05_016750	0	100	WP_011725702.1	MAV_RS18340	0	100
[R].AGAEPGALIAVAGDLGR.[S]	WP_033717619.1_E168D	WP_033717619.1	E168D	61328026	thiamine-phosphate kinase		SRR13399195;SRR13827030;SRR13399115;SRR1735642;SRR13399182;SRR4941851;SRR5043011;SRR13399208;SRR5043009;SRR13399146;SRR6046893;SRR6918276;SRR6046715;SRR6045669;SRR6045306;SRR6046741;SRR1735647;SRR13399175;SRR1735620;SRR5043027;SRR6045766;SRR6918279;SRR6046195;SRR6045903;SRR6045194;SRR13399168;SRR6045631;SRR6045140;SRR6045408;SRR5043015;SRR1735683;SRR13399174;SRR6046547;SRR13399068;SRR13399209;SRR…	129	NZ_CP009360.4	3642390	C	G	MODERATE	KV38_RS16825	WP_033717619.1	missense_variant	p.Glu168Asp	E168D	Rv2977c	thiL	4.74e-152	99	QBC86182.1	B6K05_016750	0	100	WP_011725702.1	MAV_RS18340	0	100
[R].AVDMLESLGAEHLADRSYGTLSEGER.[K]	WP_033717668.1_A148D	WP_033717668.1	A148D	61328102	ABC transporter ATP-binding protein		SRR13399195;SRR13827030;SRR13399105;SRR1735642;SRR13399182;SRR4941851;SRR6045830;SRR5043011;SRR13399208;SRR5043009;SRR13399146;SRR13827019;SRR6044973;SRR6046893;SRR6918276;SRR13399187;SRR5950818;SRR6046715;SRR6045669;SRR6045306;SRR6046741;SRR5950819;SRR6046228;SRR1735647;SRR13399202;SRR13399126;SRR13399175;SRR1735620;SRR5043027;SRR6045766;SRR6046074;SRR6918279;SRR6046195;SRR6045903;SRR6045194;SRR…	179	NZ_CP009360.4	3721109	G	T	MODERATE	KV38_RS17205	WP_033717668.1	missense_variant	p.Ala148Asp	A148D	Rv3041c	Rv3041c	3.66e-162	91	QBC86251.1	B6K05_017135	0	100	WP_011725746.1	MAV_RS18720	0	100
[R].AVDMLESLGAEHLADR.[S]	WP_033717668.1_A148D	WP_033717668.1	A148D	61328102	ABC transporter ATP-binding protein		SRR13399195;SRR13827030;SRR13399105;SRR1735642;SRR13399182;SRR4941851;SRR6045830;SRR5043011;SRR13399208;SRR5043009;SRR13399146;SRR13827019;SRR6044973;SRR6046893;SRR6918276;SRR13399187;SRR5950818;SRR6046715;SRR6045669;SRR6045306;SRR6046741;SRR5950819;SRR6046228;SRR1735647;SRR13399202;SRR13399126;SRR13399175;SRR1735620;SRR5043027;SRR6045766;SRR6046074;SRR6918279;SRR6046195;SRR6045903;SRR6045194;SRR…	179	NZ_CP009360.4	3721109	G	T	MODERATE	KV38_RS17205	WP_033717668.1	missense_variant	p.Ala148Asp	A148D	Rv3041c	Rv3041c	3.66e-162	91	QBC86251.1	B6K05_017135	0	100	WP_011725746.1	MAV_RS18720	0	100
[R].AGAVDGLLSGFSQR.[A]	WP_033717669.1_A209V	WP_033717669.1	A209V	61328105	iron-siderophore ABC transporter substrate-binding protein		SRR13399195;SRR13827030;SRR13399105;SRR1735642;SRR13399199;SRR13399182;SRR4941851;SRR5043011;SRR13399208;SRR5043009;SRR13399146;SRR13827019;SRR6046893;SRR6918276;SRR6046073;SRR13399187;SRR5950818;SRR6046715;SRR6045669;SRR6046741;SRR5950819;SRR6046228;SRR1735647;SRR13399126;SRR13399175;SRR1735620;SRR5043027;SRR6045766;SRR6046074;SRR6918279;SRR6045903;SRR6045194;SRR13399168;SRR6045631;SRR6046337;SR…	175	NZ_CP009360.4	3725423	C	T	MODERATE	KV38_RS17220	WP_033717669.1	missense_variant	p.Ala209Val	A209V	Rv3044	fecB	2.2e-179	99	QBC86254.1	B6K05_017150	0	100	WP_023868309.1	MAV_RS18735	0	100
[R].VATDIVADWPTNDAR.[F]	WP_033717677.1_A175D	WP_033717677.1	A175D	61328121	cytochrome P450		SRR13399195;SRR13827030;SRR6045147;SRR13399105;SRR6045754;SRR1735642;SRR13399199;SRR13399182;SRR4941851;SRR6044824;SRR6045830;SRR5043011;SRR13399208;SRR5043009;SRR13399146;SRR13827019;SRR6044973;SRR6046893;SRR6918276;SRR6046073;SRR1735697;SRR13399187;SRR5950818;SRR6046467;SRR6046715;SRR6045669;SRR6045306;SRR6046741;SRR6045488;SRR5950819;SRR6046228;SRR1735647;SRR13399126;SRR13399175;SRR1735620;SRR…	204	NZ_CP009360.4	3740100	C	A	MODERATE	KV38_RS17300	WP_033717677.1	missense_variant	p.Ala175Asp	A175D	Rv3059	cyp136	0	99	QBC86271.1	B6K05_017235	0	100	WP_009978330.1	MAV_RS18815	0	100
[R].STVLcETDGTVAAR.[G]	WP_033717731.1_S319R	WP_033717731.1	S319R	61329097	hypothetical protein		SRR13827030;SRR6045754;SRR6045830;SRR5043011;SRR6044973;SRR6045306;SRR6045766;SRR6046074;SRR6045194;SRR13399168;SRR6046337;SRR6046167;SRR6045084;SRR6046823;SRR6046328;SRR6046547;SRR6044796;SRR13399234;SRR13399223;SRR5950799;SRR5950810;SRR6045055;SRR13399190;SRR6045606;SRR6046768;SRR13399055;SRR6046350;SRR6046438;SRR13399204;SRR6045980;SRR6045170;SRR6045081;SRR6044901;SRR13399201;SRR6918277;SRR133…	63	NZ_CP009360.4	4724058	T	G	MODERATE	KV38_RS22180	WP_033717731.1	missense_variant	p.Ser319Arg	S319R	-	-	-	-	QBC87107.1	B6K05_021875	0	100	WP_011726258.1	MAV_RS23060	0	100
[R].QVREQLDRLGATR.[T]	WP_033717898.1_S282T	WP_033717898.1	S282T	61326037	nicotinate phosphoribosyltransferase		SRR13399195;SRR13827030;SRR6045147;SRR13399105;SRR1735642;SRR13399199;SRR13399182;SRR4941851;SRR6044824;SRR5043011;SRR13399208;SRR5043009;SRR13399146;SRR13827019;SRR6046893;SRR6918276;SRR6046073;SRR1735697;SRR5950815;SRR13399187;SRR5950818;SRR6046467;SRR6046715;SRR6045669;SRR6045306;SRR6046741;SRR6045488;SRR5950819;SRR1735647;SRR13399126;SRR13399175;SRR1735620;SRR5043027;SRR6045766;SRR13399110;SR…	190	NZ_CP009360.4	1412098	A	T	MODERATE	KV38_RS06880	WP_033717898.1	missense_variant	p.Ser282Thr	S282T	Rv1330c	pncB1	0	98	QBC84508.1	B6K05_007240	0	100	WP_009975739.1	MAV_RS07415	0	100
[R].DTGIITEELVYPAGHRPDVAEPAR.[A]	WP_033717898.1_S360T	WP_033717898.1	S360T	61326037	nicotinate phosphoribosyltransferase		SRR13399195;SRR13827030;SRR6045147;SRR13399105;SRR1735642;SRR13399199;SRR13399182;SRR4941851;SRR6044824;SRR5043011;SRR13399208;SRR5043009;SRR13399146;SRR13827019;SRR6046893;SRR6918276;SRR6046073;SRR1735697;SRR5950815;SRR13399187;SRR5950818;SRR6046467;SRR6046715;SRR6045669;SRR6045306;SRR6046741;SRR6045488;SRR5950819;SRR1735647;SRR13399126;SRR13399175;SRR1735620;SRR5043027;SRR6045766;SRR13399110;SR…	191	NZ_CP009360.4	1411863	C	G	MODERATE	KV38_RS06880	WP_033717898.1	missense_variant	p.Ser360Thr	S360T	Rv1330c	pncB1	0	98	QBC84508.1	B6K05_007240	0	100	WP_009975739.1	MAV_RS07415	0	100
[R].AVTVPLVR.[G]	WP_033717898.1_A385T	WP_033717898.1	A385T	61326037	nicotinate phosphoribosyltransferase		SRR13399195;SRR13827030;SRR6045147;SRR13399105;SRR1735642;SRR13399199;SRR13399182;SRR4941851;SRR6044824;SRR5043011;SRR13399208;SRR5043009;SRR13399146;SRR13827019;SRR6046893;SRR6918276;SRR6046073;SRR1735697;SRR5950815;SRR13399187;SRR5950818;SRR6046467;SRR6046715;SRR6045669;SRR6045306;SRR6046741;SRR6045488;SRR5950819;SRR1735647;SRR13399126;SRR13399175;SRR1735620;SRR5043027;SRR6045766;SRR13399110;SR…	191	NZ_CP009360.4	1411789	C	T	MODERATE	KV38_RS06880	WP_033717898.1	missense_variant	p.Ala385Thr	A385T	Rv1330c	pncB1	0	98	QBC84508.1	B6K05_007240	0	100	WP_009975739.1	MAV_RS07415	0	100
[R].AYTISEADPTAGR.[F]	WP_033717908.1_A80T	WP_033717908.1	A80T	61326059	ATP-binding cassette domain-containing protein		SRR13399195;SRR13827030;SRR6045147;SRR13399105;SRR1735642;SRR13399199;SRR13399182;SRR6044824;SRR13399208;SRR13399146;SRR13827019;SRR6046893;SRR6918276;SRR6046073;SRR1735697;SRR5950815;SRR13399187;SRR5950818;SRR6046467;SRR6046715;SRR6045669;SRR6045306;SRR6046741;SRR6045488;SRR5950819;SRR1735647;SRR13399126;SRR13399175;SRR1735620;SRR6045766;SRR6918279;SRR6045903;SRR6045194;SRR13399168;SRR6045631;SR…	150	NZ_CP009360.4	1425632	G	A	MODERATE	KV38_RS06990	WP_033717908.1	missense_variant	p.Ala80Thr	A80T	Rv1348	irtA	0	100	QBC84522.1	B6K05_007320	0	100	WP_024637120.1	MAV_RS07490	0	100
[R].AYTISEADPATGR.[F]	WP_033717908.1_A81T	WP_033717908.1	A81T	61326059	ATP-binding cassette domain-containing protein		SRR6046195	1	NZ_CP009360.4	1425635	G	A	MODERATE	KV38_RS06990	WP_033717908.1	missense_variant	p.Ala81Thr	A81T	Rv1348	irtA	0	100	QBC84522.1	B6K05_007320	0	100	WP_024637120.1	MAV_RS07490	0	100
[R].TQIIVAHR.[L]	WP_033717910.1_V521I	WP_033717910.1	V521I	61326060	ABC transporter ATP-binding protein/permease		SRR13399195;SRR13827030;SRR6045147;SRR13399105;SRR1735642;SRR13399199;SRR13399182;SRR6044824;SRR13399208;SRR13399146;SRR13827019;SRR6046893;SRR6918276;SRR6046073;SRR1735697;SRR5950815;SRR13399187;SRR5950818;SRR6046467;SRR6046715;SRR6045669;SRR6045306;SRR6046741;SRR6045488;SRR5950819;SRR6046228;SRR1735647;SRR13399202;SRR13399126;SRR13399175;SRR1735620;SRR6045766;SRR6918279;SRR6045903;SRR6045194;SR…	162	NZ_CP009360.4	1429561	G	A	MODERATE	KV38_RS06995	WP_033717910.1	missense_variant	p.Val521Ile	V521I	Rv1349	irtB	0	99	QBC84523.1	B6K05_007325	0	100	WP_011724227.1	MAV_RS07495	0	100
[R].EQEILDGDRVPDDLRDQAK.[K]	WP_033717913.1_R51K	WP_033717913.1	R51K	61326064	acyl-CoA dehydrogenase family protein		SRR13827030;SRR6045147;SRR13399105;SRR6045754;SRR1735642;SRR13399199;SRR13399182;SRR4941851;SRR6044824;SRR5043011;SRR13399208;SRR5043009;SRR13399146;SRR13827019;SRR6046893;SRR6918276;SRR6046073;SRR1735697;SRR5950815;SRR13399187;SRR5950818;SRR6046467;SRR6046715;SRR6045669;SRR6045306;SRR6046741;SRR6045488;SRR5950819;SRR6046228;SRR1735647;SRR13399202;SRR13399126;SRR13399175;SRR1735620;SRR5043027;SRR…	185	NZ_CP009360.4	1433237	C	T	MODERATE	KV38_RS07015	WP_033717913.1	missense_variant	p.Arg51Lys	R51K	Rv3274c	fadE25	3.66e-62	94	QBC84527.1	B6K05_007345	0	100	WP_011724230.1	MAV_RS07515	0	100
[R].VAEILPDLPR.[L]	WP_033717924.1_E138D	WP_033717924.1	E138D	61326093	acyl-CoA synthetase		SRR13399195;SRR13827030;SRR13399105;SRR13399115;SRR1735642;SRR13399182;SRR4941851;SRR6044824;SRR13399208;SRR5043009;SRR13399146;SRR13827019;SRR6046893;SRR6918276;SRR5950815;SRR13399187;SRR5950818;SRR6046715;SRR6045669;SRR6045306;SRR6046741;SRR5950819;SRR6046228;SRR1735647;SRR13399202;SRR13399126;SRR13399175;SRR1735620;SRR5043027;SRR6045766;SRR6918279;SRR6046195;SRR6045903;SRR6045194;SRR13399168;S…	168	NZ_CP009360.4	1464178	C	G	MODERATE	KV38_RS07160	WP_033717924.1	missense_variant	p.Glu138Asp	E138D	Rv3515c	fadD19	3.74e-129	98	QBC84555.1	B6K05_007490	0	100	WP_011724243.1	MAV_RS07660	0	100
[R].LSAVQRGPFARPPVVPTEAR.[R]	WP_033717946.1_G223R	WP_033717946.1	G223R	61326127	SDR family oxidoreductase		SRR13399195;SRR13827030;SRR6045147;SRR13399105;SRR6045754;SRR1735642;SRR13399182;SRR4941851;SRR6044824;SRR5043011;SRR13399208;SRR5043009;SRR13399146;SRR13827019;SRR6046893;SRR6918276;SRR6046073;SRR1735697;SRR5950815;SRR13399187;SRR5950818;SRR6046467;SRR6046715;SRR6045669;SRR6045306;SRR6046741;SRR6045488;SRR5950819;SRR6046228;SRR1735647;SRR13399202;SRR13399126;SRR13399175;SRR1735620;SRR5043027;SRR…	200	NZ_CP009360.4	1502985	C	G	MODERATE	KV38_RS07330	WP_033717946.1	missense_variant	p.Gly223Arg	G223R	Rv0484c	Rv0484c	1.8e-23	88	QBC84585.1	B6K05_007650	3.87e-173	100	WP_011724262.1	MAV_RS07815	1.51e-173	100
[R].SVTFGSGGDDAAR.[F]	WP_033717947.1_E89D	WP_033717947.1	E89D	61326129	CoA transferase		SRR13827030;SRR13399105;SRR6045754;SRR1735642;SRR4941851;SRR5043011;SRR5043009;SRR13827019;SRR6046893;SRR6046073;SRR5950815;SRR13399187;SRR5950818;SRR6045306;SRR6046741;SRR5950819;SRR6046228;SRR1735647;SRR13399202;SRR13399126;SRR1735620;SRR5043027;SRR6045766;SRR6046074;SRR13399110;SRR6046195;SRR6045194;SRR13399168;SRR6045631;SRR6046167;SRR6044903;SRR6045140;SRR6045408;SRR1735636;SRR13399197;SRR50…	148	NZ_CP009360.4	1504854	G	C	MODERATE	KV38_RS07340	WP_033717947.1	missense_variant	p.Glu89Asp	E89D	Rv1866	Rv1866	1.36e-58	97	QBC84587.1	B6K05_007660	0	100	WP_011724263.1	MAV_RS07825	0	100
[K].ALADAGIPGTSGRPNPDFEVR.[I]	WP_033717948.1_V325I	WP_033717948.1	V325I	61326133	AMP-binding protein		SRR13399195;SRR13827030;SRR6045147;SRR13399105;SRR6045754;SRR1735642;SRR13399182;SRR4941851;SRR6044824;SRR13399208;SRR5043009;SRR13399146;SRR13827019;SRR6046893;SRR6918276;SRR6046073;SRR1735697;SRR5950815;SRR13399187;SRR5950818;SRR6046467;SRR6046715;SRR6045669;SRR6045306;SRR6046741;SRR6045488;SRR5950819;SRR6046228;SRR1735647;SRR13399202;SRR13399126;SRR13399175;SRR1735620;SRR5043027;SRR6045766;SRR…	199	NZ_CP009360.4	1510712	G	A	MODERATE	KV38_RS07360	WP_033717948.1	missense_variant	p.Val325Ile	V325I	Rv1058	fadD14	1.01e-42	94	QBC84590.1	B6K05_007680	0	100	WP_009975862.1	MAV_RS07845	0	100
[R].HPGVDKVAFTGSSAVGR.[R]	WP_033717951.1_I230V	WP_033717951.1	I230V	61326137	aldehyde dehydrogenase		SRR13399195;SRR13827030;SRR6045147;SRR13399105;SRR6045754;SRR1735642;SRR13399182;SRR4941851;SRR6044824;SRR13399208;SRR5043009;SRR13399146;SRR13827019;SRR6046893;SRR6918276;SRR6046073;SRR1735697;SRR13399187;SRR5950818;SRR6046467;SRR6046715;SRR6045669;SRR6045306;SRR6046741;SRR6045488;SRR5950819;SRR6046228;SRR1735647;SRR13399202;SRR13399126;SRR13399175;SRR1735620;SRR5043027;SRR6045766;SRR6046074;SRR…	191	NZ_CP009360.4	1513619	T	C	MODERATE	KV38_RS07380	WP_033717951.1	missense_variant	p.Ile230Val	I230V	Rv0223c	Rv0223c	1.59e-146	97	QBC84594.1	B6K05_007700	0	100	WP_011724268.1	MAV_RS07865	0	100
[R].HPGVDKVAFTGSSAVGRR.[I]	WP_033717951.1_I230V	WP_033717951.1	I230V	61326137	aldehyde dehydrogenase		SRR13399195;SRR13827030;SRR6045147;SRR13399105;SRR6045754;SRR1735642;SRR13399182;SRR4941851;SRR6044824;SRR13399208;SRR5043009;SRR13399146;SRR13827019;SRR6046893;SRR6918276;SRR6046073;SRR1735697;SRR13399187;SRR5950818;SRR6046467;SRR6046715;SRR6045669;SRR6045306;SRR6046741;SRR6045488;SRR5950819;SRR6046228;SRR1735647;SRR13399202;SRR13399126;SRR13399175;SRR1735620;SRR5043027;SRR6045766;SRR6046074;SRR…	191	NZ_CP009360.4	1513619	T	C	MODERATE	KV38_RS07380	WP_033717951.1	missense_variant	p.Ile230Val	I230V	Rv0223c	Rv0223c	1.59e-146	97	QBC84594.1	B6K05_007700	0	100	WP_011724268.1	MAV_RS07865	0	100
[R].WPESMRPLVRPLAPAR.[Y]	WP_033717953.1_A311P	WP_033717953.1	A311P	61326138	secreted hydrolase		SRR13399195;SRR13827030;SRR6045147;SRR13399105;SRR6045754;SRR1735642;SRR13399199;SRR13399182;SRR4941851;SRR6044824;SRR13399208;SRR5043009;SRR13399146;SRR13827019;SRR6046893;SRR6918276;SRR6046073;SRR1735697;SRR13399187;SRR5950818;SRR6046467;SRR6046715;SRR6045669;SRR6045306;SRR6046741;SRR6045488;SRR5950819;SRR6046228;SRR1735647;SRR13399202;SRR13399126;SRR13399175;SRR1735620;SRR5043027;SRR6045766;SR…	193	NZ_CP009360.4	1515371	G	C	MODERATE	KV38_RS07385	WP_033717953.1	missense_variant	p.Ala311Pro	A311P	Rv0988	Rv0988	6.66e-05	81	QBC84595.1	B6K05_007705	0	100	WP_009975872.1	MAV_RS07870	0	100
[R].LTPETDYAVLAR.[A]	WP_033718024.1_A525V	WP_033718024.1	A525V	61327977	thiamine pyrophosphate-requiring protein		SRR13399195;SRR13827030;SRR13399105;SRR1735642;SRR13399199;SRR13399182;SRR4941851;SRR5043011;SRR13399208;SRR5043009;SRR13399146;SRR13827019;SRR6046893;SRR6918276;SRR6046073;SRR13399187;SRR5950818;SRR6046715;SRR6045669;SRR6045306;SRR6046741;SRR5950819;SRR6046228;SRR1735647;SRR13399202;SRR13399175;SRR1735620;SRR5043027;SRR6045766;SRR13399110;SRR6918279;SRR6045903;SRR6045194;SRR13399168;SRR6045631;S…	164	NZ_CP009360.4	3592265	G	A	MODERATE	KV38_RS16580	WP_033718024.1	missense_variant	p.Ala525Val	A525V	Rv1820	ilvG	1.58e-19	87	QBC86150.1	B6K05_016540	0	100	WP_009978197.1	MAV_RS18155	0	100
[R].TPYSSAPDVR.[G]	WP_033718024.1_A120P	WP_033718024.1	A120P	61327977	thiamine pyrophosphate-requiring protein		SRR13399195;SRR13827030;SRR13399105;SRR1735642;SRR13399182;SRR4941851;SRR5043011;SRR13399208;SRR5043009;SRR13399146;SRR13827019;SRR6046893;SRR6918276;SRR13399187;SRR5950818;SRR6046715;SRR6045669;SRR6045306;SRR6046741;SRR5950819;SRR6046228;SRR1735647;SRR13399202;SRR13399175;SRR1735620;SRR5043027;SRR6045766;SRR13399110;SRR6918279;SRR6045903;SRR6045194;SRR13399168;SRR6045631;SRR6044903;SRR6045140;SR…	163	NZ_CP009360.4	3593481	C	G	MODERATE	KV38_RS16580	WP_033718024.1	missense_variant	p.Ala120Pro	A120P	Rv1820	ilvG	1.27e-19	87	QBC86150.1	B6K05_016540	0	100	WP_009978197.1	MAV_RS18155	0	100
[R].KRDEVLADMAAQQEALEAEYR.[E]	WP_033718089.1_R116K	WP_033718089.1	R116K	61327842	DivIVA domain-containing protein		SRR13399195;SRR13827030;SRR6045147;SRR13399105;SRR6045754;SRR1735642;SRR13399199;SRR13399182;SRR4941851;SRR6045830;SRR5043011;SRR13399208;SRR5043009;SRR13399146;SRR13827019;SRR6044973;SRR6046893;SRR13399123;SRR6918276;SRR6046073;SRR1735697;SRR13399187;SRR5950818;SRR6046467;SRR6046715;SRR6045669;SRR6045306;SRR6046741;SRR6045488;SRR5950819;SRR1735647;SRR13399126;SRR13399175;SRR1735620;SRR5043027;SR…	179	NZ_CP009360.4	3454398	C	T	MODERATE	KV38_RS15905	WP_033718089.1	missense_variant	p.Arg116Lys	R116K	Rv1682	Rv1682	1.29e-41	95	QBC86029.1	B6K05_015845	1.15e-170	100	WP_009978007.1	MAV_RS17480	5.16e-171	100
[R].AAEREcEQLLGDAK.[Q]	WP_033718089.1_T163A	WP_033718089.1	T163A	61327842	DivIVA domain-containing protein		SRR13827030;SRR6045147;SRR6045754;SRR1735642;SRR4941851;SRR6045830;SRR5043011;SRR5043009;SRR6044973;SRR1735697;SRR6046467;SRR6046715;SRR6045669;SRR6045306;SRR6046741;SRR6045488;SRR1735647;SRR1735620;SRR5043027;SRR6046074;SRR13399168;SRR6045140;SRR6045084;SRR6046328;SRR5043015;SRR1735683;SRR6046547;SRR6046904;SRR13399234;SRR13399223;SRR5950799;SRR5043007;SRR5950810;SRR5052616;SRR5043003;SRR1339919…	94	NZ_CP009360.4	3454258	T	C	MODERATE	KV38_RS15905	WP_033718089.1	missense_variant	p.Thr163Ala	T163A	Rv1682	Rv1682	4.4e-42	95	QBC86029.1	B6K05_015845	2.71e-169	100	WP_009978007.1	MAV_RS17480	9.65e-171	100
[R].GVAAAADLSDLVAR.[K]	WP_033718094.1_T23A	WP_033718094.1	T23A	61327829	hypothetical protein		SRR13399195;SRR13827030;SRR13399105;SRR13399199;SRR13399182;SRR4941851;SRR6045830;SRR5043011;SRR13399208;SRR5043009;SRR13399146;SRR13827019;SRR6044973;SRR6046893;SRR13399123;SRR6918276;SRR6046073;SRR13399187;SRR5950818;SRR6046715;SRR6045669;SRR6045306;SRR5950819;SRR6046228;SRR13399202;SRR13399126;SRR13399175;SRR5043027;SRR6045766;SRR6046074;SRR13399110;SRR6918279;SRR6046195;SRR6045903;SRR6045194;…	159	NZ_CP009360.4	3441704	T	C	MODERATE	KV38_RS15840	WP_033718094.1	missense_variant	p.Thr23Ala	T23A	Rv2743c	Rv2743c	3.21e-115	99	QBC86016.1	B6K05_015765	0	100	WP_011725583.1	MAV_RS17410	0	100
[R].VVTFSASDKPVIFWTPEHGAHVVR.[G]	WP_033718104.1_Y143H	WP_033718104.1	Y143H	61327811	LGFP repeat-containing protein		SRR13827030;SRR6045147;SRR13399105;SRR13399064;SRR1735642;SRR13399199;SRR13399182;SRR4941851;SRR6045830;SRR5043009;SRR13399146;SRR6044973;SRR6046893;SRR13399123;SRR6918276;SRR6046073;SRR1735697;SRR13399187;SRR5950818;SRR6046467;SRR6046715;SRR6045669;SRR6045306;SRR6046741;SRR6045488;SRR5950819;SRR6046228;SRR1735647;SRR13399126;SRR13399175;SRR1735620;SRR5043027;SRR6045766;SRR6046074;SRR6918279;SRR6…	162	NZ_CP009360.4	3425118	A	G	MODERATE	KV38_RS15750	WP_033718104.1	missense_variant	p.Tyr143His	Y143H	Rv2721c	Rv2721c	0	100	QBC85999.1	B6K05_015670	0	100	WP_033722762.1	MAV_RS17315	0	100
[K].LGAPVGDQAVDGDVISQQFTGGKVSWNR.[V]	WP_033718104.1_I368V	WP_033718104.1	I368V	61327811	LGFP repeat-containing protein		SRR13399195;SRR13827030;SRR6045147;SRR13399064;SRR1735642;SRR13399182;SRR6045830;SRR13399146;SRR13827019;SRR6044973;SRR6046893;SRR13399123;SRR6918276;SRR1735697;SRR6046467;SRR6046715;SRR6045669;SRR6045306;SRR6046741;SRR6045488;SRR1735647;SRR13399175;SRR1735620;SRR6046074;SRR13399110;SRR6918279;SRR6046195;SRR6045903;SRR6045194;SRR6045631;SRR6045140;SRR1735636;SRR6045084;SRR6046328;SRR1735683;SRR13…	113	NZ_CP009360.4	3424443	T	C	MODERATE	KV38_RS15750	WP_033718104.1	missense_variant	p.Ile368Val	I368V	Rv2721c	Rv2721c	0	100	QBC85999.1	B6K05_015670	0	100	WP_033722762.1	MAV_RS17315	0	100
[K].QGGPTPVGADGIVQNFAGGK.[V]	WP_033718104.1_G245A	WP_033718104.1	G245A	61327811	LGFP repeat-containing protein		SRR13827030;SRR6045147;SRR13399064;SRR1735642;SRR13399182;SRR6045830;SRR13399146;SRR6044973;SRR6046893;SRR13399123;SRR6918276;SRR1735697;SRR6046467;SRR6046715;SRR6045669;SRR6045306;SRR6046741;SRR6045488;SRR1735647;SRR13399175;SRR1735620;SRR6046074;SRR6918279;SRR6045903;SRR6045194;SRR6045631;SRR6045140;SRR6045084;SRR6046328;SRR1735683;SRR13399174;SRR6046547;SRR13399068;SRR13399209;SRR6046904;SRR60…	98	NZ_CP009360.4	3424811	C	G	MODERATE	KV38_RS15750	WP_033718104.1	missense_variant	p.Gly245Ala	G245A	Rv2721c	Rv2721c	0	100	QBC85999.1	B6K05_015670	0	100	WP_033722762.1	MAV_RS17315	0	100
[R].KGMGYAPAEDDEADQMHScGVIDPITGQATK.[V]	WP_033718118.1_V304I	WP_033718118.1	V304I	61327774	1-deoxy-D-xylulose-5-phosphate synthase		SRR13399195;SRR13827030;SRR13399105;SRR13399064;SRR1735642;SRR13399199;SRR13399182;SRR4941851;SRR6045830;SRR5043011;SRR5043009;SRR13399146;SRR6044973;SRR6046893;SRR6918276;SRR6046073;SRR13399187;SRR5950818;SRR6046715;SRR6045669;SRR6045306;SRR6046741;SRR5950819;SRR6046228;SRR1735647;SRR13399126;SRR13399175;SRR1735620;SRR5043027;SRR6045766;SRR6046074;SRR6918279;SRR6046195;SRR6045903;SRR6045194;SRR6…	169	NZ_CP009360.4	3392668	C	T	MODERATE	KV38_RS15565	WP_033718118.1	missense_variant	p.Val304Ile	V304I	Rv2682c	dxs1	0	100	QBC85964.1	B6K05_015490	0	100	WP_011725551.1	MAV_RS17125	0	100
[R].VVFGTPVSGFGR.[T]	WP_033718177.1_A105V	WP_033718177.1	A105V	61327657	metallophosphoesterase family protein		SRR13399195;SRR13827030;SRR1735642;SRR13399182;SRR4941851;SRR5043011;SRR13399208;SRR5043009;SRR13399146;SRR6046893;SRR6918276;SRR6046715;SRR6045669;SRR6045306;SRR6046741;SRR1735647;SRR13399175;SRR1735620;SRR5043027;SRR6046074;SRR13399110;SRR6918279;SRR6045903;SRR6045194;SRR13399168;SRR6045631;SRR6045140;SRR5043015;SRR1735683;SRR13399174;SRR6046547;SRR13399068;SRR13399209;SRR13399234;SRR13399223;S…	125	NZ_CP009360.4	3289105	C	T	MODERATE	KV38_RS14980	WP_033718177.1	missense_variant	p.Ala105Val	A105V	Rv2577	Rv2577	0	98	QBC85850.1	B6K05_014850	0	100	WP_009977736.1	MAV_RS16525	0	100
[R].TPIPVDTRGDLIDATR.[G]	WP_033718177.1_S417G	WP_033718177.1	S417G	61327657	metallophosphoesterase family protein		SRR13399195;SRR13827030;SRR1735642;SRR13399182;SRR4941851;SRR5043011;SRR13399208;SRR5043009;SRR13399146;SRR6046893;SRR6918276;SRR6046715;SRR6045669;SRR6045306;SRR6046741;SRR1735647;SRR13399175;SRR1735620;SRR5043027;SRR6046074;SRR13399110;SRR6918279;SRR6045903;SRR6045194;SRR13399168;SRR6045631;SRR6045140;SRR5043015;SRR1735683;SRR13399174;SRR6046547;SRR13399068;SRR13399209;SRR13399234;SRR13399223;S…	125	NZ_CP009360.4	3290040	A	G	MODERATE	KV38_RS14980	WP_033718177.1	missense_variant	p.Ser417Gly	S417G	Rv2577	Rv2577	0	98	QBC85850.1	B6K05_014850	0	100	WP_009977736.1	MAV_RS16525	0	100
[K].IHGIIAYPVTPFADNGIDTQR.[L]	WP_033718181.1_E25Q	WP_033718181.1	E25Q	61327653	dihydrodipicolinate synthase family protein		SRR13399195;SRR13827030;SRR1735642;SRR13399182;SRR4941851;SRR5043011;SRR13399208;SRR5043009;SRR13399146;SRR6046893;SRR6918276;SRR6046715;SRR6045669;SRR6045306;SRR6046741;SRR1735647;SRR13399175;SRR1735620;SRR5043027;SRR6046074;SRR13399110;SRR6918279;SRR6046195;SRR6045903;SRR6045194;SRR13399168;SRR6045631;SRR6045140;SRR5043015;SRR1735683;SRR13399174;SRR6046547;SRR13399068;SRR13399209;SRR13399234;SR…	126	NZ_CP009360.4	3286816	C	G	MODERATE	KV38_RS14960	WP_033718181.1	missense_variant	p.Glu25Gln	E25Q	Rv2753c	dapA	5.01e-30	89	QBC85846.1	B6K05_014830	0	100	WP_009977732.1	MAV_RS16505	0	100
[R].LAGPDPSLLAAAYAALADEDAS.[-]	WP_033718204.1_Q362E	WP_033718204.1	Q362E	61327619	3-dehydroquinate synthase		SRR13399195;SRR13827030;SRR6045147;SRR13399105;SRR13399064;SRR1735642;SRR13399199;SRR13399182;SRR4941851;SRR6045830;SRR5043011;SRR13399208;SRR5043009;SRR13399146;SRR13827019;SRR6044973;SRR6046893;SRR6918276;SRR6046073;SRR1735697;SRR13399187;SRR5950818;SRR6046467;SRR6046715;SRR6045669;SRR6045306;SRR6046741;SRR6045488;SRR5950819;SRR6046228;SRR1735647;SRR13399202;SRR13399126;SRR13399175;SRR1735620;S…	197	NZ_CP009360.4	3249719	G	C	MODERATE	KV38_RS14790	WP_033718204.1	missense_variant	p.Gln362Glu	Q362E	Rv2538c	aroB	0	97	QBC85811.1	B6K05_014635	0	100	WP_003877609.1	MAV_RS16330	0	100
[R].LASGEDPQRLSAVLDLVENSVR.[R]	WP_033718264.1_K182N	WP_033718264.1	K182N	61327514	TetR/AcrR family transcriptional regulator		SRR13399195;SRR13827030;SRR6045147;SRR13399105;SRR13399064;SRR1735642;SRR13399199;SRR13399182;SRR4941851;SRR5043011;SRR13399208;SRR5043009;SRR13399146;SRR13827019;SRR6046893;SRR6918276;SRR6046073;SRR1735697;SRR13399187;SRR5950818;SRR6046467;SRR6046715;SRR6045669;SRR6045306;SRR6046741;SRR6045488;SRR5950819;SRR6046228;SRR1735647;SRR13399202;SRR13399126;SRR13399175;SRR1735620;SRR5043027;SRR6045766;S…	191	NZ_CP009360.4	3138905	A	C	MODERATE	KV38_RS14265	WP_033718264.1	missense_variant	p.Lys182Asn	K182N	Rv1474c	Rv1474c	4.74e-122	97	QBC85714.1	B6K05_014090	2.51e-139	100	WP_003876092.1	MAV_RS15780	2.54e-139	100
[R].NTLKVGDKSYQIYR.[L]	WP_033718265.1_N18D	WP_033718265.1	N18D	61327513	aconitate hydratase		SRR13399195;SRR13827030;SRR6045147;SRR13399105;SRR13399064;SRR1735642;SRR13399199;SRR13399182;SRR4941851;SRR5043011;SRR13399208;SRR5043009;SRR13399146;SRR13827019;SRR6046893;SRR6918276;SRR6046073;SRR1735697;SRR5950815;SRR13399187;SRR5950818;SRR6046467;SRR6046715;SRR6045669;SRR6045306;SRR6046741;SRR6045488;SRR5950819;SRR6046228;SRR1735647;SRR13399202;SRR13399126;SRR13399175;SRR1735620;SRR5043027;S…	202	NZ_CP009360.4	3135562	A	G	MODERATE	KV38_RS14260	WP_033718265.1	missense_variant	p.Asn18Asp	N18D	Rv1475c	acn	0	99	QBC85713.1	B6K05_014085	0	100	WP_011725387.1	MAV_RS15775	0	100
[K].VGDKSYQIYR.[L]	WP_033718265.1_N18D	WP_033718265.1	N18D	61327513	aconitate hydratase		SRR13399195;SRR13827030;SRR6045147;SRR13399105;SRR13399064;SRR1735642;SRR13399199;SRR13399182;SRR4941851;SRR5043011;SRR13399208;SRR5043009;SRR13399146;SRR13827019;SRR6046893;SRR6918276;SRR6046073;SRR1735697;SRR5950815;SRR13399187;SRR5950818;SRR6046467;SRR6046715;SRR6045669;SRR6045306;SRR6046741;SRR6045488;SRR5950819;SRR6046228;SRR1735647;SRR13399202;SRR13399126;SRR13399175;SRR1735620;SRR5043027;S…	202	NZ_CP009360.4	3135562	A	G	MODERATE	KV38_RS14260	WP_033718265.1	missense_variant	p.Asn18Asp	N18D	Rv1475c	acn	0	99	QBC85713.1	B6K05_014085	0	100	WP_011725387.1	MAV_RS15775	0	100
[R].AAAGPGAPELVK.[L]	WP_033718270.1_T125A	WP_033718270.1	T125A	61327503	ferrochelatase		SRR13827030;SRR1735642;SRR4941851;SRR13399208;SRR5043009;SRR6046893;SRR6918276;SRR6046715;SRR6045669;SRR6045306;SRR6046741;SRR1735647;SRR1735620;SRR5043027;SRR6918279;SRR6046195;SRR6045903;SRR6045194;SRR6045631;SRR6046167;SRR6045140;SRR5043015;SRR1735683;SRR6046547;SRR13399068;SRR5950799;SRR5043007;SRR5950810;SRR5052616;SRR6045239;SRR5043003;SRR1735709;SRR6045606;SRR6046768;SRR5043029;SRR5043013;…	96	NZ_CP009360.4	3126108	T	C	MODERATE	KV38_RS14210	WP_033718270.1	missense_variant	p.Thr125Ala	T125A	Rv1485	hemZ	0	99	QBC85704.1	B6K05_014035	0	100	WP_009977544.1	MAV_RS15725	0	100
[truncated: 409 more rows]

## Sheet: B
Supplementary File 4B: Virulence factor database (VFDB) search output for the M. avium variant proteins detected from the variant proteome database search
[truncated: 50 more rows]
