# Supplementary material for: Development of a Spectral Library for the Discovery of Altered Genomic Events in Mycobacterium avium Associated With Virulence Using Mass Spectrometry–Based Proteogenomic Analysis
Source: Mol Cell Proteomics. 2023 Mar 21;22(5):100533. doi: 10.1016/j.mcpro.2023.100533 (PMC10149365; doi:10.1016/j.mcpro.2023.100533)
Supplement: Supplemental File S5 [file mmc5.xlsx]

## Sheet: A
Supplementary File 5A: All the peptides in the spectral library after the DIA raw data search
Peptide Sequence	Protein	Precursor m/z	Charge (z)	Maximum Missed cleaves	Q-value
DIPVPKPK	iRT standards	451.283	2	0	#N/A
ELASGLSFPVGFK	iRT standards	680.374	2	0	#N/A
ELGQSGVDTYLQTK	iRT standards	773.896	2	0	#N/A
GILFVGSGVSGGEEGAR	iRT standards	801.412	2	0	#N/A
GISNEGQNASIK	iRT standards	613.317	2	0	#N/A
GLILVGGYGTR	iRT standards	558.326	2	0	#N/A
HVLTSIGEK	iRT standards	496.287	2	0	#N/A
IGDYAGIK	iRT standards	422.736	2	0	#N/A
LSSEAPALFQFDLK	iRT standards	787.421	2	0	#N/A
LTILEELR	iRT standards	498.802	2	0	#N/A
SAAGAFGPELSR	iRT standards	586.8	2	0	#N/A
SFANQPLEVVYSK	iRT standards	745.392	2	0	#N/A
SSAAPPPPPR	iRT standards	493.768	2	0	#N/A
TASEFDSAIAQDK	iRT standards	695.832	2	0	#N/A
AAAQAAWREVLAGFDTPTLVGPSGR	Library Peptides	847.778	3	1	0.1252
AAAQDAWR	Library Peptides	444.72	2	0	0
AAAQDAWREALAGFETPTLVAPPGK	Library Peptides	856.447	3	1	0.0031
AAAQDAWREALAGFETPTLVAPPGKIGR	Library Peptides	724.138	4	2	0.1206
AADAVAITCGER	Library Peptides	617.298	2	0	0
AADCLQSVDTLSDAVLVAAR	Library Peptides	692.353	3	0	0.0002
AAGVICRPR	Library Peptides	500.279	2	0	0.0526
AAGVICRPRDVFTEQTVAR	Library Peptides	716.044	3	1	0.0133
AAGVICRPRDVFTEQTVAR	Library Peptides	537.285	4	1	0.0133
AAGVICRPRDVFVEQTVAR	Library Peptides	715.385	3	1	0.109
AALAGPPPAPPSIPVLFAAR	Library Peptides	957.054	2	0	0.0099
AALPPLLSELAGRPAR	Library Peptides	544.658	3	0	0.0512
AALPPLLSELAGRPARR	Library Peptides	596.692	3	1	0
AALTGPPPRFDSLPTLFAEQAAR	Library Peptides	809.432	3	1	0.0456
AATILRDGQIAALGAGAAEQR	Library Peptides	685.043	3	1	0.0014
AAVCDLAGQPAFR	Library Peptides	688.343	2	0	0.0171
AAVSDLANRPAFR	Library Peptides	463.253	3	0	0
ADIAAATTVVDLLEQLQR	Library Peptides	643.021	3	0	0
AFDLFEAGPDR	Library Peptides	619.296	2	0	0.0003
AFDLFEPGRPR	Library Peptides	435.563	3	0	0.0001
AGAPSSGLIR	Library Peptides	464.764	2	0	0
AGGGGLTPSDIAPAR	Library Peptides	670.352	2	0	0.1027
AGGGGLTPSDILPAR	Library Peptides	691.375	2	0	0
AGIDPSALR	Library Peptides	450.251	2	0	0.001
AGLSALSTR	Library Peptides	438.251	2	0	0
AGSAQPATDLSAWPPVGAVPVDLGDGYEQLAER	Library Peptides	1113.22	3	0	0.0928
AHAVAVPPMFADLVNAPTR	Library Peptides	659.684	3	0	0.0002
AHAVAVPPMFADLVNAPTRR	Library Peptides	711.718	3	1	0.0019
AHAVAVPPMFADLVNAPTRR	Library Peptides	534.04	4	1	0.0019
AILALQHGVVPR	Library Peptides	425.263	3	0	0
ALAEAGLGGADIDYVEAHGTGTR	Library Peptides	748.701	3	0	0.0003
ALALQAQR	Library Peptides	435.761	2	0	0
ALEIVDALPR	Library Peptides	548.822	2	0	0
ALEIVDALPRNPAGK	Library Peptides	521.967	3	1	0
ALEIVDALPRNPAGKVLK	Library Peptides	476.789	4	2	0.0031
ALLELPGPPAVWR	Library Peptides	709.911	2	0	0.0203
ALPAPEYSDVDR	Library Peptides	666.825	2	0	0.0005
ALPAPEYSDVDRYR	Library Peptides	551.274	3	1	0
ALPDGLSYGLLR	Library Peptides	637.859	2	0	0
ALPDGLTYGLLR	Library Peptides	644.867	2	0	0
ALPDPLSYGLLR	Library Peptides	657.874	2	0	0
ALPSPEYAAGEYR	Library Peptides	712.346	2	0	0.0006
AMGFDDAHIADSR	Library Peptides	703.312	2	0	0
AMGFDDAHIADSR	Library Peptides	469.21	3	0	0
AMGFDDDHIGDSR	Library Peptides	718.299	2	0	0
AMGFDDDHIGDSR	Library Peptides	479.202	3	0	0
AMSVVTMPK	Library Peptides	482.254	2	0	0.0006
APASIPGMFAAQVAR	Library Peptides	743.895	2	0	0.1455
AQFGDLDDPDSR	Library Peptides	668.294	2	0	0.047
AQGELDIADVGWTLAGR	Library Peptides	886.452	2	0	0.0016
AQGELDIADVGWTLAGR	Library Peptides	591.304	3	0	0.0016
ARAAGVICRPR	Library Peptides	409.568	3	1	0.0163
ARAAGVICRPRDVFTEQTVAR	Library Peptides	594.07	4	2	0.025
ARAAGVICRPRDVFVEQTVAR	Library Peptides	593.575	4	2	0.1039
ARLAPAQAPGTAASR	Library Peptides	479.936	3	1	0.0001
ATAVGNAGHGAPAQTLPSAAAEADVIGR	Library Peptides	858.44	3	0	0
ATDDDPIAIVGMSCR	Library Peptides	810.871	2	0	0.1376
ATGKTVLVFPGQGSQTLGMGR	Library Peptides	702.377	3	1	0.2132
ATIGAETTIADLLDQLQR	Library Peptides	965.018	2	0	0
ATIGAETTIADLLDQLQR	Library Peptides	643.681	3	0	0
AVATYTVSADTTK	Library Peptides	664.341	2	0	0.0304
AVATYTVSADTTKALGELAR	Library Peptides	680.032	3	1	0.0896
AVDGIMTPPEDRPWR	Library Peptides	870.43	2	0	0
AVDGIMTPPEDRPWR	Library Peptides	580.623	3	0	0
AVDSLSDAALVEAR	Library Peptides	708.87	2	0	0
AVDSLSDAALVEAR	Library Peptides	472.916	3	0	0
AVLTRRPAAQASIPALFAAQVAR	Library Peptides	595.35	4	1	0.0003
AYAGAADGTGFSEGGGMLVVER	Library Peptides	1057.99	2	0	0.0478
AYTHTLEHQHLALNDIHR	Library Peptides	543.029	4	0	0.221
CADAIVSMLAVLK	Library Peptides	695.875	2	0	0
DALEQAITQAVAEAEPGR	Library Peptides	623.65	3	0	0
DAVQNAVNRHPNLVAR	Library Peptides	591.987	3	1	0
DAVQNAVNRHPNLVAR	Library Peptides	444.242	4	1	0
DGAGTLVVSTR	Library Peptides	538.291	2	0	0.0044
DGQIAALGAGAAEQR	Library Peptides	714.366	2	0	0
DLDELAQR	Library Peptides	480.243	2	0	0
DLDELAQRYR	Library Peptides	426.886	3	1	0
DLQASQR	Library Peptides	409.212	2	0	0
DLTLDKFLDATTLSTAPTLPGPSPEVR	Library Peptides	952.506	3	1	0
DVFTEQTVAR	Library Peptides	583.296	2	0	0.058
DVFVEQTVAR	Library Peptides	582.306	2	0	0
DVFVEQTVARLAR	Library Peptides	501.947	3	1	0.0897
DVTPGNILVTPSDFAYLADFGIAR	Library Peptides	851.439	3	0	0.0021
EAHDLCGLPVSVFR	Library Peptides	533.936	3	0	0
EALAGFETPTLVAPPGK	Library Peptides	849.459	2	0	0
EALAGFETPTLVAPPGKIGR	Library Peptides	675.377	3	1	0.0004
EALAGFETPTLVAPPGKIGRR	Library Peptides	545.81	4	2	0
EGPLAPPR	Library Peptides	418.735	2	0	0
ELLAHQRFPVHTLEGDGLR	Library Peptides	547.796	4	1	0.0011
ELLAHQRFPVHTLEGDGLR	Library Peptides	438.438	5	1	0.0011
ELVGTSEQPTAAAAPGEAEIQR	Library Peptides	742.373	3	0	0.1633
ERFWLGGASLAGAPAGAAPVGGGTRAPELAHR	Library Peptides	620.93	5	2	0.2621
EVEESANRLAHLLSGQGAGPGQR	Library Peptides	792.739	3	1	0.1499
EVLAGFDTPTLVGPSGR	Library Peptides	858.452	2	0	0
FAEPLVR	Library Peptides	416.24	2	0	0
FAGEAAEFDADFFNLSPR	Library Peptides	1002.46	2	0	0.0112
FFDEFGEPVQIIPAEPEMAWR	Library Peptides	836.735	3	0	0
FFDEFGEPVQIIPAEPEMAWR	Library Peptides	842.067	3	0	0.0276
FFVEMR	Library Peptides	414.707	2	0	0
FGQSVVNANALLDDVNPR	Library Peptides	964.995	2	0	0
FIEMGKTDLRDPDVVAR	Library Peptides	654.675	3	2	0
FIEMGKTDLRDPDVVAR	Library Peptides	491.258	4	2	0
FPGAPDPGSFWR	Library Peptides	667.32	2	0	0.0003
FPVHTLEGDGLR	Library Peptides	447.57	3	0	0.0079
FTHAQTGQAEAAASLAIR	Library Peptides	461.492	4	0	0.0189
FVACPFGAPGAR	Library Peptides	625.311	2	0	0
FVACPFGGPGAR	Library Peptides	618.303	2	0	0
FVACPFGGPGARMYR	Library Peptides	562.606	3	1	0.0973
FVANPFGAEPGSR	Library Peptides	674.836	2	0	0.0032
FVPNPFGAPGSR	Library Peptides	623.322	2	0	0
FVPNPFGAPGSRMYR	Library Peptides	565.952	3	1	0.0375
FWLGGASLAGAPAGAAPVGGGTR	Library Peptides	1021.03	2	0	0.0213
FWLGGASLAGAPAGAAPVGGGTRAPELAHR	Library Peptides	704.624	4	1	0.0632
GAETFAEVELPEQAGVSTGR	Library Peptides	1024.5	2	0	0.0003
GAETFAEVELPEQAGVSTGR	Library Peptides	683.336	3	0	0.0003
GAFAPTDRFR	Library Peptides	569.294	2	1	0.0357
GALGTGHLVDLPTYAFDR	Library Peptides	634.995	3	0	0.1043
GALGTGHLVDLPTYAFDRR	Library Peptides	515.523	4	1	0.0412
GDEVFAEVR	Library Peptides	511.251	2	0	0.0057
GEGGGLVLLKPLAAAR	Library Peptides	507.975	3	0	0.0001
GLAARESVELVR	Library Peptides	433.917	3	1	0.01
GLTSMWR	Library Peptides	425.716	2	0	0.0085
GRPEVDSLLTAAAR	Library Peptides	485.935	3	0	0
GSVGKVIPTVAAR	Library Peptides	627.88	2	1	0
GSVGKVIPTVAAR	Library Peptides	418.922	3	1	0
GVAEFHVPADTSR	Library Peptides	693.344	2	0	0
GVAEFHVPADTSR	Library Peptides	462.565	3	0	0
GVAEFHVPADTSRLLGELAR	Library Peptides	535.289	4	1	0
GVATPAGKTVFVFPGQGSQTLGMGR	Library Peptides	821.765	3	1	0.2338
GVGHGYVRRPGLTASR	Library Peptides	421.485	4	1	0.0014
GVLATGLAGVASGRPDAATVVGR	Library Peptides	699.059	3	0	0
GWSGSGSEVALDFPVSR	Library Peptides	875.923	2	0	0.0001
HEEIASGVDLSR	Library Peptides	656.828	2	0	0
HEEIASGVDLSR	Library Peptides	438.221	3	0	0
IQTRPSTPLPAPAPHDIAYVIYTSGTTGVPK	Library Peptides	812.938	4	0	0.0282
IRELLAHQRFPVHTLEGDGLR	Library Peptides	492.275	5	2	0.0127
ISADVEGTGLGVAR	Library Peptides	672.86	2	0	0.0017
ISYLLGLR	Library Peptides	467.79	2	0	0.228
ITPAVECGDFPVHVEDLR	Library Peptides	685.339	3	0	0.0405
ITPHTIIDAR	Library Peptides	568.825	2	0	0.0581
KAATILRDGQIAALGAGAAEQR	Library Peptides	727.741	3	2	0
KAATILRDGQIAALGAGAAEQR	Library Peptides	546.058	4	2	0
LAAGDAGTLEDLAVQEHPAAELAPGQVR	Library Peptides	933.814	3	0	0
LAAGDAGTLEDLAVQEHPAAELAPGQVR	Library Peptides	700.612	4	0	0
LAHLLSDHGAGPGQR	Library Peptides	510.271	3	0	0.0005
LAHLLSGQGAGPGQR	Library Peptides	731.4	2	0	0.0309
LAHLLSGQGAGPGQR	Library Peptides	487.936	3	0	0.0309
LAPAQAPGTAASR	Library Peptides	605.831	2	0	0.137
LARVATVATGDDDVVDEGTGRVVATPIMR	Library Peptides	746.892	4	2	0
LASADDAWDAPGPAALPEAQR	Library Peptides	1061.51	2	0	0.2124
LATWLHR	Library Peptides	448.759	2	0	0.1009
LDAWGNR	Library Peptides	416.209	2	0	0.0015
LDDAVQDVTR	Library Peptides	566.286	2	0	0.197
LDWAGVFAGLPAR	Library Peptides	686.872	2	0	0.0339
LETVLPFSWQGVSLHAAGASR	Library Peptides	742.727	3	0	0.0814
LFTAGADVR	Library Peptides	475.259	2	0	0
LGAGADLSEEMWR	Library Peptides	717.838	2	0	0
LGGGAAELSPELWR	Library Peptides	728.383	2	0	0.0026
LGGLSWGQVVGGDEALGAVVK	Library Peptides	1006.54	2	0	0.0604
LGHLLADHGVGPGDCVAVMFPR	Library Peptides	580.294	4	0	0.0136
LGHPVLAVVR	Library Peptides	530.835	2	0	0.1063
LGQLLGAQR	Library Peptides	478.288	2	0	0.0054
LGQVFDPR	Library Peptides	466.253	2	0	0.0621
LHALPRDEQQR	Library Peptides	681.865	2	1	0.0001
LHALPRDEQQR	Library Peptides	454.913	3	1	0.0001
LIATAHDEPLPLSASQLR	Library Peptides	644.69	3	0	0.0068
LIPSNVNADIK	Library Peptides	592.338	2	0	0.024
LISQQFSGNPEFSAR	Library Peptides	840.921	2	0	0.0378
LLAGLDELAADDPAASIIR	Library Peptides	962.523	2	0	0
LLAGLDELAADDPAASIIR	Library Peptides	642.018	3	0	0
LLTTLGAGAAGARMAAR	Library Peptides	534.303	3	1	0.0461
LNLADGILVR	Library Peptides	542.33	2	0	0.0362
LPAPPSYR	Library Peptides	450.751	2	0	0
LQFVLADSAPVAAVTTAEVR	Library Peptides	1029.57	2	0	0.0387
LQFVLADSAPVAAVTTAEVR	Library Peptides	686.713	3	0	0.0387
LQREADIAGR	Library Peptides	564.81	2	1	0.0944
LQTVVFGGEALEPHR	Library Peptides	826.941	2	0	0
LQTVVFGGEALEPHR	Library Peptides	551.63	3	0	0
LRDAVQNAVNRHPNLVAR	Library Peptides	511.538	4	2	0.0707
LRQVLAAMTTDPGQR	Library Peptides	552.967	3	1	0
LRQVLAAMTTDPGQR	Library Peptides	558.298	3	1	0
LRVEDDGAGGWNLQAPEPGSVR	Library Peptides	775.052	3	1	0
LRVQDDGAGGWSLEAPEVGSVR	Library Peptides	766.721	3	1	0
LSAIDLLDAAEHER	Library Peptides	518.27	3	0	0.1276
LSAIDLLDAAEHERLDAWGNR	Library Peptides	592.053	4	1	0
LSEPVAVVGMACR	Library Peptides	694.855	2	0	0
LTEPHVVPIHDYGEIDGR	Library Peptides	512.512	4	0	0
LTGQSSSVASGR	Library Peptides	575.297	2	0	0.0004
LTQQQIDELQSR	Library Peptides	729.881	2	0	0.1015
LTQRDLDELAQR	Library Peptides	729.389	2	1	0
LTQRDLDELAQR	Library Peptides	486.595	3	1	0
LTQRDLDELAQRYR	Library Peptides	592.983	3	2	0
LTQRDLDELAQRYR	Library Peptides	444.989	4	2	0
LTTHTGTALSR	Library Peptides	579.317	2	0	0.0322
LVAAHLTK	Library Peptides	426.769	2	0	0.1166
LVAPGGVFLEMGKTDIRDPGVVAR	Library Peptides	625.095	4	2	0.0857
LVDGIDLGSLLHR	Library Peptides	469.937	3	0	0.0631
LVGYITGDADPAEAR	Library Peptides	774.389	2	0	0.0611
LVGYITGTADPAEAR	Library Peptides	767.399	2	0	0.0323
LVGYITGTADPAELR	Library Peptides	788.422	2	0	0
LVGYITGTADPAEVR	Library Peptides	781.415	2	0	0.1377
LVGYITGTADPVGIR	Library Peptides	766.428	2	0	0
LVGYVTGSVAPAKAR	Library Peptides	496.956	3	1	0.0072
LVIVPDDIVR	Library Peptides	569.845	2	0	0
MDFVLADAAPSAVITTSDLR	Library Peptides	1047.03	2	0	0
MDFVLADAAPSAVITTSDLR	Library Peptides	698.358	3	0	0
MLEHTDMVSLTGLR	Library Peptides	534.937	3	0	0
MLEHTDMVSLTGLRAR	Library Peptides	458.239	4	1	0
MSRAGLSALSTR	Library Peptides	417.228	3	1	0.0115
NFITWLSAQDR	Library Peptides	675.844	2	0	0.0159
NLVLVSR	Library Peptides	400.753	2	0	0.0022
NLVLVSRR	Library Peptides	478.804	2	1	0.0421
NRLTTHTGTALSR	Library Peptides	476.595	3	1	0.0308
QAGGQSVLPFNGIDFR	Library Peptides	853.436	2	0	0.0001
QALDLLDDALLGEQPLVVGTR	Library Peptides	1118.61	2	0	0.0143
QALDLLDDALLGEQPLVVGTRLDR	Library Peptides	874.148	3	1	0
QAPNRVGINFIPSR	Library Peptides	523.627	3	1	0.0013
QIEPSAFTEDADIR	Library Peptides	796.384	2	0	0.0075
QVAAALDAAHAAGVTHR	Library Peptides	553.629	3	0	0.0001
QVAAALDAAHAAGVTHR	Library Peptides	415.473	4	0	0.0001
QVDDSLAAAK	Library Peptides	509.264	2	0	0
QVLAAMTTDPGQR	Library Peptides	694.354	2	0	0
QVLAAMTTDPGQR	Library Peptides	702.351	2	0	0.0851
QVLDGFDTPTLVGPAGR	Library Peptides	871.957	2	0	0.0001
RALLELPGPPAVWR	Library Peptides	525.644	3	1	0.0001
RAVATYTVSADTTK	Library Peptides	742.391	2	1	0.1185
RGEAAPGMAELAAELR	Library Peptides	547.951	3	1	0
RGSVGKVIPTVAAR	Library Peptides	470.956	3	2	0.0001
RLDWAR	Library Peptides	408.727	2	1	0.0025
RLGHPVLAVVR	Library Peptides	406.259	3	1	0
RLGHPVWAVLR	Library Peptides	435.263	3	1	0.0647
RLPELPDPPALPITAGR	Library Peptides	605.016	3	1	0.1547
RLVGYITGTADPAEVR	Library Peptides	859.465	2	1	0
RPAAQASIPALFAAQVAR	Library Peptides	613.351	3	0	0
RQNWVNQLER	Library Peptides	671.852	2	1	0.0045
RQNWVNQLER	Library Peptides	448.237	3	1	0.0045
RVDDSLAAAK	Library Peptides	523.285	2	1	0.0726
RVDLPTYAFAR	Library Peptides	436.907	3	1	0
RVDLPTYAFARR	Library Peptides	488.941	3	2	0.0156
SAEALAGQAR	Library Peptides	487.257	2	0	0
SAEALAGQARR	Library Peptides	565.307	2	1	0.024
SAEAVALSFEGR	Library Peptides	618.815	2	0	0
SALDDKQIGR	Library Peptides	551.796	2	1	0.065
SEELGPQVDLSR	Library Peptides	665.336	2	0	0
SFTYREVEESANR	Library Peptides	794.374	2	1	0
SFTYREVEESANR	Library Peptides	529.918	3	1	0
SHFDALPVEFVAEAIAK	Library Peptides	615.324	3	0	0.0005
SLAGPGGMLSIACSTER	Library Peptides	853.914	2	0	0.0001
SLVGYVTPAQGAGTETVDVER	Library Peptides	717.031	3	0	0.048
SNMGHTQAAAGVAGVIK	Library Peptides	537.947	3	0	0.186
SPEDLHALLVR	Library Peptides	417.235	3	0	0.0656
SRLNLADGILVR	Library Peptides	442.933	3	1	0
SSEPIAIVGMSCR	Library Peptides	703.842	2	0	0.0016
STGKTVLVFPGQGSQTLGMGR	Library Peptides	707.709	3	1	0.1355
SVDALSDEALLAAR	Library Peptides	715.878	2	0	0.1445
SVFHAAGVLDDAVIASLTPAR	Library Peptides	704.048	3	0	0.0148
SVLDHAVIAPGTPGSR	Library Peptides	788.926	2	0	0.0083
SVLDHAVIAPGTPGSR	Library Peptides	526.286	3	0	0.0083
SVLTDEQLNR	Library Peptides	587.807	2	0	0.0628
SVLTDEQLNRLSR	Library Peptides	510.946	3	1	0
TAAAHSAYSGLSVLR	Library Peptides	501.935	3	0	0.1077
TAGEFAAAAHEALTTSEQR	Library Peptides	980.972	2	0	0
TAGEFAAAAHEALTTSEQR	Library Peptides	654.317	3	0	0
TAGEFAAAAHEALTTSEQRK	Library Peptides	697.015	3	1	0.008
TAGEFAAAAHEALTTSEQRK	Library Peptides	523.013	4	1	0.008
TAPPSGEALHDGFFR	Library Peptides	534.595	3	0	0.0776
TDIRDPEVVAAEHPGVR	Library Peptides	620.99	3	1	0.0107
TDLRDPDVVAR	Library Peptides	628.833	2	1	0.0002
TDLRDPDVVAR	Library Peptides	419.558	3	1	0.0002
TFLGDAGGQESAVAGAQR	Library Peptides	867.924	2	0	0.1272
TGAAYLPIDPALPAAR	Library Peptides	798.941	2	0	0
TGAAYVPIDPAHASSR	Library Peptides	806.908	2	0	0
TGAAYVPIDPAHASSR	Library Peptides	538.274	3	0	0
TGAAYVPIDPGVPAAR	Library Peptides	777.917	2	0	0.2886
TGDLVCWGPDGQLQYLGR	Library Peptides	1017.99	2	0	0
TGDLVCWGPDGQLQYLGR	Library Peptides	678.995	3	0	0
TGDLVCWGPDGQLQYLGRADEQVK	Library Peptides	902.438	3	1	0.0666
TGPDAPGAAEFVAELEAAGAR	Library Peptides	1000.49	2	0	0.0067
TGPDAPGAAEFVAELEAAGAR	Library Peptides	667.329	3	0	0.0067
TLDFEQK	Library Peptides	440.724	2	0	0.0025
TLDGEGDFSGPR	Library Peptides	625.786	2	0	0.0353
TLPAMLAGVVPLVLSTAPESTVADFCK	Library Peptides	929.827	3	0	0
TNIGHAASAAGIAGLLK	Library Peptides	522.298	3	0	0.0304
TPDAVALVCGGRR	Library Peptides	457.91	3	1	0.0747
TQPSSALPGPSPDDIAYMIYTSGTTGTPK	Library Peptides	985.143	3	0	0.0045
TVFVFPGQGSQTLGMGR	Library Peptides	891.454	2	0	0
TVGWFTAKYPVALR	Library Peptides	536.968	3	1	0.0003
TVGWFTTKYPVALR	Library Peptides	546.972	3	1	0
TVLVFPGQGSQTLGMGR	Library Peptides	874.462	2	0	0
VAELEGRLSEPVAVVGMACR	Library Peptides	720.37	3	1	0.0846
VALLFPR	Library Peptides	408.261	2	0	0.0128
VASDGADEEQVVDEGIGPVQATPIMR	Library Peptides	895.101	3	0	0
VATVATGDDDVVDEGTGR	Library Peptides	888.916	2	0	0
VATVATGDDDVVDEGTGRVVATPIMR	Library Peptides	882.113	3	1	0
VATVATGDDDVVDEGTGRVVATPIMR	Library Peptides	887.445	3	1	0.2096
VAVGDRVMGLFPDGTGTVATTDQR	Library Peptides	821.748	3	1	0.0007
VGDAVETQALGR	Library Peptides	608.32	2	0	0.0565
VGGPADLDTVAR	Library Peptides	585.809	2	0	0.0647
VGINFIPSR	Library Peptides	501.79	2	0	0.0631
VIPTVAAR	Library Peptides	413.761	2	0	0
VISWGAAPAPDALLR	Library Peptides	768.93	2	0	0
VLKTELR	Library Peptides	429.774	2	1	0.1753
VLSEMTADPTR	Library Peptides	610.303	2	0	0.005
VLSEMTADPTRR	Library Peptides	459.238	3	1	0.0006
VLSMAAGSNSQK	Library Peptides	596.803	2	0	0.0111
VLSMAAGSNSQK	Library Peptides	604.801	2	0	0.0091
VLVHAATGGVGMAAVQLAR	Library Peptides	607.677	3	0	0.0001
VNTALAPWPDRGGPR	Library Peptides	803.926	2	1	0
VNTALAPWPDRGGPR	Library Peptides	536.286	3	1	0
VQDDGAGGWSLEAPEVGSVR	Library Peptides	1014.98	2	0	0
VQDDGAGGWSLEAPEVGSVR	Library Peptides	676.992	3	0	0
VQVIACDAADR	Library Peptides	609.301	2	0	0.0314
VSFGQREPDGAGFCPPGVR	Library Peptides	678.327	3	1	0.0052
VSQVAVDGELGAADEGIGPVRPTPIMR	Library Peptides	912.145	3	0	0
VVAGEAALGAVIK	Library Peptides	599.364	2	0	0
VVAGEAALGAVIKDAK	Library Peptides	504.631	3	1	0.0002
VVAGEAALGAVIKDAKEQLR	Library Peptides	510.297	4	2	0
VVATPIMR	Library Peptides	443.763	2	0	0
VVATPIMR	Library Peptides	451.76	2	0	0.0006
VVDENMNDVPVGEVGEIVYR	Library Peptides	1117.04	2	0	0
VVDENMNDVPVGEVGEIVYR	Library Peptides	745.032	3	0	0
WGADGQLQYLGR	Library Peptides	682.341	2	0	0.1454
WNQDGQLEYLGR	Library Peptides	739.855	2	0	0.1182
WNQDGQLEYLGRADEQVK	Library Peptides	717.015	3	1	0.0299
WSALLEDHAR	Library Peptides	599.304	2	0	0.148
WSNRPALTEPAPAPVSIPQAFAEHVQR	Library Peptides	743.14	4	0	0.1845
YIQLGPEDVDPEQKVEELCAAER	Library Peptides	896.766	3	1	0
YLNPEIEVQGPDPVIGFNYLGR	Library Peptides	830.76	3	0	0
YLNPQAGLDVSDPAIAFNYLGR	Library Peptides	798.741	3	0	0.052
YRTAGEFAAAAHEALTTSEQR	Library Peptides	760.705	3	1	0.0123
YRTAGEFAAAAHEALTTSEQR	Library Peptides	570.781	4	1	0.0123
YVTDLQLLGLL	Library Peptides	624.366	2	0	0.0537
GKWDTLR	Library Peptides	438.24	2	1	0.0003
QVGDNTINP	Library Peptides	479.235	2	0	0.0498
GRILLIK	Mav_5347113840_f2#f2#3605757:3606506	406.789	2	1	0.0205
RISALLPAPS	MV_595751847_r1#r1#4671218:4671901	512.811	2	1	0.0104
LMAQGRPADPR	MV_595758507_r2#r2#2839567:2841675	606.319	2	0	0.2339
SGNRTNPPSATMAALANFFR	WP_003872292.1_S57P|WP_003872292.1	713.685	3	1	0.0155
AAISTLLETVDDFR	WP_003872515.1_L28V|WP_003872515.1	775.907	2	0	0
AAISTLLETVDDFRSAQELHDELR	WP_003872515.1_L28V|WP_003872515.1	683.099	4	1	0.0532
EVLPSQEESDGALTVHHQGTIASLR	WP_003872516.1_E31Q|WP_003872516.1	669.341	4	0	0
DANFGSVSVVEK	WP_003872516.1_L83V|WP_003872516.1	626.314	2	0	0.0201
DANFGSVSVVEKVNK	WP_003872516.1_L83V|WP_003872516.1	796.918	2	1	0.0066
DANFGSVSVVEKVNK	WP_003872516.1_L83V|WP_003872516.1	531.614	3	1	0.0066
DANFGSVSVVEKVNKTAVQR	WP_003872516.1_L83V|WP_003872516.1	716.718	3	2	0.0386
DANFGSVSVVEKVNKTAVQR	WP_003872516.1_L83V|WP_003872516.1	537.791	4	2	0.0386
MTPAPTKPIPVLVGGHADAALR	WP_003872844.1_I178V|WP_003872844.1	738.081	3	0	0
MTPAPTKPIPVLVGGHADAALR	WP_003872844.1_I178V|WP_003872844.1	553.812	4	0	0
MTPAPTKPIPVLVGGHADAALR	WP_003872844.1_I178V|WP_003872844.1	557.811	4	0	0.0016
MTPAPTKPIPVLVGGHADAALRR	WP_003872844.1_I178V|WP_003872844.1	596.836	4	1	0
MTPAPTKPIPVLVGGHADAALRR	WP_003872844.1_I178V|WP_003872844.1	477.67	5	1	0
MTPAPTKPIPVLVGGHADAALRR	WP_003872844.1_I178V|WP_003872844.1	474.471	5	1	0
ELSFPVFDADNHMYEPQEALTK	WP_003873130.1_P7S|WP_003873130.1	861.069	3	0	0.0573
ATTFESLGRLDVAPGMSSQR	WP_003873245.1_P117S|WP_003873245.1	708.357	3	1	0.0006
FNAVWTGPETLPLPVEIEEPQR	WP_003873260.1_I333V|WP_003873260.1	841.436	3	0	0.0001
GNTASQADANSTGILGLVR	WP_003873260.1_P220T|WP_003873260.1	922.977	2	0	0.0027
VVPEGLSIGVDGMR	WP_003873269.1_E105G|WP_003873269.1	714.879	2	0	0.0002
TAIAESVQTAQALTSITPK	WP_003873275.1_G54A|WP_003873275.1	965.528	2	0	0.0549
TAIAESVQTAQALTSITPK	WP_003873275.1_G54A|WP_003873275.1	644.021	3	0	0.0549
CEELLASLDSNRCR	WP_003873565.1_S121C|WP_003873565.1	574.935	3	1	0
ALQIGLEKDDVDWLHNSAVK	WP_003873614.1_F234L|WP_003873614.1	751.062	3	1	0.0811
RQVEPAPAGQERPVLFLCR	WP_003873839.1_I78V|WP_003873839.1	741.732	3	1	0
RQVEPAPAGQERPVLFLCR	WP_003873839.1_I78V|WP_003873839.1	556.551	4	1	0
QVEPAPAGQERPVLFLCR	WP_003873839.1_I78V|WP_003873839.1	689.698	3	0	0
INEMPMTQSDLHR	WP_003873842.1_V354I|WP_003873842.1	786.369	2	0	0
INEMPMTQSDLHR	WP_003873842.1_V354I|WP_003873842.1	524.582	3	0	0
AATQPALLSELR	WP_003873863.1_S120A|WP_003873863.1	635.362	2	0	0.0939
DLHPTAVAGFLMTTQPDLR	WP_003873874.1_A161T|WP_003873874.1	695.026	3	0	0.0222
GLTGVAGLAAERIQR	WP_003873922.1_H283Q|WP_003873922.1	504.627	3	1	0.0183
LTSIRQPGGPRVPSGPPANQAGR	WP_003874015.1_A48G|WP_003874015.1	771.756	3	2	0.0005
LTSIRQPGGPRVPSGPPANQAGR	WP_003874015.1_A48G|WP_003874015.1	579.069	4	2	0.0005
QPGGPRVPSGPPANQAGR	WP_003874015.1_A48G|WP_003874015.1	581.64	3	1	0.1727
VPSGPPANQAGR	WP_003874015.1_A48G|WP_003874015.1	575.802	2	0	0
VPSGPPANQAGRTQR	WP_003874015.1_A48G|WP_003874015.1	512.606	3	1	0
SPADTSLQPLPSGTYCKIPMDTPANSVR	WP_003874126.1_T344S|WP_003874126.1	1007.15	3	1	0.0469
ETAPQCPLTDVTSVK	WP_003874137.1_R84Q|WP_003874137.1	823.409	2	0	0
TDAQANAVKVGVVAESGADERR	WP_003874197.1_N3D|WP_003874197.1	748.384	3	2	0.0775
NADNSIGALKEAGVQAFALEAIPR	WP_003874197.1_Q112E|WP_003874197.1	819.103	3	1	0.001
AHGVVPIAYGDGLTDR	WP_003874254.1_A201T|WP_003874254.1	820.923	2	0	0.0014
AHGVVPIAYGDGLTDR	WP_003874254.1_A201T|WP_003874254.1	547.618	3	0	0.0014
AHGVVPIAYGDGLTDRLR	WP_003874254.1_A201T|WP_003874254.1	637.346	3	1	0
AHGVVPIAYGDGLTDRLR	WP_003874254.1_A201T|WP_003874254.1	478.262	4	1	0
AIDASAGAYAPYSR	WP_003874481.1_V16A|WP_003874481.1	706.844	2	0	0.0154
DSSPALAAAFAAGVTGQGLDVVR	WP_003874555.1_T61A|WP_003874555.1	1087.07	2	0	0
DSSPALAAAFAAGVTGQGLDVVR	WP_003874555.1_T61A|WP_003874555.1	725.046	3	0	0
TVTDVQQITNPDLR	WP_003874613.1_A167T|WP_003874613.1	800.42	2	0	0
TVTDVQQITNPDLR	WP_003874613.1_A167T|WP_003874613.1	533.949	3	0	0
SVDLLNQLATLR	WP_003874622.1_E166D|WP_003874622.1	671.888	2	0	0
SVDLLNQLATLRKPTK	WP_003874622.1_E166D|WP_003874622.1	450.02	4	1	0
RGLCDLLSSDPDLR	WP_003874670.1_Q28R|WP_003874670.1	539.607	3	1	0.0607
GLCDLLSSDPDLRIVGEAGTVAEAK	WP_003874670.1_Q28R|WP_003874670.1	862.774	3	1	0.0299
GLCDLLSSDPDLR	WP_003874670.1_Q28R|WP_003874670.1	730.856	2	0	0.0018
EGWDYPGMAR	WP_003875158.1_D28G|WP_003875158.1	591.256	2	0	0
GKISLVLVEEDNSAPADAPAAAPADATS	WP_003875165.1_T747A|WP_003875165.1	894.115	3	1	0.0006
ANDAIPAATGR	WP_003875374.1_H131P|WP_003875374.1	528.775	2	0	0.1174
KPAFTAGALNTYTSPGDVTAVSR	WP_003875612.1_E9A|WP_003875612.1	775.401	3	0	0.2257
AVELVAVAVNQSPNTPDK	WP_003875632.1_D81E|WP_003875632.1	926.494	2	0	0.0268
QFVQTYLPGNEDDYQAAVR	WP_003875673.1_S274P|WP_003875673.1	738.687	3	0	0.0057
KSAPIYWMDVPGGTGGFGDKGYWAITK	WP_003875680.1_V39M|WP_003875680.1	726.361	4	2	0.0901
EEIDNWQDVGSAAFNR	WP_003875754.1_D53G|WP_003875754.1	925.919	2	0	0
EEIDNWQDVGSAAFNR	WP_003875754.1_D53G|WP_003875754.1	617.615	3	0	0
LGFQKVSDPTPGK	WP_003875793.1_P55S|WP_003875793.1	458.586	3	1	0.0286
VLHVQPDDQPADTMPEEPFR	WP_003875915.1_A5V|WP_003875915.1	774.367	3	0	0.0281
ATRVPPITAGATTVPAVSRDGADEATLTSA	WP_003875921.1_L349V|WP_003875921.1	966.172	3	2	0
FQPSPVEDVPKHSAEDDADVADWFSTETDPAIAQAVAK	WP_003876107.1_D336E|WP_003876107.1	1021.73	4	1	0.0779
EVSFVDR	WP_003876394.1_A313V|WP_003876394.1	426.217	2	0	0
AVMDHLWSTAEPQTVR	WP_003876524.1_P22A|WP_003876524.1	614.305	3	0	0.0046
LQNLEVRNA	WP_003876525.1_T140A|WP_003876525.1	528.793	2	1	0
ATIAMTPTETAYFIADGMATK	WP_003876963.1_V209M|WP_003876963.1	735.359	3	0	0.0215
KILGVPDLAVSGTCVR	WP_003877006.1_I237V|WP_003877006.1	562.319	3	1	0
AGDWAPSADGAAAGADGTEGR	WP_003877292.1_S149A|WP_003877292.1	951.914	2	0	0.0572
VVHGEADRAACLEYIEEHWPDIRPK	WP_003877688.1_Q54E|WP_003877688.1	499.249	6	1	0.0008
AACLEYIEEHWPDIRPK	WP_003877688.1_Q54E|WP_003877688.1	532.514	4	0	0.0001
AADGPAVPGTAR	WP_003877981.1_G89A|WP_003877981.1	541.783	2	0	0
GGAEAPGDEAAR	WP_003878132.1_G230D|WP_003878132.1	550.752	2	0	0.0927
GGAEAPGDEAARIPETAAG	WP_003878132.1_G230D|WP_003878132.1	870.413	2	1	0.0001
LVVELTPDEAAALRDELK	WP_003878471.1_G47R|WP_003878471.1	661.365	3	1	0
LVVELTPDEAAALRDELKGVTSSS	WP_003878471.1_G47R|WP_003878471.1	834.11	3	2	0
IALAACSGMASDAPLAR	WP_003878726.1_V55A|WP_003878726.1	837.919	2	0	0
TLGADLVGMSTVHETIATR	WP_003878986.1_A216T|WP_003878986.1	658.01	3	0	0.0181
TLREYQPVSTPFPSAHIPTR	WP_003879057.1_E398Q|WP_003879057.1	575.056	4	1	0.0006
WTCVFGTPACR	WP_003879313.1_Q60R|WP_003879313.1	677.805	2	0	0
TSSVHHTNAGVLQGLPNPFTATR	WP_009974170.1_D124N|WP_009974170.1	602.063	4	0	0.0001
DAQALCKWRDGR	WP_009974222.1_E250Q|WP_009974222.1	492.577	3	2	0.0003
NQQAHVQRPLDNHPSPR	WP_009974331.1_R112P|WP_009974331.1	665.34	3	0	0
NQQAHVQRPLDNHPSPR	WP_009974331.1_R112P|WP_009974331.1	499.257	4	0	0
RPGAFGPAQPAPENSSPTAR	WP_009974686.1_A187P|WP_009974686.1	670.005	3	0	0
AIGVLIDSVR	WP_009974686.1_L26V|WP_009974686.1	521.816	2	0	0.1193
TGNLVYTAGQLPMQDGKLATTGK	WP_009974693.1_A53T|WP_009974693.1	788.746	3	1	0
FKPDEVAAGRELMGQALQDTR	WP_009975111.1_R25Q|WP_009975111.1	583.798	4	1	0.055
AATGAESETVVVRPGTTVGELVER	WP_009975122.1_A25T|WP_009975122.1	810.094	3	0	0.0007
ERVDYLEHMTK	WP_009975169.1_T129K|WP_009975169.1	710.848	2	1	0
ERVDYLEHMTK	WP_009975169.1_T129K|WP_009975169.1	474.234	3	1	0
IAYGVDDGVVVGDEPGWDR	WP_009975457.1_M221V|WP_009975457.1	1009.98	2	0	0.1467
IAYGVDDGVVVGDEPGWDR	WP_009975457.1_M221V|WP_009975457.1	673.653	3	0	0.1467
SSGVGLDQVATQR	WP_009975964.1_A731T|WP_009975964.1	659.341	2	0	0
TSGKQYETIITPYR	WP_009977387.1_V60I|WP_009977387.1	828.933	2	1	0.0005
TSGKQYETIITPYR	WP_009977387.1_V60I|WP_009977387.1	552.958	3	1	0.0005
TSGKQYETIITPYRK	WP_009977387.1_V60I|WP_009977387.1	595.656	3	2	0.0129
QYETIITPYR	WP_009977387.1_V60I|WP_009977387.1	642.335	2	0	0.06
EYDAREVFGDEK	WP_009977437.1_E109D|WP_009977437.1	486.556	3	1	0.1482
EYDAREVFGDEKAVWWQR	WP_009977437.1_E109D|WP_009977437.1	571.775	4	2	0.0068
AFAMFGDSSAAKGDESAADATEFDAR	WP_009977446.1_T317A|WP_009977446.1	880.05	3	1	0.1811
TGAEPAPGDVLGVR	WP_009977728.1_T54A|WP_009977728.1	669.854	2	0	0
AALETELAAIR	WP_009977823.1_A199T|WP_009977823.1	579.33	2	0	0.1796
AALETELAAIRER	WP_009977823.1_A199T|WP_009977823.1	481.604	3	1	0
FCDQPVGEATATLQAK	WP_009977834.1_Q77K|WP_009977834.1	868.42	2	0	0.0009
FCDQPVGEATATLQAK	WP_009977834.1_Q77K|WP_009977834.1	579.282	3	0	0.0009
TFLLPPTWTQLDSLAGR	WP_009978310.1_S211T|WP_009978310.1	958.517	2	0	0.0027
VRLEVAVPDGDPHIPSLYR	WP_009978483.1_E158G|WP_009978483.1	534.042	4	1	0
LEVAVPDGDPHIPSLYR	WP_009978483.1_E158G|WP_009978483.1	626.663	3	0	0
KVVVLLNPTTNEYR	WP_009979115.1_V137L|WP_009979115.1	549.314	3	1	0
VVVLLNPTTNEYR	WP_009979115.1_V137L|WP_009979115.1	759.42	2	0	0.0008
SIAAGQQPGRPAGPTRR	WP_009979538.1_P5A|WP_009979538.1	573.984	3	1	0.029
FTADTAGDIGAGGDER	WP_009979763.1_G44A|WP_009979763.1	776.847	2	0	0.073
SILGYAPAQADR	WP_009979848.1_G476A|WP_009979848.1	631.33	2	0	0.0063
FSTEMVNVDPAKLR	WP_009979933.1_Q109K|WP_009979933.1	536.28	3	1	0.0312
LYALGNPPDYEPTPDRTVAAIAEAR	WP_009979949.1_D392N|WP_009979949.1	900.792	3	1	0.0253
LVENVGEPPNSPEASAHWPRV	WP_011723615.1_D185N|WP_011723615.1	762.382	3	1	0.136
SNSDVTLPPMEEGYADTYIDGVR	WP_011723897.1_N111D|WP_011723897.1	843.72	3	0	0.1725
EAAAAQQAAAQQAQSEQSPGNEPAAR	WP_011725557.1_Q231E|WP_011725557.1	860.739	3	0	0.0019
EAAAAQQAAAQQAQSEQSPGNEPAARR	WP_011725557.1_Q231E|WP_011725557.1	912.773	3	1	0.0003
EAAAAQQAAAQQAQSEQSPGNEPAARR	WP_011725557.1_Q231E|WP_011725557.1	684.832	4	1	0.0003
MTVVVEQTATTGTPEPVR	WP_011726382.1_L4V|WP_011726382.1	639.331	3	0	0.1374
MTVLVEQAATTGTPEPVR	WP_011726382.1_T8A|WP_011726382.1	639.331	3	0	0.1033
RVDVAAPAAELYALVADPRR	WP_011726555.1_Q25E|WP_011726555.1	718.399	3	2	0.0211
KSVLTKPTRPDLSSFIYPPYTKR	WP_016705823.1_E464K|WP_016705823.1	674.38	4	2	0.0213
LAEYDALQPGSGEASTANNR	WP_016706054.1_S54P|WP_016706054.1	688.659	3	0	0.028
DVLEVTGLDRFVQQR	WP_019731770.1_Y173F|WP_019731770.1	592.32	3	1	0.016
ITGETTLDR	WP_019731959.1_K143E|WP_019731959.1	503.264	2	0	0
ITGETTLDRAR	WP_019731959.1_K143E|WP_019731959.1	616.833	2	1	0.1167
GVSAQLPLPVTILELDDGSIR	WP_019731959.1_T121S|WP_019731959.1	731.742	3	0	0
IVERELLDESEAESR	WP_019731960.1_Q58E|WP_019731960.1	592.299	3	1	0.236
RPIAEFDPALHQDPANAGSR	WP_019731976.1_V233L|WP_019731976.1	721.363	3	0	0.0001
RPIAEFDPALHQDPANAGSR	WP_019731976.1_V233L|WP_019731976.1	541.274	4	0	0.0001
VAEPGSPGSQIAPELLPK	WP_019732011.1_V124E|WP_019732011.1	895.488	2	0	0
VAEPGSPGSQIAPELLPK	WP_019732011.1_V124E|WP_019732011.1	597.328	3	0	0
ESGTDTLVFAGCNFPNCPR	WP_019732011.1_V188L|WP_019732011.1	1071.47	2	0	0.2585
RACEQVGRDPATLETSTLTTVMIDDNASLDQIPAEMTQR	WP_019732046.1_E223Q|WP_019732046.1	1084.27	4	2	0
ACEQVGRDPATLETSTLTTVMIDDNASLDQIPAEMTQR	WP_019732046.1_E223Q|WP_019732046.1	1045.25	4	1	0
AALSNWTTGQASVFGTR	WP_019732047.1_A154T|WP_019732047.1	883.945	2	0	0
NELVTDETGRVLAR	WP_019732101.1_S303L|WP_019732101.1	524.95	3	1	0
WVPLSRGDYESPGDASPGTHWPPSEGPQS	WP_019732210.1_Q407E|WP_019732210.1	1031.8	3	1	0.012
LAEVLASLEPTAQVTRQLTTLMTMVTLR	WP_019732227.1_R223Q|WP_019732227.1	776.428	4	1	0.0291
RHELFFSNLVAR	WP_019732256.1_H202R|WP_019732256.1	496.941	3	1	0
AAELEVPGADIDAYQDKLR	WP_019732256.1_Q223E|WP_019732256.1	1037.53	2	1	0
AAELEVPGADIDAYQDKLR	WP_019732256.1_Q223E|WP_019732256.1	692.02	3	1	0
ALLCAGRSDFSGVPAPDHVKVVGPVNYATIFPACR	WP_019732392.1_V299A|WP_019732392.1	936.23	4	2	0.0016
SDFSGVPAPDHVK	WP_019732392.1_V299A|WP_019732392.1	678.333	2	0	0.0002
SDFSGVPAPDHVKVVGPVNYATIFPACR	WP_019732392.1_V299A|WP_019732392.1	750.881	4	1	0
RVGTLDALSGGR	WP_019732456.1_A106G|WP_019732456.1	601.336	2	1	0.0039
RVGTLDALSGGR	WP_019732456.1_A106G|WP_019732456.1	401.226	3	1	0.0039
VGTLDALSGGRLR	WP_019732456.1_A106G|WP_019732456.1	438.921	3	1	0.0375
IAGVTNHCVVSHR	WP_019732484.1_G74A|WP_019732484.1	483.917	3	0	0.0014
EVDDGELPGLYDYPDRHAGTWVR	WP_019732635.1_G31R|WP_019732635.1	665.815	4	1	0.0276
SLELDDAKR	WP_019732719.1_S503R|WP_019732719.1	523.777	2	1	0.0159
ILTSGEVQPAVNMLR	WP_019732798.1_D77N|WP_019732798.1	814.445	2	0	0
TSTDSTAHTPAAPAAGPPPR	WP_019732867.1_D12A|WP_019732867.1	951.969	2	0	0
TSTDSTAHTPAAPAAGPPPR	WP_019732867.1_D12A|WP_019732867.1	634.982	3	0	0
TSTDSTAHTPAAPAAGPPPRR	WP_019732867.1_D12A|WP_019732867.1	687.015	3	1	0.1333
VAVFKGGMLQQCDEPAR	WP_019732924.1_V213M|WP_019732924.1	635.982	3	1	0.0599
VNTLMAGPFLTDVSR	WP_019732930.1_K201R|WP_019732930.1	810.924	2	0	0.0435
FVPREATILDPGQGFQR	WP_019732941.1_A91P|WP_019732941.1	644.343	3	1	0
EATILDPGQGFQR	WP_019732941.1_A91P|WP_019732941.1	716.365	2	0	0
GAVVAAQNAAHQAGNR	WP_019732941.1_E115Q|WP_019732941.1	767.895	2	0	0.0026
GAVVAAQNAAHQAGNR	WP_019732941.1_E115Q|WP_019732941.1	512.266	3	0	0.0026
MESLTPAPATQAVR	WP_019732943.1_H11Q|WP_019732943.1	736.382	2	0	0.0039
AAFDAGTWSR	WP_019732972.1_P56T|WP_019732972.1	541.257	2	0	0
IHTGTVGVNQGYTMDPFAPFGGVK	WP_019732972.1_R430H|WP_019732972.1	831.746	3	0	0.1759
ILQAHLTGEGR	WP_019732975.1_Y92H|WP_019732975.1	597.833	2	0	0.0358
WWETMDKEAMVGADPINPLR	WP_019732985.1_S363G|WP_019732985.1	787.045	3	1	0.1891
SPLDTIPGIEPDWAER	WP_019733022.1_T52A|WP_019733022.1	898.447	2	0	0.0001
FAPGFHDVVVAAR	WP_019733039.1_R382H|WP_019733039.1	462.582	3	0	0
GVQLAVPEISYANPLPGRPAAIAYR	WP_019733039.1_V81A|WP_019733039.1	875.15	3	0	0
SANSRDQLLDELR	WP_019733061.1_P7S|WP_019733061.1	506.262	3	1	0.0002
VVVVGTTPDAAAGTHER	WP_019733092.1_M132T|WP_019733092.1	840.439	2	0	0.0261
VVVVGTTPDAAAGTHER	WP_019733092.1_M132T|WP_019733092.1	560.629	3	0	0.0261
VVVVGTTPDAAAGTHERIAQR	WP_019733092.1_M132T|WP_019733092.1	537.793	4	1	0.0331
TVEYFRNQHN	WP_019733127.1_R311Q|WP_019733127.1	654.31	2	1	0.0298
NMDAFYDAFDGADEGALFLEPDRR	WP_019733154.1_E643D|WP_019733154.1	912.406	3	1	0
AFSAGGDFGYLKELSADADLR	WP_019733320.1_E80D|WP_019733320.1	735.027	3	1	0.0038
AVELGLANHVADDPVAEAIACAQK	WP_019733320.1_K198Q|WP_019733320.1	821.416	3	0	0.0001
LTAEQQQMR	WP_019733321.1_L12M|WP_019733321.1	552.777	2	0	0.0035
AREILADVPTPDNAVLLAVSPDQK	WP_019733394.1_E85D|WP_019733394.1	844.794	3	1	0
EILADVPTPDNAVLLAVSPDQK	WP_019733394.1_E85D|WP_019733394.1	769.081	3	0	0
RIDILAEYERTHQAPPVPGAVG	WP_019733395.1_S157A|WP_019733395.1	797.092	3	2	0
RIDILAEYERTHQAPPVPGAVG	WP_019733395.1_S157A|WP_019733395.1	598.071	4	2	0
THQAPPVPGAVG	WP_019733395.1_S157A|WP_019733395.1	565.801	2	0	0
YGFTIAPELVR	WP_019733413.1_A386T|WP_019733413.1	633.348	2	0	0
RLAQIRESMRPQQD	WP_019733443.1_P74R|WP_019733443.1	576.637	3	2	0.0552
LAQIRESMRPQQD	WP_019733443.1_P74R|WP_019733443.1	524.603	3	1	0
GAGRPGTATARPSP	WP_019733460.1_R456G|WP_019733460.1	432.565	3	0	0.0001
LLQAAGLMACHAYTWK	WP_019733485.1_D328A|WP_019733485.1	611.976	3	0	0.0153
TAPPLSQLRPGGFPPALDR	WP_019733486.1_A243G|WP_019733486.1	664.034	3	0	0.0132
TAPPLSQLRPGGFPPALDRVIAK	WP_019733486.1_A243G|WP_019733486.1	801.129	3	1	0.0003
TAPPLSQLRPGGFPPALDRVIAK	WP_019733486.1_A243G|WP_019733486.1	601.098	4	1	0.0003
STHWPDSFAPSPSAETVVGPSPAR	WP_019733486.1_E312D|WP_019733486.1	827.4	3	0	0
STHWPDSFAPSPSAETVVGPSPARAGAPSSGLIR	WP_019733486.1_E312D|WP_019733486.1	848.177	4	1	0
TTANQADGTPSVPR	WP_019733602.1_P12S|WP_019733602.1	707.85	2	0	0.0402
SEPGSATDTDTGDEPSQQQTAPDGTR	WP_019733635.1_A17S|WP_019733635.1	883.378	3	0	0.0967
VNSVHPSGVATPMILNDFVVNR	WP_019733718.1_G204S|WP_019733718.1	789.414	3	0	0.03
YVTGVAIPVDAGHVAM	WP_019733718.1_V272A|WP_019733718.1	800.414	2	0	0
AAQMGGSTAVEKLDLADLSSVR	WP_019733719.1_L76V|WP_019733719.1	740.383	3	1	0
LGGPPATPPR	WP_019733721.1_A214P|WP_019733721.1	481.775	2	0	0
VVKLDRLDTEVAHLPR	WP_019733721.1_P384A|WP_019733721.1	466.022	4	2	0.0087
LAHPVDGHRVPGSR	WP_019733721.1_R90H|WP_019733721.1	499.939	3	1	0.1204
VIPISGEERYEIHGR	WP_019733721.1_W122R|WP_019733721.1	585.644	3	1	0.0072
VIPISGEERYEIHGR	WP_019733721.1_W122R|WP_019733721.1	439.485	4	1	0.0072
KATGPTETGDQQG	WP_019733774.1_A54P|WP_019733774.1	645.302	2	1	0.1635
SLPGFDPNIAGSDALDFDPERAR	WP_019733790.1_D363E|WP_019733790.1	820.731	3	1	0
SLPGFDPNIAGSDALDFDPERARR	WP_019733790.1_D363E|WP_019733790.1	654.825	4	2	0.0053
IGASGFNNKVTYHSGTPSISNSGGSNVVGRG	WP_019733802.1_D191G|WP_019733802.1	756.125	4	2	0.0666
ALAGAHAGAASWPFA	WP_019733860.1_N299S|WP_019733860.1	699.352	2	0	0
TSDPDIYAVGDIAAAEHPLLR	WP_019733904.1_T277A|WP_019733904.1	742.046	3	0	0
SMGHDDLYPFVLPAAVMEK	WP_019733914.1_L326M|WP_019733914.1	707.345	3	0	0.0031
LLCASCVLTTERPNDADSVGLAEFAR	WP_019733914.1_T95S|WP_019733914.1	955.801	3	0	0.044
VLPGGTGLTCDLGPEHEPR	WP_019734088.1_I63T|WP_019734088.1	668.998	3	0	0
KATREDIDEVIAAHANAAR	WP_019734236.1_G143E|WP_019734236.1	684.359	3	2	0.1362
ATREDIDEVIAAHANAAR	WP_019734236.1_G143E|WP_019734236.1	641.661	3	1	0.0009
ATREDIDEVIAAHANAAR	WP_019734236.1_G143E|WP_019734236.1	481.497	4	1	0.0009
LAEELAAADAGRTHVMHR	WP_019734282.1_G69A|WP_019734282.1	487.751	4	1	0.0002
TWHPYQVPAFLAAGYR	WP_019734331.1_S38A|WP_019734331.1	626.321	3	0	0.0332
AVDVYHSLVDPMVDPDNPMVGRPIPTNDPR	WP_019734527.1_I316V|WP_019734527.1	829.908	4	0	0.1434
TSLSDQPKPPPQKQPK	WP_023860763.1_E156Q|WP_023860763.1	592.66	3	1	0
TSLSDQPKPPPQKQPK	WP_023860763.1_E156Q|WP_023860763.1	444.747	4	1	0
NQPSGLKNMLCAAAGALPVVSR	WP_023860763.1_R12C|WP_023860763.1	752.065	3	1	0
NMLCAAAGALPVVSR	WP_023860763.1_R12C|WP_023860763.1	765.4	2	0	0
NMLCAAAGALPVVSR	WP_023860763.1_R12C|WP_023860763.1	510.602	3	0	0
NIAKGYPHLTGTVR	WP_023860763.1_T267A|WP_023860763.1	509.619	3	1	0
RLGAHQAYTPQQAIDAR	WP_023860792.1_E251D|WP_023860792.1	632.666	3	1	0.2032
RLGAHQAYTPQQAVEAR	WP_023860792.1_I250V|WP_023860792.1	632.666	3	1	0.0008
RLGAHQAYTPQQAVEAR	WP_023860792.1_I250V|WP_023860792.1	474.751	4	1	0.0008
LGAHQAYTPQQAVEAR	WP_023860792.1_I250V|WP_023860792.1	580.632	3	0	0.0954
ITVSPLGFVAEGR	WP_023860792.1_L296V|WP_023860792.1	673.377	2	0	0
IVAPYRFEPTAIDDKTPECLADGQVLLR	WP_023860794.1_T16A|WP_023860794.1	797.667	4	2	0.0842
GGGEPTVPALVNLVAAAGAPR	WP_023860853.1_W9G|WP_023860853.1	959.031	2	0	0.1365
ENPHILTLSPPVLLGK	WP_023860969.1_A139E|WP_023860969.1	576.673	3	0	0
ALLTSYHR	WP_023861116.1_A202T|WP_023861116.1	480.767	2	0	0
ALLTSYHRIDDAQTSAGLWQEAMAAR	WP_023861116.1_A202T|WP_023861116.1	719.609	4	1	0.0738
RMSLTGDYLSAADALR	WP_023861116.1_T161A|WP_023861116.1	580.63	3	1	0
MSLTGDYLSAADALR	WP_023861116.1_T161A|WP_023861116.1	800.388	2	0	0.0219
MSLTGDYLSAADALR	WP_023861116.1_T161A|WP_023861116.1	792.39	2	0	0
VFADSDGNFGNPLGVVDAGRVEVAGR	WP_023861143.1_D34G|WP_023861143.1	873.437	3	1	0
RPQPTPAPPADVR	WP_023861277.1_A565T|WP_023861277.1	701.383	2	0	0
RPQPTPAPPADVR	WP_023861277.1_A565T|WP_023861277.1	467.925	3	0	0
APSGPAPGAHRWDLITR	WP_023861277.1_S21P|WP_023861277.1	451.242	4	1	0.0586
GAIDFNRPGIPIVASLPSVHIADTYGR	WP_023861365.1_V167I|WP_023861365.1	709.883	4	0	0.1011
LSGLTELTTVEAAPSPPAPR	WP_023861423.1_V90L|WP_023861423.1	1004.04	2	0	0.0076
VREAATAALAAYEALS	WP_023861515.1_A312T|WP_023861515.1	803.925	2	1	0.1873
EAATAALAAYEALS	WP_023861515.1_A312T|WP_023861515.1	676.341	2	0	0.0227
NSEAPGQPSAGREPR	WP_023861516.1_G231S|WP_023861516.1	518.254	3	1	0
TALDTEAGR	WP_023861538.1_A9G|WP_023861538.1	467.235	2	0	0.0029
DLKLNLGSITR	WP_023861649.1_V24I|WP_023861649.1	410.579	3	1	0
LNLGSITR	WP_023861649.1_V24I|WP_023861649.1	437.261	2	0	0.044
GLPADTALATGPQAAVAAVIDPDSLPAAEQIGAGR	WP_023861905.1_L342S|WP_023861905.1	1095.58	3	0	0.0296
GLPADTALATGPQAAVAAVIDPDSLPAAEQIGAGR	WP_023861905.1_L342S|WP_023861905.1	821.933	4	0	0.0296
HAVLAVAR	WP_023861906.1_Q21R|WP_023861906.1	418.759	2	0	0.0481
LAYEGLAAGLGVPHKEKEA	WP_023861922.1_T288K|WP_023861922.1	489.016	4	2	0.0001
VDMVSFTGSTVTGR	WP_023861924.1_A240V|WP_023861924.1	728.859	2	0	0
RAALLEAVGGPGPSIHVTPATTDLDTARR	WP_023861963.1_L163R|WP_023861963.1	736.401	4	2	0
RAALLEAVGGPGPSIHVTPATTDLDTARR	WP_023861963.1_L163R|WP_023861963.1	589.322	5	2	0
AALLEAVGGPGPSIHVTPATTDLDTARR	WP_023861963.1_L163R|WP_023861963.1	697.375	4	1	0
AALLEAVGGPGPSIHVTPATTDLDTAR	WP_023861963.1_L163R|WP_023861963.1	877.464	3	0	0
VMQQVLHPIAADDMPRPTPCAQFDVTR	WP_023862028.1_S43P|WP_023862028.1	774.132	4	0	0
DARAPEPLAEYVLGLAHR	WP_023862028.1_V144A|WP_023862028.1	495.268	4	1	0
ASAVAESLR	WP_023862029.1_V233A|WP_023862029.1	452.248	2	0	0
AIDDAAQRFTAEIGR	WP_023862030.1_T252A|WP_023862030.1	545.281	3	1	0.0034
AVIAGADGVLINEHLARPAATTLLR	WP_023862030.1_V98L|WP_023862030.1	636.367	4	0	0
VLGYVAGGAGDEQTQR	WP_023862266.1_H53Q|WP_023862266.1	810.902	2	0	0.0076
RPNTDDLDLAVAGVR	WP_023863794.1_A276V|WP_023863794.1	806.426	2	0	0
RPNTDDLDLAVAGVR	WP_023863794.1_A276V|WP_023863794.1	537.953	3	0	0
LTPAAVPQLGIEALEGK	WP_023863978.1_M78V|WP_023863978.1	853.988	2	0	0.0455
AYFYEKPITIEDHQNSR	WP_023864174.1_S197T|WP_023864174.1	704.345	3	0	0
AYFYEKPITIEDHQNSR	WP_023864174.1_S197T|WP_023864174.1	528.51	4	0	0
VGAVEPGEPTPR	WP_023864190.1_G333A|WP_023864190.1	604.817	2	0	0
EYTAEQMHR	WP_023864394.1_H212R|WP_023864394.1	582.759	2	0	0.0487
AGPGGAPETKGPMLINAR	WP_023864936.1_D79G|WP_023864936.1	579.642	3	1	0
RVEAGPDGHDYEVRPIAAAR	WP_023865474.1_V25A|WP_023865474.1	545.531	4	1	0.064
IALPSPGEMQLETVELPR	WP_023865629.1_A401G|WP_023865629.1	990.527	2	0	0.0001
IALPSPGEMQLETVELPR	WP_023865629.1_A401G|WP_023865629.1	660.687	3	0	0.0001
IALPSPGEMQLETVELPRDAFFGR	WP_023865629.1_A401G|WP_023865629.1	891.795	3	1	0.0049
VQSQVTAQNDWDELLDKVAAGPPVYSPFK	WP_023865681.1_A68T|WP_023865681.1	1068.21	3	1	0.0083
VQSQVATQNDWDELLDKVAAGPPVYSPFK	WP_023865681.1_A69T|WP_023865681.1	1068.21	3	1	0.0422
AARVDFEGDAAAVQAVR	WP_023865681.1_L189F|WP_023865681.1	582.636	3	1	0
AARVDFEGDAAAVQAVRDAPK	WP_023865681.1_L189F|WP_023865681.1	719.706	3	2	0.0046
AARVDFEGDAAAVQAVRDAPK	WP_023865681.1_L189F|WP_023865681.1	540.032	4	2	0.0046
VDFEGDAAAVQAVR	WP_023865681.1_L189F|WP_023865681.1	724.362	2	0	0.0312
VDFEGDAAAVQAVRDAPK	WP_023865681.1_L189F|WP_023865681.1	620.315	3	1	0.0016
SEESAVPADGRGDESTH	WP_023865801.1_A128S|WP_023865801.1	581.919	3	1	0
QQPAVEGWFATDEAGAPHLIGSK	WP_023866175.1_E8Q|WP_023866175.1	803.733	3	0	0.1185
HGQVDSAELETRR	WP_023866197.1_Q77R|WP_023866197.1	499.918	3	1	0
QQSAPASSAPADDPWGSASASGSFGGGDDEPPF	WP_023866854.1_P154S|WP_023866854.1	1050.78	3	0	0
ALIHILR	WP_023866863.1_D295H|WP_023866863.1	418.279	2	0	0
AFTDIAAQYRR	WP_023866865.1_E131Q|WP_023866865.1	437.898	3	1	0
SDEADVDKALDAAHAAAPAWGKTAPPER	WP_023866979.1_A79P|WP_023866979.1	572.883	5	2	0.0465
ANAVEVGDDVVLAK	WP_023867890.1_T204A|WP_023867890.1	700.375	2	0	0
NAEVTDLILEDDRVAGVR	WP_023868083.1_G139D|WP_023868083.1	993.019	2	1	0
NAEVTDLILEDDRVAGVR	WP_023868083.1_G139D|WP_023868083.1	662.348	3	1	0
VSAILENPLEEVDHENTDTGALLIHR	WP_023868090.1_M210I|WP_023868090.1	722.121	4	0	0
IVTGDDDLEAECGLPVLVETAR	WP_023868090.1_S457P|WP_023868090.1	791.393	3	0	0.1302
RRLESLGVPVPR	WP_023868138.1_D134E|WP_023868138.1	460.281	3	2	0.0355
RLESLGVPVPR	WP_023868138.1_D134E|WP_023868138.1	408.247	3	1	0
TKPLTDTAPVDPGVQR	WP_023868346.1_A15V|WP_023868346.1	847.957	2	0	0.0206
TKPLTDTAPVDPGVQR	WP_023868346.1_A15V|WP_023868346.1	565.641	3	0	0.0206
IKEIVGDIPGLDGAVAPAAM	WP_023868347.1_V243I|WP_023868347.1	969.024	2	1	0
IKEIVGDIPGLDGAVAPAAM	WP_023868347.1_V243I|WP_023868347.1	977.022	2	1	0.0002
EIVGDIPGLDGAVAPAAM	WP_023868347.1_V243I|WP_023868347.1	856.432	2	0	0.2343
EIVGDIPGLDGAVAPAAM	WP_023868347.1_V243I|WP_023868347.1	848.435	2	0	0
GAMGFRLPVDKR	WP_023868366.1_L137P|WP_023868366.1	449.584	3	2	0.0804
SDGGVVTPMVHDFVARGPNGQNYR	WP_023868373.1_I95V|WP_023868373.1	863.747	3	1	0
SDGGVVTPMVHDFVARGPNGQNYR	WP_023868373.1_I95V|WP_023868373.1	648.062	4	1	0
GTLYQADISVR	WP_023868373.1_V78I|WP_023868373.1	611.825	2	0	0
ATVADLSWVR	WP_023868381.1_L315V|WP_023868381.1	559.304	2	0	0.1051
QSENPPVDSEPPNGPPPPAR	WP_023868459.1_N317S|WP_023868459.1	694.668	3	0	0.1018
VVPADDLLTEAKK	WP_023868502.1_Q197K|WP_023868502.1	466.933	3	1	0
KVATTISQMSR	WP_023868502.1_Q197K|WP_023868502.1	611.335	2	1	0
KVATTISQMSR	WP_023868502.1_Q197K|WP_023868502.1	407.892	3	1	0
RLFHSTFATADQSEGMAAFVEK	WP_023868502.1_T246S|WP_023868502.1	611.548	4	1	0.0373
RLFHSTFATADQSEGMAAFVEKR	WP_023868502.1_T246S|WP_023868502.1	650.574	4	2	0.0996
LFHSTFATADQSEGMAAFVEKR	WP_023868502.1_T246S|WP_023868502.1	815.062	3	1	0.0012
LFHSTFATADQSEGMAAFVEKR	WP_023868502.1_T246S|WP_023868502.1	611.548	4	1	0.0012
LFHSTFATADQSEGMAAFVEK	WP_023868502.1_T246S|WP_023868502.1	763.028	3	0	0.0162
QAGNHDVSDRGAAG	WP_023868553.1_G76D|WP_023868553.1	452.208	3	1	0.0249
CPAQTGSPLLSYGAPTSPTVR	WP_023868558.1_A372P|WP_023868558.1	1080.54	2	0	0
IVDPDTNTER	WP_023868558.1_C395R|WP_023868558.1	580.283	2	0	0.0219
RPDTGPAPAVVEIDSLDLDEPNSASIR	WP_023868558.1_S155A|WP_023868558.1	945.477	3	0	0
STDVSPATDTR	WP_023868563.1_N4D|WP_023868563.1	575.273	2	0	0.1382
SLDWQAVGSSGR	WP_023868566.1_E56G|WP_023868566.1	631.81	2	0	0.0038
DVKVGDPTDPDVQMGPLISAAQR	WP_023868568.1_E324D|WP_023868568.1	803.741	3	1	0.0269
FVHTGKPTPAGYAQAR	WP_023868569.1_I200V|WP_023868569.1	567.634	3	0	0.0017
FVHTGKPTPAGYAQAR	WP_023868569.1_I200V|WP_023868569.1	425.977	4	0	0.0017
GTLTGLLAQPGSHK	WP_023868572.1_A35T|WP_023868572.1	690.386	2	0	0
GTLTGLLAQPGSHK	WP_023868572.1_A35T|WP_023868572.1	460.593	3	0	0
EQSEFRPSEQSADPVLQEAFSRPDGSPETLQR	WP_023868579.1_P67S|WP_023868579.1	905.183	4	0	0
LAPRPISRPPVDPASR	WP_023868579.1_V30A|WP_023868579.1	577	3	0	0.0015
LAPRPISRPPVDPASR	WP_023868579.1_V30A|WP_023868579.1	433.002	4	0	0.0015
LRDPGPVTGIAR	WP_023868585.1_K91R|WP_023868585.1	417.91	3	1	0.0126
LAAPREFPDAATMFAAVR	WP_023868586.1_H183R|WP_023868586.1	645.337	3	1	0.0039
AENVVPVYRR	WP_023868586.1_L235V|WP_023868586.1	601.836	2	1	0.0356
SLMASIGTEEITK	WP_023868698.1_N424K|WP_023868698.1	690.358	2	0	0
SLMASIGTEEITKAAK	WP_023868698.1_N424K|WP_023868698.1	550.631	3	1	0.0039
TDIGHLTSDAGKEDLKSLGGVSATTAGVILR	WP_023868698.1_V183D|WP_023868698.1	617.333	5	2	0.0069
LADFTPLPAPDDVLAAAGLYR	WP_023868702.1_A451T|WP_023868702.1	1093.58	2	0	0
LADFTPLPAPDDVLAAAGLYR	WP_023868702.1_A451T|WP_023868702.1	729.388	3	0	0
LGPAAARDSYLNIDKVVETATR	WP_023868702.1_A69T|WP_023868702.1	590.82	4	2	0
DSYLNIDKVVETATR	WP_023868702.1_A69T|WP_023868702.1	862.447	2	1	0
DSYLNIDKVVETATR	WP_023868702.1_A69T|WP_023868702.1	575.3	3	1	0
LVEEPGRLR	WP_023868702.1_D173E|WP_023868702.1	534.812	2	1	0.0648
LVEEPGRLREALVGAR	WP_023868702.1_D173E|WP_023868702.1	442.007	4	2	0.0082
ARIGAAACNTAR	WP_023868702.1_T257A|WP_023868702.1	616.32	2	1	0.0722
IGAAACNTAR	WP_023868702.1_T257A|WP_023868702.1	502.751	2	0	0.0128
VIEEAPSPLLDPETR	WP_023868702.1_V250E|WP_023868702.1	833.438	2	0	0
VIEEAPSPLLDPETR	WP_023868702.1_V250E|WP_023868702.1	555.961	3	0	0
VIEEAPSPLLDPETRAR	WP_023868702.1_V250E|WP_023868702.1	631.674	3	1	0
SVAVYSDPDAAAR	WP_023868702.1_V34D|WP_023868702.1	661.323	2	0	0.1545
LQDICDYHSSVEQAAATAAR	WP_023868731.1_E223Q|WP_023868731.1	736.011	3	0	0
EHTDGPVWDRDGVSIR	WP_023868731.1_L137P|WP_023868731.1	613.631	3	1	0
EHTDGPVWDRDGVSIR	WP_023868731.1_L137P|WP_023868731.1	460.475	4	1	0
VAPQPETPSRPR	WP_023868794.1_W292R|WP_023868794.1	445.577	3	0	0
LMETWAHGLDVADALGVTRPATDR	WP_023868809.1_I153T|WP_023868809.1	649.58	4	0	0.0007
GPRGDTWSWGPPEAAQR	WP_023868809.1_V207A|WP_023868809.1	623.299	3	1	0.0259
GDTWSWGPPEAAQR	WP_023868809.1_V207A|WP_023868809.1	779.358	2	0	0.0002
AAVDPEEPAEMLTFGQEIT	WP_023868814.1_D593E|WP_023868814.1	683.322	3	0	0.0243
TGAAEPSTTISPGPLAADRR	WP_023868820.1_A9T|WP_023868820.1	656.676	3	1	0.0209
YAVVASKGGAPEHPAWYFNLK	WP_023868848.1_R83K|WP_023868848.1	769.064	3	1	0.1236
GGAPEHPAWYFNLK	WP_023868848.1_R83K|WP_023868848.1	529.597	3	0	0.1278
ESLIGNATALAAWNDITPLAR	WP_023868854.1_D20E|WP_023868854.1	1099.08	2	0	0
ESLIGNATALAAWNDITPLAR	WP_023868854.1_D20E|WP_023868854.1	733.059	3	0	0
YELIPQLIVHDGEAAVR	WP_023868988.1_M49L|WP_023868988.1	641.683	3	0	0
ALNAVPAVNELRPGWVTPLDLPLIPGTGTIR	WP_023868990.1_A357T|WP_023868990.1	1084.28	3	0	0
GVEVVEIIGDDAQDAR	WP_023868996.1_P55A|WP_023868996.1	562.616	3	0	0.1398
VIALTNPASGHGAAVAAAQR	WP_023868996.1_V23A|WP_023868996.1	625.678	3	0	0.0487
IAVVPFGGGTSVVGGLTPER	WP_023868997.1_A147T|WP_023868997.1	957.028	2	0	0
IAVVPFGGGTSVVGGLTPER	WP_023868997.1_A147T|WP_023868997.1	638.355	3	0	0
AVKDTLDPAGILNPGKLIP	WP_023868997.1_A521D|WP_023868997.1	644.71	3	2	0
RDLDAARGEISESR	WP_023869009.1_Q161E|WP_023869009.1	525.601	3	2	0.1222
DLDAARGEISESR	WP_023869009.1_Q161E|WP_023869009.1	709.847	2	1	0
DLDAARGEISESR	WP_023869009.1_Q161E|WP_023869009.1	473.567	3	1	0
AAALVNSIFTK	WP_023869148.1_T197N|WP_023869148.1	567.83	2	0	0.0003
LVPWPDVLPGLTR	WP_023869157.1_M111V|WP_023869157.1	731.924	2	0	0.0286
TVAVDLRDDWPTALR	WP_023869163.1_S168P|WP_023869163.1	576.641	3	1	0.0308
TVAVDLRDDWPTALRDTGFDSSAR	WP_023869163.1_S168P|WP_023869163.1	888.772	3	2	0
TVAVDLRDDWPTALRDTGFDSSAR	WP_023869163.1_S168P|WP_023869163.1	666.831	4	2	0
SVDVYAVNYPANDDYHNSANAGADDASAHVQDTVAACPNSR	WP_023869169.1_N102D|WP_023869169.1	1081.22	4	0	0.0144
LVFNTFLAR	WP_023869173.1_H255R|WP_023869173.1	540.814	2	0	0.0776
KILQPYFSPHALGK	WP_023869257.1_S104G|WP_023869257.1	533.64	3	1	0.0298
ILQPYFSPHALGK	WP_023869257.1_S104G|WP_023869257.1	735.909	2	0	0.0172
ILQPYFSPHALGK	WP_023869257.1_S104G|WP_023869257.1	490.942	3	0	0.0172
TYDAEPFIYLMPEGQLPR	WP_023869372.1_A267T|WP_023869372.1	714.019	3	0	0.0006
FYGAPHAGSWPYGLPELPGAR	WP_023869372.1_S122A|WP_023869372.1	748.373	3	0	0.0075
FYGAPHAGSWPYGLPELPGARER	WP_023869372.1_S122A|WP_023869372.1	632.817	4	1	0.0592
IAAQASDEQR	WP_023869395.1_G160A|WP_023869395.1	544.77	2	0	0.204
IAAQASDEQRR	WP_023869395.1_G160A|WP_023869395.1	622.821	2	1	0.116
TAAEESLKGTPLENSK	WP_023869440.1_A738S|WP_023869440.1	837.931	2	1	0.0212
TAAEESLKGTPLENSK	WP_023869440.1_A738S|WP_023869440.1	558.956	3	1	0.0212
NDDSFYLPPGIINGSDSFK	WP_023869440.1_E692D|WP_023869440.1	1043.49	2	0	0.0055
FIPDSIPANVGYAAAAR	WP_023869440.1_F422Y|WP_023869440.1	866.954	2	0	0
FIPDSIPANVGYAAAARHFPGQR	WP_023869440.1_F422Y|WP_023869440.1	614.571	4	1	0.2481
LLITQRGDPATPEGLSR	WP_023869440.1_S714T|WP_023869440.1	608.671	3	1	0
LLITQRGDPATPEGLSRVEQIK	WP_023869440.1_S714T|WP_023869440.1	606.092	4	2	0.0002
SAGTVPHVEGLTRPTYALR	WP_023869471.1_S82T|WP_023869471.1	507.027	4	0	0.002
FEAGTPMASQVVGLAAAAR	WP_023869474.1_T285A|WP_023869474.1	923.978	2	0	0.1517
DIPDADIVMLDLTPAAALR	WP_023869485.1_V260A|WP_023869485.1	1005.53	2	0	0
ALPGGADEADYLLR	WP_023869486.1_T475P|WP_023869486.1	730.873	2	0	0
VTAVEPAPR	WP_023869495.1_A305T|WP_023869495.1	470.267	2	0	0
EKVLNTVLNDLAHDTLDTSSTR	WP_023869502.1_D229N|WP_023869502.1	814.754	3	1	0
EKVLNTVLNDLAHDTLDTSSTR	WP_023869502.1_D229N|WP_023869502.1	611.317	4	1	0
VLNTVLNDLAHDTLDTSSTR	WP_023869502.1_D229N|WP_023869502.1	1093.06	2	0	0
VLNTVLNDLAHDTLDTSSTR	WP_023869502.1_D229N|WP_023869502.1	729.041	3	0	0
TDVELPWEQLNKVDDLKR	WP_023869502.1_E398D|WP_023869502.1	733.387	3	2	0
TDVELPWEQLNKVDDLKR	WP_023869502.1_E398D|WP_023869502.1	550.292	4	2	0
IANLPDHGRPLEVGEPANLTVVDPDASWTVAGSDLASR	WP_023869506.1_C386S|WP_023869506.1	985.751	4	0	0
GQQVGLVDVHPVGAVTMGLAGK	WP_023869506.1_E111Q|WP_023869506.1	711.721	3	0	0.0002
RGATVIMAVRDTR	WP_023869589.1_C49R|WP_023869589.1	482.605	3	2	0.0565
QTLYAASQDLTGDTFVGPR	WP_023869589.1_P242T|WP_023869589.1	1020.51	2	0	0
QTLYAASQDLTGDTFVGPR	WP_023869589.1_P242T|WP_023869589.1	680.673	3	0	0
GTANEPYCLPYTVR	WP_023869593.1_R244T|WP_023869593.1	820.89	2	0	0
EVPFGQDGSYTK	WP_023869594.1_E341K|WP_023869594.1	664.312	2	0	0.0006
EVPFGQDGSYTKDAIITR	WP_023869594.1_E341K|WP_023869594.1	666.337	3	1	0.0001
QLAAEPLVTLYPHTVTHPILAR	WP_023869595.1_D225E|WP_023869595.1	610.848	4	0	0.0038
HATANPGAEPEGE	WP_023869597.1_Q227E|WP_023869597.1	640.281	2	0	0
ADCLGVQSPLPEWAEASDSHYVR	WP_023869608.1_N356S|WP_023869608.1	863.068	3	0	0
TAAIPGTATR	WP_023869618.1_S78P|WP_023869618.1	479.769	2	0	0
MDTVELSSDGPDR	WP_023869629.1_I275M|WP_023869629.1	711.314	2	0	0.0544
MDTVELSSDGPDRVR	WP_023869629.1_I275M|WP_023869629.1	559.602	3	1	0
QLQSALAVKPAELQWSLAR	WP_023869629.1_T341A|WP_023869629.1	703.732	3	0	0.0346
RLDAETVILPR	WP_023869682.1_D202E|WP_023869682.1	428.254	3	1	0.0021
ALLEEDADPQAAIDAMAR	WP_023869682.1_D452E|WP_023869682.1	950.459	2	0	0.0083
ALLEEDADPQAAIDAMAR	WP_023869682.1_D452E|WP_023869682.1	633.975	3	0	0.0083
CEDPALLAHAVAAPATEDVALR	WP_023869682.1_Q581H|WP_023869682.1	764.055	3	0	0.0421
MNTTQSTTVVTAIAPGCRPR	WP_023869722.1_S16G|WP_023869722.1	721.033	3	0	0.0408
TETAAASPALAASQASWR	WP_023869791.1_K3E|WP_023869791.1	894.947	2	0	0
LASDPPQLGDDLVADER	WP_023869795.1_A67P|WP_023869795.1	604.299	3	0	0.0866
MVPADADTPGGAQPR	WP_023869795.1_L48V|WP_023869795.1	741.854	2	0	0
VLCETFPTRLER	WP_023869803.1_M235L|WP_023869803.1	507.601	3	1	0
LAYFAEAAAAQLDGAK	WP_023869803.1_S261A|WP_023869803.1	805.415	2	0	0.1202
LAYFAEAAAAQLDGAK	WP_023869803.1_S261A|WP_023869803.1	537.279	3	0	0.1202
RQPGAQVFATFDADGQHR	WP_023869856.1_I87V|WP_023869856.1	667.661	3	1	0.0992
RQPGAQVFATFDADGQHR	WP_023869856.1_I87V|WP_023869856.1	500.998	4	1	0.0992
ALEAQKPDPLAVDPYAEIFCR	WP_023869943.1_V36A|WP_023869943.1	801.739	3	0	0
RPPAGLSPQELSR	WP_023869947.1_M1176L|WP_023869947.1	704.389	2	0	0.0009
APASFDEFSMPTR	WP_023869951.1_G160D|WP_023869951.1	728.332	2	0	0.1778
AQLAAGLAYHCPLTYRPLLAK	WP_023869954.1_V336L|WP_023869954.1	776.428	3	0	0.0514
AQLAAGLAYHCPLTYRPLLAK	WP_023869954.1_V336L|WP_023869954.1	582.573	4	0	0.0514
QLGADYTVLHHTQLLNR	WP_023869977.1_N589D|WP_023869977.1	660.353	3	0	0.0808
DRAGNIEILPADLGDAVDR	WP_023869989.1_A65V|WP_023869989.1	670.68	3	1	0.0005
DRAGNIEILPADLGDAVDRQR	WP_023869989.1_A65V|WP_023869989.1	574.302	4	2	0.0001
AGNIEILPADLGDAVDRQR	WP_023869989.1_A65V|WP_023869989.1	675.024	3	1	0
AGNIEILPADLGDAVDR	WP_023869989.1_A65V|WP_023869989.1	869.952	2	0	0
WAGALAGYGLR	WP_023870077.1_D230G|WP_023870077.1	567.806	2	0	0.0608
SEHPTAGVGAPEEQTTQIPPAAAAGDDKK	WP_023870083.1_E28D|WP_023870083.1	958.469	3	1	0.0143
SEHPTAGVGAPEEQTTQIPPAAAAGDDKKDAAEPQPEPGGDAPTK	WP_023870083.1_E28D|WP_023870083.1	1109.28	4	2	0.2295
TAEVFDPSTGAVQAQVPMAGR	WP_023870183.1_D23E|WP_023870183.1	1066.53	2	0	0
TAEVFDPSTGAVQAQVPMAGR	WP_023870183.1_D23E|WP_023870183.1	711.353	3	0	0
ADYGPLVTGAAVAR	WP_023870183.1_E328G|WP_023870183.1	680.865	2	0	0
CMAISVAVPVGDQTADRLR	WP_023870183.1_K294Q|WP_023870183.1	1030.02	2	1	0
CMAISVAVPVGDQTADRLR	WP_023870183.1_K294Q|WP_023870183.1	687.019	3	1	0
VGHSLDPKADYGPLVTEAALAR	WP_023870183.1_V331L|WP_023870183.1	760.738	3	1	0
VGHSLDPKADYGPLVTEAALAR	WP_023870183.1_V331L|WP_023870183.1	570.805	4	1	0
ADYGPLVTEAALAR	WP_023870183.1_V331L|WP_023870183.1	723.883	2	0	0
ADYGPLVTEAALAR	WP_023870183.1_V331L|WP_023870183.1	482.924	3	0	0
KPYDALADYLTR	WP_023870192.1_Q119R|WP_023870192.1	475.917	3	0	0.0605
EWIAARDPITDR	WP_023870415.1_N405D|WP_023870415.1	481.584	3	1	0.1308
GLDEGIGEAVIAR	WP_023870425.1_Q169L|WP_023870425.1	650.349	2	0	0.0152
LRIEHYLQHR	WP_023870426.1_D143E|WP_023870426.1	455.59	3	1	0.1022
VVVSATGTRAHSAR	WP_023870537.1_A175T|WP_023870537.1	471.264	3	1	0.0733
AVVHHGGPGTTFAAIR	WP_023870757.1_G299A|WP_023870757.1	530.955	3	0	0.1969
ELDVHPGDVIEVPGLLDLSSLR	WP_023870804.1_W347R|WP_023870804.1	791.76	3	0	0
VAIPALVK	WP_023870836.1_T141A|WP_023870836.1	405.776	2	0	0
AHVVAADLAHPESTAELAGR	WP_023871367.1_Q62H|WP_023871367.1	672.348	3	0	0
AHVVAADLAHPESTAELAGR	WP_023871367.1_Q62H|WP_023871367.1	504.513	4	0	0
VPAPEDFDIASGHIAK	WP_023871368.1_A240S|WP_023871368.1	556.286	3	0	0
AGKDAAELAGLAQPTGVLASTDLDAVLATGPR	WP_023871368.1_P50L|WP_023871368.1	1017.21	3	1	0
SVVAAPPGLLTSADLPLR	WP_023873710.1_S350P|WP_023873710.1	889.015	2	0	0
SVVAAPPGLLTSADLPLRGFAGR	WP_023873710.1_S350P|WP_023873710.1	755.762	3	1	0
AQHEPAVEPIVR	WP_023873943.1_V48A|WP_023873943.1	673.365	2	0	0
AQHEPAVEPIVR	WP_023873943.1_V48A|WP_023873943.1	449.246	3	0	0
AVFRTEASNPDGSNTR	WP_023874738.1_A276T|WP_023874738.1	861.414	2	1	0.0788
AVFRTEASNPDGSNTR	WP_023874738.1_A276T|WP_023874738.1	574.612	3	1	0.0788
TEASNPDGSNTR	WP_023874738.1_A276T|WP_023874738.1	624.776	2	0	0.1408
FATEVTDHYPDLNVVVNNAGMQR	WP_023880868.1_R75H|WP_023880868.1	864.083	3	0	0.0705
LASSPPDSEWTSGAYYAK	WP_023884191.1_V235D|WP_023884191.1	965.447	2	0	0.0327
LASSPPDSEWTSGAYYAKR	WP_023884191.1_V235D|WP_023884191.1	696.001	3	1	0.0181
NIVSAATAPAR	WP_023884602.1_L9S|WP_023884602.1	535.801	2	0	0.0698
VDDELAEIGR	WP_023895833.1_D221G|WP_023895833.1	558.78	2	0	0.0043
HYHATADPDTFTK	WP_023896001.1_E229D|WP_023896001.1	501.9	3	0	0.1134
RLVFGPEDEFIER	WP_023897568.1_A169V|WP_023897568.1	536.279	3	1	0.0183
LVFGPEDEFIER	WP_023897568.1_A169V|WP_023897568.1	725.864	2	0	0.043
IATITLNNAK	WP_023897844.1_P29A|WP_023897844.1	529.814	2	0	0.0203
LDTAPESAEPPAAETAPTLVGYGADAGIDTSRR	WP_023898074.1_G87A|WP_023898074.1	1100.54	3	1	0.0284
GYGYRPITVAGDDPTDVHR	WP_023899839.1_A251T|WP_023899839.1	697.008	3	0	0
GYGYRPITVAGDDPTDVHR	WP_023899839.1_A251T|WP_023899839.1	523.008	4	0	0
SGTAHLLPDDDPVQR	WP_024637323.1_T88S|WP_024637323.1	540.937	3	0	0.1744
KSLDLDAPVEPGDIRECLR	WP_031343919.1_D24E|WP_031343919.1	546.534	4	2	0
SLDLDAPVEPGDIRECLR	WP_031343919.1_D24E|WP_031343919.1	685.677	3	1	0.0002
ERAEETRAETR	WP_031344807.1_D44A|WP_031344807.1	674.334	2	2	0.0265
ERAEETRAETR	WP_031344807.1_D44A|WP_031344807.1	449.892	3	2	0.0265
TPQQTAVALLAAAR	WP_031347747.1_I551T|WP_031347747.1	705.907	2	0	0.0323
ELPNWQTYQSGR	WP_031347856.1_R63Q|WP_031347856.1	739.855	2	0	0.0045
IPRPPMPHLDPPFALR	WP_031347974.1_V35M|WP_031347974.1	464.261	4	0	0.0984
SGLAPAERDSSGNPVEPMAIDRDIPFQISAVAVR	WP_031348221.1_L900V|WP_031348221.1	892.207	4	2	0
DSSGNPVEPMAIDRDIPFQISAVAVR	WP_031348221.1_L900V|WP_031348221.1	928.804	3	1	0
MPGSPPTGPLPPVPAGIDR	WP_031348221.1_S2P|WP_031348221.1	928.49	2	0	0.0205
MPGSPPTGPLPPVPAGIDRR	WP_031348221.1_S2P|WP_031348221.1	671.363	3	1	0.0011
QSVPDWLVWTHGCPGGESVAQVSGR	WP_031348494.1_A124G|WP_031348494.1	903.766	3	0	0.1953
VLWGDVSAIDLTAR	WP_031349804.1_K90R|WP_031349804.1	758.412	2	0	0.1724
SSSEPAPKADRHASIIILTSGTTGTPK	WP_031353751.1_E217D|WP_031353751.1	681.365	4	2	0.0137
SSSEPAPKADRHASIIILTSGTTGTPK	WP_031353751.1_E217D|WP_031353751.1	545.293	5	2	0.0137
ADRHASIIILTSGTTGTPKGANR	WP_031353751.1_E217D|WP_031353751.1	585.071	4	2	0.1512
ADRHASIIILTSGTTGTPK	WP_031353751.1_E217D|WP_031353751.1	647.025	3	1	0.0001
ADRHASIIILTSGTTGTPK	WP_031353751.1_E217D|WP_031353751.1	485.521	4	1	0.0001
LRALGSNPDADEPSGSTDETLAELIER	WP_031353751.1_T186S|WP_031353751.1	952.8	3	1	0
ALGSNPDADEPSGSTDETLAELIER	WP_031353751.1_T186S|WP_031353751.1	863.072	3	0	0
IQNTVYMVGEKGADAIKADHTDLYK	WP_031353755.1_A594T|WP_031353755.1	695.854	4	2	0.0321
IQNTVYMVGEKGADAIKADHTDLYK	WP_031353755.1_A594T|WP_031353755.1	556.884	5	2	0.0321
RGSYIVNTAR	WP_031353757.1_I281V|WP_031353757.1	568.812	2	1	0.0534
LLELIGR	WP_031353758.1_F55L|WP_031353758.1	407.263	2	0	0
STESTRAPASRDEG	WP_031353883.1_D325E|WP_031353883.1	488.562	3	2	0.0757
RAADLPTLKDVLVQDYR	WP_031353911.1_I285V|WP_031353911.1	658.365	3	2	0
RAADLPTLKDVLVQDYR	WP_031353911.1_I285V|WP_031353911.1	494.026	4	2	0
AADLPTLKDVLVQDYRVSSASLR	WP_031353911.1_I285V|WP_031353911.1	630.097	4	2	0.0002
AADLPTLKDVLVQDYR	WP_031353911.1_I285V|WP_031353911.1	606.332	3	1	0.0124
AHGAGPAHDAADLIATR	WP_031353911.1_S249G|WP_031353911.1	822.416	2	0	0
AHGAGPAHDAADLIATR	WP_031353911.1_S249G|WP_031353911.1	548.613	3	0	0
AHGAGPAHDAADLIATR	WP_031353911.1_S249G|WP_031353911.1	411.712	4	0	0
VVGVVENMSGLTLPDGSTLQVFGEGGGQQVAER	WP_031353940.1_D314E|WP_031353940.1	1110.89	3	0	0.0219
FGHGVVAELAPGVR	WP_031353947.1_A236P|WP_031353947.1	470.261	3	0	0.0025
ISNKFPTSAIAVLAVPCR	WP_031353948.1_V132I|WP_031353948.1	648.696	3	1	0.0623
AAQNELYDVVPPDPR	WP_031353972.1_V279A|WP_031353972.1	842.42	2	0	0
AAQNELYDVVPPDPR	WP_031353972.1_V279A|WP_031353972.1	561.949	3	0	0
AAQNELYDVVPPDPRVPYDVHEVIVR	WP_031353972.1_V279A|WP_031353972.1	748.39	4	1	0.0003
TIAGVSEDYAGLRNNTAVAK	WP_031353995.1_A834G|WP_031353995.1	684.024	3	1	0.0046
SLDDGRNWSELSAGERADVIDSHR	WP_031353995.1_G208S|WP_031353995.1	672.071	4	2	0.0001
SLDDGRNWSELSAGERADVIDSHR	WP_031353995.1_G208S|WP_031353995.1	537.858	5	2	0.0001
VVDGAGRDLPTGTLR	WP_031353995.1_P809A|WP_031353995.1	509.614	3	1	0
RLMEVTVLGRPAAASR	WP_031354001.1_A398S|WP_031354001.1	576.33	3	1	0.1245
VGELEPAFGEELAAR	WP_031354003.1_A20G|WP_031354003.1	794.404	2	0	0.0799
ALGPEGYLINIAR	WP_031354003.1_T224A|WP_031354003.1	693.891	2	0	0
AIQLAGLTPEDITHVNAHATGTSVGDVAESK	WP_031354036.1_K303E|WP_031354036.1	776.398	4	0	0.0001
TTGAQAEETANDAR	WP_031354086.1_N89D|WP_031354086.1	717.826	2	0	0.0249
LTPFTQPDPTTNSGADQSQAVSK	WP_031354086.1_P182Q|WP_031354086.1	797.387	3	0	0.0825
LTPFTQPDPTTNSGADQSQAVSKAAATAAGSTR	WP_031354086.1_P182Q|WP_031354086.1	1083.2	3	1	0.1279
AAALEDGTDVAR	WP_031354137.1_V103A|WP_031354137.1	594.796	2	0	0.0563
FVPGWFKDTLK	WP_031354168.1_Q190K|WP_031354168.1	669.366	2	1	0.0001
FVPGWFKDTLK	WP_031354168.1_Q190K|WP_031354168.1	446.58	3	1	0.0001
FVPGWFKDTLKDAPIDR	WP_031354168.1_Q190K|WP_031354168.1	502.019	4	2	0.0204
GTLAMANARPGTNGSQFFMVYK	WP_031354192.1_G231R|WP_031354192.1	787.721	3	0	0.0017
LTLDPVLR	WP_031354205.1_M554V|WP_031354205.1	463.787	2	0	0
VAVESPKPKPQLPSDSATLRELGQSVVK	WP_031354205.1_N323K|WP_031354205.1	740.916	4	1	0.0698
VAVESPKPKPQLPSDSATLRELGQSVVK	WP_031354205.1_N323K|WP_031354205.1	592.934	5	1	0.0698
VAEVKPSFGPDYKVSDTGER	WP_031354212.1_D33E|WP_031354212.1	727.699	3	1	0
VAEVKPSFGPDYKVSDTGER	WP_031354212.1_D33E|WP_031354212.1	546.026	4	1	0
WTEVPNSLGVTDHLAFR	WP_031354234.1_A499S|WP_031354234.1	647.999	3	0	0.0176
FPTEPPEAALPR	WP_031354234.1_P187A|WP_031354234.1	662.848	2	0	0
AVHDLVDQVALPSSVLNR	WP_031354269.1_D424N|WP_031354269.1	645.022	3	0	0
AVHDLVDQVALPSSVLNRLPR	WP_031354269.1_D424N|WP_031354269.1	575.577	4	1	0
TGPRQPDRTQPEPADILVASDLTK	WP_031354269.1_G275E|WP_031354269.1	652.095	4	2	0
QPDRTQPEPADILVASDLTK	WP_031354269.1_G275E|WP_031354269.1	732.05	3	1	0.0227
TQPEPADILVASDLTK	WP_031354269.1_G275E|WP_031354269.1	849.451	2	0	0
RLVAAAPALTVSGGAR	WP_031354269.1_R259S|WP_031354269.1	755.447	2	1	0
RLVAAAPALTVSGGAR	WP_031354269.1_R259S|WP_031354269.1	503.967	3	1	0
LVAAAPALTVSGGAR	WP_031354269.1_R259S|WP_031354269.1	677.396	2	0	0
YTDFSGDAIDQLVLDHLLASDVSTAMR	WP_031354307.1_L214R|WP_031354307.1	985.146	3	0	0
IWRDGRVEQLGWPR	WP_033710520.1_V232I|WP_033710520.1	589.985	3	2	0.0026
IWRDGRVEQLGWPR	WP_033710520.1_V232I|WP_033710520.1	442.74	4	2	0.0026
LTYDMTDPAIIAR	WP_033710520.1_V319I|WP_033710520.1	740.379	2	0	0
LTYDMTDPAIIAR	WP_033710520.1_V319I|WP_033710520.1	493.922	3	0	0
QRELQDATVGVLAK	WP_033710549.1_S168A|WP_033710549.1	764.428	2	1	0.1212
MDQLWANR	WP_033710586.1_V6A|WP_033710586.1	517.248	2	0	0
GLGGRVPVAPEAVDLLVR	WP_033710735.1_R204P|WP_033710735.1	606.691	3	1	0.1144
TSRVIPLFELIRT	WP_033710741.1_Q139E|WP_033710741.1	515.643	3	2	0
VIPLFELIR	WP_033710741.1_Q139E|WP_033710741.1	550.347	2	0	0.0001
VIPLFELIRT	WP_033710741.1_Q139E|WP_033710741.1	600.871	2	1	0
LARDFPLYEGLEDWALVGR	WP_033710966.1_S422A|WP_033710966.1	740.72	3	1	0
DFPLYEGLEDWALVGR	WP_033710966.1_S422A|WP_033710966.1	940.465	2	0	0
DFPLYEGLEDWALVGR	WP_033710966.1_S422A|WP_033710966.1	627.312	3	0	0
RRPDMPDVPIAADESIR	WP_033711464.1_E182D|WP_033711464.1	646.667	3	1	0.0589
RRPDMPDVPIAADESIR	WP_033711464.1_E182D|WP_033711464.1	485.252	4	1	0.0589
QLSGVVEDAAHCPAYFQLLVK	WP_033711565.1_I162V|WP_033711565.1	782.403	3	0	0.0008
TFMNQPTHIR	WP_033711656.1_S218N|WP_033711656.1	415.545	3	0	0.0004
TTPTSTTELTFAQLGVRDEIVR	WP_033711656.1_S5T|WP_033711656.1	812.431	3	1	0.0205
WLPPLVSGSMR	WP_033711693.1_L119M|WP_033711693.1	621.837	2	0	0.0048
ALLAAENPLHLVR	WP_033711693.1_Q23E|WP_033711693.1	472.949	3	0	0
VGTSNGQTFAAR	WP_033711699.1_A121T|WP_033711699.1	604.805	2	0	0.0881
RDAAVAWTR	WP_033711699.1_E467A|WP_033711699.1	523.281	2	1	0.0271
LVNLRREPIEAITADGIR	WP_033711699.1_Q358R|WP_033711699.1	509.796	4	2	0.0026
YAVAGENADGPAASVIARQ	WP_033711700.1_G538R|WP_033711700.1	930.466	2	1	0.1836
MVRAFEQMGPGWRDTVLPR	WP_033712069.1_A111V|WP_033712069.1	562.288	4	2	0.018
LTNQVITVEGDRATAR	WP_033712265.1_A75V|WP_033712265.1	581.983	3	1	0.1818
SGAGSNTVHIGPTAFLGLGVTDNDGNGAR	WP_033712334.1_N284D|WP_033712334.1	919.118	3	0	0.0004
IWVYCGNGTPSDLGGDNVPAK	WP_033712337.1_M268V|WP_033712337.1	1110.52	2	0	0.0002
IIRSHATGATPPPGPATTGRR	WP_033712417.1_S37P|WP_033712417.1	529.295	4	2	0.2567
SHATGATPPPGPATTGR	WP_033712417.1_S37P|WP_033712417.1	788.397	2	0	0.0074
SHATGATPPPGPATTGRR	WP_033712417.1_S37P|WP_033712417.1	577.968	3	1	0
SHATGATPPPGPATTGRR	WP_033712417.1_S37P|WP_033712417.1	433.728	4	1	0
AAIAAAAAAVAAVAR	WP_033712509.1_V65A|WP_033712509.1	423.254	3	0	0.1229
WTPTKPVSSAS	WP_033712565.1_I574V|WP_033712565.1	580.801	2	0	0
MDPIAPKAPVVPAEAPGALR	WP_033712565.1_L548M|WP_033712565.1	667.371	3	1	0
KQEAADEAAAQVGPQALGVGAHAVDEDAAR	WP_033712675.1_A47E|WP_033712675.1	982.483	3	1	0
KQEAADEAAAQVGPQALGVGAHAVDEDAAR	WP_033712675.1_A47E|WP_033712675.1	737.114	4	1	0
QCVQLTLER	WP_033712675.1_R74Q|WP_033712675.1	573.8	2	0	0
NPVLSVLIR	WP_033712743.1_I291V|WP_033712743.1	505.821	2	0	0.2006
IAENLAAADVLGEQR	WP_033712743.1_M358I|WP_033712743.1	785.415	2	0	0
IAENLAAADVLGEQR	WP_033712743.1_M358I|WP_033712743.1	523.946	3	0	0
IAADVVTLARPEIGELGEPATATR	WP_033712743.1_P271A|WP_033712743.1	817.446	3	0	0
LLAPSAGESAGR	WP_033712745.1_T14P|WP_033712745.1	564.804	2	0	0.0011
GVAAALADGGRIDPMR	WP_033712811.1_T147I|WP_033712811.1	523.944	3	1	0
NAFIDAHEAGAPLGYPAIHHLTSPLR	WP_033712877.1_E284G|WP_033712877.1	692.862	4	0	0
NAFIDAHEAGAPLGYPAIHHLTSPLR	WP_033712877.1_E284G|WP_033712877.1	554.491	5	0	0
QVTARVPLQVIATGGLATPAAVAEVIR	WP_033712877.1_P205Q|WP_033712877.1	901.196	3	1	0
VPLQVIATGGLATPAAVAEVIR	WP_033712877.1_P205Q|WP_033712877.1	1073.63	2	0	0
VPLQVIATGGLATPAAVAEVIR	WP_033712877.1_P205Q|WP_033712877.1	716.091	3	0	0
KAAAAAARPEYVHLWAGSGYR	WP_033712877.1_T318S|WP_033712877.1	562.046	4	1	0.1574
AAAAAARPEYVHLWAGSGYR	WP_033712877.1_T318S|WP_033712877.1	706.361	3	0	0.0257
AAAAAARPEYVHLWAGSGYR	WP_033712877.1_T318S|WP_033712877.1	530.022	4	0	0.0257
AGALTGDDTVRPLFGQHVVLTNPGVR	WP_033712978.1_T182A|WP_033712978.1	897.484	3	0	0
AGALTGDDTVRPLFGQHVVLTNPGVR	WP_033712978.1_T182A|WP_033712978.1	673.365	4	0	0
VLAMVETGAVTAVDGTR	WP_033713062.1_D202E|WP_033713062.1	845.446	2	0	0.1116
LLELLPNRVITDSIGSSETGFGGTSIVAK	WP_033713106.1_S344A|WP_033713106.1	992.208	3	1	0
AAATRRPRPVLTDEYAEPLVR	WP_033713181.1_R44P|WP_033713181.1	596.082	4	1	0
RPRPVLTDEYAEPLVR	WP_033713181.1_R44P|WP_033713181.1	637.686	3	0	0
RPRPVLTDEYAEPLVR	WP_033713181.1_R44P|WP_033713181.1	478.517	4	0	0
VSPLLGAANTDPAEFPDPETVDFTR	WP_033713305.1_I318T|WP_033713305.1	887.101	3	0	0.0002
VSPLLGAANTDPAEFPDPETVDFTRSPNR	WP_033713305.1_I318T|WP_033713305.1	1038.51	3	1	0
EIIEIAR	WP_033713309.1_V16I|WP_033713309.1	422.25	2	0	0.0009
SVKTYPANYFR	WP_033713315.1_A218S|WP_033713315.1	449.235	3	1	0.0958
KPFGDTLVSVTGAGSGIGR	WP_033713315.1_A320P|WP_033713315.1	606.995	3	0	0.0131
NAVDNIPIEQIHHSDR	WP_033713315.1_V202I|WP_033713315.1	465.236	4	0	0.0564
NAVDNIPIEQIHHSDRLAADAAR	WP_033713315.1_V202I|WP_033713315.1	632.326	4	1	0.0022
DLVNTPPSHLFPDEFAK	WP_033713316.1_A208D|WP_033713316.1	963.983	2	0	0
DLVNTPPSHLFPDEFAK	WP_033713316.1_A208D|WP_033713316.1	642.991	3	0	0
DLVNTPPSHLFPDEFAKR	WP_033713316.1_A208D|WP_033713316.1	695.025	3	1	0
DLVNTPPSHLFPDEFAKR	WP_033713316.1_A208D|WP_033713316.1	521.521	4	1	0
DLVNTPPSHLFPDEFAKRAR	WP_033713316.1_A208D|WP_033713316.1	578.305	4	2	0
GLQKITVLATAK	WP_033713316.1_T172A|WP_033713316.1	414.931	3	1	0.0744
ITVLATAK	WP_033713316.1_T172A|WP_033713316.1	408.763	2	0	0
ITVLATAKDAK	WP_033713316.1_T172A|WP_033713316.1	565.843	2	1	0.0444
ITVLATAKDAKQEVAHGAAVATAVATAR	WP_033713316.1_T172A|WP_033713316.1	684.386	4	2	0.0001
STRPATDAERETILAEPGFGK	WP_033713317.1_G20A|WP_033713317.1	749.385	3	1	0
STRPATDAERETILAEPGFGK	WP_033713317.1_G20A|WP_033713317.1	562.291	4	1	0
AAAGEITEVFACGTAAVITPVSQVK	WP_033713317.1_H326Q|WP_033713317.1	830.768	3	0	0.0002
SGKSQWAEEAVADGLPAGR	WP_033713320.1_E23D|WP_033713320.1	643.654	3	1	0.2187
SQWAEEAVADGLPAGR	WP_033713320.1_E23D|WP_033713320.1	828.902	2	0	0.149
LADLVSSLGKPELVIIGANDPEAMVVHTEECR	WP_033713325.1_L135S|WP_033713325.1	866.446	4	0	0
ATDTELPR	WP_033713329.1_V100A|WP_033713329.1	451.733	2	0	0
LGAGIARPATER	WP_033713331.1_V116I|WP_033713331.1	606.346	2	0	0
LGAGIARPATER	WP_033713331.1_V116I|WP_033713331.1	404.567	3	0	0
AHLASYQNAVNNLAAATYMGGR	WP_033713336.1_K101N|WP_033713336.1	765.043	3	0	0.2302
VVPEMAVR	WP_033717208.1_I351V|WP_033717208.1	450.752	2	0	0.0027
LGLPAGIASDGTEVIGEPAAQR	WP_033717278.1_T343A|WP_033717278.1	708.043	3	0	0.1181
ELAQTQTVQQVHDLAADRGKK	WP_033717421.1_R154Q|WP_033717421.1	584.813	4	2	0.0136
ILVIPESINPGWVAR	WP_033717423.1_A1201V|WP_033717423.1	832.48	2	0	0.04
TEVPGPHFDPALAGSVLHSTGDVVSSAPELAR	WP_033717436.1_D210A|WP_033717436.1	804.16	4	0	0
SLVYAVSDTPDERDR	WP_033717436.1_P326R|WP_033717436.1	574.948	3	1	0
VAAVLDQVMR	WP_033717594.1_Q99R|WP_033717594.1	551.308	2	0	0
QLGEFGVIDRLVAGR	WP_033717619.1_A14G|WP_033717619.1	543.974	3	1	0
AGAEPGALIAVAGDLGR	WP_033717619.1_E168D|WP_033717619.1	769.42	2	0	0.0016
AVDMLESLGAEHLADR	WP_033717668.1_A148D|WP_033717668.1	576.286	3	0	0.0577
AVDMLESLGAEHLADRSYGTLSEGER	WP_033717668.1_A148D|WP_033717668.1	702.338	4	1	0.0002
AGAVDGLLSGFSQR	WP_033717669.1_A209V|WP_033717669.1	689.36	2	0	0
AGAVDGLLSGFSQR	WP_033717669.1_A209V|WP_033717669.1	459.909	3	0	0
VATDIVADWPTNDAR	WP_033717677.1_A175D|WP_033717677.1	822.405	2	0	0.0005
STVLCETDGTVAAR	WP_033717731.1_S319R|WP_033717731.1	740.359	2	0	0.0243
AVTVPLVR	WP_033717898.1_A385T|WP_033717898.1	427.777	2	0	0
QVREQLDRLGATR	WP_033717898.1_S282T|WP_033717898.1	514.622	3	2	0.1173
DTGIITEELVYPAGHRPDVAEPAR	WP_033717898.1_S360T|WP_033717898.1	869.445	3	0	0
DTGIITEELVYPAGHRPDVAEPAR	WP_033717898.1_S360T|WP_033717898.1	652.336	4	0	0
AYTISEADPTAGR	WP_033717908.1_A80T|WP_033717908.1	676.328	2	0	0
TQIIVAHR	WP_033717910.1_V521I|WP_033717910.1	469.283	2	0	0.0777
EQEILDGDRVPDDLRDQAK	WP_033717913.1_R51K|WP_033717913.1	553.776	4	2	0.0991
VAEILPDLPR	WP_033717924.1_E138D|WP_033717924.1	561.83	2	0	0
WAREQAVDG	WP_033717924.1_N549D|WP_033717924.1	516.249	2	1	0.0067
TESAPAELAANPLADGIPFGAK	WP_033717939.1_D11A|WP_033717939.1	1070.55	2	0	0.2638
TESAPAELAANPLADGIPFGAK	WP_033717939.1_D11A|WP_033717939.1	714.036	3	0	0.2638
LSAVQRGPFARPPVVPTEAR	WP_033717946.1_G223R|WP_033717946.1	537.806	4	1	0.139
SVTFGSGGDDAAR	WP_033717947.1_E89D|WP_033717947.1	620.284	2	0	0.0001
ALADAGIPGTSGRPNPDFEVR	WP_033717948.1_V325I|WP_033717948.1	714.031	3	0	0.003
HPGVDKVAFTGSSAVGR	WP_033717951.1_I230V|WP_033717951.1	562.297	3	1	0.0026
HPGVDKVAFTGSSAVGRR	WP_033717951.1_I230V|WP_033717951.1	461	4	2	0.0026
WPESMRPLVRPLAPAR	WP_033717953.1_A311P|WP_033717953.1	626.017	3	0	0.0064
WPESMRPLVRPLAPAR	WP_033717953.1_A311P|WP_033717953.1	469.765	4	0	0.0064
TPYSSAPDVR	WP_033718024.1_A120P|WP_033718024.1	546.77	2	0	0.1065
LTPETDYAVLAR	WP_033718024.1_A525V|WP_033718024.1	674.859	2	0	0
KRDEVLADMAAQQEALEAEYR	WP_033718089.1_R116K|WP_033718089.1	609.801	4	2	0.118
AAERECEQLLGDAK	WP_033718089.1_T163A|WP_033718089.1	530.591	3	1	0.136
GVAAAADLSDLVAR	WP_033718094.1_T23A|WP_033718094.1	664.862	2	0	0.0289
QGGPTPVGADGIVQNFAGGK	WP_033718104.1_G245A|WP_033718104.1	935.476	2	0	0.0211
LGAPVGDQAVDGDVISQQFTGGKVSWNR	WP_033718104.1_I368V|WP_033718104.1	967.821	3	1	0.1758
VVTFSASDKPVIFWTPEHGAHVVR	WP_033718104.1_Y143H|WP_033718104.1	670.607	4	0	0.0045
VVTFSASDKPVIFWTPEHGAHVVR	WP_033718104.1_Y143H|WP_033718104.1	536.687	5	0	0.0045
AKIDEQVEASAEVAQVVASLER	WP_033718108.1_A271S|WP_033718108.1	781.411	3	1	0.1052
KGMGYAPAEDDEADQMHSCGVIDPITGQATK	WP_033718118.1_V304I|WP_033718118.1	823.869	4	1	0.08
VVFGTPVSGFGR	WP_033718177.1_A105V|WP_033718177.1	611.833	2	0	0
TPIPVDTRGDLIDATR	WP_033718177.1_S417G|WP_033718177.1	580.648	3	1	0.0012
IHGIIAYPVTPFADNGIDTQR	WP_033718181.1_E25Q|WP_033718181.1	766.734	3	0	0.2142
LAGPDPSLLAAAYAALADEDAS	WP_033718204.1_Q362E|WP_033718204.1	1051.52	2	0	0
LAGPDPSLLAAAYAALADEDAS	WP_033718204.1_Q362E|WP_033718204.1	701.348	3	0	0
LASGEDPQRLSAVLDLVENSVR	WP_033718264.1_K182N|WP_033718264.1	790.087	3	1	0.1174
NTLKVGDKSYQIYR	WP_033718265.1_N18D|WP_033718265.1	562.305	3	2	0.0632
VGDKSYQIYR	WP_033718265.1_N18D|WP_033718265.1	614.82	2	1	0.0119
AAAGPGAPELVK	WP_033718270.1_T125A|WP_033718270.1	540.806	2	0	0.0499
AVYGEGAWQSGAEVFYPQPR	WP_033718279.1_R141Q|WP_033718279.1	1106.53	2	0	0
AVYGEGAWQSGAEVFYPQPR	WP_033718279.1_R141Q|WP_033718279.1	738.02	3	0	0
SHAQLVAGRWDPQGPAGEQAVPLPSR	WP_033718279.1_R157G|WP_033718279.1	908.804	3	1	0.0715
WDPQGPAGEQAVPLPSR	WP_033718279.1_R157G|WP_033718279.1	902.952	2	0	0.0769
WDPQGPAGEQAVPLPSRADRTEPRPTNVYAATK	WP_033718279.1_R157G|WP_033718279.1	715.966	5	2	0.0437
LSAGGICIIDDYHAIDACR	WP_033718280.1_V223A|WP_033718280.1	707.335	3	0	0
IILLQDASQRLPGAAAALR	WP_033718284.1_F96L|WP_033718284.1	659.725	3	1	0
LDAVGSAAGHDYAVTGGHQ	WP_033718321.1_N289D|WP_033718321.1	913.427	2	0	0
LDAVGSAAGHDYAVTGGHQ	WP_033718321.1_N289D|WP_033718321.1	609.287	3	0	0
LDGLTVVVDCAHGAASSVAPR	WP_033718376.1_A186S|WP_033718376.1	699.025	3	0	0.0095
MPGVIFTAPGDAK	WP_033718379.1_V163M|WP_033718379.1	652.339	2	0	0
VISKAEPGGLIEGR	WP_033718379.1_V205I|WP_033718379.1	713.407	2	1	0
VISKAEPGGLIEGR	WP_033718379.1_V205I|WP_033718379.1	475.94	3	1	0
VAALTAAGR	WP_033718433.1_P28A|WP_033718433.1	415.248	2	0	0
VAALTAAGRTPGLGTILVGDDPGSQAYVR	WP_033718433.1_P28A|WP_033718433.1	942.842	3	1	0
VAALTAAGRTPGLGTILVGDDPGSQAYVRGK	WP_033718433.1_P28A|WP_033718433.1	753.662	4	2	0.0193
VDGKLAGDVHPDVWEVAGHVSPNPGGVGPLTR	WP_033718433.1_Q254H|WP_033718433.1	808.918	4	1	0.0521
LAGDVHPDVWEVAGHVSPNPGGVGPLTR	WP_033718433.1_Q254H|WP_033718433.1	945.151	3	0	0.1141
LAGDVHPDVWEVAGHVSPNPGGVGPLTR	WP_033718433.1_Q254H|WP_033718433.1	709.115	4	0	0.1141
LVPGWSKPIVIGR	WP_033718439.1_T131S|WP_033718439.1	711.435	2	0	0
LVPGWSKPIVIGR	WP_033718439.1_T131S|WP_033718439.1	474.626	3	0	0
LVYDRNTGTLTARPGAQR	WP_033718457.1_D514N|WP_033718457.1	498.021	4	1	0.0117
NTGTLTARPGAQR	WP_033718457.1_D514N|WP_033718457.1	448.244	3	0	0.0306
FLSGAAPGTR	WP_033718457.1_T225A|WP_033718457.1	488.764	2	0	0
FLSGAAPGTRTTVVAPPSAK	WP_033718457.1_T225A|WP_033718457.1	643.358	3	1	0.0442
LIVHHSVADEVVAR	WP_033718459.1_R308H|WP_033718459.1	515.623	3	0	0.0671
AAITRPIAQLAASCR	WP_033718466.1_H227Q|WP_033718466.1	533.631	3	0	0.0011
AAITRPIAQLAASCRR	WP_033718466.1_H227Q|WP_033718466.1	585.665	3	1	0.2576
HDWPSALR	WP_033718468.1_A162D|WP_033718468.1	491.249	2	0	0.1401
SVPQWPELEAAALKR	WP_033718484.1_R214K|WP_033718484.1	565.646	3	1	0.0096
AAATDYPDTDLGAFSYR	WP_033718486.1_I52T|WP_033718486.1	917.418	2	0	0
AAATDYPDTDLGAFSYR	WP_033718486.1_I52T|WP_033718486.1	611.948	3	0	0
SLLHWQCVHPIPPASTETLR	WP_033718487.1_V124I|WP_033718487.1	586.307	4	0	0.2357
AALEPLCDDLSIAAQPQLSR	WP_033718492.1_E236Q|WP_033718492.1	723.372	3	0	0.0007
GTRNTGDASTPPVTLLPR	WP_033718532.1_A688T|WP_033718532.1	618.334	3	1	0
NTGDASTPPVTLLPR	WP_033718532.1_A688T|WP_033718532.1	769.912	2	0	0
RPQHAAVARDPEAVR	WP_033718532.1_T904A|WP_033718532.1	558.305	3	1	0
RPQHAAVARDPEAVR	WP_033718532.1_T904A|WP_033718532.1	418.98	4	1	0
VAELLETVGLR	WP_033718596.1_I478V|WP_033718596.1	600.353	2	0	0.0016
VAELLETVGLRR	WP_033718596.1_I478V|WP_033718596.1	452.605	3	1	0
ACASAECVTR	WP_033718602.1_D578V|WP_033718602.1	562.745	2	0	0.074
ACASAECVTRR	WP_033718602.1_D578V|WP_033718602.1	427.533	3	1	0.0026
VHTATLAGADPVIMLTAPIPATQKVLKK	WP_033718649.1_R292K|WP_033718649.1	721.923	4	2	0.0289
VHTATLAGADPVIMLTAPIPATQKVLKK	WP_033718649.1_R292K|WP_033718649.1	577.74	5	2	0.0289
SPYEPFGNAGPGRVPGGTGTGPLPGMHPGMPGPPEPQKR	WP_033718711.1_I88M|WP_033718711.1	970.477	4	2	0.0888
SPYEPFGNAGPGRVPGGTGTGPLPGMHPGMPGPPEPQKR	WP_033718711.1_I88M|WP_033718711.1	776.583	5	2	0.0888
VPGGTGTGPLPGMHPGMPGPPEPQKR	WP_033718711.1_I88M|WP_033718711.1	638.074	4	1	0.0002
LFGPAAPTMMYGASK	WP_033718807.1_A160S|WP_033718807.1	771.378	2	0	0.0467
RLPGYLR	WP_033718807.1_A271P|WP_033718807.1	437.767	2	1	0.045
VLSQAGDRLDGAVLAAGLGPSPARDR	WP_033718807.1_P78R|WP_033718807.1	641.349	4	2	0.0001
ILLRHTAINR	WP_033718817.1_S426T|WP_033718817.1	402.919	3	1	0.167
LSPDLDFTTDARPDQVQQILRR	WP_033718841.1_E67D|WP_033718841.1	646.842	4	1	0
IAELAAQEDLAR	WP_033718841.1_R417Q|WP_033718841.1	650.349	2	0	0.0023
HAAQADLADPRVEQEHRV	WP_033718843.1_P787A|WP_033718843.1	511.26	4	2	0
GGYPEPGQAGYPPQQHGYPDLR	WP_033718855.1_Q270L|WP_033718855.1	795.373	3	0	0
AFLGGTDNFERELLDGMNASLAR	WP_033718990.1_A127D|WP_033718990.1	833.076	3	1	0
EALGGRPFGDGTPPGPPVEAERVPAGHGA	WP_033718998.1_D324E|WP_033718998.1	932.467	3	1	0
EALGGRPFGDGTPPGPPVEAERVPAGHGA	WP_033718998.1_D324E|WP_033718998.1	699.602	4	1	0
GPDLAGWLTPHGR	WP_033718998.1_I301T|WP_033718998.1	688.857	2	0	0
GPDLAGWLTPHGR	WP_033718998.1_I301T|WP_033718998.1	459.574	3	0	0
RLAALRGTG	WP_033719002.1_A392T|WP_033719002.1	457.78	2	2	0.1337
AAQEAIADGVNQYPPGIGIAPLR	WP_033719002.1_H47Q|WP_033719002.1	774.413	3	0	0.0003
LQDDRDKIPGAVEELLR	WP_033719046.1_E266D|WP_033719046.1	492.519	4	2	0
LVGSPIHVSGYQPEYRPPPQLPQS	WP_033719063.1_E345Q|WP_033719063.1	882.794	3	0	0.0036
MGYAEVVDDVTK	WP_033719100.1_R280K|WP_033719100.1	663.816	2	0	0.0007
MGYAEVVDDVTKLFR	WP_033719100.1_R280K|WP_033719100.1	581.631	3	1	0
EYIDIIR	WP_033719100.1_V122I|WP_033719100.1	461.256	2	0	0
AIVDALLDSDAGAVAAYGAR	WP_033719108.1_G230S|WP_033719108.1	959.997	2	0	0
AIVDALLDSDAGAVAAYGAR	WP_033719108.1_G230S|WP_033719108.1	640.334	3	0	0
NGWLSGLHATELLGAVQK	WP_033719109.1_K28E|WP_033719109.1	632.011	3	0	0.0002
VVSNLGVFDFGGPDRTMR	WP_033719112.1_S189T|WP_033719112.1	656.332	3	1	0
AWAVGDTAPGR	WP_033719122.1_A34V|WP_033719122.1	550.778	2	0	0
LALEQAPAGSVLHAVGDEGVPLR	WP_033719129.1_A225G|WP_033719129.1	767.085	3	0	0
LLICGSAGFVPGALAGQR	WP_033719133.1_A206P|WP_033719133.1	893.985	2	0	0.0003
LLICGSAGFVPGALAGQR	WP_033719133.1_A206P|WP_033719133.1	596.326	3	0	0.0003
ALPYAGDDLDSSIR	WP_033719133.1_A276S|WP_033719133.1	746.868	2	0	0.0349
AGAAYLSVGQLGLRPR	WP_033719133.1_E215G|WP_033719133.1	543.646	3	0	0.0015
VSPSPPRVDGCLAR	WP_033719133.1_E65V|WP_033719133.1	504.265	3	1	0.0001
LAQDQDADMQATVR	WP_033719134.1_Y330D|WP_033719134.1	781.367	2	0	0.1614
LLAAQATVVAGGADRTASVR	WP_033719139.1_G75A|WP_033719139.1	643.029	3	1	0.0003
AIDGTEMLEHDGDPETTSLAAAVLR	WP_033719153.1_E307D|WP_033719153.1	871.422	3	0	0
AIDGTEMLEHDGDPETTSLAAAVLR	WP_033719153.1_E307D|WP_033719153.1	876.753	3	0	0
QSGGHYLDQFTNAER	WP_033719156.1_T155S|WP_033719156.1	574.933	3	0	0.0074
ELAPAAGYDDDVAMVIYR	WP_033719158.1_T593A|WP_033719158.1	984.972	2	0	0.0863
FAATSLAGAPVAIGTDLER	WP_033719164.1_V138A|WP_033719164.1	930.497	2	0	0.0002
SLSEADDPLWER	WP_033719172.1_D371E|WP_033719172.1	709.333	2	0	0.0493
LRWPGFGEVSAR	WP_033719172.1_I399F|WP_033719172.1	458.914	3	1	0.0369
SAAVEGAGALDAAGR	WP_033719186.1_P301A|WP_033719186.1	658.334	2	0	0.0534
VIQWASGGVGK	WP_033719195.1_T14S|WP_033719195.1	551.306	2	0	0.0005
ALDRFEAGTPPK	WP_033719211.1_G136D|WP_033719211.1	434.566	3	1	0.0318
RVVLENLR	WP_033719243.1_S105R|WP_033719243.1	499.809	2	1	0.0407
LMAAQPVAEMPARR	WP_033719245.1_A86V|WP_033719245.1	514.274	3	1	0.0047
TAAAFALACR	WP_033719292.1_D364A|WP_033719292.1	526.271	2	0	0.0251
SVTLDPQRHVNAVWGVGESAR	WP_033719292.1_L179V|WP_033719292.1	570.298	4	1	0.0013
HVNAVWGVGESAR	WP_033719292.1_L179V|WP_033719292.1	691.352	2	0	0.0005
HVNAVWGVGESAR	WP_033719292.1_L179V|WP_033719292.1	461.237	3	0	0.0005
IVLAAGGTREDYLSR	WP_033719292.1_Q301E|WP_033719292.1	540.962	3	1	0.0007
LFAPAISYGR	WP_033719299.1_A141S|WP_033719299.1	547.803	2	0	0.0082
LLGGPSHRLDLVAIASTAQPGAAGR	WP_033719302.1_A337T|WP_033719302.1	607.841	4	1	0
LDLVAIASTAQPGAAGR	WP_033719302.1_A337T|WP_033719302.1	805.947	2	0	0.1143
VLQPGGTFAGSDGVPSWVFR	WP_033719331.1_A142V|WP_033719331.1	1039.03	2	0	0.0044
ATTVFGGKYVSLTTPANPSPQK	WP_033719431.1_H124N|WP_033719431.1	755.402	3	1	0.1645
YVSLTTPANPSPQK	WP_033719431.1_H124N|WP_033719431.1	751.896	2	0	0.0088
AGVDPDEVSRADR	WP_033719432.1_Q136R|WP_033719432.1	462.892	3	1	0
RLAPGATVVLAAR	WP_033719487.1_T30A|WP_033719487.1	432.27	3	1	0.0019
LAPGATVVLAAR	WP_033719487.1_T30A|WP_033719487.1	569.851	2	0	0
GYCNVDDMATAQPWADDIPVYVQTGR	WP_033719545.1_T553N|WP_033719545.1	981.441	3	0	0.0001
CLVSSPEFAENLAR	WP_033719556.1_D253N|WP_033719556.1	796.89	2	0	0.0004
ENIDGVLPERLHR	WP_033719556.1_L239R|WP_033719556.1	516.614	3	1	0.0523
RYAGAPVAVTSPQGR	WP_033719560.1_S26T|WP_033719560.1	510.611	3	1	0.0308
YAGAPVAVTSPQGR	WP_033719560.1_S26T|WP_033719560.1	687.362	2	0	0
AARDDGAGELVDTDLVVR	WP_033719563.1_A160D|WP_033719563.1	624.653	3	1	0
DDGAGELVDTDLVVR	WP_033719563.1_A160D|WP_033719563.1	787.389	2	0	0.0176
DSLGDAAQSWPVLQADASSPATLNEMAAR	WP_033719563.1_S61P|WP_033719563.1	991.473	3	0	0
QLADPYTLSSDRGAEPDVGPQPDLPCR	WP_033719563.1_W229C|WP_033719563.1	985.47	3	1	0.1582
QLADPYTLSSDRGAEPDVGPQPDLPCRR	WP_033719563.1_W229C|WP_033719563.1	778.379	4	2	0
GAEPDVGPQPDLPCRR	WP_033719563.1_W229C|WP_033719563.1	588.621	3	1	0.0005
GAEPDVGPQPDLPCR	WP_033719563.1_W229C|WP_033719563.1	804.378	2	0	0.0024
GRGRGEQGGSDGPGDGDNDEPQNR	WP_033719565.1_D184N|WP_033719565.1	607.512	4	2	0
GRGEQGGSDGPGDGDNDEPQNRGK	WP_033719565.1_D184N|WP_033719565.1	600.511	4	2	0.1168
GRGEQGGSDGPGDGDNDEPQNR	WP_033719565.1_D184N|WP_033719565.1	738.639	3	1	0
VRDLLAAQPSAELEPAAEDAASGGPDAGITGEPESR	WP_033719565.1_P78L|WP_033719565.1	887.684	4	1	0.0032
DLLAAQPSAELEPAAEDAASGGPDAGITGEPESR	WP_033719565.1_P78L|WP_033719565.1	1098.19	3	0	0
YLVYVPGASSTGISR	WP_033719565.1_T460A|WP_033719565.1	785.417	2	0	0
FIPEVTGAEDLAGVVAGPGSDLGTGGMTSK	WP_033719567.1_M221T|WP_033719567.1	945.136	3	0	0
IWLDEIEREVPED	WP_033719571.1_I677V|WP_033719571.1	821.902	2	1	0
QFAPAGTISVGGTDQAIYR	WP_033719578.1_T713A|WP_033719578.1	976.497	2	0	0.1417
ALPQVKPGTVTR	WP_033719580.1_A267T|WP_033719580.1	633.88	2	0	0
ALPQVKPGTVTR	WP_033719580.1_A267T|WP_033719580.1	422.922	3	0	0
YQQVIPMHECR	WP_033719583.1_E459Q|WP_033719583.1	730.842	2	0	0.0011
YQQVIPMHECR	WP_033719583.1_E459Q|WP_033719583.1	487.564	3	0	0.0011
VVPLHILLDGTDLRDGVDEVPADIHQR	WP_033719591.1_V30I|WP_033719591.1	599.323	5	1	0
LSWDFLAR	WP_033719616.1_M324L|WP_033719616.1	504.269	2	0	0.0066
SSPAGSRAPGDGR	WP_033719621.1_Q10P|WP_033719621.1	607.797	2	1	0.0673
SSPAGSRAPGDGRAR	WP_033719621.1_Q10P|WP_033719621.1	481.247	3	2	0.0127
AEAGAGSEEPLPQTYVDYETSPREYTLR	WP_033719628.1_M91T|WP_033719628.1	1043.83	3	1	0.0606
AATAPSWLPEAPSVADLGWSDAPAPDAPAGDEHDYHFLTK	WP_033719629.1_R238P|WP_033719629.1	1044.24	4	0	0.0005
GSVPDATAAISAGR	WP_033719629.1_T60I|WP_033719629.1	636.831	2	0	0
GIFLDGSRVPTVEIR	WP_033719636.1_A85V|WP_033719636.1	553.646	3	1	0.0001
AIGYEAAYAGTSFATPDKLGAMR	WP_033719649.1_T299A|WP_033719649.1	787.723	3	1	0.1373
DATWVSSYR	WP_033719649.1_W128R|WP_033719649.1	542.757	2	0	0
IQRELNPDEIYGVDMSDGMLNQAR	WP_033719662.1_D72N|WP_033719662.1	922.106	3	1	0
ELNPDEIYGVDMSDGMLNQAR	WP_033719662.1_D72N|WP_033719662.1	789.691	3	0	0.0704
IADIACGTAVLSER	WP_033719662.1_G61A|WP_033719662.1	738.38	2	0	0
IADIACGTAVLSERIQRELDPDEIYGVDMSDGMLNQAR	WP_033719662.1_G61A|WP_033719662.1	1056.26	4	2	0.0068
LVSDLLTVGTKRD	WP_033719662.1_P211R|WP_033719662.1	708.906	2	2	0
LVSDLLTVGTKRD	WP_033719662.1_P211R|WP_033719662.1	472.94	3	2	0
WKPQHNASAPEMR	WP_033719662.1_T175M|WP_033719662.1	776.378	2	0	0
WKPQHNASAPEMR	WP_033719662.1_T175M|WP_033719662.1	517.921	3	0	0
RIADIACGTGILSER	WP_033719662.1_V62I|WP_033719662.1	544.623	3	1	0.0538
IADIACGTGILSER	WP_033719662.1_V62I|WP_033719662.1	738.38	2	0	0
MHVDAMTVPQPLGQIGDLAR	WP_033719669.1_S13G|WP_033719669.1	717.035	3	0	0.1567
VDIAAVNPWMLR	WP_033719669.1_W170R|WP_033719669.1	692.874	2	0	0
WPACANRQDTVPADGTNPELR	WP_033719675.1_T168A|WP_033719675.1	790.041	3	1	0
QDTVPADGTNPELR	WP_033719675.1_T168A|WP_033719675.1	756.868	2	0	0.028
NNIVIDVDACRK	WP_033719675.1_V218I|WP_033719675.1	708.867	2	1	0.0699
VVEAPLDDGGRIDLGALEEAFAHAR	WP_033719686.1_G139D|WP_033719686.1	656.088	4	1	0.0053
SYTVTGTGQATTPGQSGTR	WP_033719696.1_A155P|WP_033719696.1	935.45	2	0	0
YRGEMEPLDPVAGHIPGAENLPSGDVLAADGTFLDDDALAR	WP_033719699.1_V188M|WP_033719699.1	1067.02	4	1	0.0001
ANVPLTDALDSELGADRLTESADLWR	WP_033719703.1_N123D|WP_033719703.1	943.474	3	1	0
VAHLQDSPYELAQHVVFGR	WP_033719714.1_A84G|WP_033719714.1	542.283	4	0	0.0449
RPGLPGAEEQAPVTIDTAYR	WP_033719734.1_T415A|WP_033719734.1	714.371	3	0	0
RPGLPGAEEQAPVTIDTAYRK	WP_033719734.1_T415A|WP_033719734.1	757.069	3	1	0
RPGLPGAEEQAPVTIDTAYRK	WP_033719734.1_T415A|WP_033719734.1	568.054	4	1	0
GDGVTVIDDAYNANPDSMR	WP_033719753.1_I378M|WP_033719753.1	1005.45	2	0	0.0021
AVLTGESGTDRSR	WP_033719780.1_G14R|WP_033719780.1	674.844	2	1	0.0576
TAAADVELGGQTILAGEK	WP_033719780.1_T323A|WP_033719780.1	872.46	2	0	0.0001
LVVANGFLPTAQR	WP_033719802.1_A148G|WP_033719802.1	693.399	2	0	0.0002
LVVANGFLPTAQRR	WP_033719802.1_A148G|WP_033719802.1	514.635	3	1	0.0001
WISEGFPEMR	WP_033719863.1_K169E|WP_033719863.1	626.295	2	0	0
ALVTGASTGIGK	WP_033719868.1_S21T|WP_033719868.1	537.811	2	0	0.0931
ALVTGASTGIGKQVAQAYLQAGAR	WP_033719868.1_S21T|WP_033719868.1	777.764	3	1	0.0081
TALQDYELSGVKIK	WP_033719879.1_R323K|WP_033719879.1	522.291	3	1	0.0009
AASAAEQVVDEVLRVEAAAAGSDQR	WP_033719881.1_R67Q|WP_033719881.1	838.425	3	1	0.0486
VADVLPGLIDTAILTTTTNHSNDGAAPMTAEELR	WP_033719883.1_G177D|WP_033719883.1	877.696	4	0	0
SSSVTTTAMR	WP_033719899.1_P4S|WP_033719899.1	520.756	2	0	0.0003
SSSVTTTAMR	WP_033719899.1_P4S|WP_033719899.1	528.753	2	0	0.0722
FAATAQSADDAGR	WP_033719925.1_A142D|WP_033719925.1	640.797	2	0	0
FAATAQSADDAGRLVDDALR	WP_033719925.1_A142D|WP_033719925.1	688.343	3	1	0
TSDATSAPTLHAGR	WP_033719925.1_P7S|WP_033719925.1	692.844	2	0	0.0696
TSDATSAPTLHAGRLVAR	WP_033719925.1_P7S|WP_033719925.1	608.662	3	1	0.301
TSDATSAPTLHAGRLVARR	WP_033719925.1_P7S|WP_033719925.1	495.774	4	2	0.1717
LGFGAVFGPHTR	WP_033719925.1_Q292H|WP_033719925.1	629.838	2	0	0
LGFGAVFGPHTR	WP_033719925.1_Q292H|WP_033719925.1	420.228	3	0	0
TVVCYPNSPDSIADSQLHEVLTK	WP_033719927.1_E522D|WP_033719927.1	858.423	3	0	0
AALVGTMSVPQGWTEAAPAIR	WP_033719961.1_S327T|WP_033719961.1	709.374	3	0	0.0389
AAGPDFVTSTPQQPGPR	WP_033719972.1_R561P|WP_033719972.1	863.431	2	0	0.239
IGLAELADDAR	WP_033719973.1_E286A|WP_033719973.1	572.304	2	0	0.0303
EIACAYDLEFVDPADVKPLPVDGEAWPLTVQPDTGVRR	WP_033720014.1_D193E|WP_033720014.1	1060.53	4	1	0.0027
GSARPAPRPAAPTVPWLAR	WP_033720037.1_L390P|WP_033720037.1	493.531	4	0	0.2937
SGPPVDDPQDR	WP_033720043.1_L186R|WP_033720043.1	591.773	2	0	0.0051
ASGAPVEHIVCIDGAPPGTISVEQLYAAAPR	WP_033720045.1_T149A|WP_033720045.1	1049.54	3	0	0
HGLSDASPAALAADPDVIAQIAAGVAAGNAK	WP_033720045.1_V525D|WP_033720045.1	948.161	3	0	0
WAEFHPDAVR	WP_033720048.1_L172V|WP_033720048.1	409.868	3	0	0.0029
SATLVDGDHIR	WP_033720162.1_A365V|WP_033720162.1	592.307	2	0	0.166
TSYRELGDRAAQLANALR	WP_033720346.1_Q47R|WP_033720346.1	502.02	4	2	0.0467
IATLTQR	WP_033720527.1_A315T|WP_033720527.1	401.743	2	0	0.0003
AEAIGQAVRR	WP_033721129.1_H334Q|WP_033721129.1	535.807	2	1	0.0141
VIDCVAALNNSDYTEAGR	WP_033721129.1_P270T|WP_033721129.1	984.46	2	0	0.0085
TNPQGPPKQDPSTWGRPANQGPYGQPPTERPTER	WP_033721181.1_N9K|WP_033721181.1	936.208	4	1	0
TSTGFHPSGGASVR	WP_033721182.1_T166S|WP_033721182.1	680.834	2	0	0.0005
TSTGFHPSGGASVR	WP_033721182.1_T166S|WP_033721182.1	454.225	3	0	0.0005
VAAATEAAGIHGFGFTDHPAPSQR	WP_033721280.1_A31T|WP_033721280.1	803.396	3	0	0
VAAATEAAGIHGFGFTDHPAPSQR	WP_033721280.1_A31T|WP_033721280.1	602.799	4	0	0
ELVSGDAIAK	WP_033721280.1_G23A|WP_033721280.1	501.777	2	0	0.0017
GITAHPRPVSSPHPPIWIGGNTAAAR	WP_033721280.1_T184A|WP_033721280.1	665.86	4	0	0.0011
GITAHPRPVSSPHPPIWIGGNTAAAR	WP_033721280.1_T184A|WP_033721280.1	532.889	5	0	0.0011
VVITEPVLAPVATGVR	WP_033721296.1_A127P|WP_033721296.1	540.994	3	0	0.0059
ERIPILVAALGPK	WP_033724409.1_A162E|WP_033724409.1	688.935	2	1	0
ERIPILVAALGPK	WP_033724409.1_A162E|WP_033724409.1	459.626	3	1	0
GVAASGPGEFVVTTSGGQISR	WP_033724958.1_V340G|WP_033724958.1	989.005	2	0	0.0003
GVAASGPGEFVVTTSGGQISR	WP_033724958.1_V340G|WP_033724958.1	659.673	3	0	0.0003
YVVAVDPIAAK	WP_033724960.1_V227I|WP_033724960.1	573.332	2	0	0
YVVAVDPIAAKR	WP_033724960.1_V227I|WP_033724960.1	434.591	3	1	0
DSAKIFGATHTAASAR	WP_033724960.1_V243A|WP_033724960.1	535.278	3	1	0.0653
IFGATHTAASAR	WP_033724960.1_V243A|WP_033724960.1	601.817	2	0	0.0002
IFGATHTAASAR	WP_033724960.1_V243A|WP_033724960.1	401.547	3	0	0.0002
MESPDPGGTGVVER	WP_033724962.1_A7G|WP_033724962.1	715.833	2	0	0.0769
AVVDGMTSTGDMGYLDNAGR	WP_033724963.1_T397A|WP_033724963.1	1015.45	2	0	0.0275
SSDIAAELAK	WP_033725445.1_M167I|WP_033725445.1	502.767	2	0	0.0669
AWVRDTSPLFR	WP_033725668.1_L82V|WP_033725668.1	449.91	3	1	0.0022
ALIGPLAADGYR	WP_033725669.1_E51A|WP_033725669.1	608.838	2	0	0
TEPAKLPWSDWLPQQR	WP_033725683.1_D3E|WP_033725683.1	976.505	2	1	0.0072
NRTAFCDGYAAASGIDPR	WP_033725683.1_E396D|WP_033725683.1	647.967	3	1	0.0013
TAFCDGYAAASGIDPR	WP_033725683.1_E396D|WP_033725683.1	836.375	2	0	0
TAFCDGYAAASGIDPR	WP_033725683.1_E396D|WP_033725683.1	557.919	3	0	0
HRPGWLPIPLR	WP_033725683.1_S434G|WP_033725683.1	447.935	3	0	0
VGEASQESDRADNVIITLHR	WP_033725816.1_V212I|WP_033725816.1	553.284	4	1	0.0703
LVLGDGAGGLAR	WP_033725885.1_V46A|WP_033725885.1	549.817	2	0	0.0901
YLNPDVELGGSDPVIGFNYLGR	WP_033726103.1_D957E|WP_033726103.1	799.069	3	0	0.0001
FCPQYGEPVQVVPADPVMAWR	WP_033726103.1_I1162V|WP_033726103.1	816.061	3	0	0.0001
APDAVAITCGER	WP_033726107.1_A1955P|WP_033726107.1	630.306	2	0	0
VAVGDLAQPPFR	WP_033726107.1_A3109G|WP_033726107.1	635.351	2	0	0
VAVGDLAQPPFRGALIR	WP_033726107.1_A3109G|WP_033726107.1	594.012	3	1	0
YLELDGGDIDGQLEQLSADER	WP_033726107.1_E1591G|WP_033726107.1	779.368	3	0	0
AGGGGLTPSDVAAAR	WP_033726107.1_P2981A|WP_033726107.1	650.336	2	0	0
SYLMWLAAQDR	WP_033726107.1_V1667L|WP_033726107.1	685.332	2	0	0.0697
RTTADELRDALTALR	WP_033726625.1_Q445R|WP_033726625.1	567.98	3	2	0
TTADELRDALTALR	WP_033726625.1_Q445R|WP_033726625.1	515.946	3	1	0
LVDQGSQAGDLMGIALLTNATPAGPPPPEVSETQR	WP_033727026.1_S155G|WP_033727026.1	883.45	4	0	0
LPGRALFVTNNASR	WP_033727034.1_A37P|WP_033727034.1	505.951	3	1	0.1458
TNTMAALDARPAAQLR	WP_033727278.1_G145D|WP_033727278.1	567.302	3	0	0
ALAEVVYDPWIEQRPLR	WP_033727279.1_V23A|WP_033727279.1	685.706	3	0	0.0448
VVLNPWLSCGPR	WP_033727280.1_A120G|WP_033727280.1	699.372	2	0	0.0033
AEFEACQAVGLPVVWQDDAEVPFAYHGGVR	WP_042906624.1_D150E|WP_042906624.1	1106.53	3	0	0.0084
EKSPSAALDELSAWTR	WP_042906624.1_D302A|WP_042906624.1	587.632	3	1	0.0583
AGLGGRPPVGPPPPPPR	WP_044543360.1_S134R|WP_044543360.1	540.311	3	0	0
ALFPDFPAFLQSAAAPEAQ	WP_044543392.1_A153S|WP_044543392.1	995.999	2	0	0
IASGQTLEEIGLSQDSVISR	WP_044543396.1_P333S|WP_044543396.1	701.702	3	0	0.0009
VIEIAPAPNLDPALR	WP_044543396.1_V250A|WP_044543396.1	794.956	2	0	0
VIEIAPAPNLDPALRER	WP_044543396.1_V250A|WP_044543396.1	625.355	3	1	0
LLALILGTGGDATR	WP_044543433.1_V150L|WP_044543433.1	685.904	2	0	0
IANNSIYGLAGAVFSGDQER	WP_044543494.1_D457E|WP_044543494.1	1041.52	2	0	0
IANNSIYGLAGAVFSGDQER	WP_044543494.1_D457E|WP_044543494.1	694.68	3	0	0
RAFDGTGWATDVELR	WP_044543494.1_D92G|WP_044543494.1	565.281	3	1	0
AFDGTGWATDVELR	WP_044543494.1_D92G|WP_044543494.1	769.368	2	0	0
LVTADTTFPSINPATGAVIGHAPDAGTAEAEAAIAAARR	WP_044543494.1_G52D|WP_044543494.1	944.491	4	1	0
AGLVMNPDAK	WP_044543499.1_E83D|WP_044543499.1	508.266	2	0	0
VGTVNSVSLQPDKK	WP_044543500.1_R73Q|WP_044543500.1	736.409	2	1	0.0023
SAGDVTGVLSER	WP_044543501.1_I207V|WP_044543501.1	595.804	2	0	0
TGTLLGER	WP_044543501.1_S102T|WP_044543501.1	423.738	2	0	0
RQEIVDLLANTSAVAK	WP_044543501.1_V245A|WP_044543501.1	576.66	3	1	0.0013
FSNVTYR	WP_044543502.1_A56S|WP_044543502.1	443.725	2	0	0
FPEPGSSVEK	WP_044543528.1_T582S|WP_044543528.1	538.767	2	0	0
IISQTVEATGWSR	WP_044543559.1_D94E|WP_044543559.1	724.381	2	0	0
EAIKATGETFDDAVFDRLAGR	WP_044543561.1_D81G|WP_044543561.1	571.291	4	2	0
ATGETFDDAVFDRLAGR	WP_044543561.1_D81G|WP_044543561.1	614.299	3	1	0.1494
ATALAEDAGVAITPTEGFR	WP_044543581.1_A1971T|WP_044543581.1	945.484	2	0	0.0274
GAPATAIAWGAWSQVGR	WP_044543581.1_M1946I|WP_044543581.1	849.939	2	0	0.0864
GAPATAIAWGAWSQVGR	WP_044543581.1_M1946I|WP_044543581.1	566.962	3	0	0.0864
ALAAGDEAALLAVSEELTSIGMR	WP_044543588.1_G684E|WP_044543588.1	763.398	3	0	0
TSTDIDLEALRR	WP_044543592.1_T3S|WP_044543592.1	695.37	2	1	0.0601
DRLPVGDDWTPVTLLEGGTPLIPARR	WP_044543606.1_A43P|WP_044543606.1	711.89	4	2	0
VAKEQLSANTTTTLTDGLTGVRGEIR	WP_044543988.1_Q265R|WP_044543988.1	911.158	3	2	0.0001
VAKEQLSANTTTTLTDGLTGVRGEIR	WP_044543988.1_Q265R|WP_044543988.1	683.62	4	2	0.0001
LQGPGVVITGFVNR	WP_044543988.1_W65R|WP_044543988.1	728.917	2	0	0
RAAELFAEDPDAIE	WP_044544044.1_E339D|WP_044544044.1	773.873	2	1	0.0599
AAELFAEDPDAIE	WP_044544044.1_E339D|WP_044544044.1	695.822	2	0	0.028
ELVGGSVFLAPAHK	WP_044544151.1_L170V|WP_044544151.1	475.601	3	0	0
ELVGGSVFLAPAHKVVLTTDRDR	WP_044544151.1_L170V|WP_044544151.1	620.846	4	2	0.0027
ELVGGSVFLAPAHKVVLTTDRDR	WP_044544151.1_L170V|WP_044544151.1	496.878	5	2	0.0027
LRPLVPGGTYLDPEAAAAGAAAVASQGGG	WP_044544205.1_R248G|WP_044544205.1	879.793	3	0	0.0057
LRPLVPGGTYLDPEAAAAGAAAVASQGGG	WP_044544205.1_R248G|WP_044544205.1	660.096	4	0	0.0057
LAALVGQSR	WP_044544333.1_G150S|WP_044544333.1	457.775	2	0	0.001
SDPHWTRPEDSDADLDEEHDVAADEPGDQDDDADTDELSR	WP_044544337.1_D73E|WP_044544337.1	896.965	5	0	0.0248
AAAGGTENDVVIGHDWGAIAATGLAAMPDSPFAK	WP_044544341.1_D95E|WP_044544341.1	1094.53	3	0	0.0577
DLAKPGDTVLLAPAAASFDQFAGYADRGDAFAAAVR	WP_050485448.1_G464A|WP_050485448.1	910.461	4	1	0
SAAEPALAPLSPGAPVLVAGGGITGR	WP_050485448.1_S13P|WP_050485448.1	777.101	3	0	0.0001
MSFNNLGAGALAVR	WP_050594259.1_G132S|WP_050594259.1	710.872	2	0	0
LIAALTAR	WP_061504251.1_P649L|WP_061504251.1	414.769	2	0	0.0471
VAGNEAAFHFR	WP_062886235.1_G85R|WP_062886235.1	609.804	2	0	0
VAGNEAAFHFR	WP_062886235.1_G85R|WP_062886235.1	406.872	3	0	0
EWEKLEQFVDGR	WP_062886396.1_S432G|WP_062886396.1	512.588	3	1	0
LEQFVDGR	WP_062886396.1_S432G|WP_062886396.1	482.248	2	0	0.0035
LAAWAVLR	WP_062886443.1_V156A|WP_062886443.1	450.277	2	0	0.0565
DAGASTVLAPPPAVNTRQPGSAASQAGR	WP_062886445.1_E303D|WP_062886445.1	883.123	3	1	0.0016
LQLGPYSDGGIPLAVAAVASPTGAR	WP_062886483.1_A164G|WP_062886483.1	794.432	3	0	0
LLAGETVSAK	WP_062886483.1_D145E|WP_062886483.1	494.787	2	0	0
KYQGEVESK	WP_062886483.1_D382G|WP_062886483.1	534.272	2	1	0.2014
IIGGVGPGSLPTDSSMIGLTPTDTR	WP_062886483.1_S115T|WP_062886483.1	814.756	3	0	0
WGATPLKAPALEAILAATGGR	WP_062886487.1_V214L|WP_062886487.1	688.725	3	1	0.0122
AADGYAALEGGR	WP_062886489.1_V317A|WP_062886489.1	575.778	2	0	0.0493
AADGYAALEGGRAHYR	WP_062886489.1_V317A|WP_062886489.1	420.208	4	1	0
IRDAALSCFAVR	WP_062886499.1_I32V|WP_062886499.1	460.247	3	1	0
MGTVFLANAGTASVAR	WP_062886648.1_A202V|WP_062886648.1	783.409	2	0	0.0996
STDDYLNGLNLYR	WP_062886743.1_E210D|WP_062886743.1	772.373	2	0	0
ALVAAAESDRPPAEVR	WP_062886745.1_L116V|WP_062886745.1	551.297	3	0	0.039
RTLPGATIIK	WP_062886756.1_M29T|WP_062886756.1	535.34	2	1	0.0001
TLPGATIIK	WP_062886756.1_M29T|WP_062886756.1	457.289	2	0	0
AGSDPAVADLVGDRFGEQVVSR	WP_062887775.1_P140A|WP_062887775.1	749.045	3	1	0.1789
AHASELAESLPTATVLGDIDALAAR	WP_062887777.1_A121S|WP_062887777.1	831.438	3	0	0.1346
TAAEQATAAASAFESAFAAVVPPAEIATNR	WP_062887804.1_Y97F|WP_062887804.1	978.493	3	0	0
TAAEQATAAASAFESAFAAVVPPAEIATNR	WP_062887804.1_Y97F|WP_062887804.1	734.121	4	0	0
LVRIPWDLGSYGIDPDDFPVAR	WP_062887860.1_P170A|WP_062887860.1	834.432	3	1	0
IPWDLGSYGIDPDDFPVAR	WP_062887860.1_P170A|WP_062887860.1	1067.02	2	0	0
TVTDRAGHAAAVSMATGPHGR	WP_062887862.1_V328M|WP_062887862.1	516.51	4	1	0.075
AGHAAAVSMATGPHGR	WP_062887862.1_V328M|WP_062887862.1	497.581	3	0	0.023
TVDFVAELPR	WP_062887866.1_T488A|WP_062887866.1	573.811	2	0	0.0001
TTVVVDNPFFAR	WP_062888034.1_L4V|WP_062888034.1	683.362	2	0	0.2282
ACRAQYLDGSLGTR	WP_062888044.1_A611T|WP_062888044.1	523.26	3	1	0.0046
AQYLDGSLGTR	WP_062888044.1_A611T|WP_062888044.1	590.801	2	0	0.023
VQFVGAVGDDAAAGQLR	WP_062888208.1_E68G|WP_062888208.1	837.434	2	0	0
AVFTPSLAGLVLGEYRR	WP_062889822.1_N133S|WP_062889822.1	617.016	3	1	0.0043
LSPIEQVMAGHIGIEQLK	WP_062889825.1_E293K|WP_062889825.1	655.028	3	0	0.2601
TGTVTPAGDLSIWPPIGATAVDVTGGYAR	WP_062907992.1_A1045T|WP_062907992.1	948.491	3	0	0.0005
VIDDADVTASMSGLAAR	WP_062907992.1_L1946V|WP_062907992.1	846.417	2	0	0.0002
VIDDADVTASMSGLAAR	WP_062907992.1_L1946V|WP_062907992.1	564.614	3	0	0.0002
LDAGGEGTLGDLVVSR	WP_062907992.1_R1366G|WP_062907992.1	779.907	2	0	0
LDAGGEGTLGDLVVSRCPR	WP_062907992.1_R1366G|WP_062907992.1	658.002	3	1	0.0019
LADLAGGQPGAGVVTGR	WP_062907992.1_R542G|WP_062907992.1	769.918	2	0	0
YIPVDRATGGAPPGAAVVPAVSGSR	WP_062908106.1_S379G|WP_062908106.1	789.092	3	1	0
ATGGAPPGAAVVPAVSGSR	WP_062908106.1_S379G|WP_062908106.1	811.436	2	0	0
TAAPVVLR	WP_062908983.1_Q217P|WP_062908983.1	413.761	2	0	0
AVADSLTVDRADHAWDLAR	WP_063966947.1_A243S|WP_063966947.1	521.265	4	1	0.0266
AGQNVAALPTAVGAGAAIAVAPTVAAPEQPAEAPVEEDTNAETLSDSLTAR	WP_071321353.1_A1210V|WP_071321353.1	977.497	5	0	0
LSERADGPITVEDVQTAETIEALAER	WP_071321353.1_A1489T|WP_071321353.1	938.477	3	1	0
LSERADGPITVEDVQTAETIEALAERVR	WP_071321353.1_A1489T|WP_071321353.1	767.902	4	2	0
ADGPITVEDVQTAETIEALAER	WP_071321353.1_A1489T|WP_071321353.1	776.724	3	0	0.0001
IIEGEPKAVDAGDDMDWSR	WP_071321353.1_E114K|WP_071321353.1	701.993	3	1	0.0242
FDDFGNVIPDPEAPEEGEHELPGLTEEALR	WP_071321353.1_E609G|WP_071321353.1	1108.18	3	0	0
DGDQILAVIAGSAVNHDGR	WP_071321353.1_N385D|WP_071321353.1	636.657	3	0	0.077
VVMPPSFVQSKR	WP_071321354.1_I112V|WP_071321354.1	458.924	3	1	0.0007
GNPGKTVLLSTVPK	WP_071321356.1_A99P|WP_071321356.1	705.919	2	1	0.0117
GNPGKTVLLSTVPK	WP_071321356.1_A99P|WP_071321356.1	470.949	3	1	0.0117
VGPFVLAVR	WP_071321357.1_I691V|WP_071321357.1	479.298	2	0	0.0007
AGGMPETAER	WP_071321357.1_T238M|WP_071321357.1	509.735	2	0	0.0001
HGANNTYTLR	WP_071321357.1_T644N|WP_071321357.1	573.786	2	0	0.0811
YTEKLATPDTSVADLVGDIDPIKVAEGR	WP_071321368.1_V156I|WP_071321368.1	991.852	3	2	0
YTEKLATPDTSVADLVGDIDPIKVAEGR	WP_071321368.1_V156I|WP_071321368.1	744.141	4	2	0
LATPDTSVADLVGDIDPIKVAEGR	WP_071321368.1_V156I|WP_071321368.1	818.103	3	1	0
IIGPIDDYIPPATER	WP_071321372.1_V209I|WP_071321372.1	835.443	2	0	0.0522
QDSSALPPTTEYALAR	WP_071321374.1_T309A|WP_071321374.1	860.431	2	0	0.0024
DLPDEPVWVR	WP_071321374.1_V378L|WP_071321374.1	613.314	2	0	0.0162
DLPDEPVWVRGDQAR	WP_071321374.1_V378L|WP_071321374.1	584.96	3	1	0.001
VRLPLIDGPGTLGAAGL	WP_071321374.1_V509A|WP_071321374.1	810.478	2	1	0
TEQPSLNASSPGESAAAAGPVRRPEKPR	WP_071321376.1_P23R|WP_071321376.1	715.872	4	1	0.0266
EVDGHPAYEAR	WP_071321377.1_G251E|WP_071321377.1	622.289	2	0	0
EVDGHPAYEAR	WP_071321377.1_G251E|WP_071321377.1	415.195	3	0	0
VAQQGCSHPVPLIIGTNQHEAALFR	WP_071321378.1_G304C|WP_071321378.1	686.608	4	0	0.0052
TVGDAPAGTR	WP_071321380.1_S385T|WP_071321380.1	472.743	2	0	0.0085
LVGFYEIVTR	WP_071321381.1_M22I|WP_071321381.1	598.837	2	0	0.0202
EGLIDDAETLRR	WP_071321383.1_E310D|WP_071321383.1	463.244	3	1	0.096
AFGRGPHPLLVSVR	WP_071321383.1_T75A|WP_071321383.1	502.628	3	1	0.0767
FSRTAPETPRPAAPVTDATAILDEWV	WP_071321385.1_L349V|WP_071321385.1	937.815	3	1	0
TAPETPRPAAPVTDATAILDEWV	WP_071321385.1_L349V|WP_071321385.1	807.748	3	0	0.0352
VVTIAPGLFKTPLLGSLPEEAQASLGK	WP_071321386.1_V205A|WP_071321386.1	912.856	3	1	0
TPLLGSLPEEAQASLGK	WP_071321386.1_V205A|WP_071321386.1	855.967	2	0	0
RVGTELVEQLQR	WP_071321387.1_G92E|WP_071321387.1	476.604	3	1	0.0354
IHSAAVLQDGDRIR	WP_071321393.1_V353A|WP_071321393.1	517.618	3	1	0.1272
LNIPDDRCDLGR	WP_071321393.1_W105C|WP_071321393.1	481.905	3	1	0
IAEVLGIDPESLAVPG	WP_071321395.1_V210I|WP_071321395.1	790.433	2	0	0
AYTTIHGLPEPEVFHMNEGHAGFLGAER	WP_071321396.1_A269T|WP_071321396.1	616.899	5	0	0.0589
VVVVTGAGSGIGR	WP_071321397.1_A8V|WP_071321397.1	586.343	2	0	0
WNPAGGDTLRPLLAR	WP_071321402.1_D178N|WP_071321402.1	546.302	3	0	0
AAMPALRIPDFHMSSVSQAQ	WP_071321403.1_Q449H|WP_071321403.1	719.691	3	1	0.0625
AAMPALRIPDFHMSSVSQAQ	WP_071321403.1_Q449H|WP_071321403.1	725.022	3	1	0.048
IPDFHMSSVSQAQ	WP_071321403.1_Q449H|WP_071321403.1	723.838	2	0	0.1579
AAVRPEWPLLVQAIAEAQR	WP_071321408.1_R335Q|WP_071321408.1	706.732	3	0	0.0233
QTVQFDQTVR	WP_071321413.1_A809T|WP_071321413.1	611.315	2	0	0.0001
AVGALLVPPEDGPWR	WP_071321413.1_Q3406R|WP_071321413.1	788.928	2	0	0.0002
QHNAEIVRPLAETDYGAR	WP_071321418.1_D94N|WP_071321418.1	680.68	3	0	0.0042
TLIHPSQIAPANEVFGPSQHELADAR	WP_071321422.1_Q238H|WP_071321422.1	700.361	4	0	0
KVVSAYQQAQAAGTSVITVDGR	WP_071321422.1_R245K|WP_071321422.1	750.401	3	1	0.2008
MTKPGESVAAAADLLEDAAR	WP_071321424.1_E385D|WP_071321424.1	672.674	3	0	0.0074
MTKPGESVAAAADLLEDAAR	WP_071321424.1_E385D|WP_071321424.1	678.005	3	0	0.093
MTKPGESVAAAADLLEDAARGG	WP_071321424.1_E385D|WP_071321424.1	710.688	3	1	0
MTKPGESVAAAADLLEDAARGG	WP_071321424.1_E385D|WP_071321424.1	716.02	3	1	0.0011
NFLDQAVPLESGSWADATGLSVEDGR	WP_071321427.1_S190A|WP_071321427.1	912.103	3	0	0.0423
FVACPFGAPGTR	WP_071321433.1_A9930T|WP_071321433.1	640.316	2	0	0.0362
APQDVALVGEGR	WP_071321433.1_C481G|WP_071321433.1	606.323	2	0	0.051
FVACPFGAPSAR	WP_071321433.1_G4838S|WP_071321433.1	640.316	2	0	0.0011
AVSAEQLAAAVAVR	WP_071321438.1_A1213V|WP_071321438.1	678.386	2	0	0
AVSAEQLAAAVAVR	WP_071321438.1_A1213V|WP_071321438.1	452.593	3	0	0
IDEVVSELQTLLTQPGLSPGDRAQLVTR	WP_071321438.1_I2082T|WP_071321438.1	1012.55	3	1	0.0057
GAVGLPGEDVADLAGAAVWGLVR	WP_071321438.1_V1304A|WP_071321438.1	731.727	3	0	0
SVEVAGYTPR	WP_071321439.1_S200G|WP_071321439.1	539.78	2	0	0.0003
ASAGSIFSVPVVAAPDLR	WP_071321440.1_A165V|WP_071321440.1	878.983	2	0	0.1946
HVGVGGLAVSDEAERTR	WP_071321502.1_A427S|WP_071321502.1	584.971	3	1	0
WAGQFVLTR	WP_071321502.1_A476V|WP_071321502.1	539.296	2	0	0.0005
EGALLPVGSGGPPRWDLR	WP_071321502.1_Q278P|WP_071321502.1	626.339	3	1	0.0601
ALLADPEVAGSLTTAQNR	WP_071321510.1_G285A|WP_071321510.1	913.984	2	0	0
ALLADPEVAGSLTTAQNR	WP_071321510.1_G285A|WP_071321510.1	609.658	3	0	0
TINAQQKDLDQALLSAAGFGNTGADLFTK	WP_071321512.1_N268T|WP_071321512.1	1003.52	3	1	0.0012
DLDQALLSAAGFGNTGADLFTK	WP_071321512.1_N268T|WP_071321512.1	742.374	3	0	0.0596
LGLDFPSVSAANPR	WP_071321515.1_A111P|WP_071321515.1	722.383	2	0	0.0546
KVPADPTTATVTVR	WP_071321526.1_A569T|WP_071321526.1	728.412	2	1	0.0024
KVPADPTTATVTVR	WP_071321526.1_A569T|WP_071321526.1	485.944	3	1	0.0024
VSLACALVR	WP_071321533.1_C158R|WP_071321533.1	494.784	2	0	0.0485
IALCGNLSGGQR	WP_071321533.1_T136I|WP_071321533.1	623.322	2	0	0.0029
SDPEQAEQDAER	WP_071321538.1_D8E|WP_071321538.1	687.792	2	0	0
AIAGGLSPLAPLRGGYVSAVTPDAGGVAGSMGR	WP_076220934.1_A307T|WP_076220934.1	1009.2	3	1	0
AIAGGLSPLAPLRGGYVSAVTPDAGGVAGSMGR	WP_076220934.1_A307T|WP_076220934.1	1014.53	3	1	0.0071
TGADLSVVSGKADQLR	WP_076221080.1_L71Q|WP_076221080.1	539.625	3	1	0
FNQNAAAGKDPDFGR	WP_076221340.1_E458K|WP_076221340.1	804.382	2	1	0.0001
IDPSVVDPSDVETLQDLVVGAMADASK	WP_080691804.1_A70E|WP_080691804.1	924.46	3	0	0
MAQERLGSLAGGFGAPPGQPPAPAPGV	WP_080691804.1_S105P|WP_080691804.1	844.101	3	1	0
LGSLAGGFGAPPGQPPAPAPGV	WP_080691804.1_S105P|WP_080691804.1	958.007	2	0	0
LGSLAGGFGAPPGQPPAPAPGV	WP_080691804.1_S105P|WP_080691804.1	639.007	3	0	0
AIGPGVEVLSADDGGPLSR	WP_080691805.1_E41D|WP_080691805.1	905.471	2	0	0.0151
SVLGELAAAVYAHPSER	WP_080691838.1_Q118E|WP_080691838.1	590.644	3	0	0.0083
GAVAVLTDAAGVAQLTGGR	WP_080691838.1_Q98R|WP_080691838.1	863.976	2	0	0.149
RLDADVPPPSAAIDGVPAQFDDFVQR	WP_080708759.1_T227A|WP_080708759.1	932.803	3	1	0
GAAIDFVEACR	WP_080708761.1_I63V|WP_080708761.1	604.79	2	0	0.0063
IAGPDGQSLPADTVGEVWLR	WP_080708792.1_P369S|WP_080708792.1	1041.04	2	0	0
IAGPDGQSLPADTVGEVWLR	WP_080708792.1_P369S|WP_080708792.1	694.36	3	0	0
LCDSYKLASR	WP_080772705.1_N125K|WP_080772705.1	606.806	2	1	0
LCDSYKLASR	WP_080772705.1_N125K|WP_080772705.1	404.873	3	1	0
MREIFTQR	WP_080772799.1_V276I|WP_080772799.1	540.785	2	1	0.0122
IAIPPKDLGYGLASGR	WP_084021511.1_A286P|WP_084021511.1	543.31	3	1	0.0063
ITHAFAKPDEPFQPYARDPETLAR	WP_085989646.1_G450D|WP_085989646.1	924.136	3	1	0
ITHAFAKPDEPFQPYARDPETLAR	WP_085989646.1_G450D|WP_085989646.1	693.354	4	1	0
ITHAFAKPDEPFQPYARDPETLAR	WP_085989646.1_G450D|WP_085989646.1	554.885	5	1	0
TPLFPRAEQAALEPPPAAQAR	WP_085989659.1_L124Q|WP_085989659.1	744.403	3	1	0.0095
AEQAALEPPPAAQAR	WP_085989659.1_L124Q|WP_085989659.1	760.397	2	0	0.0041
SQVVGTIDLVDDVDAAAVAK	WP_088295111.1_F313L|WP_088295111.1	993.523	2	0	0
SQVVGTIDLVDDVDAAAVAK	WP_088295111.1_F313L|WP_088295111.1	662.685	3	0	0
ATDPIGADPPEAPPR	WP_095762097.1_A571T|WP_095762097.1	752.376	2	0	0
ATDPIGADPPEAPPR	WP_095762097.1_A571T|WP_095762097.1	501.919	3	0	0
AHRDVTNDGLLVPIHWGTFR	WP_095764012.1_D310N|WP_095764012.1	576.805	4	1	0
DVTNDGLLVPIHWGTFR	WP_095764012.1_D310N|WP_095764012.1	647.339	3	0	0
ALHGAPDALGADPASIAAVTSGSPHFR	WP_095764012.1_N30D|WP_095764012.1	647.332	4	0	0.0012
QGPTPKPVTEPLFDTEELIGIVPADLR	WP_095764013.1_A270P|WP_095764013.1	978.194	3	0	0
RTRPASWSGPGR	WP_095764030.1_A18S|WP_095764030.1	443.237	3	1	0.0329
TRPASWSGPGR	WP_095764030.1_A18S|WP_095764030.1	586.302	2	0	0.344
AYDYAGDEVVLMHADDPR	WP_095764056.1_G154R|WP_095764056.1	679.639	3	0	0.0456
RVAAQQQSTTLLDDLPKPEDPAAGT	WP_095764078.1_A202T|WP_095764078.1	874.784	3	1	0.0783
LAGPVRIEDVIAAYVDNAAAEPAVAK	WP_095764091.1_A120P|WP_095764091.1	875.141	3	1	0
YGAAVLGPYSTKR	WP_095884654.1_G418S|WP_095884654.1	691.875	2	1	0.0014
YGAAVLGPYSTKR	WP_095884654.1_G418S|WP_095884654.1	461.586	3	1	0.0014
AVAGAIDGAR	WP_095931910.1_R264G|WP_095931910.1	450.749	2	0	0.0016
YANWEPIGSAGAGPPFPLWNSSDEDMR	WP_129560163.1_Q112L|WP_129560163.1	988.78	3	0	0.0085
ATNRPVPVDELIR	WP_158295089.1_E55D|WP_158295089.1	493.947	3	0	0.1687
SPPATPALTVR	WP_162936199.1_T2S|WP_162936199.1	555.319	2	0	0.0511
QQAQRAVAQARPATVSAKTPGVV	WP_164999909.1_R386Q|WP_164999909.1	584.33	4	2	0.0725
SAAPQIDELGPTLVDAVR	WP_164999925.1_V615I|WP_164999925.1	926.494	2	0	0
SAAPQIDELGPTLVDAVR	WP_164999925.1_V615I|WP_164999925.1	617.999	3	0	0
NIETSIVRDGADYVINGR	WP_165928408.1_G153A|WP_165928408.1	664.676	3	1	0.0612
DGADYVINGR	WP_165928408.1_G153A|WP_165928408.1	540.259	2	0	0.002
HVVDGGGAGAQAAWR	WP_170924181.1_D163G|WP_170924181.1	726.361	2	0	0.0384
AVSLQDDPASGAAASAAR	WP_170924199.1_A309S|WP_170924199.1	829.411	2	0	0.0542
SVVVLSKADQAR	WP_170924239.1_N42D|WP_170924239.1	636.867	2	1	0.1168
GSGQTLTGPMR	WP_170924254.1_H68Q|WP_170924254.1	552.777	2	0	0.1851
VTDHDSASAWVR	WP_170924254.1_T105S|WP_170924254.1	672.321	2	0	0.0027
VTDHDSASAWVR	WP_170924254.1_T105S|WP_170924254.1	448.549	3	0	0.0027
LNAIDGSLIDGVHEALDVLDTGDHR	WP_170924266.1_N41T|WP_170924266.1	662.085	4	0	0
YRADEALRPTAVEEVLR	WP_170924375.1_I304V|WP_170924375.1	497.769	4	1	0.0029
LAPTQAWR	WP_170924412.1_V135L|WP_170924412.1	471.761	2	0	0.0019
LAPTQAWRK	WP_170924412.1_V135L|WP_170924412.1	535.809	2	1	0.0946
IIAAVPVLLSDDVEGAR	WP_170924428.1_L250V|WP_170924428.1	869.491	2	0	0
IIAAVPVLLSDDVEGAR	WP_170924428.1_L250V|WP_170924428.1	579.996	3	0	0
ITKAAAEAGRPAPR	WP_170924428.1_V243A|WP_170924428.1	470.272	3	1	0.0133
SSDPAQTPGVR	WP_170925516.1_A213V|WP_170925516.1	557.778	2	0	0
VVYVVTTAAK	WP_170925516.1_I107V|WP_170925516.1	525.813	2	0	0.0953
LHTALLQGR	WP_170925542.1_P187L|WP_170925542.1	504.801	2	0	0.1866
EVQDSIQQGMDALAR	WP_170926723.1_Y310D|WP_170926723.1	830.902	2	0	0.0965
LGEAETPGMRVDATATQLR	WP_172428153.1_L236M|WP_172428153.1	672.677	3	1	0
SALQHGAPVLVQVPR	WP_176213600.1_D368H|WP_176213600.1	524.639	3	0	0
STTAAGSDDAAAGPTVDVQSLVGGLVAK	WP_179148812.1_S159T|WP_179148812.1	853.436	3	0	0
LAQTEKVPGGEQEALIAESR	WP_179151724.1_A327E|WP_179151724.1	709.374	3	1	0.0199
TAAPEAAAPRPAPQFEVMYR	WP_179151742.1_G248E|WP_179151742.1	725.033	3	0	0
WAKLAGMFASDEARDER	WP_179151744.1_V193A|WP_179151744.1	488.988	4	2	0
LAGMFASDEARDER	WP_179151744.1_V193A|WP_179151744.1	784.362	2	1	0
LAGMFASDEARDER	WP_179151744.1_V193A|WP_179151744.1	523.244	3	1	0
LRTEPALVLPSGPSAQAVAALLR	WP_179154556.1_T155A|WP_179154556.1	777.457	3	1	0
CRADQAGLYCVNYAR	WP_179294688.1_H194R|WP_179294688.1	606.279	3	1	0.0018
ADQAGLYCVNYARQSAAK	WP_179294688.1_H194R|WP_179294688.1	662.655	3	1	0.1798
ADQAGLYCVNYAR	WP_179294688.1_H194R|WP_179294688.1	750.849	2	0	0
TRREPLLAAAAALR	WP_198924485.1_A164T|WP_198924485.1	503.639	3	2	0.1593
IAAMGFDVVYVPPIHPIGK	WP_198924485.1_L269V|WP_198924485.1	675.373	3	0	0.0086
SLEPFITQLNTIR	WP_198924485.1_M577T|WP_198924485.1	766.428	2	0	0
SLEPFITQLNTIR	WP_198924485.1_M577T|WP_198924485.1	511.287	3	0	0
SLEPFITQLNTIRR	WP_198924485.1_M577T|WP_198924485.1	563.321	3	1	0.0001
QRFFDNTQCAR	Mav_1240712407_f0#f0#3297835:3299109	721.833	2	1	0.0006
QRFFDNTQCAR	Mav_1240712407_f0#f0#3297835:3299109	481.558	3	1	0.0006
FFDNTQCAR	Mav_1240712407_f0#f0#3297835:3299109	579.753	2	0	0
AGIAGNRPSGPPANPVTITSVRIG	Mav_1240712407_f0#f0#3297835:3299109	768.092	3	1	0.3119
AGIAGNRPSGPPANPVTITSVR	Mav_1240712407_f0#f0#3297835:3299109	711.391	3	0	0.0032
ALHVPPGAAVPTLLPALR	Mav_1690616906_f0#f0#4533730:4535217	598.365	3	0	0.0669
FGPAAPLDGTSIFTESTEPQAVTFRPELR	Mav_1844018440_f0#f0#4947820:4949805	1045.53	3	0	0
EGPAPQPVLDGNGLAR	Mav_1844018440_f0#f0#4947820:4949805	795.915	2	0	0.0725
GGLRTPWVDVPIAR	Mav_1844018440_f0#f0#4947820:4949805	512.96	3	1	0.0016
IIGLDEVPDALELAR	Mav_1899718997_f0#f0#5090842:5091525	812.451	2	0	0
IIVHPNGDTR	Mav_1899718997_f0#f0#5090842:5091525	561.307	2	0	0.0718
LGDAVVSDQR	Mav_210641708_f1#f1#424997:426952	530.275	2	0	0
RYSPEEKAAAVR	Mav_231093753_f1#f1#969572:970093	459.581	3	2	0.1031
IKDLEQENR	Mav_231093753_f1#f1#969572:970093	572.801	2	1	0.1184
AASFFGAELDRQHKK	Mav_231093753_f1#f1#969572:970093	568.965	3	2	0.1082
AASFFGAELDRQHKK	Mav_231093753_f1#f1#969572:970093	426.976	4	2	0.1082
AASFFGAELDR	Mav_231093753_f1#f1#969572:970093	592.291	2	0	0
FYDFGAGRLPR	Mav_247705414_f1#f1#1391582:1392001	433.56	3	1	0.0641
FLADLTEGNRGE	Mav_247705414_f1#f1#1391582:1392001	661.323	2	1	0.0029
VAVVGSGGAGKTTFCR	Mav_261226766_f1#f1#1731209:1731847	522.94	3	1	0.0235
HVLLCTQR	Mav_26742674_f0#f0#747868:748581	513.779	2	0	0.0867
SARSPTDLAAWPVTTLWVYQYSRSSR	Mav_3459015234_f1#f1#3895043:3895252	600.509	5	2	0.0932
MLSAIAAR	Mav_3582216466_f1#f1#4209131:4210738	416.739	2	0	0.0005
AIPVPGNRPDDGDSDADAAEPTTALPK	Mav_3862219266_f1#f1#4914257:4915531	897.435	3	0	0
MRAEGSGGSESDAAGDQANAR	Mav_3862219266_f1#f1#4914257:4915531	679.628	3	1	0
AEGSGGSESDAAGDQANAR	Mav_3862219266_f1#f1#4914257:4915531	875.367	2	0	0.0002
AGGGLSAQDLLRREGR	Mav_3862219266_f1#f1#4914257:4915531	552.636	3	2	0
AVVLRDDRLQVR	Mav_3934019984_f1#f1#5090402:5091220	480.62	3	2	0.303
ETPDPEPGPGELLLR	Mav_3934019984_f1#f1#5090402:5091220	810.417	2	0	0.0013
TLSTAICASDVHFMDHPELALDDPTGR	Mav_3934019984_f1#f1#5090402:5091220	743.1	4	0	0
LVDGGAGGMR	Mav_3934019984_f1#f1#5090402:5091220	466.735	2	0	0
GVEPIIVADFR	Mav_3934019984_f1#f1#5090402:5091220	608.34	2	0	0.0171
MTLDELR	Mav_407391108_f2#f2#314157:314900	439.226	2	0	0
HAGEEAQRSPAATVPAAR	Mav_430953464_f2#f2#916032:919151	606.978	3	1	0.0038
SPAATVPAAR	Mav_430953464_f2#f2#916032:919151	470.764	2	0	0
LLAPIPRPPSIR	Mav_430953464_f2#f2#916032:919151	443.95	3	0	0
DLQQLDSQLGIGQAK	Mav_430953464_f2#f2#916032:919151	807.428	2	0	0.1147
ASGAPHPLAARPNPDAPPAAPR	Mav_430953464_f2#f2#916032:919151	711.043	3	0	0
ASGAPHPLAARPNPDAPPAAPR	Mav_430953464_f2#f2#916032:919151	533.534	4	0	0
FGHFDFSNITLR	Mav_430953464_f2#f2#916032:919151	485.246	3	0	0.0276
SLAVEVGGR	Mav_430953464_f2#f2#916032:919151	444.251	2	0	0.0001
LTGGDDLAR	Mav_471987567_f2#f2#2017398:2018621	459.238	2	0	0.0054
AELDDLLGGDAQTNAAEVR	Mav_471987567_f2#f2#2017398:2018621	979.477	2	0	0
AVLAGGQGPVR	Mav_471987567_f2#f2#2017398:2018621	512.799	2	0	0.1303
AEWLPAWEDGLAR	Mav_471987567_f2#f2#2017398:2018621	757.375	2	0	0.0005
ASAAIDSGAAEQLLAR	Mav_471987567_f2#f2#2017398:2018621	772.407	2	0	0
ASAAIDSGAAEQLLAR	Mav_471987567_f2#f2#2017398:2018621	515.274	3	0	0
NAEPSDIADAIVK	Mav_487579126_f2#f2#2457219:2457479	671.846	2	0	0
TAGAIIASQK	Mav_487579126_f2#f2#2457219:2457479	480.28	2	0	0.1369
LLGGEHVFTDAVDVEKR	Mav_487579126_f2#f2#2457219:2457479	628.999	3	1	0.0004
LLGGEHVFTDAVDVEKR	Mav_487579126_f2#f2#2457219:2457479	472.001	4	1	0.0004
RANSCSAPITVRNPDVAQLAPGFNLLNIAK	Mav_547547_f0#f0#147145:148845	802.682	4	2	0.0567
ANSCSAPITVRNPDVAQLAPGFNLLNIAK	Mav_547547_f0#f0#147145:148845	1017.87	3	1	0
ANSCSAPITVR	Mav_547547_f0#f0#147145:148845	588.296	2	0	0
LLGSAAPLEYVLK	Mav_5636916738_f2#f2#4336353:4337312	687.406	2	0	0
MAIAAKALDTFGPR	Mav_5712517494_f2#f2#4531416:4531619	487.934	3	1	0.0356
WVNAVMQR	Mav_5712517494_f2#f2#4531416:4531619	502.261	2	0	0
QTVQPNREAGA	Mav_5712517494_f2#f2#4531416:4531619	585.797	2	1	0.0001
AYSAPESEHFTSGPYVPADLR	Mav_73807380_f0#f0#2010673:2011398	765.362	3	0	0
VDAQIESDR	Mav_80718071_f0#f0#2204965:2205294	516.751	2	0	0.0005
VVTVSSIAATQR	Mav_95169516_f0#f0#2584927:2585577	616.354	2	0	0.0521
MLAACRPGASTGDLLAAYR	Mav_95289528_f0#f0#2588080:2588964	665.336	3	0	0.1101
ELTDEADAVIHLAPIDPTAPGNAAMDGLAR	MV_5957510146_r2#r2#2449981:2451357	1015.5	3	0	0.0001
RLDTAGAINHGAQLALPVEVLPQR	MV_5957510146_r2#r2#2449981:2451357	635.608	4	1	0
LQVQCPPEVIDGR	MV_5957510341_r0#r0#2449014:2449253	755.888	2	0	0.0526
LQVQCPPEVIDGRWTPPQHCAEGSPAQRPAG	MV_5957510341_r0#r0#2449014:2449253	860.416	4	1	0.0667
WTPPQHCAEGSPAQRPAG	MV_5957510341_r0#r0#2449014:2449253	649.636	3	0	0
LPADVAHAEELQLAR	MV_5957512337_r1#r1#1901684:1902541	544.962	3	0	0.0467
AYAFLVPPTIR	MV_5957512717_r1#r1#1800083:1801855	624.361	2	0	0
RLDPTDLDALAALPLPTLDDLSR	MV_5957512717_r1#r1#1800083:1801855	831.118	3	1	0
ELLTQVIVSAAR	MV_5957512717_r1#r1#1800083:1801855	650.385	2	0	0
ADRELESQTEAFEGLR	MV_5957512717_r1#r1#1800083:1801855	617.634	3	1	0.0156
LAFADRNIGTAR	MV_5957512717_r1#r1#1800083:1801855	435.574	3	1	0.0025
ELAGQAVSGQQGR	MV_5957512717_r1#r1#1800083:1801855	650.834	2	0	0.0368
SLLDAVDHAAGDIR	MV_5957512717_r1#r1#1800083:1801855	484.92	3	0	0.0038
AAELLAATRDTK	MV_5957512717_r1#r1#1800083:1801855	630.351	2	1	0.0056
SLEQALFTAQSR	MV_5957512717_r1#r1#1800083:1801855	675.854	2	0	0
GTAEPPGVGGVGQAFVEALR	MV_5957513596_r1#r1#1580576:1581346	956.5	2	0	0.0039
GTAEPPGVGGVGQAFVEALR	MV_5957513596_r1#r1#1580576:1581346	638.002	3	0	0.0039
GTAEPPGVGGVGQAFVEALRSQAGAR	MV_5957513596_r1#r1#1580576:1581346	828.098	3	1	0.0006
QHSQSPMTTLR	MV_5957515670_r2#r2#1022785:1023546	643.32	2	0	0
QHSQSPMTTLR	MV_5957515670_r2#r2#1022785:1023546	429.215	3	0	0
SSAVTTGVVR	MV_5957516247_r0#r0#932115:933254	488.775	2	0	0.0008
DLVEGTGDAAALPAGK	MV_5957516340_r2#r2#841945:842499	742.883	2	0	0
AKAGAAGAAVDFVQADVTR	MV_5957516340_r2#r2#841945:842499	606.655	3	1	0.0045
EVTGVAAPQAR	MV_5957516521_r1#r1#841679:842113	549.799	2	0	0
DPAPPAAAAPTMVTGSFVSAAR	MV_5957517276_r2#r2#626011:626994	1043.03	2	0	0
IADADLGAR	MV_5957517632_r2#r2#543289:544362	451.241	2	0	0
AASGECLMWPDTTPESAK	MV_5957519267_r0#r0#181380:183116	975.932	2	0	0.2083
TFPGSEYGPNAAPPTPAR	MV_5957519267_r0#r0#181380:183116	915.444	2	0	0.0453
IQQITQEQCEAAVR	MV_5957519267_r0#r0#181380:183116	837.417	2	0	0
MLCGLQLPGANNQQQVFK	MV_5957519267_r0#r0#181380:183116	682.68	3	0	0.2411
MLCGLQLPGANNQQQVFKGK	MV_5957519267_r0#r0#181380:183116	744.386	3	1	0.0016
MTDAYLAPVK	MV_5957519267_r0#r0#181380:183116	554.789	2	0	0
MTDAYLAPVKLR	MV_5957519267_r0#r0#181380:183116	459.923	3	1	0
EVACSIGATLGNGGWATLLNSAK	MV_5957519267_r0#r0#181380:183116	764.055	3	0	0.0004
AAPYDPDSSREMLR	MV_595755444_r0#r0#3773493:3774029	536.588	3	1	0
TTVLGDEPIQ	MV_595755444_r0#r0#3773493:3774029	536.78	2	0	0.1458
ARSWWWPPGLPSWDCSPCPVIGRTTTPAPTCRPAPR	MV_595755636_r1#r1#3678086:3678352	1044.26	4	2	0.0139
DAVMLSAAPHLDGSTVPALIR	MV_595756677_r2#r2#3351709:3352986	712.049	3	0	0
FTLPDGSTTDVSAQTAR	MV_595756677_r2#r2#3351709:3352986	883.931	2	0	0.0001
LLGALPLLR	MV_595756677_r2#r2#3351709:3352986	483.329	2	0	0
YHLVPTAAEEYLSASDAR	MV_595756677_r2#r2#3351709:3352986	664.994	3	0	0.0118
GKDPDFLTDELAAR	MV_595756677_r2#r2#3351709:3352986	516.595	3	1	0
VTDGIEPSDDPVLR	MV_595756677_r2#r2#3351709:3352986	756.881	2	0	0.0034
VNATPSTLSTLR	MV_595756802_r2#r2#3314770:3316002	630.351	2	0	0.2292
LAMATLAVHDAGALR	MV_595756802_r2#r2#3314770:3316002	503.945	3	0	0
MVLELRDKIGAAGAAGAPAGAAR	MV_595756802_r2#r2#3314770:3316002	722.732	3	2	0.0629
DKIGAAGAAGAPAGAAR	MV_595756802_r2#r2#3314770:3316002	712.884	2	1	0.0551
QAEEATDKVLAAEPEAGTSGALR	MV_595756802_r2#r2#3314770:3316002	772.056	3	1	0.0012
LVQLDGR	MV_595757471_r0#r0#3215235:3215549	400.735	2	0	0.0007
ELGLPTATVASPR	MV_595757502_r2#r2#3098377:3099666	656.367	2	0	0.0038
AVDLLEEFAR	MV_595757726_r1#r1#3098276:3098527	581.809	2	0	0.1081
VVVNVYQR	Mav_33633363_f0#f0#917581:918027	488.782	2	0	0.0526
VLLTGASSGIGEAAAEQFAR	Mav_3709317737_f1#f1#4530488:4531633	974.51	2	0	0
VLLTGASSGIGEAAAEQFAR	Mav_3709317737_f1#f1#4530488:4531633	650.009	3	0	0
VLLTGASSGIGEAAAEQFAREGAR	Mav_3709317737_f1#f1#4530488:4531633	787.743	3	1	0
SIRRPLAESLER	Mav_3709317737_f1#f1#4530488:4531633	476.276	3	1	0.0268
RPLAESLER	Mav_3709317737_f1#f1#4530488:4531633	535.801	2	0	0.065
TMVLNYYAPLR	Mav_3709317737_f1#f1#4530488:4531633	670.855	2	0	0
AIGLDGSADGAPAIVPPVR	Mav_3927719921_f1#f1#5070788:5075623	888.486	2	0	0
AIGLDGSADGAPAIVPPVR	Mav_3927719921_f1#f1#5070788:5075623	592.66	3	0	0
RVHLDLDPLLPFPR	Mav_3927719921_f1#f1#5070788:5075623	563.326	3	1	0.0867
VHLDLDPLLPFPR	Mav_3927719921_f1#f1#5070788:5075623	511.293	3	0	0
WHEYAPAVEEPVR	Mav_3927719921_f1#f1#5070788:5075623	528.26	3	0	0
AAAALINHQPR	Mav_3927719921_f1#f1#5070788:5075623	581.328	2	0	0.0607
MVSILEAR	Mav_3927719921_f1#f1#5070788:5075623	459.757	2	0	0
TLQISEAAAHRR	Mav_3927719921_f1#f1#5070788:5075623	451.585	3	1	0
DREPQLASPDRPQAPVVPVISSAK	Mav_3927719921_f1#f1#5070788:5075623	640.099	4	1	0
GLANSGQLVLDPGALR	Mav_3927719921_f1#f1#5070788:5075623	790.941	2	0	0
HVAGTEDLTASVGATHPPGTPLLNVVR	Mav_3927719921_f1#f1#5070788:5075623	678.113	4	0	0
AATAWTADIITGTDLADAVR	Mav_3927719921_f1#f1#5070788:5075623	1016.52	2	0	0.0003
LAGGARPLAVETEPSWRR	Mav_3927719921_f1#f1#5070788:5075623	656.025	3	1	0.0657
LAGGARPLAVETEPSWRR	Mav_3927719921_f1#f1#5070788:5075623	492.271	4	1	0.0657
RVVVPAVATTR	Mav_3927719921_f1#f1#5070788:5075623	584.862	2	1	0.1164
RVVVPAVATTRR	Mav_3927719921_f1#f1#5070788:5075623	442.277	3	2	0
VVVPAVATTR	Mav_3927719921_f1#f1#5070788:5075623	506.811	2	0	0
SLRPGDVIDLAAPEVVPADAR	Mav_3927719921_f1#f1#5070788:5075623	721.059	3	0	0
AIVVATGVGTAAHR	Mav_3927719921_f1#f1#5070788:5075623	661.881	2	0	0
AIVVATGVGTAAHR	Mav_3927719921_f1#f1#5070788:5075623	441.589	3	0	0
LRVVCAVPDDVNPHDPFPELTAPQSAELVR	Mav_3927719921_f1#f1#5070788:5075623	836.179	4	1	0
VVCAVPDDVNPHDPFPELTAPQSAELVR	Mav_3927719921_f1#f1#5070788:5075623	1024.84	3	0	0
GAPEVILPR	Mav_3927719921_f1#f1#5070788:5075623	476.285	2	0	0
FADPEADQQRAEAVVR	Mav_3927719921_f1#f1#5070788:5075623	601.299	3	1	0
AIARQLGLPADAR	Mav_3927719921_f1#f1#5070788:5075623	451.265	3	1	0.0313
QLGLPADAR	Mav_3927719921_f1#f1#5070788:5075623	470.764	2	0	0
VSPEQKVQIVAALQR	Mav_3927719921_f1#f1#5070788:5075623	555.993	3	1	0.0301
VQIVAALQR	Mav_3927719921_f1#f1#5070788:5075623	499.311	2	0	0.0051
VTAMVGDGANDAAAIR	Mav_3927719921_f1#f1#5070788:5075623	766.38	2	0	0
VTAMVGDGANDAAAIR	Mav_3927719921_f1#f1#5070788:5075623	774.378	2	0	0
AVLTGPTPSLDAPLMR	Mav_3927719921_f1#f1#5070788:5075623	819.948	2	0	0
AFEPVNPPPGDPNSDEKVK	Mav_40187556_f2#f2#148209:149939	679.669	3	1	0
AFEPVNPPPGDPNSDEKVKAGTLNSVAR	Mav_40187556_f2#f2#148209:149939	727.372	4	2	0.0792
AKFPELSAHQVINR	Mav_40187556_f2#f2#148209:149939	537.298	3	1	0.1478
AKFPELSAHQVINR	Mav_40187556_f2#f2#148209:149939	403.226	4	1	0.1478
IVQSAHNPPAGVDNK	Mav_40187556_f2#f2#148209:149939	773.902	2	0	0
IVQSAHNPPAGVDNK	Mav_40187556_f2#f2#148209:149939	516.271	3	0	0
IVQSAHNPPAGVDNKVGYGLVDPVAALTFNIPPGDR	Mav_40187556_f2#f2#148209:149939	925.488	4	1	0.0001
ASVLGDQTYGR	Mav_5857518944_f2#f2#4912653:4915769	583.794	2	0	0
ASVLGDQTYGRDR	Mav_5857518944_f2#f2#4912653:4915769	479.908	3	1	0
DRTSHVVATFTTPDGK	Mav_5857518944_f2#f2#4912653:4915769	577.96	3	1	0.29
TSHVVATFTTPDGK	Mav_5857518944_f2#f2#4912653:4915769	487.584	3	0	0.0923
AIAPDMQK	Mav_5857518944_f2#f2#4912653:4915769	437.229	2	0	0
HVDALGVR	Mav_5857518944_f2#f2#4912653:4915769	433.746	2	0	0.0003
YLPPNNPVR	Mav_5857518944_f2#f2#4912653:4915769	535.293	2	0	0.1626
VTDQQVADIR	Mav_5857518944_f2#f2#4912653:4915769	572.801	2	0	0
VTDQQVADIRNR	Mav_5857518944_f2#f2#4912653:4915769	472.251	3	1	0.0906
VIQNGLANR	Mav_5857518944_f2#f2#4912653:4915769	492.783	2	0	0.0151
VIQNGLANRNDAAK	Mav_5857518944_f2#f2#4912653:4915769	742.402	2	1	0.0017
VIQNGLANRNDAAK	Mav_5857518944_f2#f2#4912653:4915769	495.271	3	1	0.0017
LLGDDCWWAPR	Mav_5857518944_f2#f2#4912653:4915769	694.824	2	0	0.003
RLQNKIGLGEIDLPDER	Mav_5857518944_f2#f2#4912653:4915769	492.273	4	2	0.1238
IPARPNQPTEAQTTR	Mav_5857518944_f2#f2#4912653:4915769	560.632	3	0	0.0664
FAAPGAPGR	Mav_5857518944_f2#f2#4912653:4915769	422.227	2	0	0
SPGLDLVR	NP_214518.1	428.748	2	0	0.0076
VVIACGDCALNR	NP_214596.2	674.329	2	0	0
MQYTATSFAEPLQR	NP_214597.1	821.898	2	0	0
ILSALPVAR	NP_214621.1	470.303	2	0	0
RGGGALSAQDLLR	NP_214720.1	438.581	3	1	0.0099
RGGGALSAQDLLRR	NP_214720.1	490.615	3	2	0.0001
GGGALSAQDLLRREGR	NP_214720.1	414.729	4	2	0.0004
ALQDLAHVGSVASALEPER	NP_214798.1	655.013	3	0	0.0014
LQDIANANDGTR	NP_214932.1	644.318	2	0	0
VAQIRQEIENSDSDYDREK	NP_214954.1	765.7	3	2	0.0054
VALEAPLKQIAFNSGLEPGVVAEKVR	NP_214954.1	684.642	4	2	0
LAPLGPVYQAGTLSGNPVAVAAGLATLR	NP_215038.1	893.173	3	0	0
IIETEWGSQGVHSTTLYYPLVATPMIAPTK	NP_215061.1	826.68	4	0	0.1455
GCEHYFTDEMLDCSLVTYLKPGAAA	NP_215156.1	955.424	3	0	0.0048
AQCFGGAKNHMIVMPDADLDQAVDALIGAGYGSAGER	NP_215267.1	952.199	4	1	0.1011
RIDAETVILPR	NP_215377.1	641.878	2	1	0.0032
RIDAETVILPR	NP_215377.1	428.254	3	1	0.0032
NGFFEREITPVTLPDGTTVSTDDGPRPGTTYEK	NP_215590.1	900.189	4	1	0.0003
ARAHGQLPNMR	NP_215907.1	417.556	3	1	0
AHGQLPNMR	NP_215907.1	512.261	2	0	0.0004
TDVELPWEQLDKVDDLKR	NP_215908.1	550.538	4	2	0.0015
YMTIAIGCTGGK	NP_215937.1	636.31	2	0	0.0846
GLTEDEAMAMVVR	NP_215977.1	711.342	2	0	0
GLTEDEAMAMVVR	NP_215977.1	474.564	3	0	0
AQATGTDTFEVNR	NP_215978.1	705.336	2	0	0.1496
TVQAIKEAGWWR	NP_215983.1	482.261	3	1	0.0178
GWQATMVLTEPDAGSDVGAGR	NP_215983.1	706.669	3	0	0.0215
RTDVTTTLGPGATVTER	NP_216115.1	887.968	2	1	0.0465
RTDVTTTLGPGATVTER	NP_216115.1	592.315	3	1	0.0465
TDVTTTLGPGATVTER	NP_216115.1	809.918	2	0	0.0057
TDVTTTLGPGATVTER	NP_216115.1	540.281	3	0	0.0057
NLADIAISDPAAFTALVDVAR	NP_216159.1	715.051	3	0	0
TSEFLTHPAFTQYR	NP_216348.1	849.418	2	0	0.0014
TSEFLTHPAFTQYR	NP_216348.1	566.614	3	0	0.0014
VVFITGAAR	NP_216645.1	467.279	2	0	0
SVCYLPLTYDHR	NP_216731.1	762.369	2	0	0
SVCYLPLTYDHR	NP_216731.1	508.582	3	0	0
LGQPVEWTPCR	NP_216740.1	671.832	2	0	0.0001
LAFADRNISAAR	NP_216861.1	435.574	3	1	0.0028
LLADLVGAGTRFEAAAGGR	NP_216956.1	615.671	3	1	0.0458
AVVLNKIDVPEAR	NP_216956.1	475.28	3	1	0.0008
LVAELNNKLAAAALGGNER	NP_217018.1	642.025	3	1	0
VIVYFYPAASTPGCTK	NP_217037.1	887.448	2	0	0.0167
VIVYFYPAASTPGCTK	NP_217037.1	591.968	3	0	0.0167
AAGSPEIPSHDVGLAILGPLR	NP_217234.1	690.716	3	0	0.0338
VAITPAGVAELTRR	NP_217296.1	485.288	3	1	0
THDVNSTLQQIAELTAAGCDIVR	NP_217384.1	838.087	3	0	0
SLEIVSCPSCGR	NP_217384.1	682.818	2	0	0
DLGLTLTEFKLMNFLVQHAGR	NP_217400.1	481.463	5	1	0.1225
TFPVHSPNIDHIEVVTR	NP_217420.1	491.011	4	0	0.0165
TVDDLLR	NP_217489.1	416.232	2	0	0.0003
FIEQAAADPNVLAIKQTLYR	NP_217500.1	754.414	3	1	0.0379
LKVAEHMIEGAAIAAALWGPEIALLDGPGRVIGR	NP_217577.1	583.328	6	2	0.2578
MKRYLTIIYGAASYLVFLVAFGYAIGFVGDVVVPR	NP_217755.1	645.693	6	2	0.0288
LIEDEAVR	NP_217779.1	472.756	2	0	0.0043
QRGVRAVELNVAAR	NP_217804.4	513.634	3	2	0.0016
VRLVPGTGKFDLNGR	NP_217959.1	543.646	3	2	0
VRLVPGTGKFDLNGR	NP_217959.1	407.986	4	2	0
LVPGTGKFDLNGR	NP_217959.1	687.38	2	1	0
LVPGTGKFDLNGR	NP_217959.1	458.589	3	1	0
EHLDAPNVNMITCGGQATIPIVYAVSR	NP_218052.1	976.157	3	0	0
GVDPQIDFSNIDEIRR	NP_218227.3	625.318	3	1	0
RAPDAVTTSWWKEER	NP_218247.1	611.308	3	2	0.0087
APDAVTTSWWKEER	NP_218247.1	559.274	3	1	0.1803
IVDAVARQEPR	NP_218416.1	418.57	3	1	0
QIEAGIER	WP_019732259.1_A208E|WP_019732259.1	458.248	2	0	0
QIEAGIERVR	WP_019732259.1_A208E|WP_019732259.1	585.833	2	1	0.1719
YYIGNANVAR	WP_019733156.1_M172V|WP_019733156.1	570.793	2	0	0.0077
GTFVVDRSGIIR	WP_023861471.1_C128R|WP_023861471.1	660.375	2	1	0
GTFVVDRSGIIR	WP_023861471.1_C128R|WP_023861471.1	440.586	3	1	0
TAYYDAAAK	WP_023868703.1_T313K|WP_023868703.1	487.235	2	0	0
FIPEEISIQER	WP_023869040.1_Q163E|WP_023869040.1	680.859	2	0	0
FIPEEISIQERHDGASR	WP_023869040.1_Q163E|WP_023869040.1	496.753	4	1	0
GKLAYGVIDDQNQPPGSRDIPDNEFR	WP_023869251.1_E113D|WP_023869251.1	726.109	4	2	0
LAYGVIDDQNQPPGSRDIPDNEFR	WP_023869251.1_E113D|WP_023869251.1	906.104	3	1	0.0038
DIPDNEFRVVLAR	WP_023869251.1_E113D|WP_023869251.1	515.279	3	1	0
DIPDNEFR	WP_023869251.1_E113D|WP_023869251.1	503.235	2	0	0
DVGIPGYLR	WP_023869406.1_F346Y|WP_023869406.1	495.274	2	0	0
VIAGIGNAYSDEILHVAK	WP_023900185.1_V175I|WP_023900185.1	624.007	3	0	0.0167
YSPVLPAGR	WP_033719802.1_H178R|WP_033719802.1	480.269	2	0	0.008
ATEERPSWGYQR	WP_033720048.1_L34P|WP_033720048.1	740.352	2	0	0.0001
ATEERPSWGYQR	WP_033720048.1_L34P|WP_033720048.1	493.904	3	0	0.0001
AFGGALIDKPLMR	WP_071321354.1_V357A|WP_071321354.1	463.595	3	0	0
FNESPLDLLR	WP_071321403.1_Y406F|WP_071321403.1	602.322	2	0	0.0555
FNESPLDLLRR	WP_071321403.1_Y406F|WP_071321403.1	453.917	3	1	0
GYGYGPAFR	WP_071321438.1_S1093P|WP_071321438.1	494.238	2	0	0.0001
SINYQFGDVDAHGALIR	Mav_1021210212_f0#f0#2724565:2725068	938.471	2	0	0.1235
SINYQFGDVDAHGALIR	Mav_1021210212_f0#f0#2724565:2725068	625.983	3	0	0.1235
AQAASLEAEHQAIIR	Mav_1021210212_f0#f0#2724565:2725068	804.429	2	0	0
AQAASLEAEHQAIIR	Mav_1021210212_f0#f0#2724565:2725068	536.622	3	0	0
NFQVIYEQANAHGQK	Mav_1021210212_f0#f0#2724565:2725068	873.932	2	0	0
NFQVIYEQANAHGQK	Mav_1021210212_f0#f0#2724565:2725068	582.957	3	0	0
SIGNDLLTPVPEYR	Mav_10371037_f0#f0#283387:283848	787.415	2	0	0.0014
VIVNTGMGFEGPVHR	Mav_10401040_f0#f0#284941:286371	806.917	2	0	0.0043
VIVNTGMGFEGPVHR	Mav_10401040_f0#f0#284941:286371	538.28	3	0	0.0043
ANFDAVDSSPVR	Mav_10401040_f0#f0#284941:286371	639.31	2	0	0.1079
EITLPTEYEVGQGYGK	Mav_10401040_f0#f0#284941:286371	892.441	2	0	0.1707
MLLTVLR	Mav_10431043_f0#f0#286537:287838	423.267	2	0	0
FLTPDQLIAEVR	Mav_10431043_f0#f0#286537:287838	701.39	2	0	0.0975
IGSDTQLAQMARLVEEAQTGK	Mav_1048510485_f0#f0#2787934:2790213	749.386	3	1	0.0707
IAGIDAIDAPYPDYR	Mav_10531053_f0#f0#291118:292044	825.412	2	0	0.0044
VLGLGEPQRVGR	Mav_1069210692_f0#f0#2850712:2851494	427.586	3	1	0
FLDAVASK	Mav_1069210692_f0#f0#2850712:2851494	425.737	2	0	0.0002
FLDAVASKASPGMQR	Mav_1069210692_f0#f0#2850712:2851494	526.608	3	1	0.2186
QVDHALLTLE	Mav_1069210692_f0#f0#2850712:2851494	569.809	2	0	0
LDVYQHCR	Mav_1069910699_f0#f0#2853334:2854692	545.759	2	0	0.0463
STAESLFGRR	Mav_1069910699_f0#f0#2853334:2854692	562.296	2	1	0.1759
RPAPHEFIPFSAGLHR	Mav_1069910699_f0#f0#2853334:2854692	458.748	4	0	0.1154
SMPTLEPTFESGAGDIVAEPAPR	Mav_1089910899_f0#f0#2908417:2910720	791.386	3	0	0.101
QEPAVEGWFATDEAGAPHLIGSK	Mav_1100011000_f0#f0#2932435:2932965	804.061	3	0	0.1224
RGTLWSYTENR	Mav_1100011000_f0#f0#2932435:2932965	691.844	2	1	0
RGTLWSYTENR	Mav_1100011000_f0#f0#2932435:2932965	461.565	3	1	0
GTLWSYTENR	Mav_1100011000_f0#f0#2932435:2932965	613.794	2	0	0.0094
YAPPPPYPSPDPFEPFAVAAVELAK	Mav_1100011000_f0#f0#2932435:2932965	890.788	3	0	0
EGLIVLGK	Mav_1100011000_f0#f0#2932435:2932965	414.763	2	0	0.0018
ASGTAPADLVR	Mav_1102411024_f0#f0#2935759:2937096	529.285	2	0	0
IQVPETMYER	Mav_1102411024_f0#f0#2935759:2937096	633.313	2	0	0.0293
VALQVADWSR	Mav_11031103_f0#f0#301495:302487	572.809	2	0	0.0648
GLVGEPELALMKPSAYLINTAR	Mav_11031103_f0#f0#301495:302487	781.763	3	0	0.2686
SLPNVTLSPHLGYVTR	Mav_11031103_f0#f0#301495:302487	585.325	3	0	0.0262
GVGVGIAHELLR	Mav_11131113_f0#f0#305227:306117	407.575	3	0	0.0108
VNCVALGPTMTENFR	Mav_11131113_f0#f0#305227:306117	854.911	2	0	0
SFVLPKDDPTGEKYFAAVPLR	Mav_11131113_f0#f0#305227:306117	588.316	4	2	0.1769
YLNSAIKPLAR	Mav_1115111151_f0#f0#2963185:2963754	623.369	2	0	0.052
YLNSAIKPLAR	Mav_1115111151_f0#f0#2963185:2963754	415.915	3	0	0.052
FLPGTATIK	Mav_1115111151_f0#f0#2963185:2963754	474.282	2	0	0
FLPGTATIKHR	Mav_1115111151_f0#f0#2963185:2963754	414.244	3	1	0
FLPGTATIKHRGR	Mav_1115111151_f0#f0#2963185:2963754	485.284	3	2	0.0009
KGNTLAIALGHGK	Mav_1115111151_f0#f0#2963185:2963754	427.254	3	1	0.0011
GNTLAIALGHGK	Mav_1115111151_f0#f0#2963185:2963754	576.33	2	0	0.0001
NVLAAGEADVVFGRDR	Mav_1115111151_f0#f0#2963185:2963754	563.629	3	1	0
DRSVHLINPR	Mav_1115111151_f0#f0#2963185:2963754	402.895	3	1	0
SVHLINPR	Mav_1115111151_f0#f0#2963185:2963754	468.275	2	0	0.1163
ILPAGSDGAGLPFMAR	Mav_1115111151_f0#f0#2963185:2963754	786.914	2	0	0.0542
ILPAGSDGAGLPFMAR	Mav_1115111151_f0#f0#2963185:2963754	524.945	3	0	0.0542
TPDDRFHTVPDFPYPPR	Mav_11241124_f0#f0#307966:308910	515.002	4	1	0.0755
YCEVSDDDGGALR	Mav_11241124_f0#f0#307966:308910	728.804	2	0	0
KMIPVLAGAGHR	Mav_11241124_f0#f0#307966:308910	417.245	3	1	0.0001
KMIPVLAGAGHR	Mav_11241124_f0#f0#307966:308910	422.576	3	1	0.0161
VVCPDLVGFGR	Mav_11241124_f0#f0#307966:308910	609.819	2	0	0
HVEWMR	Mav_11241124_f0#f0#307966:308910	429.208	2	0	0.0277
FREAITSAPQLNIGAFVQGGCR	Mav_11241124_f0#f0#307966:308910	798.078	3	1	0
FREAITSAPQLNIGAFVQGGCRR	Mav_11241124_f0#f0#307966:308910	637.835	4	2	0.0744
RLSDAERAGYDAPFPSDEYCAGPR	Mav_11241124_f0#f0#307966:308910	675.808	4	2	0.0001
LSDAERAGYDAPFPSDEYCAGPR	Mav_11241124_f0#f0#307966:308910	848.708	3	1	0
AGYDAPFPSDEYCAGPR	Mav_11241124_f0#f0#307966:308910	936.897	2	0	0
AMPTLVPTSPEDPAAAANKAAWAK	Mav_11241124_f0#f0#307966:308910	803.414	3	1	0
GAQGIDHPLIR	Mav_11241124_f0#f0#307966:308910	588.828	2	0	0.0024
VWAPKPAR	Mav_1124211242_f0#f0#2991106:2993316	462.774	2	0	0.1198
TDDGWWHAAVPCAPDAR	Mav_1124211242_f0#f0#2991106:2993316	642.285	3	0	0.1562
SQLWDPAAATWTDSAWPGR	Mav_1124211242_f0#f0#2991106:2993316	1058.5	2	0	0.0069
YIIGCALR	Mav_1124211242_f0#f0#2991106:2993316	483.265	2	0	0.015
HGRPLDTSAQTGIPATR	Mav_1124211242_f0#f0#2991106:2993316	593.315	3	0	0.1015
LLAYTCTHDQVGNR	Mav_1124211242_f0#f0#2991106:2993316	824.399	2	0	0
LLAYTCTHDQVGNR	Mav_1124211242_f0#f0#2991106:2993316	549.935	3	0	0
KGEIPDPQDPQTFAR	Mav_1124211242_f0#f0#2991106:2993316	566.953	3	1	0.1706
SKLNWDEVGTGEHAR	Mav_1124211242_f0#f0#2991106:2993316	566.945	3	1	0.0078
SKLNWDEVGTGEHAR	Mav_1124211242_f0#f0#2991106:2993316	425.46	4	1	0.0078
HPSSSSDNVNSTVAKR	Mav_11251125_f0#f0#308914:310182	562.612	3	1	0.1075
VVAALEPDIR	Mav_11251125_f0#f0#308914:310182	541.814	2	0	0
SLVDGLLDR	Mav_11251125_f0#f0#308914:310182	494.277	2	0	0.0005
LLGVPLDDEPQFSR	Mav_11251125_f0#f0#308914:310182	793.415	2	0	0.1236
MQPVSPPIETMR	Mav_1160911609_f0#f0#3075586:3076863	693.349	2	0	0.0001
VSVDALELASWGTPYSPAR	Mav_1181511815_f0#f0#3116623:3117654	673.678	3	0	0.0213
SVETLLVNLDDVRR	Mav_1183211832_f0#f0#3121798:3122484	543.637	3	1	0
RIADTESLNSGPGSQVQQPR	Mav_1183211832_f0#f0#3121798:3122484	714.03	3	1	0
IADTESLNSGPGSQVQQPR	Mav_1183211832_f0#f0#3121798:3122484	992.49	2	0	0
IADTESLNSGPGSQVQQPR	Mav_1183211832_f0#f0#3121798:3122484	661.996	3	0	0
HSDSNTPTPCR	Mav_1183211832_f0#f0#3121798:3122484	636.275	2	0	0.1681
HSDSNTPTPCR	Mav_1183211832_f0#f0#3121798:3122484	424.519	3	0	0.1681
AVFDQEAIFDGDWTQFR	Mav_1183211832_f0#f0#3121798:3122484	1022.97	2	0	0.0122
AVFDQEAIFDGDWTQFR	Mav_1183211832_f0#f0#3121798:3122484	682.318	3	0	0.0122
GIANVVQAVGIYR	Mav_1183211832_f0#f0#3121798:3122484	680.391	2	0	0
GIANVVQAVGIYR	Mav_1183211832_f0#f0#3121798:3122484	453.93	3	0	0
GIANVVQAVGIYRDADTAR	Mav_1183211832_f0#f0#3121798:3122484	663.689	3	1	0
AHFDQLLPSLTACTALHAK	Mav_1183211832_f0#f0#3121798:3122484	698.698	3	0	0
AHFDQLLPSLTACTALHAK	Mav_1183211832_f0#f0#3121798:3122484	524.275	4	0	0
NYDFTVR	Mav_1183211832_f0#f0#3121798:3122484	457.722	2	0	0
SYQIYRLDAVPNTEKLPYSLK	Mav_1186611866_f0#f0#3135430:3138321	625.338	4	2	0.0088
SYQIYR	Mav_1186611866_f0#f0#3135430:3138321	415.214	2	0	0
LDAVPNTEKLPYSLK	Mav_1186611866_f0#f0#3135430:3138321	844.467	2	1	0
LDAVPNTEKLPYSLK	Mav_1186611866_f0#f0#3135430:3138321	563.314	3	1	0
VLAENLLRNEDGSNITK	Mav_1186611866_f0#f0#3135430:3138321	629.337	3	1	0.0002
VLAENLLR	Mav_1186611866_f0#f0#3135430:3138321	464.285	2	0	0
AEPSIEIQYTPAR	Mav_1186611866_f0#f0#3135430:3138321	737.88	2	0	0.0037
VVMQDFTGVPCIVDLATMR	Mav_1186611866_f0#f0#3135430:3138321	1076.53	2	0	0
VVMQDFTGVPCIVDLATMR	Mav_1186611866_f0#f0#3135430:3138321	718.025	3	0	0
VVMQDFTGVPCIVDLATMR	Mav_1186611866_f0#f0#3135430:3138321	723.356	3	0	0.0001
VVMQDFTGVPCIVDLATMR	Mav_1186611866_f0#f0#3135430:3138321	1084.53	2	0	0.0001
EAIADLGGNPEK	Mav_1186611866_f0#f0#3135430:3138321	607.307	2	0	0.0349
NVEIEYQR	Mav_1186611866_f0#f0#3135430:3138321	525.764	2	0	0.0323
NGERYQFLR	Mav_1186611866_f0#f0#3135430:3138321	591.804	2	1	0.1647
WGQGAFSDFK	Mav_1186611866_f0#f0#3135430:3138321	571.767	2	0	0.0029
VVPPGTGIVHQVNIEYLAR	Mav_1186611866_f0#f0#3135430:3138321	688.053	3	0	0
FVEFYGEGVAEVPLANR	Mav_1186611866_f0#f0#3135430:3138321	948.978	2	0	0
FVEFYGEGVAEVPLANR	Mav_1186611866_f0#f0#3135430:3138321	632.988	3	0	0
ATLGNMSPEFGSTAAIFPIDQETIDYLK	Mav_1186611866_f0#f0#3135430:3138321	1015.83	3	0	0.0008
ATLGNMSPEFGSTAAIFPIDQETIDYLK	Mav_1186611866_f0#f0#3135430:3138321	1010.5	3	0	0
NAEQVALVETYAK	Mav_1186611866_f0#f0#3135430:3138321	718.375	2	0	0
RPQDRIALSQAK	Mav_1186611866_f0#f0#3135430:3138321	461.6	3	1	0.0002
IALSQAKSVFR	Mav_1186611866_f0#f0#3135430:3138321	610.362	2	1	0
IALSQAKSVFR	Mav_1186611866_f0#f0#3135430:3138321	407.243	3	1	0
SVFREQIPSYVGDGDGQQGYSK	Mav_1186611866_f0#f0#3135430:3138321	806.384	3	1	0.0222
EQIPSYVGDGDGQQGYSK	Mav_1186611866_f0#f0#3135430:3138321	964.437	2	0	0.0002
NAVEKGLASKPWVK	Mav_1186611866_f0#f0#3135430:3138321	509.628	3	1	0
GLASKPWVK	Mav_1186611866_f0#f0#3135430:3138321	493.295	2	0	0
TTMAPGSQVVHDYYDKAGLWPYLEK	Mav_1186611866_f0#f0#3135430:3138321	718.102	4	1	0.0002
TTMAPGSQVVHDYYDK	Mav_1186611866_f0#f0#3135430:3138321	604.614	3	0	0.0323
AINDNDLSVTAVLSGNR	Mav_1186611866_f0#f0#3135430:3138321	879.953	2	0	0
AINDNDLSVTAVLSGNR	Mav_1186611866_f0#f0#3135430:3138321	586.971	3	0	0
AINDNDLSVTAVLSGNRNFEGR	Mav_1186611866_f0#f0#3135430:3138321	788.063	3	1	0
NFEGRINPDVK	Mav_1186611866_f0#f0#3135430:3138321	644.836	2	1	0.0357
DVSDTIASAINSEMFTK	Mav_1186611866_f0#f0#3135430:3138321	914.935	2	0	0
DVSDTIASAINSEMFTK	Mav_1186611866_f0#f0#3135430:3138321	610.293	3	0	0
NYADVFK	Mav_1186611866_f0#f0#3135430:3138321	428.714	2	0	0.0481
NYADVFKGDERWR	Mav_1186611866_f0#f0#3135430:3138321	552.602	3	2	0
NYADVFKGDERWR	Mav_1186611866_f0#f0#3135430:3138321	414.704	4	2	0
NYADVFKGDER	Mav_1186611866_f0#f0#3135430:3138321	657.31	2	1	0
NYADVFKGDER	Mav_1186611866_f0#f0#3135430:3138321	438.542	3	1	0
WRNLPTPSGNTFEWSPDSTYVR	Mav_1186611866_f0#f0#3135430:3138321	870.751	3	1	0.0003
NLPTPSGNTFEWSPDSTYVR	Mav_1186611866_f0#f0#3135430:3138321	756.69	3	0	0
KPPYFEGMPAEPEPVADISGAR	Mav_1186611866_f0#f0#3135430:3138321	786.719	3	0	0
KPPYFEGMPAEPEPVADISGAR	Mav_1186611866_f0#f0#3135430:3138321	792.051	3	0	0
VLALLGDSVTTDHISPAGSIKPGTPAAQYLDEHGVDRK	Mav_1186611866_f0#f0#3135430:3138321	983.016	4	1	0
VLALLGDSVTTDHISPAGSIKPGTPAAQYLDEHGVDRK	Mav_1186611866_f0#f0#3135430:3138321	786.614	5	1	0
VLALLGDSVTTDHISPAGSIKPGTPAAQYLDEHGVDRK	Mav_1186611866_f0#f0#3135430:3138321	655.679	6	1	0
VLALLGDSVTTDHISPAGSIKPGTPAAQYLDEHGVDR	Mav_1186611866_f0#f0#3135430:3138321	760.995	5	0	0.0997
DYNSFGSRR	Mav_1186611866_f0#f0#3135430:3138321	551.257	2	1	0.0109
LRNLLLDDVAGGYTR	Mav_1186611866_f0#f0#3135430:3138321	838.46	2	1	0
LRNLLLDDVAGGYTR	Mav_1186611866_f0#f0#3135430:3138321	559.309	3	1	0
NLLLDDVAGGYTR	Mav_1186611866_f0#f0#3135430:3138321	703.867	2	0	0
NLLLDDVAGGYTR	Mav_1186611866_f0#f0#3135430:3138321	469.581	3	0	0
EYGSGSSRDWAAK	Mav_1186611866_f0#f0#3135430:3138321	707.323	2	1	0.1
EYGSGSSRDWAAKGTR	Mav_1186611866_f0#f0#3135430:3138321	576.608	3	2	0.0237
AVIAESFERIHR	Mav_1186611866_f0#f0#3135430:3138321	476.597	3	1	0.0711
AVIAESFER	Mav_1186611866_f0#f0#3135430:3138321	511.269	2	0	0
IHRSNLIGMGVIPLQFPDGK	Mav_1186611866_f0#f0#3135430:3138321	548.806	4	1	0.1765
SNLIGMGVIPLQFPDGK	Mav_1186611866_f0#f0#3135430:3138321	901.479	2	0	0
SNLIGMGVIPLQFPDGKSAK	Mav_1186611866_f0#f0#3135430:3138321	691.378	3	1	0.0002
SNLIGMGVIPLQFPDGK	Mav_1186611866_f0#f0#3135430:3138321	893.482	2	0	0
SNLIGMGVIPLQFPDGK	Mav_1186611866_f0#f0#3135430:3138321	595.99	3	0	0
SAKDLGLDGTEVFDITGIEELNK	Mav_1186611866_f0#f0#3135430:3138321	822.087	3	1	0
DLGLDGTEVFDITGIEELNKGK	Mav_1186611866_f0#f0#3135430:3138321	788.404	3	1	0.0004
DLGLDGTEVFDITGIEELNKGKTPK	Mav_1186611866_f0#f0#3135430:3138321	897.136	3	2	0
DLGLDGTEVFDITGIEELNKGKTPK	Mav_1186611866_f0#f0#3135430:3138321	673.104	4	2	0
IDTPGEADYYR	Mav_1186611866_f0#f0#3135430:3138321	650.296	2	0	0.0321
NGGILQYVLR	Mav_1186611866_f0#f0#3135430:3138321	566.827	2	0	0.0133
VSGLIASVAGNSIQVTK	Mav_1188211882_f0#f0#3144094:3144927	822.47	2	0	0.0166
ITEAVPAGLPDVTPGSCVSVKPTEGSAPGQPVTAASVK	Mav_1188211882_f0#f0#3144094:3144927	919.479	4	0	0
YTKQSSANTDAITPGK	Mav_1188211882_f0#f0#3144094:3144927	561.285	3	1	0.2472
QSSANTDAITPGK	Mav_1188211882_f0#f0#3144094:3144927	645.32	2	0	0
QSSANTDAITPGKCLSAR	Mav_1188211882_f0#f0#3144094:3144927	938.963	2	1	0.0082
QSSANTDAITPGKCLSAR	Mav_1188211882_f0#f0#3144094:3144927	626.311	3	1	0.0082
CLSARGTNDSGGALQATSIQLR	Mav_1188211882_f0#f0#3144094:3144927	759.385	3	1	0.0022
GTNDSGGALQATSIQLR	Mav_1188211882_f0#f0#3144094:3144927	844.932	2	0	0
GTNDSGGALQATSIQLR	Mav_1188211882_f0#f0#3144094:3144927	563.624	3	0	0
QAVDGKCGKPKQPGHGG	Mav_1188211882_f0#f0#3144094:3144927	430.969	4	2	0
IIVTLRGNPYADKPR	Mav_1195911959_f0#f0#3164452:3165375	571.665	3	1	0.0468
IIVTLRGNPYADKPR	Mav_1195911959_f0#f0#3164452:3165375	429.001	4	1	0.0468
SSETIVLSRPQEGR	Mav_1195911959_f0#f0#3164452:3165375	779.913	2	0	0
SSETIVLSRPQEGR	Mav_1195911959_f0#f0#3164452:3165375	520.278	3	0	0
TSRPDALLPLAR	Mav_1195911959_f0#f0#3164452:3165375	655.383	2	0	0
TSRPDALLPLAR	Mav_1195911959_f0#f0#3164452:3165375	437.258	3	0	0
RETGECLAEDLR	Mav_1195911959_f0#f0#3164452:3165375	483.565	3	1	0.0002
ETGECLAEDLR	Mav_1195911959_f0#f0#3164452:3165375	646.793	2	0	0.0669
METGLDHLDGTLASLDDLAKR	Mav_1196311963_f0#f0#3165967:3166566	757.714	3	1	0
METGLDHLDGTLASLDDLAKR	Mav_1196311963_f0#f0#3165967:3166566	568.538	4	1	0
VDDLVKVGETVMSPLSVTEHAVR	Mav_1196311963_f0#f0#3165967:3166566	621.081	4	1	0
VGETVMSPLSVTEHAVR	Mav_1196311963_f0#f0#3165967:3166566	604.649	3	0	0
TAPGHPERPDRYR	Mav_1196411964_f0#f0#3166570:3167514	517.931	3	1	0.1251
AVAAALSRPGFDALVR	Mav_1196411964_f0#f0#3166570:3167514	538.642	3	0	0.2286
ETAEPAELATTR	Mav_1196411964_f0#f0#3166570:3167514	644.823	2	0	0.038
TDSDNADGGDIGKFDPVLTQR	Mav_1202512025_f0#f0#3180349:3181452	741.017	3	1	0
LMTVMRPVLK	Mav_1202512025_f0#f0#3180349:3181452	594.354	2	0	0.2938
VLDPIDIAK	Mav_1202512025_f0#f0#3180349:3181452	492.292	2	0	0
SVMQQALNELAAER	Mav_1202512025_f0#f0#3180349:3181452	788.393	2	0	0.0812
TIQGVASGALLPVTLALGADLWAQR	Mav_1210912109_f0#f0#3203587:3205617	841.143	3	0	0.0002
[truncated: 26,252 more rows]

## Sheet: B
Supplementary File 5B: All the peptides in the spectral library from M. avium proteome database search
Peptide Sequence	Protein	Precursor m/z	Charge (z)	Maximum Missed cleaves	Q-value
AAAQAAWREVLAGFDTPTLVGPSGR	Library Peptides	847.778	3	1	0.1252
AAAQDAWR	Library Peptides	444.72	2	0	0
AAAQDAWREALAGFETPTLVAPPGK	Library Peptides	856.447	3	1	0.0031
AAAQDAWREALAGFETPTLVAPPGKIGR	Library Peptides	724.138	4	2	0.1206
AADAVAITCGER	Library Peptides	617.298	2	0	0
AADCLQSVDTLSDAVLVAAR	Library Peptides	692.353	3	0	0.0002
AAGVICRPR	Library Peptides	500.279	2	0	0.0526
AAGVICRPRDVFTEQTVAR	Library Peptides	716.044	3	1	0.0133
AAGVICRPRDVFTEQTVAR	Library Peptides	537.285	4	1	0.0133
AAGVICRPRDVFVEQTVAR	Library Peptides	715.385	3	1	0.109
AALAGPPPAPPSIPVLFAAR	Library Peptides	957.054	2	0	0.0099
AALPPLLSELAGRPAR	Library Peptides	544.658	3	0	0.0512
AALPPLLSELAGRPARR	Library Peptides	596.692	3	1	0
AALTGPPPRFDSLPTLFAEQAAR	Library Peptides	809.432	3	1	0.0456
AATILRDGQIAALGAGAAEQR	Library Peptides	685.043	3	1	0.0014
AAVCDLAGQPAFR	Library Peptides	688.343	2	0	0.0171
AAVSDLANRPAFR	Library Peptides	463.253	3	0	0
ADIAAATTVVDLLEQLQR	Library Peptides	643.021	3	0	0
AFDLFEAGPDR	Library Peptides	619.296	2	0	0.0003
AFDLFEPGRPR	Library Peptides	435.563	3	0	0.0001
AGAPSSGLIR	Library Peptides	464.764	2	0	0
AGGGGLTPSDIAPAR	Library Peptides	670.352	2	0	0.1027
AGGGGLTPSDILPAR	Library Peptides	691.375	2	0	0
AGIDPSALR	Library Peptides	450.251	2	0	0.001
AGLSALSTR	Library Peptides	438.251	2	0	0
AGSAQPATDLSAWPPVGAVPVDLGDGYEQLAER	Library Peptides	1113.22	3	0	0.0928
AHAVAVPPMFADLVNAPTR	Library Peptides	659.684	3	0	0.0002
AHAVAVPPMFADLVNAPTRR	Library Peptides	711.718	3	1	0.0019
AHAVAVPPMFADLVNAPTRR	Library Peptides	534.04	4	1	0.0019
AILALQHGVVPR	Library Peptides	425.263	3	0	0
ALAEAGLGGADIDYVEAHGTGTR	Library Peptides	748.701	3	0	0.0003
ALALQAQR	Library Peptides	435.761	2	0	0
ALEIVDALPR	Library Peptides	548.822	2	0	0
ALEIVDALPRNPAGK	Library Peptides	521.967	3	1	0
ALLELPGPPAVWR	Library Peptides	709.911	2	0	0.0203
ALPAPEYSDVDR	Library Peptides	666.825	2	0	0.0005
ALPAPEYSDVDRYR	Library Peptides	551.274	3	1	0
ALPDGLSYGLLR	Library Peptides	637.859	2	0	0
ALPDGLTYGLLR	Library Peptides	644.867	2	0	0
ALPDPLSYGLLR	Library Peptides	657.874	2	0	0
ALPSPEYAAGEYR	Library Peptides	712.346	2	0	0.0006
AMGFDDAHIADSR	Library Peptides	703.312	2	0	0
AMGFDDAHIADSR	Library Peptides	469.21	3	0	0
AMGFDDDHIGDSR	Library Peptides	718.299	2	0	0
AMGFDDDHIGDSR	Library Peptides	479.202	3	0	0
AMSVVTMPK	Library Peptides	482.254	2	0	0.0006
AQFGDLDDPDSR	Library Peptides	668.294	2	0	0.047
AQGELDIADVGWTLAGR	Library Peptides	886.452	2	0	0.0016
AQGELDIADVGWTLAGR	Library Peptides	591.304	3	0	0.0016
ARAAGVICRPR	Library Peptides	409.568	3	1	0.0163
ARAAGVICRPRDVFTEQTVAR	Library Peptides	594.07	4	2	0.025
ARLAPAQAPGTAASR	Library Peptides	479.936	3	1	0.0001
ATAVGNAGHGAPAQTLPSAAAEADVIGR	Library Peptides	858.44	3	0	0
ATDDDPIAIVGMSCR	Library Peptides	810.871	2	0	0.1376
ATGKTVLVFPGQGSQTLGMGR	Library Peptides	702.377	3	1	0.2132
ATIGAETTIADLLDQLQR	Library Peptides	965.018	2	0	0
ATIGAETTIADLLDQLQR	Library Peptides	643.681	3	0	0
AVATYTVSADTTK	Library Peptides	664.341	2	0	0.0304
AVATYTVSADTTKALGELAR	Library Peptides	680.032	3	1	0.0896
AVDGIMTPPEDRPWR	Library Peptides	870.43	2	0	0
AVDGIMTPPEDRPWR	Library Peptides	580.623	3	0	0
AVDSLSDAALVEAR	Library Peptides	708.87	2	0	0
AVDSLSDAALVEAR	Library Peptides	472.916	3	0	0
AVLTRRPAAQASIPALFAAQVAR	Library Peptides	595.35	4	1	0.0003
AYAGAADGTGFSEGGGMLVVER	Library Peptides	1057.99	2	0	0.0478
AYTHTLEHQHLALNDIHR	Library Peptides	543.029	4	0	0.221
CADAIVSMLAVLK	Library Peptides	695.875	2	0	0
DALEQAITQAVAEAEPGR	Library Peptides	623.65	3	0	0
DAVQNAVNRHPNLVAR	Library Peptides	591.987	3	1	0
DAVQNAVNRHPNLVAR	Library Peptides	444.242	4	1	0
DGAGTLVVSTR	Library Peptides	538.291	2	0	0.0044
DGQIAALGAGAAEQR	Library Peptides	714.366	2	0	0
DLDELAQR	Library Peptides	480.243	2	0	0
DLDELAQRYR	Library Peptides	426.886	3	1	0
DLQASQR	Library Peptides	409.212	2	0	0
DLTLDKFLDATTLSTAPTLPGPSPEVR	Library Peptides	952.506	3	1	0
DVFTEQTVAR	Library Peptides	583.296	2	0	0.058
DVFVEQTVAR	Library Peptides	582.306	2	0	0
DVFVEQTVARLAR	Library Peptides	501.947	3	1	0.0897
DVTPGNILVTPSDFAYLADFGIAR	Library Peptides	851.439	3	0	0.0021
EAHDLCGLPVSVFR	Library Peptides	533.936	3	0	0
EALAGFETPTLVAPPGK	Library Peptides	849.459	2	0	0
EALAGFETPTLVAPPGKIGR	Library Peptides	675.377	3	1	0.0004
EALAGFETPTLVAPPGKIGRR	Library Peptides	545.81	4	2	0
EGPLAPPR	Library Peptides	418.735	2	0	0
ELLAHQRFPVHTLEGDGLR	Library Peptides	547.796	4	1	0.0011
ELLAHQRFPVHTLEGDGLR	Library Peptides	438.438	5	1	0.0011
ELVGTSEQPTAAAAPGEAEIQR	Library Peptides	742.373	3	0	0.1633
ERFWLGGASLAGAPAGAAPVGGGTRAPELAHR	Library Peptides	620.93	5	2	0.2621
EVEESANRLAHLLSGQGAGPGQR	Library Peptides	792.739	3	1	0.1499
EVLAGFDTPTLVGPSGR	Library Peptides	858.452	2	0	0
FAEPLVR	Library Peptides	416.24	2	0	0
FAGEAAEFDADFFNLSPR	Library Peptides	1002.46	2	0	0.0112
FFDEFGEPVQIIPAEPEMAWR	Library Peptides	836.735	3	0	0
FFDEFGEPVQIIPAEPEMAWR	Library Peptides	842.067	3	0	0.0276
FFVEMR	Library Peptides	414.707	2	0	0
FGQSVVNANALLDDVNPR	Library Peptides	964.995	2	0	0
FIEMGKTDLRDPDVVAR	Library Peptides	654.675	3	2	0
FIEMGKTDLRDPDVVAR	Library Peptides	491.258	4	2	0
FPGAPDPGSFWR	Library Peptides	667.32	2	0	0.0003
FPVHTLEGDGLR	Library Peptides	447.57	3	0	0.0079
FVACPFGAPGAR	Library Peptides	625.311	2	0	0
FVACPFGGPGAR	Library Peptides	618.303	2	0	0
FVACPFGGPGARMYR	Library Peptides	562.606	3	1	0.0973
FVANPFGAEPGSR	Library Peptides	674.836	2	0	0.0032
FVPNPFGAPGSR	Library Peptides	623.322	2	0	0
FVPNPFGAPGSRMYR	Library Peptides	565.952	3	1	0.0375
FWLGGASLAGAPAGAAPVGGGTR	Library Peptides	1021.03	2	0	0.0213
FWLGGASLAGAPAGAAPVGGGTRAPELAHR	Library Peptides	704.624	4	1	0.0632
GAETFAEVELPEQAGVSTGR	Library Peptides	1024.5	2	0	0.0003
GAETFAEVELPEQAGVSTGR	Library Peptides	683.336	3	0	0.0003
GAFAPTDRFR	Library Peptides	569.294	2	1	0.0357
GALGTGHLVDLPTYAFDR	Library Peptides	634.995	3	0	0.1043
GALGTGHLVDLPTYAFDRR	Library Peptides	515.523	4	1	0.0412
GDEVFAEVR	Library Peptides	511.251	2	0	0.0057
GEGGGLVLLKPLAAAR	Library Peptides	507.975	3	0	0.0001
GLTSMWR	Library Peptides	425.716	2	0	0.0085
GRPEVDSLLTAAAR	Library Peptides	485.935	3	0	0
GSVGKVIPTVAAR	Library Peptides	627.88	2	1	0
GSVGKVIPTVAAR	Library Peptides	418.922	3	1	0
GVAEFHVPADTSR	Library Peptides	693.344	2	0	0
GVAEFHVPADTSR	Library Peptides	462.565	3	0	0
GVAEFHVPADTSRLLGELAR	Library Peptides	535.289	4	1	0
GVATPAGKTVFVFPGQGSQTLGMGR	Library Peptides	821.765	3	1	0.2338
GVGHGYVRRPGLTASR	Library Peptides	421.485	4	1	0.0014
GVLATGLAGVASGRPDAATVVGR	Library Peptides	699.059	3	0	0
GWSGSGSEVALDFPVSR	Library Peptides	875.923	2	0	0.0001
HEEIASGVDLSR	Library Peptides	656.828	2	0	0
HEEIASGVDLSR	Library Peptides	438.221	3	0	0
IQTRPSTPLPAPAPHDIAYVIYTSGTTGVPK	Library Peptides	812.938	4	0	0.0282
IRELLAHQRFPVHTLEGDGLR	Library Peptides	492.275	5	2	0.0127
ISADVEGTGLGVAR	Library Peptides	672.86	2	0	0.0017
ISYLLGLR	Library Peptides	467.79	2	0	0.228
ITPAVECGDFPVHVEDLR	Library Peptides	685.339	3	0	0.0405
ITPHTIIDAR	Library Peptides	568.825	2	0	0.0581
KAATILRDGQIAALGAGAAEQR	Library Peptides	727.741	3	2	0
KAATILRDGQIAALGAGAAEQR	Library Peptides	546.058	4	2	0
LAAGDAGTLEDLAVQEHPAAELAPGQVR	Library Peptides	933.814	3	0	0
LAAGDAGTLEDLAVQEHPAAELAPGQVR	Library Peptides	700.612	4	0	0
LAHLLSDHGAGPGQR	Library Peptides	510.271	3	0	0.0005
LAHLLSGQGAGPGQR	Library Peptides	731.4	2	0	0.0309
LAHLLSGQGAGPGQR	Library Peptides	487.936	3	0	0.0309
LAPAQAPGTAASR	Library Peptides	605.831	2	0	0.137
LARVATVATGDDDVVDEGTGRVVATPIMR	Library Peptides	746.892	4	2	0
LASADDAWDAPGPAALPEAQR	Library Peptides	1061.51	2	0	0.2124
LATWLHR	Library Peptides	448.759	2	0	0.1009
LDWAGVFAGLPAR	Library Peptides	686.872	2	0	0.0339
LETVLPFSWQGVSLHAAGASR	Library Peptides	742.727	3	0	0.0814
LFTAGADVR	Library Peptides	475.259	2	0	0
LGAGADLSEEMWR	Library Peptides	717.838	2	0	0
LGGGAAELSPELWR	Library Peptides	728.383	2	0	0.0026
LGGLSWGQVVGGDEALGAVVK	Library Peptides	1006.54	2	0	0.0604
LGHLLADHGVGPGDCVAVMFPR	Library Peptides	580.294	4	0	0.0136
LGHPVLAVVR	Library Peptides	530.835	2	0	0.1063
LGQLLGAQR	Library Peptides	478.288	2	0	0.0054
LGQVFDPR	Library Peptides	466.253	2	0	0.0621
LHALPRDEQQR	Library Peptides	681.865	2	1	0.0001
LHALPRDEQQR	Library Peptides	454.913	3	1	0.0001
LIATAHDEPLPLSASQLR	Library Peptides	644.69	3	0	0.0068
LIPSNVNADIK	Library Peptides	592.338	2	0	0.024
LISQQFSGNPEFSAR	Library Peptides	840.921	2	0	0.0378
LLAGLDELAADDPAASIIR	Library Peptides	962.523	2	0	0
LLAGLDELAADDPAASIIR	Library Peptides	642.018	3	0	0
LNLADGILVR	Library Peptides	542.33	2	0	0.0362
LPAPPSYR	Library Peptides	450.751	2	0	0
LQFVLADSAPVAAVTTAEVR	Library Peptides	1029.57	2	0	0.0387
LQFVLADSAPVAAVTTAEVR	Library Peptides	686.713	3	0	0.0387
LQREADIAGR	Library Peptides	564.81	2	1	0.0944
LQTVVFGGEALEPHR	Library Peptides	826.941	2	0	0
LQTVVFGGEALEPHR	Library Peptides	551.63	3	0	0
LRDAVQNAVNRHPNLVAR	Library Peptides	511.538	4	2	0.0707
LRQVLAAMTTDPGQR	Library Peptides	552.967	3	1	0
LRQVLAAMTTDPGQR	Library Peptides	558.298	3	1	0
LRVEDDGAGGWNLQAPEPGSVR	Library Peptides	775.052	3	1	0
LRVQDDGAGGWSLEAPEVGSVR	Library Peptides	766.721	3	1	0
LSAIDLLDAAEHER	Library Peptides	518.27	3	0	0.1276
LSAIDLLDAAEHERLDAWGNR	Library Peptides	592.053	4	1	0
LSEPVAVVGMACR	Library Peptides	694.855	2	0	0
LTEPHVVPIHDYGEIDGR	Library Peptides	512.512	4	0	0
LTGQSSSVASGR	Library Peptides	575.297	2	0	0.0004
LTQQQIDELQSR	Library Peptides	729.881	2	0	0.1015
LTQRDLDELAQR	Library Peptides	729.389	2	1	0
LTQRDLDELAQR	Library Peptides	486.595	3	1	0
LTQRDLDELAQRYR	Library Peptides	592.983	3	2	0
LTQRDLDELAQRYR	Library Peptides	444.989	4	2	0
LTTHTGTALSR	Library Peptides	579.317	2	0	0.0322
LVAAHLTK	Library Peptides	426.769	2	0	0.1166
LVAPGGVFLEMGKTDIRDPGVVAR	Library Peptides	625.095	4	2	0.0857
LVDGIDLGSLLHR	Library Peptides	469.937	3	0	0.0631
LVGYITGDADPAEAR	Library Peptides	774.389	2	0	0.0611
LVGYITGTADPAEAR	Library Peptides	767.399	2	0	0.0323
LVGYITGTADPAELR	Library Peptides	788.422	2	0	0
LVGYITGTADPAEVR	Library Peptides	781.415	2	0	0.1377
LVGYITGTADPVGIR	Library Peptides	766.428	2	0	0
LVGYVTGSVAPAKAR	Library Peptides	496.956	3	1	0.0072
LVIVPDDIVR	Library Peptides	569.845	2	0	0
MDFVLADAAPSAVITTSDLR	Library Peptides	1047.03	2	0	0
MDFVLADAAPSAVITTSDLR	Library Peptides	698.358	3	0	0
MLEHTDMVSLTGLR	Library Peptides	534.937	3	0	0
MLEHTDMVSLTGLRAR	Library Peptides	458.239	4	1	0
MSRAGLSALSTR	Library Peptides	417.228	3	1	0.0115
NFITWLSAQDR	Library Peptides	675.844	2	0	0.0159
NLVLVSR	Library Peptides	400.753	2	0	0.0022
NLVLVSRR	Library Peptides	478.804	2	1	0.0421
NRLTTHTGTALSR	Library Peptides	476.595	3	1	0.0308
QAGGQSVLPFNGIDFR	Library Peptides	853.436	2	0	0.0001
QALDLLDDALLGEQPLVVGTR	Library Peptides	1118.61	2	0	0.0143
QALDLLDDALLGEQPLVVGTRLDR	Library Peptides	874.148	3	1	0
QAPNRVGINFIPSR	Library Peptides	523.627	3	1	0.0013
QIEPSAFTEDADIR	Library Peptides	796.384	2	0	0.0075
QVAAALDAAHAAGVTHR	Library Peptides	553.629	3	0	0.0001
QVAAALDAAHAAGVTHR	Library Peptides	415.473	4	0	0.0001
QVDDSLAAAK	Library Peptides	509.264	2	0	0
QVLAAMTTDPGQR	Library Peptides	694.354	2	0	0
QVLAAMTTDPGQR	Library Peptides	702.351	2	0	0.0851
QVLDGFDTPTLVGPAGR	Library Peptides	871.957	2	0	0.0001
RALLELPGPPAVWR	Library Peptides	525.644	3	1	0.0001
RAVATYTVSADTTK	Library Peptides	742.391	2	1	0.1185
RGEAAPGMAELAAELR	Library Peptides	547.951	3	1	0
RGSVGKVIPTVAAR	Library Peptides	470.956	3	2	0.0001
RLDWAR	Library Peptides	408.727	2	1	0.0025
RLGHPVLAVVR	Library Peptides	406.259	3	1	0
RLGHPVWAVLR	Library Peptides	435.263	3	1	0.0647
RLPELPDPPALPITAGR	Library Peptides	605.016	3	1	0.1547
RPAAQASIPALFAAQVAR	Library Peptides	613.351	3	0	0
RQNWVNQLER	Library Peptides	671.852	2	1	0.0045
RQNWVNQLER	Library Peptides	448.237	3	1	0.0045
RVDDSLAAAK	Library Peptides	523.285	2	1	0.0726
RVDLPTYAFAR	Library Peptides	436.907	3	1	0
RVDLPTYAFARR	Library Peptides	488.941	3	2	0.0156
SAEALAGQAR	Library Peptides	487.257	2	0	0
SAEALAGQARR	Library Peptides	565.307	2	1	0.024
SAEAVALSFEGR	Library Peptides	618.815	2	0	0
SALDDKQIGR	Library Peptides	551.796	2	1	0.065
SEELGPQVDLSR	Library Peptides	665.336	2	0	0
SFTYREVEESANR	Library Peptides	794.374	2	1	0
SFTYREVEESANR	Library Peptides	529.918	3	1	0
SHFDALPVEFVAEAIAK	Library Peptides	615.324	3	0	0.0005
SLAGPGGMLSIACSTER	Library Peptides	853.914	2	0	0.0001
SLVGYVTPAQGAGTETVDVER	Library Peptides	717.031	3	0	0.048
SPEDLHALLVR	Library Peptides	417.235	3	0	0.0656
SRLNLADGILVR	Library Peptides	442.933	3	1	0
SSEPIAIVGMSCR	Library Peptides	703.842	2	0	0.0016
STGKTVLVFPGQGSQTLGMGR	Library Peptides	707.709	3	1	0.1355
SVDALSDEALLAAR	Library Peptides	715.878	2	0	0.1445
SVFHAAGVLDDAVIASLTPAR	Library Peptides	704.048	3	0	0.0148
SVLDHAVIAPGTPGSR	Library Peptides	788.926	2	0	0.0083
SVLDHAVIAPGTPGSR	Library Peptides	526.286	3	0	0.0083
SVLTDEQLNR	Library Peptides	587.807	2	0	0.0628
SVLTDEQLNRLSR	Library Peptides	510.946	3	1	0
TAAAHSAYSGLSVLR	Library Peptides	501.935	3	0	0.1077
TAGEFAAAAHEALTTSEQR	Library Peptides	980.972	2	0	0
TAGEFAAAAHEALTTSEQR	Library Peptides	654.317	3	0	0
TAGEFAAAAHEALTTSEQRK	Library Peptides	697.015	3	1	0.008
TAGEFAAAAHEALTTSEQRK	Library Peptides	523.013	4	1	0.008
TAPPSGEALHDGFFR	Library Peptides	534.595	3	0	0.0776
TDIRDPEVVAAEHPGVR	Library Peptides	620.99	3	1	0.0107
TDLRDPDVVAR	Library Peptides	628.833	2	1	0.0002
TDLRDPDVVAR	Library Peptides	419.558	3	1	0.0002
TFLGDAGGQESAVAGAQR	Library Peptides	867.924	2	0	0.1272
TGAAYLPIDPALPAAR	Library Peptides	798.941	2	0	0
TGAAYVPIDPAHASSR	Library Peptides	806.908	2	0	0
TGAAYVPIDPAHASSR	Library Peptides	538.274	3	0	0
TGAAYVPIDPGVPAAR	Library Peptides	777.917	2	0	0.2886
TGDLVCWGPDGQLQYLGR	Library Peptides	1017.99	2	0	0
TGDLVCWGPDGQLQYLGR	Library Peptides	678.995	3	0	0
TGDLVCWGPDGQLQYLGRADEQVK	Library Peptides	902.438	3	1	0.0666
TGPDAPGAAEFVAELEAAGAR	Library Peptides	1000.49	2	0	0.0067
TGPDAPGAAEFVAELEAAGAR	Library Peptides	667.329	3	0	0.0067
TLDFEQK	Library Peptides	440.724	2	0	0.0025
TLDGEGDFSGPR	Library Peptides	625.786	2	0	0.0353
TLPAMLAGVVPLVLSTAPESTVADFCK	Library Peptides	929.827	3	0	0
TNIGHAASAAGIAGLLK	Library Peptides	522.298	3	0	0.0304
TPDAVALVCGGRR	Library Peptides	457.91	3	1	0.0747
TQPSSALPGPSPDDIAYMIYTSGTTGTPK	Library Peptides	985.143	3	0	0.0045
TVFVFPGQGSQTLGMGR	Library Peptides	891.454	2	0	0
TVGWFTAKYPVALR	Library Peptides	536.968	3	1	0.0003
TVGWFTTKYPVALR	Library Peptides	546.972	3	1	0
TVLVFPGQGSQTLGMGR	Library Peptides	874.462	2	0	0
VALLFPR	Library Peptides	408.261	2	0	0.0128
VASDGADEEQVVDEGIGPVQATPIMR	Library Peptides	895.101	3	0	0
VATVATGDDDVVDEGTGR	Library Peptides	888.916	2	0	0
VATVATGDDDVVDEGTGRVVATPIMR	Library Peptides	882.113	3	1	0
VATVATGDDDVVDEGTGRVVATPIMR	Library Peptides	887.445	3	1	0.2096
VAVGDRVMGLFPDGTGTVATTDQR	Library Peptides	821.748	3	1	0.0007
VGDAVETQALGR	Library Peptides	608.32	2	0	0.0565
VGINFIPSR	Library Peptides	501.79	2	0	0.0631
VIPTVAAR	Library Peptides	413.761	2	0	0
VISWGAAPAPDALLR	Library Peptides	768.93	2	0	0
VLKTELR	Library Peptides	429.774	2	1	0.1753
VLSEMTADPTR	Library Peptides	610.303	2	0	0.005
VLSMAAGSNSQK	Library Peptides	596.803	2	0	0.0111
VLSMAAGSNSQK	Library Peptides	604.801	2	0	0.0091
VLVHAATGGVGMAAVQLAR	Library Peptides	607.677	3	0	0.0001
VNTALAPWPDRGGPR	Library Peptides	803.926	2	1	0
VNTALAPWPDRGGPR	Library Peptides	536.286	3	1	0
VQDDGAGGWSLEAPEVGSVR	Library Peptides	1014.98	2	0	0
VQDDGAGGWSLEAPEVGSVR	Library Peptides	676.992	3	0	0
VQVIACDAADR	Library Peptides	609.301	2	0	0.0314
VSFGQREPDGAGFCPPGVR	Library Peptides	678.327	3	1	0.0052
VSQVAVDGELGAADEGIGPVRPTPIMR	Library Peptides	912.145	3	0	0
VVAGEAALGAVIK	Library Peptides	599.364	2	0	0
VVAGEAALGAVIKDAK	Library Peptides	504.631	3	1	0.0002
VVAGEAALGAVIKDAKEQLR	Library Peptides	510.297	4	2	0
VVATPIMR	Library Peptides	443.763	2	0	0
VVATPIMR	Library Peptides	451.76	2	0	0.0006
VVDENMNDVPVGEVGEIVYR	Library Peptides	1117.04	2	0	0
VVDENMNDVPVGEVGEIVYR	Library Peptides	745.032	3	0	0
WGADGQLQYLGR	Library Peptides	682.341	2	0	0.1454
WNQDGQLEYLGR	Library Peptides	739.855	2	0	0.1182
WNQDGQLEYLGRADEQVK	Library Peptides	717.015	3	1	0.0299
WSALLEDHAR	Library Peptides	599.304	2	0	0.148
WSNRPALTEPAPAPVSIPQAFAEHVQR	Library Peptides	743.14	4	0	0.1845
YIQLGPEDVDPEQKVEELCAAER	Library Peptides	896.766	3	1	0
YLNPEIEVQGPDPVIGFNYLGR	Library Peptides	830.76	3	0	0
YLNPQAGLDVSDPAIAFNYLGR	Library Peptides	798.741	3	0	0.052
YRTAGEFAAAAHEALTTSEQR	Library Peptides	760.705	3	1	0.0123
YRTAGEFAAAAHEALTTSEQR	Library Peptides	570.781	4	1	0.0123
YVTDLQLLGLL	Library Peptides	624.366	2	0	0.0537
SINYQFGDVDAHGALIR	Mav_1021210212_f0#f0#2724565:2725068	938.471	2	0	0.1235
SINYQFGDVDAHGALIR	Mav_1021210212_f0#f0#2724565:2725068	625.983	3	0	0.1235
AQAASLEAEHQAIIR	Mav_1021210212_f0#f0#2724565:2725068	804.429	2	0	0
AQAASLEAEHQAIIR	Mav_1021210212_f0#f0#2724565:2725068	536.622	3	0	0
NFQVIYEQANAHGQK	Mav_1021210212_f0#f0#2724565:2725068	873.932	2	0	0
NFQVIYEQANAHGQK	Mav_1021210212_f0#f0#2724565:2725068	582.957	3	0	0
SIGNDLLTPVPEYR	Mav_10371037_f0#f0#283387:283848	787.415	2	0	0.0014
VIVNTGMGFEGPVHR	Mav_10401040_f0#f0#284941:286371	806.917	2	0	0.0043
VIVNTGMGFEGPVHR	Mav_10401040_f0#f0#284941:286371	538.28	3	0	0.0043
ANFDAVDSSPVR	Mav_10401040_f0#f0#284941:286371	639.31	2	0	0.1079
EITLPTEYEVGQGYGK	Mav_10401040_f0#f0#284941:286371	892.441	2	0	0.1707
MLLTVLR	Mav_10431043_f0#f0#286537:287838	423.267	2	0	0
FLTPDQLIAEVR	Mav_10431043_f0#f0#286537:287838	701.39	2	0	0.0975
IAGIDAIDAPYPDYR	Mav_10531053_f0#f0#291118:292044	825.412	2	0	0.0044
VLGLGEPQRVGR	Mav_1069210692_f0#f0#2850712:2851494	427.586	3	1	0
FLDAVASK	Mav_1069210692_f0#f0#2850712:2851494	425.737	2	0	0.0002
FLDAVASKASPGMQR	Mav_1069210692_f0#f0#2850712:2851494	526.608	3	1	0.2186
LDVYQHCR	Mav_1069910699_f0#f0#2853334:2854692	545.759	2	0	0.0463
STAESLFGRR	Mav_1069910699_f0#f0#2853334:2854692	562.296	2	1	0.1759
RPAPHEFIPFSAGLHR	Mav_1069910699_f0#f0#2853334:2854692	458.748	4	0	0.1154
SMPTLEPTFESGAGDIVAEPAPR	Mav_1089910899_f0#f0#2908417:2910720	791.386	3	0	0.101
QEPAVEGWFATDEAGAPHLIGSK	Mav_1100011000_f0#f0#2932435:2932965	804.061	3	0	0.1224
RGTLWSYTENR	Mav_1100011000_f0#f0#2932435:2932965	691.844	2	1	0
RGTLWSYTENR	Mav_1100011000_f0#f0#2932435:2932965	461.565	3	1	0
GTLWSYTENR	Mav_1100011000_f0#f0#2932435:2932965	613.794	2	0	0.0094
YAPPPPYPSPDPFEPFAVAAVELAK	Mav_1100011000_f0#f0#2932435:2932965	890.788	3	0	0
EGLIVLGK	Mav_1100011000_f0#f0#2932435:2932965	414.763	2	0	0.0018
ASGTAPADLVR	Mav_1102411024_f0#f0#2935759:2937096	529.285	2	0	0
IQVPETMYER	Mav_1102411024_f0#f0#2935759:2937096	633.313	2	0	0.0293
VALQVADWSR	Mav_11031103_f0#f0#301495:302487	572.809	2	0	0.0648
SLPNVTLSPHLGYVTR	Mav_11031103_f0#f0#301495:302487	585.325	3	0	0.0262
GVGVGIAHELLR	Mav_11131113_f0#f0#305227:306117	407.575	3	0	0.0108
VNCVALGPTMTENFR	Mav_11131113_f0#f0#305227:306117	854.911	2	0	0
SFVLPKDDPTGEKYFAAVPLR	Mav_11131113_f0#f0#305227:306117	588.316	4	2	0.1769
YLNSAIKPLAR	Mav_1115111151_f0#f0#2963185:2963754	623.369	2	0	0.052
YLNSAIKPLAR	Mav_1115111151_f0#f0#2963185:2963754	415.915	3	0	0.052
FLPGTATIK	Mav_1115111151_f0#f0#2963185:2963754	474.282	2	0	0
FLPGTATIKHR	Mav_1115111151_f0#f0#2963185:2963754	414.244	3	1	0
KGNTLAIALGHGK	Mav_1115111151_f0#f0#2963185:2963754	427.254	3	1	0.0011
GNTLAIALGHGK	Mav_1115111151_f0#f0#2963185:2963754	576.33	2	0	0.0001
NVLAAGEADVVFGRDR	Mav_1115111151_f0#f0#2963185:2963754	563.629	3	1	0
DRSVHLINPR	Mav_1115111151_f0#f0#2963185:2963754	402.895	3	1	0
SVHLINPR	Mav_1115111151_f0#f0#2963185:2963754	468.275	2	0	0.1163
ILPAGSDGAGLPFMAR	Mav_1115111151_f0#f0#2963185:2963754	786.914	2	0	0.0542
ILPAGSDGAGLPFMAR	Mav_1115111151_f0#f0#2963185:2963754	524.945	3	0	0.0542
TPDDRFHTVPDFPYPPR	Mav_11241124_f0#f0#307966:308910	515.002	4	1	0.0755
YCEVSDDDGGALR	Mav_11241124_f0#f0#307966:308910	728.804	2	0	0
KMIPVLAGAGHR	Mav_11241124_f0#f0#307966:308910	417.245	3	1	0.0001
KMIPVLAGAGHR	Mav_11241124_f0#f0#307966:308910	422.576	3	1	0.0161
VVCPDLVGFGR	Mav_11241124_f0#f0#307966:308910	609.819	2	0	0
HVEWMR	Mav_11241124_f0#f0#307966:308910	429.208	2	0	0.0277
FREAITSAPQLNIGAFVQGGCR	Mav_11241124_f0#f0#307966:308910	798.078	3	1	0
FREAITSAPQLNIGAFVQGGCRR	Mav_11241124_f0#f0#307966:308910	637.835	4	2	0.0744
RLSDAERAGYDAPFPSDEYCAGPR	Mav_11241124_f0#f0#307966:308910	675.808	4	2	0.0001
LSDAERAGYDAPFPSDEYCAGPR	Mav_11241124_f0#f0#307966:308910	848.708	3	1	0
AGYDAPFPSDEYCAGPR	Mav_11241124_f0#f0#307966:308910	936.897	2	0	0
AMPTLVPTSPEDPAAAANKAAWAK	Mav_11241124_f0#f0#307966:308910	803.414	3	1	0
GAQGIDHPLIR	Mav_11241124_f0#f0#307966:308910	588.828	2	0	0.0024
VWAPKPAR	Mav_1124211242_f0#f0#2991106:2993316	462.774	2	0	0.1198
TDDGWWHAAVPCAPDAR	Mav_1124211242_f0#f0#2991106:2993316	642.285	3	0	0.1562
SQLWDPAAATWTDSAWPGR	Mav_1124211242_f0#f0#2991106:2993316	1058.5	2	0	0.0069
YIIGCALR	Mav_1124211242_f0#f0#2991106:2993316	483.265	2	0	0.015
HGRPLDTSAQTGIPATR	Mav_1124211242_f0#f0#2991106:2993316	593.315	3	0	0.1015
LLAYTCTHDQVGNR	Mav_1124211242_f0#f0#2991106:2993316	824.399	2	0	0
LLAYTCTHDQVGNR	Mav_1124211242_f0#f0#2991106:2993316	549.935	3	0	0
KGEIPDPQDPQTFAR	Mav_1124211242_f0#f0#2991106:2993316	566.953	3	1	0.1706
SKLNWDEVGTGEHAR	Mav_1124211242_f0#f0#2991106:2993316	566.945	3	1	0.0078
SKLNWDEVGTGEHAR	Mav_1124211242_f0#f0#2991106:2993316	425.46	4	1	0.0078
HPSSSSDNVNSTVAKR	Mav_11251125_f0#f0#308914:310182	562.612	3	1	0.1075
VVAALEPDIR	Mav_11251125_f0#f0#308914:310182	541.814	2	0	0
SLVDGLLDR	Mav_11251125_f0#f0#308914:310182	494.277	2	0	0.0005
LLGVPLDDEPQFSR	Mav_11251125_f0#f0#308914:310182	793.415	2	0	0.1236
MQPVSPPIETMR	Mav_1160911609_f0#f0#3075586:3076863	693.349	2	0	0.0001
SVETLLVNLDDVRR	Mav_1183211832_f0#f0#3121798:3122484	543.637	3	1	0
RIADTESLNSGPGSQVQQPR	Mav_1183211832_f0#f0#3121798:3122484	714.03	3	1	0
IADTESLNSGPGSQVQQPR	Mav_1183211832_f0#f0#3121798:3122484	992.49	2	0	0
IADTESLNSGPGSQVQQPR	Mav_1183211832_f0#f0#3121798:3122484	661.996	3	0	0
HSDSNTPTPCR	Mav_1183211832_f0#f0#3121798:3122484	636.275	2	0	0.1681
HSDSNTPTPCR	Mav_1183211832_f0#f0#3121798:3122484	424.519	3	0	0.1681
AVFDQEAIFDGDWTQFR	Mav_1183211832_f0#f0#3121798:3122484	1022.97	2	0	0.0122
AVFDQEAIFDGDWTQFR	Mav_1183211832_f0#f0#3121798:3122484	682.318	3	0	0.0122
GIANVVQAVGIYR	Mav_1183211832_f0#f0#3121798:3122484	680.391	2	0	0
GIANVVQAVGIYR	Mav_1183211832_f0#f0#3121798:3122484	453.93	3	0	0
GIANVVQAVGIYRDADTAR	Mav_1183211832_f0#f0#3121798:3122484	663.689	3	1	0
AHFDQLLPSLTACTALHAK	Mav_1183211832_f0#f0#3121798:3122484	698.698	3	0	0
AHFDQLLPSLTACTALHAK	Mav_1183211832_f0#f0#3121798:3122484	524.275	4	0	0
NYDFTVR	Mav_1183211832_f0#f0#3121798:3122484	457.722	2	0	0
SYQIYRLDAVPNTEKLPYSLK	Mav_1186611866_f0#f0#3135430:3138321	625.338	4	2	0.0088
LDAVPNTEKLPYSLK	Mav_1186611866_f0#f0#3135430:3138321	844.467	2	1	0
LDAVPNTEKLPYSLK	Mav_1186611866_f0#f0#3135430:3138321	563.314	3	1	0
VLAENLLRNEDGSNITK	Mav_1186611866_f0#f0#3135430:3138321	629.337	3	1	0.0002
VLAENLLR	Mav_1186611866_f0#f0#3135430:3138321	464.285	2	0	0
AEPSIEIQYTPAR	Mav_1186611866_f0#f0#3135430:3138321	737.88	2	0	0.0037
VVMQDFTGVPCIVDLATMR	Mav_1186611866_f0#f0#3135430:3138321	1076.53	2	0	0
VVMQDFTGVPCIVDLATMR	Mav_1186611866_f0#f0#3135430:3138321	718.025	3	0	0
VVMQDFTGVPCIVDLATMR	Mav_1186611866_f0#f0#3135430:3138321	723.356	3	0	0.0001
VVMQDFTGVPCIVDLATMR	Mav_1186611866_f0#f0#3135430:3138321	1084.53	2	0	0.0001
EAIADLGGNPEK	Mav_1186611866_f0#f0#3135430:3138321	607.307	2	0	0.0349
NVEIEYQR	Mav_1186611866_f0#f0#3135430:3138321	525.764	2	0	0.0323
NGERYQFLR	Mav_1186611866_f0#f0#3135430:3138321	591.804	2	1	0.1647
WGQGAFSDFK	Mav_1186611866_f0#f0#3135430:3138321	571.767	2	0	0.0029
VVPPGTGIVHQVNIEYLAR	Mav_1186611866_f0#f0#3135430:3138321	688.053	3	0	0
FVEFYGEGVAEVPLANR	Mav_1186611866_f0#f0#3135430:3138321	948.978	2	0	0
FVEFYGEGVAEVPLANR	Mav_1186611866_f0#f0#3135430:3138321	632.988	3	0	0
ATLGNMSPEFGSTAAIFPIDQETIDYLK	Mav_1186611866_f0#f0#3135430:3138321	1015.83	3	0	0.0008
ATLGNMSPEFGSTAAIFPIDQETIDYLK	Mav_1186611866_f0#f0#3135430:3138321	1010.5	3	0	0
NAEQVALVETYAK	Mav_1186611866_f0#f0#3135430:3138321	718.375	2	0	0
RPQDRIALSQAK	Mav_1186611866_f0#f0#3135430:3138321	461.6	3	1	0.0002
IALSQAKSVFR	Mav_1186611866_f0#f0#3135430:3138321	610.362	2	1	0
IALSQAKSVFR	Mav_1186611866_f0#f0#3135430:3138321	407.243	3	1	0
SVFREQIPSYVGDGDGQQGYSK	Mav_1186611866_f0#f0#3135430:3138321	806.384	3	1	0.0222
NAVEKGLASKPWVK	Mav_1186611866_f0#f0#3135430:3138321	509.628	3	1	0
GLASKPWVK	Mav_1186611866_f0#f0#3135430:3138321	493.295	2	0	0
TTMAPGSQVVHDYYDKAGLWPYLEK	Mav_1186611866_f0#f0#3135430:3138321	718.102	4	1	0.0002
TTMAPGSQVVHDYYDK	Mav_1186611866_f0#f0#3135430:3138321	604.614	3	0	0.0323
AINDNDLSVTAVLSGNR	Mav_1186611866_f0#f0#3135430:3138321	879.953	2	0	0
AINDNDLSVTAVLSGNR	Mav_1186611866_f0#f0#3135430:3138321	586.971	3	0	0
AINDNDLSVTAVLSGNRNFEGR	Mav_1186611866_f0#f0#3135430:3138321	788.063	3	1	0
NFEGRINPDVK	Mav_1186611866_f0#f0#3135430:3138321	644.836	2	1	0.0357
DVSDTIASAINSEMFTK	Mav_1186611866_f0#f0#3135430:3138321	914.935	2	0	0
DVSDTIASAINSEMFTK	Mav_1186611866_f0#f0#3135430:3138321	610.293	3	0	0
NYADVFK	Mav_1186611866_f0#f0#3135430:3138321	428.714	2	0	0.0481
NYADVFKGDERWR	Mav_1186611866_f0#f0#3135430:3138321	552.602	3	2	0
NYADVFKGDERWR	Mav_1186611866_f0#f0#3135430:3138321	414.704	4	2	0
NYADVFKGDER	Mav_1186611866_f0#f0#3135430:3138321	657.31	2	1	0
NYADVFKGDER	Mav_1186611866_f0#f0#3135430:3138321	438.542	3	1	0
WRNLPTPSGNTFEWSPDSTYVR	Mav_1186611866_f0#f0#3135430:3138321	870.751	3	1	0.0003
NLPTPSGNTFEWSPDSTYVR	Mav_1186611866_f0#f0#3135430:3138321	756.69	3	0	0
KPPYFEGMPAEPEPVADISGAR	Mav_1186611866_f0#f0#3135430:3138321	786.719	3	0	0
KPPYFEGMPAEPEPVADISGAR	Mav_1186611866_f0#f0#3135430:3138321	792.051	3	0	0
VLALLGDSVTTDHISPAGSIKPGTPAAQYLDEHGVDRK	Mav_1186611866_f0#f0#3135430:3138321	983.016	4	1	0
VLALLGDSVTTDHISPAGSIKPGTPAAQYLDEHGVDRK	Mav_1186611866_f0#f0#3135430:3138321	786.614	5	1	0
VLALLGDSVTTDHISPAGSIKPGTPAAQYLDEHGVDRK	Mav_1186611866_f0#f0#3135430:3138321	655.679	6	1	0
VLALLGDSVTTDHISPAGSIKPGTPAAQYLDEHGVDR	Mav_1186611866_f0#f0#3135430:3138321	760.995	5	0	0.0997
LRNLLLDDVAGGYTR	Mav_1186611866_f0#f0#3135430:3138321	838.46	2	1	0
LRNLLLDDVAGGYTR	Mav_1186611866_f0#f0#3135430:3138321	559.309	3	1	0
NLLLDDVAGGYTR	Mav_1186611866_f0#f0#3135430:3138321	703.867	2	0	0
NLLLDDVAGGYTR	Mav_1186611866_f0#f0#3135430:3138321	469.581	3	0	0
EYGSGSSRDWAAK	Mav_1186611866_f0#f0#3135430:3138321	707.323	2	1	0.1
EYGSGSSRDWAAKGTR	Mav_1186611866_f0#f0#3135430:3138321	576.608	3	2	0.0237
AVIAESFERIHR	Mav_1186611866_f0#f0#3135430:3138321	476.597	3	1	0.0711
AVIAESFER	Mav_1186611866_f0#f0#3135430:3138321	511.269	2	0	0
IHRSNLIGMGVIPLQFPDGK	Mav_1186611866_f0#f0#3135430:3138321	548.806	4	1	0.1765
SNLIGMGVIPLQFPDGK	Mav_1186611866_f0#f0#3135430:3138321	901.479	2	0	0
SNLIGMGVIPLQFPDGKSAK	Mav_1186611866_f0#f0#3135430:3138321	691.378	3	1	0.0002
SNLIGMGVIPLQFPDGK	Mav_1186611866_f0#f0#3135430:3138321	893.482	2	0	0
SNLIGMGVIPLQFPDGK	Mav_1186611866_f0#f0#3135430:3138321	595.99	3	0	0
SAKDLGLDGTEVFDITGIEELNK	Mav_1186611866_f0#f0#3135430:3138321	822.087	3	1	0
DLGLDGTEVFDITGIEELNKGK	Mav_1186611866_f0#f0#3135430:3138321	788.404	3	1	0.0004
DLGLDGTEVFDITGIEELNKGKTPK	Mav_1186611866_f0#f0#3135430:3138321	897.136	3	2	0
DLGLDGTEVFDITGIEELNKGKTPK	Mav_1186611866_f0#f0#3135430:3138321	673.104	4	2	0
IDTPGEADYYR	Mav_1186611866_f0#f0#3135430:3138321	650.296	2	0	0.0321
NGGILQYVLR	Mav_1186611866_f0#f0#3135430:3138321	566.827	2	0	0.0133
VSGLIASVAGNSIQVTK	Mav_1188211882_f0#f0#3144094:3144927	822.47	2	0	0.0166
ITEAVPAGLPDVTPGSCVSVKPTEGSAPGQPVTAASVK	Mav_1188211882_f0#f0#3144094:3144927	919.479	4	0	0
YTKQSSANTDAITPGK	Mav_1188211882_f0#f0#3144094:3144927	561.285	3	1	0.2472
QSSANTDAITPGK	Mav_1188211882_f0#f0#3144094:3144927	645.32	2	0	0
QSSANTDAITPGKCLSAR	Mav_1188211882_f0#f0#3144094:3144927	938.963	2	1	0.0082
QSSANTDAITPGKCLSAR	Mav_1188211882_f0#f0#3144094:3144927	626.311	3	1	0.0082
CLSARGTNDSGGALQATSIQLR	Mav_1188211882_f0#f0#3144094:3144927	759.385	3	1	0.0022
GTNDSGGALQATSIQLR	Mav_1188211882_f0#f0#3144094:3144927	844.932	2	0	0
GTNDSGGALQATSIQLR	Mav_1188211882_f0#f0#3144094:3144927	563.624	3	0	0
QAVDGKCGKPKQPGHGG	Mav_1188211882_f0#f0#3144094:3144927	430.969	4	2	0
IIVTLRGNPYADKPR	Mav_1195911959_f0#f0#3164452:3165375	571.665	3	1	0.0468
IIVTLRGNPYADKPR	Mav_1195911959_f0#f0#3164452:3165375	429.001	4	1	0.0468
SSETIVLSRPQEGR	Mav_1195911959_f0#f0#3164452:3165375	779.913	2	0	0
SSETIVLSRPQEGR	Mav_1195911959_f0#f0#3164452:3165375	520.278	3	0	0
TSRPDALLPLAR	Mav_1195911959_f0#f0#3164452:3165375	655.383	2	0	0
TSRPDALLPLAR	Mav_1195911959_f0#f0#3164452:3165375	437.258	3	0	0
RETGECLAEDLR	Mav_1195911959_f0#f0#3164452:3165375	483.565	3	1	0.0002
ETGECLAEDLR	Mav_1195911959_f0#f0#3164452:3165375	646.793	2	0	0.0669
METGLDHLDGTLASLDDLAKR	Mav_1196311963_f0#f0#3165967:3166566	757.714	3	1	0
METGLDHLDGTLASLDDLAKR	Mav_1196311963_f0#f0#3165967:3166566	568.538	4	1	0
VDDLVKVGETVMSPLSVTEHAVR	Mav_1196311963_f0#f0#3165967:3166566	621.081	4	1	0
VGETVMSPLSVTEHAVR	Mav_1196311963_f0#f0#3165967:3166566	604.649	3	0	0
TAPGHPERPDRYR	Mav_1196411964_f0#f0#3166570:3167514	517.931	3	1	0.1251
AVAAALSRPGFDALVR	Mav_1196411964_f0#f0#3166570:3167514	538.642	3	0	0.2286
ETAEPAELATTR	Mav_1196411964_f0#f0#3166570:3167514	644.823	2	0	0.038
LMTVMRPVLK	Mav_1202512025_f0#f0#3180349:3181452	594.354	2	0	0.2938
VLDPIDIAK	Mav_1202512025_f0#f0#3180349:3181452	492.292	2	0	0
SVMQQALNELAAER	Mav_1202512025_f0#f0#3180349:3181452	788.393	2	0	0.0812
TIQGVASGALLPVTLALGADLWAQR	Mav_1210912109_f0#f0#3203587:3205617	841.143	3	0	0.0002
YLLWAPHPDVAATR	Mav_1221612216_f0#f0#3230662:3232428	537.288	3	0	0.0401
YLLWAPHPDVAATRR	Mav_1221612216_f0#f0#3230662:3232428	589.321	3	1	0.0165
YLLWAPHPDVAATRR	Mav_1221612216_f0#f0#3230662:3232428	442.243	4	1	0.0165
LLEHAGFFLEGR	Mav_1221612216_f0#f0#3230662:3232428	463.582	3	0	0.1109
LGDQLLPLLR	Mav_1229012290_f0#f0#3261193:3262296	569.353	2	0	0.0005
VVAHAIPDLYER	Mav_1232212322_f0#f0#3271798:3274854	461.586	3	0	0
IAPRPTTPFAQALR	Mav_1232212322_f0#f0#3271798:3274854	513.632	3	0	0.0066
LGVAGLVEAQHR	Mav_1232212322_f0#f0#3271798:3274854	417.239	3	0	0.003
SLLYQVER	Mav_1232212322_f0#f0#3271798:3274854	504.28	2	0	0.0016
ADLKDLPGASGSSRPER	Mav_1232212322_f0#f0#3271798:3274854	585.971	3	1	0.0378
LVTEIPGPASLELSKR	Mav_1243412434_f0#f0#3307450:3308814	570.665	3	1	0.0009
LVTEIPGPASLELSKRR	Mav_1243412434_f0#f0#3307450:3308814	467.276	4	2	0
RAAAVSHAVNVSVPVFVAR	Mav_1243412434_f0#f0#3307450:3308814	650.706	3	1	0
RAAAVSHAVNVSVPVFVAR	Mav_1243412434_f0#f0#3307450:3308814	488.281	4	1	0
AAAVSHAVNVSVPVFVAR	Mav_1243412434_f0#f0#3307450:3308814	897.505	2	0	0
AAAVSHAVNVSVPVFVAR	Mav_1243412434_f0#f0#3307450:3308814	598.672	3	0	0
LIDLGSGIAVTTIGNSAPR	Mav_1243412434_f0#f0#3307450:3308814	928.018	2	0	0.068
LIDLGSGIAVTTIGNSAPR	Mav_1243412434_f0#f0#3307450:3308814	619.014	3	0	0.068
SVLFNSGAEAVENAVK	Mav_1243412434_f0#f0#3307450:3308814	817.923	2	0	0.0309
SVLFNSGAEAVENAVK	Mav_1243412434_f0#f0#3307450:3308814	545.618	3	0	0.0309
SVLFNSGAEAVENAVKVAR	Mav_1243412434_f0#f0#3307450:3308814	654.353	3	1	0.0224
KPAVVAFDHAYHGR	Mav_1243412434_f0#f0#3307450:3308814	523.276	3	0	0.0159
TNLAMALTAK	Mav_1243412434_f0#f0#3307450:3308814	517.289	2	0	0.0001
SMPYKGGFGPFAPEIYR	Mav_1243412434_f0#f0#3307450:3308814	639.65	3	1	0.0067
APLSYPYRDGLLDKELATDGEK	Mav_1243412434_f0#f0#3307450:3308814	817.752	3	2	0.0121
APLSYPYRDGLLDKELATDGEK	Mav_1243412434_f0#f0#3307450:3308814	613.566	4	2	0.0121
DGLLDKELATDGEK	Mav_1243412434_f0#f0#3307450:3308814	501.923	3	1	0.0181
RNDVLFIADEVQTGFAR	Mav_1243412434_f0#f0#3307450:3308814	651.006	3	1	0.0232
AIADGLPLSAVTGR	Mav_1243412434_f0#f0#3307450:3308814	670.88	2	0	0
LITEPLLR	Mav_1243412434_f0#f0#3307450:3308814	477.803	2	0	0
VVEFVTDAKTGR	Mav_1243612436_f0#f0#3308899:3312498	661.359	2	1	0.0811
AVEAEVLAEQR	Mav_1243612436_f0#f0#3308899:3312498	607.822	2	0	0.0164
QYSLLPLLHNYR	Mav_1243612436_f0#f0#3308899:3312498	506.281	3	0	0.0735
QLGPGAVVSYGGTDYIVR	Mav_1244912449_f0#f0#3316057:3316779	926.484	2	0	0.0137
WAPDMPWEVSTGKPVSPGEITVYAAPPPSSA	Mav_1244912449_f0#f0#3316057:3316779	1075.53	3	0	0
ADDNKTEYLR	Mav_1245112451_f0#f0#3317083:3317730	408.867	3	1	0.1112
FGMPLFER	Mav_1257012570_f0#f0#3348946:3349611	498.752	2	0	0.0445
AEALGLAR	Mav_12601260_f0#f0#343426:344346	400.735	2	0	0
VQNPQLTDVRLER	Mav_1265612656_f0#f0#3367408:3367698	523.29	3	1	0.0455
ATATGASGGPPGSR	Mav_1265612656_f0#f0#3367408:3367698	593.794	2	0	0.0187
AARLDLLPVDNPHVAADLTK	Mav_12691269_f0#f0#345802:346464	533.048	4	1	0
LDLLPVDNPHVAADLTK	Mav_12691269_f0#f0#345802:346464	611.004	3	0	0
IEKGLPLSPILLVR	Mav_12691269_f0#f0#345802:346464	774.498	2	1	0
IEKGLPLSPILLVR	Mav_12691269_f0#f0#345802:346464	516.668	3	1	0
GLPLSPILLVR	Mav_12691269_f0#f0#345802:346464	589.387	2	0	0.3948
GDFLAGVPLQIADGYHR	Mav_12691269_f0#f0#345802:346464	914.971	2	0	0.0747
GDFLAGVPLQIADGYHR	Mav_12691269_f0#f0#345802:346464	610.316	3	0	0.0747
VCASYHTDENTPIPVLLAVAR	Mav_12691269_f0#f0#345802:346464	776.067	3	0	0
VCASYHTDENTPIPVLLAVAR	Mav_12691269_f0#f0#345802:346464	582.302	4	0	0
LILLYDPEGADAWDGTIR	Mav_1274112741_f0#f0#3389638:3390321	1009.52	2	0	0
YGDISGPPRAHQLELR	Mav_1274112741_f0#f0#3389638:3390321	603.652	3	1	0.0218
YGDISGPPRAHQLELR	Mav_1274112741_f0#f0#3389638:3390321	452.991	4	1	0.0218
VVVMGCGR	Mav_1277012770_f0#f0#3398731:3399474	439.223	2	0	0
VGSSVADGLSR	Mav_1277012770_f0#f0#3398731:3399474	524.275	2	0	0.0001
IGHDVAVIDRDSTAFNR	Mav_1277012770_f0#f0#3398731:3399474	629.322	3	1	0
IGHDVAVIDRDSTAFNR	Mav_1277012770_f0#f0#3398731:3399474	472.243	4	1	0
LSPEYAGERVLGQGFDRDVLLR	Mav_1277012770_f0#f0#3398731:3399474	623.333	4	2	0.0942
VLGQGFDRDVLLR	Mav_1277012770_f0#f0#3398731:3399474	496.616	3	1	0
LLNALLR	Mav_1277012770_f0#f0#3398731:3399474	406.771	2	0	0.001
VTDLEQATGAR	Mav_1277012770_f0#f0#3398731:3399474	580.799	2	0	0.0142
FGSGVLPEPK	Mav_1277012770_f0#f0#3398731:3399474	515.782	2	0	0
AAEAAAIAALPPSEDL	Mav_1277012770_f0#f0#3398731:3399474	755.393	2	0	0
AAEAAAIAALPPSEDL	Mav_1277012770_f0#f0#3398731:3399474	503.931	3	0	0
ASSPAWLADELTR	Mav_1278312783_f0#f0#3401488:3402204	708.86	2	0	0.0272
QLDPAAYVLHR	Mav_1278612786_f0#f0#3403459:3404052	428.235	3	0	0
VAFVTGAAR	Mav_1281312813_f0#f0#3408889:3409230	446.256	2	0	0
VAFVTGAARGQGR	Mav_1281312813_f0#f0#3408889:3409230	430.574	3	1	0
TVTGTQLTVDMGATKV	Mav_1281312813_f0#f0#3408889:3409230	819.424	2	1	0.1203
TVQTLASPIANPATQRR	Mav_1282212822_f0#f0#3410452:3411462	608.674	3	1	0.1551
TASLELPLTALSEAAEVIR	Mav_1285312853_f0#f0#3417784:3418851	992.552	2	0	0
QYDAFIDAQENR	Mav_1285312853_f0#f0#3417784:3418851	735.336	2	0	0.0009
SLLTRDGDLPSGDELGAEFER	Mav_1285312853_f0#f0#3417784:3418851	759.705	3	1	0.2424
DGDLPSGDELGAEFER	Mav_1285312853_f0#f0#3417784:3418851	853.879	2	0	0
FLAQQAEK	Mav_1285312853_f0#f0#3417784:3418851	467.753	2	0	0.0148
TELPFAGHPTVGAAWWLR	Mav_1285412854_f0#f0#3418855:3420663	670.351	3	0	0.0157
MFAANLGVPEDEATGSAAMR	Mav_1285412854_f0#f0#3418855:3420663	1019.47	2	0	0
MFAANLGVPEDEATGSAAMR	Mav_1285412854_f0#f0#3418855:3420663	679.984	3	0	0
ITDYLSRDLR	Mav_1285412854_f0#f0#3418855:3420663	417.895	3	1	0.0421
ITDYLSR	Mav_1285412854_f0#f0#3418855:3420663	434.232	2	0	0
MDDSNDSSSAGPDGR	Mav_1285912859_f0#f0#3422431:3423330	755.789	2	0	0
MDDSNDSSSAGPDGR	Mav_1285912859_f0#f0#3422431:3423330	763.787	2	0	0.0574
MDDSNDSSSAGPDGRLHAVDPSLTER	Mav_1285912859_f0#f0#3422431:3423330	683.057	4	1	0.0359
LHAVDPSLTER	Mav_1285912859_f0#f0#3422431:3423330	619.33	2	0	0.0214
LHAVDPSLTER	Mav_1285912859_f0#f0#3422431:3423330	413.223	3	0	0.0214
LHAVDPSLTERQR	Mav_1285912859_f0#f0#3422431:3423330	507.943	3	1	0.0034
TILNVIR	Mav_1285912859_f0#f0#3422431:3423330	414.769	2	0	0
EIGDAVGLTSTSSVAHQLR	Mav_1285912859_f0#f0#3422431:3423330	971.005	2	0	0
EIGDAVGLTSTSSVAHQLR	Mav_1285912859_f0#f0#3422431:3423330	647.673	3	0	0
GVDDDVAAPATEVAGSDALPEPTFVPVLGR	Mav_1285912859_f0#f0#3422431:3423330	989.164	3	0	0
IAAGGPILAEEAVEDVFPLPR	Mav_1285912859_f0#f0#3422431:3423330	1082.59	2	0	0
IAAGGPILAEEAVEDVFPLPR	Mav_1285912859_f0#f0#3422431:3423330	722.06	3	0	0
ELVGDGTLFLLK	Mav_1285912859_f0#f0#3422431:3423330	652.877	2	0	0
VVGDSMVEAAICDGDWVVVR	Mav_1285912859_f0#f0#3422431:3423330	726.35	3	0	0.1541
QQHVADNGDIVAAMIDGEATVK	Mav_1285912859_f0#f0#3422431:3423330	761.374	3	0	0.0018
RAGGQVWLMPHNPAFDPIPGNDATVLGK	Mav_1285912859_f0#f0#3422431:3423330	740.382	4	1	0.0182
AGGQVWLMPHNPAFDPIPGNDATVLGK	Mav_1285912859_f0#f0#3422431:3423330	934.806	3	0	0
TRPNFVQFVR	Mav_1292312923_f0#f0#3440545:3440961	421.903	3	0	0.0001
VAFITGAAR	Mav_1296012960_f0#f0#3447079:3448281	453.264	2	0	0.0024
VAFITGAARGQGR	Mav_1296012960_f0#f0#3447079:3448281	435.246	3	1	0
HGVVGLMR	Mav_1296012960_f0#f0#3447079:3448281	434.745	2	0	0.0004
VNSIHPSGVETPMINNEFTR	Mav_1296012960_f0#f0#3447079:3448281	748.036	3	0	0
YITGVTLPVDAGFLNK	Mav_1296012960_f0#f0#3447079:3448281	854.469	2	0	0.0004
ILSPQYSDYQVLQGGQGAGTVAK	Mav_12961296_f0#f0#353824:354297	794.076	3	0	0
ILSPQYSDYQVLQGGQGAGTVAKWK	Mav_12961296_f0#f0#353824:354297	898.801	3	1	0.0088
ILSPQYSDYQVLQGGQGAGTVAKWK	Mav_12961296_f0#f0#353824:354297	674.353	4	1	0.0088
ILSPQYSDYQVLQGGQGAGTVAKWKLQATK	Mav_12961296_f0#f0#353824:354297	809.683	4	2	0.0002
TTWTGAGGVK	Mav_12961296_f0#f0#353824:354297	489.256	2	0	0.0007
TTWTGAGGVKGFFEK	Mav_12961296_f0#f0#353824:354297	529.272	3	1	0.0197
TFAPLGLK	Mav_12961296_f0#f0#353824:354297	423.758	2	0	0
TFAPLGLKK	Mav_12961296_f0#f0#353824:354297	487.805	2	1	0.0003
KIQGEVLANLKR	Mav_12961296_f0#f0#353824:354297	684.92	2	2	0
KIQGEVLANLKR	Mav_12961296_f0#f0#353824:354297	456.949	3	2	0
IQGEVLANLKR	Mav_12961296_f0#f0#353824:354297	620.872	2	1	0
IQGEVLANLKR	Mav_12961296_f0#f0#353824:354297	414.251	3	1	0
ITDSISTADGTCPVR	Mav_1298912989_f0#f0#3455311:3456936	796.883	2	0	0
SGEWAPFDMATVFADQQER	Mav_1298912989_f0#f0#3455311:3456936	1092.99	2	0	0
SGEWAPFDMATVFADQQER	Mav_1298912989_f0#f0#3455311:3456936	728.993	3	0	0
LFAMIGSVTPDR	Mav_1298912989_f0#f0#3455311:3456936	653.845	2	0	0
DVFAAALPR	Mav_1298912989_f0#f0#3455311:3456936	480.269	2	0	0.0193
VALTPAGVAELTR	Mav_1306313063_f0#f0#3476317:3477462	649.377	2	0	0.0002
LSAQVGAYHLMR	Mav_1306313063_f0#f0#3476317:3477462	673.356	2	0	0.0027
LSAQVGAYHLMR	Mav_1306313063_f0#f0#3476317:3477462	449.24	3	0	0.0027
GVLMGGVPGVKPADVVVVGAGTAGYNAAR	Mav_1306313063_f0#f0#3476317:3477462	894.818	3	0	0.1085
RADLVIGAVLLPGAK	Mav_1306313063_f0#f0#3476317:3477462	498.312	3	1	0.0975
APNLISNSLVAQMK	Mav_1306313063_f0#f0#3476317:3477462	743.408	2	0	0.0466
RDDVIAMLTAR	Mav_1312313123_f0#f0#3501571:3502503	420.896	3	1	0
KVTAPVAAAGYQLPLVVGSPADAAR	Mav_1312313123_f0#f0#3501571:3502503	808.12	3	1	0
KVTAPVAAAGYQLPLVVGSPADAARLAAR	Mav_1312313123_f0#f0#3501571:3502503	709.157	4	2	0.0504
MENDGAGAWR	Mav_1312313123_f0#f0#3501571:3502503	553.738	2	0	0
VVAEHAETGDDR	Mav_1312313123_f0#f0#3501571:3502503	433.537	3	0	0.0294
VVAEHAETGDDRAFAATALVQSAVMAAR	Mav_1312313123_f0#f0#3501571:3502503	715.112	4	1	0.0141
VLGAWPITTSFPGGND	Mav_1312313123_f0#f0#3501571:3502503	816.407	2	0	0.0002
TAICEHGTFGGTCLNVGCIPTK	Mav_1316413164_f0#f0#3515395:3517059	798.373	3	0	0.1152
VFGRIDPIALSGEEYRR	Mav_1316413164_f0#f0#3515395:3517059	495.268	4	2	0.0076
IDPIALSGEEYRR	Mav_1316413164_f0#f0#3515395:3517059	506.935	3	1	0.0005
FGPVQSDGR	Mav_1316413164_f0#f0#3515395:3517059	481.738	2	0	0.0003
FGPVQSDGRYLLR	Mav_1316413164_f0#f0#3515395:3517059	503.272	3	1	0.1324
ISNADLLDAGQAGVDVENGR	Mav_1316413164_f0#f0#3515395:3517059	1007.5	2	0	0.1484
GVFALGDVSSPYQLK	Mav_1316413164_f0#f0#3515395:3517059	790.92	2	0	0
HNLLCDWDDTESMAVTDHR	Mav_1316413164_f0#f0#3515395:3517059	772.332	3	0	0.0235
HNLLCDWDDTESMAVTDHR	Mav_1316413164_f0#f0#3515395:3517059	579.501	4	0	0.0235
ILSMFPGMSSAELSR	Mav_1327213272_f0#f0#3545851:3546540	813.405	2	0	0.0013
RAGVTPQAMNTVLR	Mav_1327213272_f0#f0#3545851:3546540	505.28	3	1	0.011
RAGVTPQAMNTVLRR	Mav_1327213272_f0#f0#3545851:3546540	557.314	3	2	0.0104
AGVTPQAMNTVLR	Mav_1327213272_f0#f0#3545851:3546540	679.366	2	0	0.1299
LQEVGAVARPSSVSSGR	Mav_1327213272_f0#f0#3545851:3546540	567.308	3	0	0.1129
SLPAHLTGAGR	Mav_1327213272_f0#f0#3545851:3546540	540.301	2	0	0.1577
ILAKLTETQQR	Mav_1327213272_f0#f0#3545851:3546540	434.258	3	1	0.0498
IRDWLQAPTAAR	Mav_1335713357_f0#f0#3572764:3573600	699.386	2	1	0.0198
IRDWLQAPTAAR	Mav_1335713357_f0#f0#3572764:3573600	466.593	3	1	0.0198
AAELAAVPR	Mav_1337513375_f0#f0#3585751:3586614	449.261	2	0	0.0003
YALKAPVMLVHTPDAEAVTR	Mav_13511351_f0#f0#367051:368421	546.298	4	1	0.0074
AVEPVATAWDVAAR	Mav_13511351_f0#f0#367051:368421	728.383	2	0	0.096
LVEQGRCPGDDFADQVIEHGIAASVSR	Mav_13511351_f0#f0#367051:368421	732.358	4	1	0.0461
AQAPGIASASEADTLVELGSGTSEK	Mav_13591359_f0#f0#370312:371382	797.062	3	0	0.048
AQAPGIASASEADTLVELGSGTSEKTR	Mav_13591359_f0#f0#370312:371382	882.779	3	1	0.0037
AYDDAAGVTAAFNR	Mav_13591359_f0#f0#370312:371382	721.339	2	0	0.0078
VSAELAAAGLRR	Mav_13591359_f0#f0#370312:371382	405.239	3	1	0.1093
VTAIEPGAFR	Mav_1360313603_f0#f0#3639865:3641082	530.793	2	0	0.0102
ESGTPIADYTDVAAR	Mav_1360313603_f0#f0#3639865:3641082	783.376	2	0	0.0999
LATGTAALFAFGTR	Mav_1362813628_f0#f0#3645862:3646527	698.883	2	0	0.045
SSGAIELTGAWPGLRCDVDTPTDLAAAR	Mav_1362813628_f0#f0#3645862:3646527	967.478	3	1	0.0001
SSGAIELTGAWPGLRCDVDTPTDLAAARR	Mav_1362813628_f0#f0#3645862:3646527	764.886	4	2	0.2543
RLGVGAATAR	Mav_1362813628_f0#f0#3645862:3646527	486.291	2	1	0.0133
VLLAHSDAATQK	Mav_1365513655_f0#f0#3652918:3653625	627.346	2	0	0.1226
WAADLVSAAEALTR	Mav_1365513655_f0#f0#3652918:3653625	737.388	2	0	0.0158
WAADLVSAAEALTR	Mav_1365513655_f0#f0#3652918:3653625	491.928	3	0	0.0158
VSWCTVLR	Mav_1375513755_f0#f0#3675208:3675945	510.768	2	0	0.0001
LAGSSGAPETK	Mav_1375513755_f0#f0#3675208:3675945	509.264	2	0	0.0655
LAGSSGAPETKADSAPWLPLER	Mav_1375513755_f0#f0#3675208:3675945	751.722	3	1	0.0958
ADSAPWLPLER	Mav_1375513755_f0#f0#3675208:3675945	627.827	2	0	0.0002
ITFSPGRDTPINPFHTR	Mav_1383613836_f0#f0#3692533:3693366	489.758	4	1	0.0537
THPSTDQISEGVR	Mav_1384413844_f0#f0#3694792:3696240	713.85	2	0	0.0008
THPSTDQISEGVR	Mav_1384413844_f0#f0#3694792:3696240	476.236	3	0	0.0008
HSGWVSGPISR	Mav_1384413844_f0#f0#3694792:3696240	591.804	2	0	0.1175
QVHAIESWLVR	Mav_1384413844_f0#f0#3694792:3696240	446.582	3	0	0.0184
GVHDVIAALPR	Mav_1384413844_f0#f0#3694792:3696240	574.333	2	0	0.1155
TVLDDPEAAQR	Mav_1384413844_f0#f0#3694792:3696240	607.804	2	0	0.0285
DAAEADPGPAKR	Mav_1393613936_f0#f0#3724795:3725889	599.297	2	1	0.3263
IVVLAGDQLDALCALGLQSR	Mav_1393613936_f0#f0#3724795:3725889	1056.58	2	0	0
IVVLAGDQLDALCALGLQSR	Mav_1393613936_f0#f0#3724795:3725889	704.721	3	0	0
VVGAALPDGASGQPAYLGGAVR	Mav_1393613936_f0#f0#3724795:3725889	1013.54	2	0	0
VVGAALPDGASGQPAYLGGAVR	Mav_1393613936_f0#f0#3724795:3725889	676.029	3	0	0
VFGANNFPASVLGAVGVDRPAAQR	Mav_1393613936_f0#f0#3724795:3725889	805.096	3	0	0.0152
AATVLDSGPWR	Mav_1393613936_f0#f0#3724795:3725889	586.807	2	0	0
VYVVNDEIWQTGQGLIAAR	Mav_1393613936_f0#f0#3724795:3725889	711.376	3	0	0
GIVDDLRLVNAPIN	Mav_1393613936_f0#f0#3724795:3725889	754.925	2	1	0
VAATHHVSARPGGGTLVR	Mav_1395913959_f0#f0#3728677:3729135	595.999	3	0	0
VAATHHVSARPGGGTLVR	Mav_1395913959_f0#f0#3728677:3729135	447.251	4	0	0
FLALEAR	Mav_1395913959_f0#f0#3728677:3729135	410.24	2	0	0.0016
AAGIPAAAVQR	Mav_1406814068_f0#f0#3750055:3751629	512.799	2	0	0.0037
LRADLTAAMK	Mav_14101410_f0#f0#384868:385455	545.308	2	1	0.165
QAKDLTDDEVIKVLAK	Mav_14101410_f0#f0#384868:385455	447.254	4	2	0.1215
DLTDDEVIK	Mav_14101410_f0#f0#384868:385455	524.264	2	0	0.094
DLTDDEVIKVLAK	Mav_14101410_f0#f0#384868:385455	486.94	3	1	0
DLTDDEVIKVLAKESR	Mav_14101410_f0#f0#384868:385455	610.998	3	2	0.0991
AATAIAAGKADGAR	Mav_14101410_f0#f0#384868:385455	622.341	2	1	0.024
AATAIAAGKADGAR	Mav_14101410_f0#f0#384868:385455	415.23	3	1	0.024
FDSQTHVVADPGARPPLQNPDGLNR	Mav_1410214102_f0#f0#3763039:3764553	676.091	4	0	0
QILAGPWR	Mav_1410214102_f0#f0#3763039:3764553	470.772	2	0	0.0002
VVADNVDEFMNQSAQDHR	Mav_1410214102_f0#f0#3763039:3764553	692.313	3	0	0.0131
AHLRVVESTVAKANR	Mav_1410214102_f0#f0#3763039:3764553	550.985	3	2	0.2038
VVESTVAKANR	Mav_1410214102_f0#f0#3763039:3764553	587.333	2	1	0.0543
TTDPETGQTVTISNADYR	Mav_1410214102_f0#f0#3763039:3764553	984.961	2	0	0.1097
LPLGPLRPVLR	Mav_14351435_f0#f0#392956:395094	410.94	3	0	0.1843
LADHLIATEPNADLVDAWHGAR	Mav_14361436_f0#f0#395098:396129	597.054	4	0	0
VVGQIPVSWDPDPDTAVK	Mav_14361436_f0#f0#395098:396129	961.997	2	0	0.0457
VVGQIPVSWDPDPDTAVKR	Mav_14361436_f0#f0#395098:396129	693.7	3	1	0
WFAGGWK	Mav_14361436_f0#f0#395098:396129	426.214	2	0	0.0008
EAAEPLLAALR	Mav_14361436_f0#f0#395098:396129	577.332	2	0	0.0343
LLVDVMHGTGLIPGRR	Mav_14381438_f0#f0#396169:397509	434.252	4	1	0.0423
TSPQGEVPLRR	Mav_14701470_f0#f0#407575:408246	620.344	2	1	0
TSPQGEVPLRR	Mav_14701470_f0#f0#407575:408246	413.898	3	1	0
LMAFLGR	Mav_14701470_f0#f0#407575:408246	404.231	2	0	0
LMAFLGR	Mav_14701470_f0#f0#407575:408246	412.228	2	0	0.0001
LMAFLGRSVEPPS	Mav_14701470_f0#f0#407575:408246	702.371	2	1	0.0031
QSLSPVTAK	Mav_1473614736_f0#f0#3886945:3888798	465.766	2	0	0.091
QVEALNLAAIAAAR	Mav_1473614736_f0#f0#3886945:3888798	470.94	3	0	0.0009
DTIYVENQYLASR	Mav_1473614736_f0#f0#3886945:3888798	786.389	2	0	0.0267
LLWDADEHHR	Mav_1473614736_f0#f0#3886945:3888798	431.211	3	0	0.0198
IGSSNFNNR	Mav_1473614736_f0#f0#3886945:3888798	504.747	2	0	0.0071
TVANEAGPLAESELMDPDHVPR	Mav_1473614736_f0#f0#3886945:3888798	783.378	3	0	0.0008
SVQRLITGR	Mav_1473614736_f0#f0#3886945:3888798	515.312	2	1	0.0059
GIPEMLR	Mav_1474214742_f0#f0#3891973:3892488	408.226	2	0	0
LLGSVALGR	Mav_1479114791_f0#f0#3904048:3904506	443.279	2	0	0.0673
LLKTDTDIQRAER	Mav_1479114791_f0#f0#3904048:3904506	520.29	3	2	0.0306
AQLLPWTATLKPHYVR	Mav_1479114791_f0#f0#3904048:3904506	632.028	3	0	0
AQLLPWTATLKPHYVR	Mav_1479114791_f0#f0#3904048:3904506	474.273	4	0	0
ITPTEVTGR	Mav_1479114791_f0#f0#3904048:3904506	487.269	2	0	0
FGPEPDRHEPVA	Mav_1479114791_f0#f0#3904048:3904506	675.825	2	1	0.0231
TAPETSAQQTSSQPLVSR	Mav_1479814798_f0#f0#3905932:3908274	944.474	2	0	0.0275
LLFTGADITR	Mav_1479814798_f0#f0#3905932:3908274	553.814	2	0	0
LLFTGADITRGQELYQAR	Mav_1479814798_f0#f0#3905932:3908274	684.701	3	1	0.0079
GQELYQAR	Mav_1479814798_f0#f0#3905932:3908274	482.746	2	0	0.0169
GLMEYGSVLGHGAYLGPDYTAEYLR	Mav_1479814798_f0#f0#3905932:3908274	911.439	3	0	0.0019
TATQDVADQLR	Mav_1479814798_f0#f0#3905932:3908274	609.31	2	0	0.0985
TATQDVADQLRAQGVADPR	Mav_1479814798_f0#f0#3905932:3908274	671.343	3	1	0.0009
ERVVTEFR	Mav_1479814798_f0#f0#3905932:3908274	518.283	2	1	0.0749
QAAAFDHIQDR	Mav_1479814798_f0#f0#3905932:3908274	636.31	2	0	0.0152
YGAYFGENSTK	Mav_1479814798_f0#f0#3905932:3908274	618.78	2	0	0.0134
YTYTNNWPAEPR	Mav_1479814798_f0#f0#3905932:3908274	756.349	2	0	0.1443
ILDTILGAQTTFR	Mav_1480514805_f0#f0#3911404:3912501	724.909	2	0	0.049
VLELGTLIAGPFAGR	Mav_1483714837_f0#f0#3919771:3921162	757.44	2	0	0.0757
VSGYGQTGPDAAK	Mav_1483714837_f0#f0#3919771:3921162	625.804	2	0	0.082
AGYASVAEAASGLR	Mav_1483714837_f0#f0#3919771:3921162	661.839	2	0	0.0012
GPSGTRLEGIAPSNIYR	Mav_1483714837_f0#f0#3919771:3921162	596.651	3	1	0.0509
AELATDER	Mav_1483714837_f0#f0#3919771:3921162	452.722	2	0	0.0125
NVLGPGIVPVLSESPGRVR	Mav_1483714837_f0#f0#3919771:3921162	649.378	3	1	0.0013
LAVAHPGYDNE	Mav_1484614846_f0#f0#3924637:3925275	593.28	2	0	0.1182
SKMAAYECGIEPTETSVSGPR	Mav_1485314853_f0#f0#3926716:3927357	757.352	3	1	0.1004
MAAYECGIEPTETSVSGPR	Mav_1485314853_f0#f0#3926716:3927357	1035.96	2	0	0.024
MAAYECGIEPTETSVSGPR	Mav_1485314853_f0#f0#3926716:3927357	1027.96	2	0	0
MAAYECGIEPTETSVSGPR	Mav_1485314853_f0#f0#3926716:3927357	685.643	3	0	0
SSPDQDPREAIAQGDDEVIDVR	Mav_1485414854_f0#f0#3927397:3928641	804.714	3	1	0.2789
SSPDQDPREAIAQGDDEVIDVRR	Mav_1485414854_f0#f0#3927397:3928641	856.748	3	2	0
SSPDQDPREAIAQGDDEVIDVRR	Mav_1485414854_f0#f0#3927397:3928641	642.813	4	2	0
EAIAQGDDEVIDVRR	Mav_1485414854_f0#f0#3927397:3928641	562.62	3	1	0.0335
EAIAQGDDEVIDVR	Mav_1485414854_f0#f0#3927397:3928641	765.376	2	0	0.1438
RGMFGAAGTGDTSGYGR	Mav_1485414854_f0#f0#3927397:3928641	830.878	2	1	0.0872
RGMFGAAGTGDTSGYGR	Mav_1485414854_f0#f0#3927397:3928641	554.255	3	1	0.0872
GMFGAAGTGDTSGYGR	Mav_1485414854_f0#f0#3927397:3928641	752.828	2	0	0.1294
GMFGAAGTGDTSGYGR	Mav_1485414854_f0#f0#3927397:3928641	502.221	3	0	0.1294
GMFGAAGTGDTSGYGRLVR	Mav_1485414854_f0#f0#3927397:3928641	624.972	3	1	0
ELHAVYPLQSITHNRR	Mav_1485414854_f0#f0#3927397:3928641	645.35	3	1	0.0035
ELHAVYPLQSITHNRR	Mav_1485414854_f0#f0#3927397:3928641	484.264	4	1	0.0035
ELHAVYPLQSITHNR	Mav_1485414854_f0#f0#3927397:3928641	445.239	4	0	0.0136
IYPTTDWHER	Mav_1485414854_f0#f0#3927397:3928641	439.879	3	0	0.0001
IEMPDDWHGHPQRK	Mav_1485414854_f0#f0#3927397:3928641	437.21	4	1	0.0155
KDYPLGGIPVEYK	Mav_1485414854_f0#f0#3927397:3928641	739.898	2	1	0
KDYPLGGIPVEYK	Mav_1485414854_f0#f0#3927397:3928641	493.601	3	1	0
DYPLGGIPVEYK	Mav_1485414854_f0#f0#3927397:3928641	675.851	2	0	0
DYPLGGIPVEYKGAQIPPPDER	Mav_1485414854_f0#f0#3927397:3928641	804.413	3	1	0.0599
GAQIPPPDER	Mav_1485414854_f0#f0#3927397:3928641	540.278	2	0	0
GAQIPPPDERR	Mav_1485414854_f0#f0#3927397:3928641	618.328	2	1	0
GAQIPPPDERR	Mav_1485414854_f0#f0#3927397:3928641	412.555	3	1	0
TTTSETSEASGAPQATPLTPVISR	Mav_1486814868_f0#f0#3930538:3932079	801.406	3	0	0.2872
FWDDPESWTLQTYHR	Mav_1486814868_f0#f0#3930538:3932079	990.947	2	0	0.0015
FWDDPESWTLQTYHR	Mav_1486814868_f0#f0#3930538:3932079	660.967	3	0	0.0015
KALAMEPDAVIGMVK	Mav_1486814868_f0#f0#3930538:3932079	524.954	3	1	0.029
KALAMEPDAVIGMVKDSGLR	Mav_1486814868_f0#f0#3930538:3932079	526.034	4	2	0.0757
ALAMEPDAVIGMVK	Mav_1486814868_f0#f0#3930538:3932079	722.881	2	0	0.0003
ALAMEPDAVIGMVKDSGLR	Mav_1486814868_f0#f0#3930538:3932079	658.345	3	1	0
ALAMEPDAVIGMVKDSGLRGR	Mav_1486814868_f0#f0#3930538:3932079	547.291	4	2	0
RLQNAVAEAYAAGYLGR	Mav_1486814868_f0#f0#3930538:3932079	608.323	3	1	0.0625
ELLDYAGGVR	Mav_1486814868_f0#f0#3930538:3932079	546.788	2	0	0.0024
ALEIFDETTCVVR	Mav_1486814868_f0#f0#3930538:3932079	776.887	2	0	0.0148
WTYFYK	Mav_1486814868_f0#f0#3930538:3932079	454.221	2	0	0.0022
WTYFYKHESCGK	Mav_1486814868_f0#f0#3930538:3932079	535.91	3	1	0.0158
WTYFYKHESCGK	Mav_1486814868_f0#f0#3930538:3932079	402.184	4	1	0.0158
LETGKGTAEDIDKLLDISDTILGK	Mav_1486814868_f0#f0#3930538:3932079	849.125	3	2	0
LETGKGTAEDIDKLLDISDTILGK	Mav_1486814868_f0#f0#3930538:3932079	637.096	4	2	0
SFCALGDGAASPVMSSIK	Mav_1486814868_f0#f0#3930538:3932079	899.429	2	0	0
DSMLTPNGSDS	Mav_1486814868_f0#f0#3930538:3932079	562.232	2	0	0
DIVAGVASGR	Mav_1488714887_f0#f0#3939067:3940875	472.762	2	0	0
VGTFGMLR	Mav_1488714887_f0#f0#3939067:3940875	440.739	2	0	0.0483
AIADYGGVQK	Mav_1488714887_f0#f0#3939067:3940875	511.269	2	0	0
MLGPLDEYPVHQIPQPIAWPGSSDRNFYDR	Mav_1494414944_f0#f0#3952954:3954252	875.428	4	1	0.0187
DAFFLVR	Mav_1494414944_f0#f0#3952954:3954252	434.24	2	0	0.0008
SGNRVTLDAQR	Mav_1494414944_f0#f0#3952954:3954252	608.823	2	1	0.0947
FAQLGSWSGR	Mav_1494414944_f0#f0#3952954:3954252	554.78	2	0	0
IVIDGQEIAVDPATWIGSR	Mav_1494414944_f0#f0#3952954:3954252	1020.54	2	0	0
IVIDGQEIAVDPATWIGSR	Mav_1494414944_f0#f0#3952954:3954252	680.697	3	0	0
VEQLGWPR	Mav_1494414944_f0#f0#3952954:3954252	492.767	2	0	0.002
SGFGVIDHVGR	Mav_1494414944_f0#f0#3952954:3954252	572.299	2	0	0.0004
HDPSGFSDWLTVAP	Mav_1494414944_f0#f0#3952954:3954252	764.857	2	0	0.0032
SIPLAAPWEAR	Mav_1495614956_f0#f0#3956983:3958404	605.833	2	0	0
SIPLAAPWEARR	Mav_1495614956_f0#f0#3956983:3958404	456.258	3	1	0
ATASSHALLAMVAR	Mav_1495614956_f0#f0#3956983:3958404	699.88	2	0	0.1412
ATASSHALLAMVAR	Mav_1495614956_f0#f0#3956983:3958404	466.922	3	0	0.1412
VTWGCEPDEVSMLHAAR	Mav_1495614956_f0#f0#3956983:3958404	653.301	3	0	0.086
LLDVEDGAQQDRFPGGTQQIAAAAAAELGAR	Mav_1495614956_f0#f0#3956983:3958404	1047.2	3	1	0.0021
VVLGAPVR	Mav_1495614956_f0#f0#3956983:3958404	405.763	2	0	0
AAIEFAPPLPAEYEQLAR	Mav_1495614956_f0#f0#3956983:3958404	993.52	2	0	0.0141
AAIEFAPPLPAEYEQLAR	Mav_1495614956_f0#f0#3956983:3958404	662.683	3	0	0.0141
AYAAYSTPFWR	Mav_1495614956_f0#f0#3956983:3958404	666.822	2	0	0
AFDSLPADQR	Mav_1495614956_f0#f0#3956983:3958404	560.275	2	0	0.0072
MYQDLRK	Mav_1498214982_f0#f0#3968209:3969129	477.247	2	1	0.0958
ISNAAAGQGKSSVGR	Mav_1498214982_f0#f0#3968209:3969129	701.873	2	1	0
ISNAAAGQGKSSVGR	Mav_1498214982_f0#f0#3968209:3969129	468.251	3	1	0
ISNAAAGQGKSSVGRR	Mav_1498214982_f0#f0#3968209:3969129	520.285	3	2	0.0021
GGKSGSYQDWTVPELK	Mav_1498214982_f0#f0#3968209:3969129	584.625	3	1	0.0002
SGSYQDWTVPELK	Mav_1498214982_f0#f0#3968209:3969129	755.365	2	0	0
SGSYQDWTVPELKK	Mav_1498214982_f0#f0#3968209:3969129	546.611	3	1	0
AKELGISGYSGLTK	Mav_1498214982_f0#f0#3968209:3969129	712.393	2	1	0.0003
AKELGISGYSGLTK	Mav_1498214982_f0#f0#3968209:3969129	475.265	3	1	0.0003
ELGISGYSGLTK	Mav_1498214982_f0#f0#3968209:3969129	612.827	2	0	0
ELGISGYSGLTKDK	Mav_1498214982_f0#f0#3968209:3969129	489.928	3	1	0.0514
ELGISGYSGLTKDKLVAK	Mav_1498214982_f0#f0#3968209:3969129	627.023	3	2	0
ELGISGYSGLTKDKLVAK	Mav_1498214982_f0#f0#3968209:3969129	470.519	4	2	0
VWCPGAGFCTHALVTAR	Mav_1498914989_f0#f0#3970021:3970977	634.975	3	0	0.1676
RDDGTPGLFAVTVTDPTVK	Mav_1498914989_f0#f0#3970021:3970977	663.681	3	1	0.1573
TVVEHAVDEAITRTGR	Mav_1498914989_f0#f0#3970021:3970977	585.311	3	1	0.0447
ALGPGPLCQDGR	Mav_1498914989_f0#f0#3970021:3970977	620.809	2	0	0
EILLDGPVPTTVVK	Mav_1500115001_f0#f0#3973402:3974301	740.935	2	0	0.0399
TITGPDAIRLPELTSK	Mav_1500115001_f0#f0#3973402:3974301	571.324	3	1	0.1503
ADNKPQFIQSR	Mav_1503415034_f0#f0#3989386:3991734	652.341	2	0	0.0778
IAMTQRAPTALIIPADVQELPYSPPEHAFK	Mav_1503415034_f0#f0#3989386:3991734	826.94	4	1	0.0155
APTALIIPADVQELPYSPPEHAFK	Mav_1503415034_f0#f0#3989386:3991734	868.795	3	0	0.0774
KVAMLVGTGAR	Mav_1503415034_f0#f0#3989386:3991734	551.824	2	1	0.0799
VAMLVGTGAR	Mav_1503415034_f0#f0#3989386:3991734	487.776	2	0	0
VAMLVGTGAR	Mav_1503415034_f0#f0#3989386:3991734	495.774	2	0	0.031
GAHQELAEVADLLGAGAAK	Mav_1503415034_f0#f0#3989386:3991734	607.655	3	0	0
GSLSGTLATMGPGVPYGIGAK	Mav_1503415034_f0#f0#3989386:3991734	967.506	2	0	0.001
SATAAVLSGDEDRTGFVK	Mav_1503415034_f0#f0#3989386:3991734	912.46	2	1	0.0696
SATAAVLSGDEDRTGFVK	Mav_1503415034_f0#f0#3989386:3991734	608.643	3	1	0.0696
MQEFLPHKKS	Mav_1503415034_f0#f0#3989386:3991734	415.553	3	2	0.0246
MKYVDVDGVGR	Mav_1504415044_f0#f0#3995359:3996339	413.545	3	1	0.0014
YVDVDGVGRLSR	Mav_1504415044_f0#f0#3995359:3996339	445.905	3	1	0
YVDVDGVGR	Mav_1504415044_f0#f0#3995359:3996339	490.246	2	0	0
IGLGTWQFGSR	Mav_1504415044_f0#f0#3995359:3996339	611.322	2	0	0.1004
EWGYGDSYAAGAAGDIVRR	Mav_1504415044_f0#f0#3995359:3996339	671.985	3	1	0
ILGDALGEQR	Mav_1504415044_f0#f0#3995359:3996339	536.293	2	0	0.001
ILGDALGEQRAEVAVASK	Mav_1504415044_f0#f0#3995359:3996339	914.002	2	1	0
ILGDALGEQRAEVAVASK	Mav_1504415044_f0#f0#3995359:3996339	609.671	3	1	0
IMPVAPFPAVVR	Mav_1504415044_f0#f0#3995359:3996339	648.878	2	0	0.0198
IMPVAPFPAVVR	Mav_1504415044_f0#f0#3995359:3996339	432.921	3	0	0.0198
IMPVAPFPAVVR	Mav_1504415044_f0#f0#3995359:3996339	656.876	2	0	0
IMPVAPFPAVVRQR	Mav_1504415044_f0#f0#3995359:3996339	527.641	3	1	0.0003
IPLYQVHQPNPVFPDSVIMPGMR	Mav_1504415044_f0#f0#3995359:3996339	879.122	3	0	0.1309
DLLDSGEIGAAGVSNYSLQR	Mav_1504415044_f0#f0#3995359:3996339	1033.01	2	0	0.0071
DLLDSGEIGAAGVSNYSLQR	Mav_1504415044_f0#f0#3995359:3996339	689.011	3	0	0.0071
KADAALGRPVISNQVHFSLAYPK	Mav_1504415044_f0#f0#3995359:3996339	621.345	4	1	0.1004
ADAALGRPVISNQVHFSLAYPK	Mav_1504415044_f0#f0#3995359:3996339	589.321	4	0	0.006
ALKNLVPFAERENR	Mav_1504415044_f0#f0#3995359:3996339	414.985	4	2	0.0001
NLVPFAERENR	Mav_1504415044_f0#f0#3995359:3996339	672.855	2	1	0
NLVPFAERENR	Mav_1504415044_f0#f0#3995359:3996339	448.905	3	1	0
IVIAYSPLEQGLLGGK	Mav_1504415044_f0#f0#3995359:3996339	829.48	2	0	0.0003
IVIAYSPLEQGLLGGKYGVDNRPGGVR	Mav_1504415044_f0#f0#3995359:3996339	943.519	3	1	0.0015
IVIAYSPLEQGLLGGKYGVDNRPGGVR	Mav_1504415044_f0#f0#3995359:3996339	707.891	4	1	0.0015
YGVDNRPGGVR	Mav_1504415044_f0#f0#3995359:3996339	595.307	2	0	0.1698
DALTDAALAFRPTSAAR	Mav_1504415044_f0#f0#3995359:3996339	873.96	2	0	0
DALTDAALAFRPTSAAR	Mav_1504415044_f0#f0#3995359:3996339	582.976	3	0	0
FLTDLAR	Mav_1504415044_f0#f0#3995359:3996339	418.237	2	0	0.0141
MDAATTTAGLSDLK	Mav_1515_f0#f0#3463:4668	697.845	2	0	0
MDAATTTAGLSDLK	Mav_1515_f0#f0#3463:4668	705.843	2	0	0.0035
MDAATTTAGLSDLKFR	Mav_1515_f0#f0#3463:4668	849.43	2	1	0
MDAATTTAGLSDLKFR	Mav_1515_f0#f0#3463:4668	566.622	3	1	0
MDAATTTAGLSDLKFR	Mav_1515_f0#f0#3463:4668	857.427	2	1	0.0715
MDAATTTAGLSDLKFR	Mav_1515_f0#f0#3463:4668	571.954	3	1	0.0715
LVRESFADAVSWVAK	Mav_1515_f0#f0#3463:4668	559.97	3	1	0.0028
ESFADAVSWVAK	Mav_1515_f0#f0#3463:4668	655.325	2	0	0.0297
LLSDIVR	Mav_1515_f0#f0#3463:4668	408.253	2	0	0.0016
ALPNKPIDFYVDGNR	Mav_1515_f0#f0#3463:4668	859.947	2	0	0
ALPNKPIDFYVDGNR	Mav_1515_f0#f0#3463:4668	573.634	3	0	0
ALPNKPIDFYVDGNRVALNCGSAR	Mav_1515_f0#f0#3463:4668	883.118	3	1	0
ALPNKPIDFYVDGNRVALNCGSAR	Mav_1515_f0#f0#3463:4668	662.591	4	1	0
VALNCGSAR	Mav_1515_f0#f0#3463:4668	474.24	2	0	0.0002
ELTWSAASPDIEAAVLVPAK	Mav_1515_f0#f0#3463:4668	1034.55	2	0	0
ELTWSAASPDIEAAVLVPAK	Mav_1515_f0#f0#3463:4668	690.037	3	0	0
ELTWSAASPDIEAAVLVPAKTLAEAAR	Mav_1515_f0#f0#3463:4668	927.499	3	1	0.1292
TLAEAARTGIDGSDVR	Mav_1515_f0#f0#3463:4668	816.421	2	1	0.1102
TGIDGSDVR	Mav_1515_f0#f0#3463:4668	460.228	2	0	0
LSLGAGAGVGKDGLLGISGNGKR	Mav_1515_f0#f0#3463:4668	525.05	4	2	0.1528
LLDAEFPK	Mav_1515_f0#f0#3463:4668	466.758	2	0	0
LLDAEFPKFR	Mav_1515_f0#f0#3463:4668	618.343	2	1	0
LLDAEFPKFR	Mav_1515_f0#f0#3463:4668	412.564	3	1	0
QLLPAEHTAVATINVAELTEAIK	Mav_1515_f0#f0#3463:4668	811.451	3	0	0
LVALVADR	Mav_1515_f0#f0#3463:4668	428.766	2	0	0
LVALVADRGAQVR	Mav_1515_f0#f0#3463:4668	684.41	2	1	0
LVALVADRGAQVR	Mav_1515_f0#f0#3463:4668	456.609	3	1	0
TVIVTGANAGLGEVTAR	Mav_1517815178_f0#f0#4024648:4025718	814.952	2	0	0
VGGHVILAVRNTDKGR	Mav_1517815178_f0#f0#4024648:4025718	423.747	4	2	0.2714
VGGHVILAVR	Mav_1517815178_f0#f0#4024648:4025718	510.819	2	0	0.1887
AAADRMAGVATGRVEVR	Mav_1517815178_f0#f0#4024648:4025718	577.309	3	2	0.1159
AAADRMAGVATGR	Mav_1517815178_f0#f0#4024648:4025718	416.216	3	1	0.0041
MAGVATGRVEVR	Mav_1517815178_f0#f0#4024648:4025718	415.896	3	1	0.0002
ELDLQDLASVR	Mav_1517815178_f0#f0#4024648:4025718	629.836	2	0	0
ELDLQDLASVRR	Mav_1517815178_f0#f0#4024648:4025718	707.886	2	1	0
ELDLQDLASVRR	Mav_1517815178_f0#f0#4024648:4025718	472.26	3	1	0
RFADGIDTVDVLVNNAGIMATK	Mav_1517815178_f0#f0#4024648:4025718	774.07	3	1	0
FADGIDTVDVLVNNAGIMATK	Mav_1517815178_f0#f0#4024648:4025718	1082.55	2	0	0
SRPYSAWLAYSQSK	Mav_1517815178_f0#f0#4024648:4025718	548.611	3	0	0.0208
LANLLFTSELQRR	Mav_1517815178_f0#f0#4024648:4025718	520.967	3	1	0.0925
LANLLFTSELQR	Mav_1517815178_f0#f0#4024648:4025718	702.896	2	0	0
RLDAVPSSLR	Mav_1517815178_f0#f0#4024648:4025718	557.322	2	1	0.1201
ALAAHPGWSHTNLQGNSGR	Mav_1517815178_f0#f0#4024648:4025718	658.661	3	0	0
ALAAHPGWSHTNLQGNSGR	Mav_1517815178_f0#f0#4024648:4025718	494.248	4	0	0
ALAAHPGWSHTNLQGNSGRK	Mav_1517815178_f0#f0#4024648:4025718	526.271	4	1	0.1152
ALAAHPGWSHTNLQGNSGRK	Mav_1517815178_f0#f0#4024648:4025718	421.219	5	1	0.1152
KLGDAAVLAVDR	Mav_1517815178_f0#f0#4024648:4025718	614.356	2	1	0.0001
KLGDAAVLAVDR	Mav_1517815178_f0#f0#4024648:4025718	409.907	3	1	0.0001
IVSTDADFGAR	Mav_1517815178_f0#f0#4024648:4025718	576.288	2	0	0.0818
QTLYAVSQDLPGDTFVGPR	Mav_1517815178_f0#f0#4024648:4025718	1032.52	2	0	0
QTLYAVSQDLPGDTFVGPR	Mav_1517815178_f0#f0#4024648:4025718	688.685	3	0	0
GEAASMSAGAGR	Mav_1518015180_f0#f0#4025791:4026747	532.743	2	0	0.0185
DVRPTDRPKAASQA	Mav_1518015180_f0#f0#4025791:4026747	504.602	3	1	0.0867
CGLTPQYTALEKLAEDYAAR	Mav_1520715207_f0#f0#4030843:4031907	757.376	3	1	0.0072
LAEDYAAR	Mav_1520715207_f0#f0#4030843:4031907	454.727	2	0	0
TDVNGDDRHPLYAELTK	Mav_1520715207_f0#f0#4030843:4031907	648.653	3	1	0.0204
TDVNGDDRHPLYAELTK	Mav_1520715207_f0#f0#4030843:4031907	486.742	4	1	0.0204
FLISPDGEVVR	Mav_1520715207_f0#f0#4030843:4031907	616.338	2	0	0
FLISPDGEVVRR	Mav_1520715207_f0#f0#4030843:4031907	694.388	2	1	0
FLISPDGEVVRR	Mav_1520715207_f0#f0#4030843:4031907	463.261	3	1	0
FRPRTEPDAPEVISAIEAVLPR	Mav_1520715207_f0#f0#4030843:4031907	616.589	4	1	0
TEPDAPEVISAIEAVLPR	Mav_1520715207_f0#f0#4030843:4031907	954.01	2	0	0
TEPDAPEVISAIEAVLPR	Mav_1520715207_f0#f0#4030843:4031907	636.342	3	0	0
TGNLVYTAGQLPMQDGK	Mav_15241524_f0#f0#416170:416643	896.949	2	0	0
AVGWTPADWVDNTLGTWKR	Mav_1535715357_f0#f0#4059856:4061262	725.032	3	1	0.0038
LCDPMAQQISTVWAASLPEEAK	Mav_1535715357_f0#f0#4059856:4061262	815.731	3	0	0
LSREVLTSTDIGLPLGPK	Mav_1535715357_f0#f0#4059856:4061262	632.698	3	1	0
EVLTSTDIGLPLGPK	Mav_1535715357_f0#f0#4059856:4061262	770.435	2	0	0
GIAAILPDAVESFASGLERPR	Mav_1535715357_f0#f0#4059856:4061262	723.727	3	0	0.0066
DFNPASLSDPAAIENLLGQGVFEPK	Mav_1535715357_f0#f0#4059856:4061262	877.11	3	0	0
ASGGPAEQTFATLVGLELRPR	Mav_1535715357_f0#f0#4059856:4061262	724.059	3	0	0.0009
EAAALWER	Mav_1535715357_f0#f0#4059856:4061262	473.243	2	0	0
LTEAAGVDAR	Mav_1535715357_f0#f0#4059856:4061262	501.764	2	0	0.1693
LEQEGPDSPGSGGGDT	Mav_1535715357_f0#f0#4059856:4061262	751.816	2	0	0.112
KPACGVCLLAR	Mav_15391539_f0#f0#418921:419715	415.558	3	0	0.0011
DCPSFGLGPTEPPLAAQLVR	Mav_15391539_f0#f0#418921:419715	709.03	3	0	0.0617
TAPPYVGDELIAALQDRLGSR	Mav_1539715397_f0#f0#4075906:4076748	748.066	3	1	0.0001
LLDFDCNHMVPYAKPDDVAALAR	Mav_1539715397_f0#f0#4075906:4076748	658.573	4	0	0.0022
GVTAECAADGSVVDAGR	Mav_15401540_f0#f0#419719:420408	817.876	2	0	0.1565
VVNVMPATVVLRPDGSVAQTLPR	Mav_15401540_f0#f0#419719:420408	807.121	3	0	0.0012
AFSTADEIAAAIGNDRG	Mav_15401540_f0#f0#419719:420408	839.905	2	1	0
AFSTADEIAAAIGNDRG	Mav_15401540_f0#f0#419719:420408	560.273	3	1	0
ATVSRPAAVPAPNPSPAR	Mav_1543215432_f0#f0#4083694:4086144	586.992	3	0	0.0032
QLWTAASPATTEPVVVGGVVATGAGR	Mav_1543215432_f0#f0#4083694:4086144	832.447	3	0	0.0647
RIDGRDPATGQSR	Mav_1543215432_f0#f0#4083694:4086144	476.915	3	2	0.0005
YAVGVYRDDRGCGQVSTLDGSTGR	Mav_1543215432_f0#f0#4083694:4086144	648.058	4	2	0.0032
DDRGCGQVSTLDGSTGR	Mav_1543215432_f0#f0#4083694:4086144	594.267	3	1	0.0283
LISAAASSSAVSVLESCANQADLR	Mav_1543215432_f0#f0#4083694:4086144	807.408	3	0	0.0492
LVLLRPGKDDDEPQQHIVAEPGIAPDSGAR	Mav_1543215432_f0#f0#4083694:4086144	799.17	4	1	0.0027
EATTAVYLPAPRPR	Mav_1543215432_f0#f0#4083694:4086144	771.425	2	0	0.0003
EATTAVYLPAPRPR	Mav_1543215432_f0#f0#4083694:4086144	514.619	3	0	0.0003
LLVPVTGAIGVYDPISGASER	Mav_1543215432_f0#f0#4083694:4086144	1057.58	2	0	0
LLVPVTGAIGVYDPISGASER	Mav_1543215432_f0#f0#4083694:4086144	705.388	3	0	0
ALSELKLVEPLVISSPR	Mav_1543615436_f0#f0#4086601:4087800	617.703	3	1	0
ALSELKLVEPLVISSPRQR	Mav_1543615436_f0#f0#4086601:4087800	712.423	3	2	0
ALSELKLVEPLVISSPRQR	Mav_1543615436_f0#f0#4086601:4087800	534.569	4	2	0
LVEPLVISSPR	Mav_1543615436_f0#f0#4086601:4087800	605.364	2	0	0
ADAAVTAALR	Mav_1543615436_f0#f0#4086601:4087800	479.769	2	0	0
DVVFVSHGHFCR	Mav_1543615436_f0#f0#4086601:4087800	487.235	3	0	0.2144
MRAVLIVNPTATSTTAAGR	Mav_1544215442_f0#f0#4088662:4090863	644.023	3	1	0.2881
MRAVLIVNPTATSTTAAGR	Mav_1544215442_f0#f0#4088662:4090863	649.354	3	1	0.0466
AVLIVNPTATSTTAAGR	Mav_1544215442_f0#f0#4088662:4090863	821.96	2	0	0
AVLIVNPTATSTTAAGRDLLAHALK	Mav_1544215442_f0#f0#4088662:4090863	626.86	4	1	0.0433
DLLAHALK	Mav_1544215442_f0#f0#4088662:4090863	440.766	2	0	0
LQLAVEHTNHR	Mav_1544215442_f0#f0#4088662:4090863	659.355	2	0	0.0079
LQLAVEHTNHR	Mav_1544215442_f0#f0#4088662:4090863	439.906	3	0	0.0079
AAVPAVWGYTR	Mav_1544215442_f0#f0#4088662:4090863	595.819	2	0	0.0953
QLITEDDLPCLR	Mav_1544215442_f0#f0#4088662:4090863	736.874	2	0	0
VTSTGGPVACQFDGDYLGVR	Mav_1544215442_f0#f0#4088662:4090863	1050	2	0	0
VTSTGGPVACQFDGDYLGVR	Mav_1544215442_f0#f0#4088662:4090863	700.334	3	0	0
SVPDALAVVAPPR	Mav_1544215442_f0#f0#4088662:4090863	646.372	2	0	0
SVPDALAVVAPPR	Mav_1544215442_f0#f0#4088662:4090863	431.25	3	0	0
SVPDALAVVAPPRQK	Mav_1544215442_f0#f0#4088662:4090863	774.449	2	1	0
LVPAPADPEERDR	Mav_1564615646_f0#f0#4147132:4149321	488.92	3	1	0
LVDEEAVR	Mav_1564615646_f0#f0#4147132:4149321	465.748	2	0	0
GKLTAMPVAVVR	Mav_1564615646_f0#f0#4147132:4149321	414.585	3	1	0.0055
LTAMPVAVVR	Mav_1564615646_f0#f0#4147132:4149321	528.815	2	0	0
RFSAEPVPAELVR	Mav_1564615646_f0#f0#4147132:4149321	490.94	3	1	0
FSAEPVPAELVR	Mav_1564615646_f0#f0#4147132:4149321	657.856	2	0	0
EAVAEALTAPAPHHTRPVR	Mav_1564615646_f0#f0#4147132:4149321	506.526	4	0	0.2596
FVWLQTPAVR	Mav_1564615646_f0#f0#4147132:4149321	608.845	2	0	0.0008
ADLAGDGRPAESIERR	Mav_1564615646_f0#f0#4147132:4149321	428.972	4	1	0.116
ADLAGDGRPAESIER	Mav_1564615646_f0#f0#4147132:4149321	519.594	3	0	0.0001
EATEESGIDGLR	Mav_1564815648_f0#f0#4149787:4151451	638.804	2	0	0.0018
IAISDESEDLR	Mav_1564815648_f0#f0#4149787:4151451	624.309	2	0	0.0945
SATAISIPR	Mav_1566115661_f0#f0#4154500:4155978	458.267	2	0	0.0052
LSGPEALSFVR	Mav_1566115661_f0#f0#4154500:4155978	588.325	2	0	0.0005
VISGQTLSSPATVK	Mav_1566115661_f0#f0#4154500:4155978	694.393	2	0	0.0521
SVLADLRDDEAK	Mav_1567015670_f0#f0#4159414:4161576	444.565	3	1	0.1236
SVLADLRDDEAKQR	Mav_1567015670_f0#f0#4159414:4161576	404.715	4	2	0.0001
LVDTADVVLEGFRPGVMER	Mav_1567015670_f0#f0#4159414:4161576	701.702	3	0	0
KGVGFATQPSDAFK	Mav_1567015670_f0#f0#4159414:4161576	484.921	3	1	0.0008
GVGFATQPSDAFK	Mav_1567015670_f0#f0#4159414:4161576	662.83	2	0	0.0319
DDERFADQR	Mav_1567015670_f0#f0#4159414:4161576	576.257	2	1	0.1249
ALNYPELTEELEKALAAK	Mav_1567015670_f0#f0#4159414:4161576	668.361	3	1	0
ALNYPELTEELEK	Mav_1567015670_f0#f0#4159414:4161576	774.893	2	0	0.088
TADEWVR	Mav_1567015670_f0#f0#4159414:4161576	438.714	2	0	0.0009
WGLPVDR	Mav_1571215712_f0#f0#4175677:4176897	421.73	2	0	0
FAMSNYQR	Mav_1571215712_f0#f0#4175677:4176897	508.735	2	0	0
FAMSNYQR	Mav_1571215712_f0#f0#4175677:4176897	516.732	2	0	0.0018
LTMQQMTHLRR	Mav_1571215712_f0#f0#4175677:4176897	472.252	3	1	0
LTMQQMTHLRR	Mav_1571215712_f0#f0#4175677:4176897	477.583	3	1	0.0476
LTMQQMTHLRR	Mav_1571215712_f0#f0#4175677:4176897	482.915	3	1	0.006
LCDPDGTLPVTTPKAEPLLEPR	Mav_1573015730_f0#f0#4181044:4181541	807.089	3	1	0
TLPTADELR	Mav_1574515745_f0#f0#4186714:4188792	508.275	2	0	0
TPAPVRGALVAR	Mav_1574515745_f0#f0#4186714:4188792	403.247	3	1	0.2422
AVVFAAAGTAGQR	Mav_1574515745_f0#f0#4186714:4188792	609.833	2	0	0.0079
ADGGEVIDGDRRHPFAVEHPSSYYVAPAVVR	Mav_1574515745_f0#f0#4186714:4188792	674.138	5	2	0.0037
HPFAVEHPSSYYVAPAVVR	Mav_1574515745_f0#f0#4186714:4188792	709.365	3	0	0.0001
HPFAVEHPSSYYVAPAVVR	Mav_1574515745_f0#f0#4186714:4188792	532.276	4	0	0.0001
NLRTPLAGLTR	Mav_1574815748_f0#f0#4189102:4194171	404.579	3	1	0.0029
RAAPFATLPR	Mav_1574815748_f0#f0#4189102:4194171	550.322	2	1	0.1599
TAAGVVPTDTTLLVER	Mav_1574815748_f0#f0#4189102:4194171	821.954	2	0	0.0002
VILHSPYGLGVNGPLALAVGR	Mav_1574815748_f0#f0#4189102:4194171	701.741	3	0	0.0765
ELLDPEVVAATAR	Mav_1574815748_f0#f0#4189102:4194171	692.378	2	0	0.0043
DAEAVADLLR	Mav_1574815748_f0#f0#4189102:4194171	536.785	2	0	0.0035
AGGADAVEVR	Mav_1574815748_f0#f0#4189102:4194171	472.743	2	0	0.0032
GWLEGLR	Mav_1574815748_f0#f0#4189102:4194171	415.73	2	0	0.0017
RAVPVSFAGR	Mav_1574815748_f0#f0#4189102:4194171	530.307	2	1	0.0408
THTPFSTAEAAAR	Mav_1574815748_f0#f0#4189102:4194171	680.336	2	0	0.1167
LADPSTSQGR	Mav_1574815748_f0#f0#4189102:4194171	516.259	2	0	0.1096
AQVEPVSTAAYGR	Mav_1574815748_f0#f0#4189102:4194171	674.846	2	0	0
FLPAWHR	Mav_1574815748_f0#f0#4189102:4194171	463.753	2	0	0.0027
GFADGVDPQRPEYR	Mav_1574815748_f0#f0#4189102:4194171	536.258	3	0	0.0005
ASDYVLAAK	Mav_15791579_f0#f0#430123:431058	469.253	2	0	0.0999
QAAAVIGER	Mav_1580815808_f0#f0#4208074:4209153	457.756	2	0	0.0005
SPLVGPQFVDLTDAYSPR	Mav_1580815808_f0#f0#4208074:4209153	981.502	2	0	0.0057
SPLVGPQFVDLTDAYSPR	Mav_1580815808_f0#f0#4208074:4209153	654.67	3	0	0.0057
QADPTLAEGVYAGLPGPHYETPAEIR	Mav_1580815808_f0#f0#4208074:4209153	918.124	3	0	0
MIQQHRYDVVIVGAGGAGMR	Mav_1583915839_f0#f0#4221670:4223454	720.038	3	1	0
MIQQHRYDVVIVGAGGAGMR	Mav_1583915839_f0#f0#4221670:4223454	540.281	4	1	0
MIQQHRYDVVIVGAGGAGMR	Mav_1583915839_f0#f0#4221670:4223454	544.279	4	1	0.0181
VRTAVLTKLYPTR	Mav_1583915839_f0#f0#4221670:4223454	506.644	3	2	0.0047
TAVLTKLYPTR	Mav_1583915839_f0#f0#4221670:4223454	631.877	2	1	0.0001
TAVLTKLYPTR	Mav_1583915839_f0#f0#4221670:4223454	421.587	3	1	0.0001
GGDYLADQDAVEIMCK	Mav_1583915839_f0#f0#4221670:4223454	892.895	2	0	0.0006
EAIDAVLDLEK	Mav_1583915839_f0#f0#4221670:4223454	608.327	2	0	0
MGMPFNRTPEGR	Mav_1583915839_f0#f0#4221670:4223454	464.889	3	1	0.0001
TGHMILQTLYQNCVR	Mav_1583915839_f0#f0#4221670:4223454	611.975	3	0	0.0113
AVVLATGGSGR	Mav_1583915839_f0#f0#4221670:4223454	494.283	2	0	0.0005
TTSNAHTLTGDGIGIVFRK	Mav_1583915839_f0#f0#4221670:4223454	497.769	4	1	0
TTSNAHTLTGDGIGIVFR	Mav_1583915839_f0#f0#4221670:4223454	930.484	2	0	0
TTSNAHTLTGDGIGIVFR	Mav_1583915839_f0#f0#4221670:4223454	620.659	3	0	0
LLNGEGERFMER	Mav_1583915839_f0#f0#4221670:4223454	484.242	3	1	0
FMERYAPTIVDLAPR	Mav_1583915839_f0#f0#4221670:4223454	593.647	3	1	0.0006
YAPTIVDLAPRDIVAR	Mav_1583915839_f0#f0#4221670:4223454	590.668	3	1	0
YAPTIVDLAPR	Mav_1583915839_f0#f0#4221670:4223454	608.34	2	0	0
SMVLEVLEGR	Mav_1583915839_f0#f0#4221670:4223454	566.805	2	0	0
HLGEDVLESKLPDITEFAR	Mav_1583915839_f0#f0#4221670:4223454	723.711	3	1	0
HLGEDVLESKLPDITEFAR	Mav_1583915839_f0#f0#4221670:4223454	543.035	4	1	0
LGTNSLLDINVFGRR	Mav_1583915839_f0#f0#4221670:4223454	558.981	3	1	0
LGTNSLLDINVFGR	Mav_1583915839_f0#f0#4221670:4223454	759.917	2	0	0.0196
RAGIAAANYAR	Mav_1583915839_f0#f0#4221670:4223454	567.312	2	1	0.0544
AGIAAANYAR	Mav_1583915839_f0#f0#4221670:4223454	489.262	2	0	0
GHDFVDMPPDPAAMVVR	Mav_1583915839_f0#f0#4221670:4223454	618.627	3	0	0
WVADILSEHGNER	Mav_1583915839_f0#f0#4221670:4223454	763.373	2	0	0
WVADILSEHGNER	Mav_1583915839_f0#f0#4221670:4223454	509.251	3	0	0
WVADILSEHGNERVADIR	Mav_1583915839_f0#f0#4221670:4223454	520.77	4	1	0.016
GTLQQSMDNNAAVFR	Mav_1583915839_f0#f0#4221670:4223454	826.396	2	0	0
QALTDIHACKER	Mav_1583915839_f0#f0#4221670:4223454	481.245	3	1	0.0037
GGHAREDYPNRDDVNYMR	Mav_1583915839_f0#f0#4221670:4223454	541.995	4	2	0.0127
QGTDLLSDIALDFKPVVQTR	Mav_1583915839_f0#f0#4221670:4223454	739.402	3	0	0
SCAHGVCGSDAMR	Mav_1584015840_f0#f0#4223458:4224258	704.282	2	0	0
SCAHGVCGSDAMR	Mav_1584015840_f0#f0#4223458:4224258	469.857	3	0	0
VLMRDLLPEPK	Mav_1584015840_f0#f0#4223458:4224258	437.588	3	1	0
DLLPEPK	Mav_1584015840_f0#f0#4223458:4224258	406.232	2	0	0
AVKPYLITTGNPPTRER	Mav_1584015840_f0#f0#4223458:4224258	638.358	3	1	0
AVKPYLITTGNPPTRER	Mav_1584015840_f0#f0#4223458:4224258	479.021	4	1	0
AVKPYLITTGNPPTR	Mav_1584015840_f0#f0#4223458:4224258	814.462	2	0	0
AVKPYLITTGNPPTR	Mav_1584015840_f0#f0#4223458:4224258	543.31	3	0	0
ERIQSPADR	Mav_1584015840_f0#f0#4223458:4224258	536.281	2	1	0.0939
ERIQSPADRAR	Mav_1584015840_f0#f0#4223458:4224258	433.569	3	2	0.1153
FIFDSRDEGAAER	Mav_1584015840_f0#f0#4223458:4224258	504.907	3	1	0.0005
LDILNEVDGVWR	Mav_1584015840_f0#f0#4223458:4224258	714.878	2	0	0.1182
TTFNCTDACPR	Mav_1584015840_f0#f0#4223458:4224258	671.779	2	0	0.1944
GIEVTKAIQEVKR	Mav_1584015840_f0#f0#4223458:4224258	490.959	3	2	0
RAIMFSR	Mav_1584015840_f0#f0#4223458:4224258	440.745	2	1	0.09
VATPSGLDAPGMSTSAYDIGLFYR	Mav_1585015850_f0#f0#4227862:4229190	830.405	3	0	0.2
ANLRGWPVTAAEAALR	Mav_15881588_f0#f0#432565:433449	848.468	2	1	0
ANLRGWPVTAAEAALR	Mav_15881588_f0#f0#432565:433449	565.981	3	1	0
GWPVTAAEAALR	Mav_15881588_f0#f0#432565:433449	621.335	2	0	0.0342
ASSVLDGGPVRLEDLAEAGQISDPVFAGALR	Mav_15881588_f0#f0#432565:433449	1037.54	3	1	0
ASSVLDGGPVRLEDLAEAGQISDPVFAGALR	Mav_15881588_f0#f0#432565:433449	778.408	4	1	0
VAQALEGGEGPVVGIWR	Mav_15881588_f0#f0#432565:433449	579.981	3	0	0
VAQALEGGEGPVVGIWRR	Mav_15881588_f0#f0#432565:433449	632.015	3	1	0.0001
RAPLQALAR	Mav_15881588_f0#f0#432565:433449	498.309	2	1	0.0001
LHMLAAADQVDDER	Mav_15881588_f0#f0#432565:433449	792.378	2	0	0.0823
LHMLAAADQVDDERLGRPR	Mav_15881588_f0#f0#432565:433449	433.428	5	1	0.0209
LVTIASGLDPHGLGVPEVSWMR	Mav_15881588_f0#f0#432565:433449	778.747	3	0	0.0002
GFADGTPEGVGAWLVLCCR	Mav_15881588_f0#f0#432565:433449	1032.99	2	0	0.0139
AMRAGAQEALSIADSMSNR	Mav_15881588_f0#f0#432565:433449	660.319	3	1	0.0077
AGAQEALSIADSMSNR	Mav_15881588_f0#f0#432565:433449	810.886	2	0	0
AGAQEALSIADSMSNR	Mav_15881588_f0#f0#432565:433449	540.926	3	0	0
SVTGIGAAGGWTR	Mav_1588415884_f0#f0#4234261:4235121	616.823	2	0	0.0108
ILQLPLSR	Mav_1588415884_f0#f0#4234261:4235121	470.303	2	0	0
RLATLPLSATPSGVSER	Mav_1588415884_f0#f0#4234261:4235121	877.992	2	1	0.003
RLATLPLSATPSGVSER	Mav_1588415884_f0#f0#4234261:4235121	585.663	3	1	0.003
LATLPLSATPSGVSER	Mav_1588415884_f0#f0#4234261:4235121	799.941	2	0	0
SLSFGSAAAAYER	Mav_1591815918_f0#f0#4240633:4242348	665.325	2	0	0
GRPSYPPEAIDWLLPVGAR	Mav_1591815918_f0#f0#4240633:4242348	698.709	3	0	0
QVLDLGAGTGK	Mav_1591815918_f0#f0#4240633:4242348	529.796	2	0	0.0033
QVLDLGAGTGKLTTR	Mav_1591815918_f0#f0#4240633:4242348	765.436	2	1	0
QVLDLGAGTGKLTTR	Mav_1591815918_f0#f0#4240633:4242348	510.626	3	1	0
LGLVWNTR	Mav_1591815918_f0#f0#4240633:4242348	479.777	2	0	0.0811
HLLATHPALANSTGLALPYVTR	Mav_1591815918_f0#f0#4240633:4242348	772.766	3	0	0.1097
HLLATHPALANSTGLALPYVTR	Mav_1591815918_f0#f0#4240633:4242348	579.826	4	0	0.1097
RLTDAIHAEGAAVSAQIGHAGPVANAR	Mav_1593915939_f0#f0#4245889:4247160	664.103	4	1	0
LTDAIHAEGAAVSAQIGHAGPVANAR	Mav_1593915939_f0#f0#4245889:4247160	833.102	3	0	0
LTDAIHAEGAAVSAQIGHAGPVANAR	Mav_1593915939_f0#f0#4245889:4247160	625.078	4	0	0
FFNPIGMR	Mav_1593915939_f0#f0#4245889:4247160	491.252	2	0	0
RNDEFGGSLQNR	Mav_1593915939_f0#f0#4245889:4247160	696.834	2	1	0
RNDEFGGSLQNR	Mav_1593915939_f0#f0#4245889:4247160	464.892	3	1	0
NDEFGGSLQNR	Mav_1593915939_f0#f0#4245889:4247160	618.784	2	0	0.0345
RAVEKEGTPIAVTAK	Mav_1593915939_f0#f0#4245889:4247160	523.97	3	2	0.1364
AVEKEGTPIAVTAK	Mav_1593915939_f0#f0#4245889:4247160	707.401	2	1	0.0001
AVEKEGTPIAVTAK	Mav_1593915939_f0#f0#4245889:4247160	471.936	3	1	0.0001
LNMADGVR	Mav_1593915939_f0#f0#4245889:4247160	438.224	2	0	0
GGISTEESLTTAK	Mav_1593915939_f0#f0#4245889:4247160	647.33	2	0	0.0635
GDAPLKEFAGAFKPPLR	Mav_1593915939_f0#f0#4245889:4247160	605.337	3	1	0.0256
GDAPLKEFAGAFKPPLR	Mav_1593915939_f0#f0#4245889:4247160	454.254	4	1	0.0256
ALLAEPDLINR	Mav_1593915939_f0#f0#4245889:4247160	612.851	2	0	0
IAADGAAHRVHSACTHCNQCMPTIYSR	Mav_1593915939_f0#f0#4245889:4247160	771.85	4	1	0.1185
VHSACTHCNQCMPTIYSR	Mav_1593915939_f0#f0#4245889:4247160	741.317	3	0	0
VHSACTHCNQCMPTIYSR	Mav_1593915939_f0#f0#4245889:4247160	556.239	4	0	0
THCVVTGAPDRHTSAAT	Mav_1593915939_f0#f0#4245889:4247160	890.923	2	1	0
THCVVTGAPDRHTSAAT	Mav_1593915939_f0#f0#4245889:4247160	594.285	3	1	0
THCVVTGAPDRHTSAAT	Mav_1593915939_f0#f0#4245889:4247160	445.965	4	1	0
SAPAPPALTVHHEGSER	Mav_1594015940_f0#f0#4247164:4249806	878.442	2	0	0.0034
SAPAPPALTVHHEGSER	Mav_1594015940_f0#f0#4247164:4249806	585.964	3	0	0.0034
SAPAPPALTVHHEGSERTFAAGHDVVVGR	Mav_1594015940_f0#f0#4247164:4249806	742.131	4	1	0.0005
TFAAGHDVVVGRDLR	Mav_1594015940_f0#f0#4247164:4249806	538.29	3	1	0.002
TFAAGHDVVVGR	Mav_1594015940_f0#f0#4247164:4249806	614.825	2	0	0
TFAAGHDVVVGR	Mav_1594015940_f0#f0#4247164:4249806	410.219	3	0	0
ITHPLISR	Mav_1594015940_f0#f0#4247164:4249806	468.785	2	0	0
TPNWAAPPR	Mav_1594015940_f0#f0#4247164:4249806	505.264	2	0	0.0907
MFQALMPSRSGAIQKPAGSQTIGR	Mav_1594015940_f0#f0#4247164:4249806	844.777	3	1	0.0979
MFQALMPSR	Mav_1594015940_f0#f0#4247164:4249806	540.77	2	0	0
SGAIQKPAGSQTIGR	Mav_1594015940_f0#f0#4247164:4249806	735.905	2	0	0
SGAIQKPAGSQTIGR	Mav_1594015940_f0#f0#4247164:4249806	490.939	3	0	0
ATDNDIVIQDVLASR	Mav_1594015940_f0#f0#4247164:4249806	815.426	2	0	0.0454
ATDNDIVIQDVLASR	Mav_1594015940_f0#f0#4247164:4249806	543.953	3	0	0.0454
HHAFLIQTPLGTEIR	Mav_1594015940_f0#f0#4247164:4249806	578.321	3	0	0.046
SGGLEVNSVCYTVDHGK	Mav_1594015940_f0#f0#4247164:4249806	911.425	2	0	0.0969
IGMVPQDDVVHR	Mav_1594015940_f0#f0#4247164:4249806	683.351	2	0	0
IGMVPQDDVVHR	Mav_1594015940_f0#f0#4247164:4249806	455.903	3	0	0
QVMLMLR	Mav_1594015940_f0#f0#4247164:4249806	445.751	2	0	0.0001
TAFCGPPDQVEPALGTR	Mav_1594015940_f0#f0#4247164:4249806	908.438	2	0	0.0024
NWADIFAK	Mav_1594015940_f0#f0#4247164:4249806	482.748	2	0	0.0429
NWADIFAKVGADPDEANRR	Mav_1594015940_f0#f0#4247164:4249806	537.017	4	2	0.0427
VGADPDEANR	Mav_1594015940_f0#f0#4247164:4249806	522.241	2	0	0.1094
VGADPDEANRR	Mav_1594015940_f0#f0#4247164:4249806	400.53	3	1	0
NQQSSQPPTPQSPADLGEPPQTDLWR	Mav_1594015940_f0#f0#4247164:4249806	958.793	3	0	0
IGLEQLAWLTPAR	Mav_1594015940_f0#f0#4247164:4249806	734.42	2	0	0
WGYAAGASSIDFPSLVK	Mav_1594015940_f0#f0#4247164:4249806	884.949	2	0	0.0003
MIADESFPVDPWHVR	Mav_1606216062_f0#f0#4280035:4282431	600.291	3	0	0.0145
MIADESFPVDPWHVR	Mav_1606216062_f0#f0#4280035:4282431	605.623	3	0	0.0884
LLVEDEPFDVR	Mav_1606216062_f0#f0#4280035:4282431	666.346	2	0	0
LLVEDEPFDVRYGELLSHER	Mav_1606216062_f0#f0#4280035:4282431	604.809	4	1	0.005
YGELLSHER	Mav_1606216062_f0#f0#4280035:4282431	552.278	2	0	0.0016
SSALMMAAGMDHEVEVPGRVEVSTDSR	Mav_1606216062_f0#f0#4280035:4282431	716.086	4	1	0.059
DQVAAALHSAR	Mav_1606216062_f0#f0#4280035:4282431	569.802	2	0	0.0006
YTGWPGLLESQRK	Mav_1606216062_f0#f0#4280035:4282431	512.272	3	1	0.1285
AAELGLEGAAFPWR	Mav_1606216062_f0#f0#4280035:4282431	744.386	2	0	0.1013
DNVFTNLMAAHNLR	Mav_1606216062_f0#f0#4280035:4282431	539.272	3	0	0.0699
VAAEACNRHPDGAK	Mav_1606216062_f0#f0#4280035:4282431	499.241	3	1	0.1036
LYPAQVIK	Mav_1606216062_f0#f0#4280035:4282431	466.284	2	0	0
NVDYYEPR	Mav_1606216062_f0#f0#4280035:4282431	528.243	2	0	0
KPLLPPPQQPPGREPTHR	Mav_1606216062_f0#f0#4280035:4282431	512.041	4	1	0
KPLLPPPQQPPGREPTHRR	Mav_1606216062_f0#f0#4280035:4282431	551.066	4	2	0.0003
KPLLPPPQQPPGREPTHRR	Mav_1606216062_f0#f0#4280035:4282431	441.054	5	2	0.0003
LGIGTSGPQVIEGFHGVPFDAPIGR	Mav_1615716157_f0#f0#4309741:4310787	841.111	3	0	0.0788
ERIPISIAALGPK	Mav_1615716157_f0#f0#4309741:4310787	455.614	3	1	0
IPISIAALGPK	Mav_1615716157_f0#f0#4309741:4310787	540.345	2	0	0
NFYHNLATR	Mav_1615716157_f0#f0#4309741:4310787	568.286	2	0	0.0149
KQQAIDLVPDELVR	Mav_1615716157_f0#f0#4309741:4310787	541.974	3	1	0
QQAIDLVPDELVR	Mav_1615716157_f0#f0#4309741:4310787	748.409	2	0	0.001
GMSLVGPR	Mav_1615716157_f0#f0#4309741:4310787	408.723	2	0	0
LAEYGAQLMAAR	Mav_1616_f0#f0#4672:5826	647.335	2	0	0.1096
TQAAGKPDLGR	Mav_1622716227_f0#f0#4331287:4332195	557.304	2	0	0.0698
TQAAGKPDLGRFGSFGR	Mav_1622716227_f0#f0#4331287:4332195	588.976	3	1	0.1144
TQAAGKPDLGRFGSFGRGVTPQQAK	Mav_1622716227_f0#f0#4331287:4332195	644.344	4	2	0.1046
IEAAYPGR	Mav_1622716227_f0#f0#4331287:4332195	438.732	2	0	0
RVVAALGPR	Mav_1622716227_f0#f0#4331287:4332195	469.798	2	1	0
SAGAHPYLTTPEHTAR	Mav_1622716227_f0#f0#4331287:4332195	854.924	2	0	0
SAGAHPYLTTPEHTAR	Mav_1622716227_f0#f0#4331287:4332195	570.285	3	0	0
SAGAHPYLTTPEHTAR	Mav_1622716227_f0#f0#4331287:4332195	427.965	4	0	0
ARELIGPSAFLAPEHK	Mav_1622716227_f0#f0#4331287:4332195	434.743	4	1	0.0402
LVDALVAYGSVDRIAAR	Mav_1622716227_f0#f0#4331287:4332195	597.004	3	1	0.1831
FLLGIGAGHR	Mav_1622816228_f0#f0#4332199:4333077	520.804	2	0	0.0051
RVLAALGPR	Mav_1622816228_f0#f0#4332199:4333077	476.806	2	1	0
SAGAHPFLTTPEHTAK	Mav_1622816228_f0#f0#4332199:4333077	555.618	3	0	0
SAGAHPFLTTPEHTAK	Mav_1622816228_f0#f0#4332199:4333077	416.965	4	0	0
SAGAHPFLTTPEHTAKAR	Mav_1622816228_f0#f0#4332199:4333077	473.75	4	1	0.0296
VVLTTDRDR	Mav_1622816228_f0#f0#4332199:4333077	537.799	2	1	0.11
QAIEHNLGLSNYVHNWLR	Mav_1622816228_f0#f0#4332199:4333077	541.782	4	0	0
EHPEDSVTVLDALTYAGRR	Mav_1622916229_f0#f0#4333081:4334100	533.021	4	1	0.0013
LVVGDITDAELVSR	Mav_1622916229_f0#f0#4333081:4334100	743.909	2	0	0
AAADMLVR	Mav_1622916229_f0#f0#4333081:4334100	423.729	2	0	0
ATISNCSNNYGPYQHVEK	Mav_1622916229_f0#f0#4333081:4334100	694.65	3	0	0.1596
QITNVLTGR	Mav_1622916229_f0#f0#4333081:4334100	501.291	2	0	0.0012
QITNVLTGRRPK	Mav_1622916229_f0#f0#4333081:4334100	461.612	3	1	0.0013
LYGTGANVR	Mav_1622916229_f0#f0#4333081:4334100	475.756	2	0	0
LYGTGANVRDWIHVDDHNSAVR	Mav_1622916229_f0#f0#4333081:4334100	624.56	4	1	0.0135
LYGTGANVRDWIHVDDHNSAVR	Mav_1622916229_f0#f0#4333081:4334100	499.849	5	1	0.0135
DWIHVDDHNSAVR	Mav_1622916229_f0#f0#4333081:4334100	521.915	3	0	0.0785
RILESGEIGR	Mav_1622916229_f0#f0#4333081:4334100	565.32	2	1	0.1168
ILESGEIGR	Mav_1622916229_f0#f0#4333081:4334100	487.269	2	0	0.0015
TYLISSEGERDNLTVLR	Mav_1622916229_f0#f0#4333081:4334100	656.013	3	1	0.0001
TLLQMMGRDPDDFDHVTDR	Mav_1622916229_f0#f0#4333081:4334100	566.262	4	1	0.0041
YAIDPSTLYDELCWAPK	Mav_1622916229_f0#f0#4333081:4334100	1021.48	2	0	0
YAIDPSTLYDELCWAPK	Mav_1622916229_f0#f0#4333081:4334100	681.324	3	0	0
ANESWWRPLKDASEAR	Mav_1622916229_f0#f0#4333081:4334100	639.318	3	1	0.0066
ANESWWRPLKDASEAR	Mav_1622916229_f0#f0#4333081:4334100	479.741	4	1	0.0066
ANESWWRPLK	Mav_1622916229_f0#f0#4333081:4334100	643.836	2	0	0.046
ANESWWRPLK	Mav_1622916229_f0#f0#4333081:4334100	429.56	3	0	0.046
TRTDQDSWDLASSVGATATMVAAAR	Mav_1629316293_f0#f0#4361632:4362552	861.082	3	1	0.0083
AVGLDFFR	Mav_1629316293_f0#f0#4361632:4362552	462.751	2	0	0.0032
TRFFDDFFTGAAR	Mav_1629316293_f0#f0#4361632:4362552	517.584	3	1	0.0207
FFDDFFTGAAR	Mav_1629316293_f0#f0#4361632:4362552	647.299	2	0	0.2562
LATEYHPDATGTTMAQR	Mav_1629316293_f0#f0#4361632:4362552	621.628	3	0	0.0717
GLIDDPFAEPLVR	Mav_1630816308_f0#f0#4368628:4370463	721.388	2	0	0
TKYFDDYFVDATDAGVR	Mav_1630816308_f0#f0#4368628:4370463	661.643	3	1	0.0322
RLVIVESPTK	Mav_16321632_f0#f0#444718:447519	571.351	2	1	0.3004
RLVIVESPTKAR	Mav_16321632_f0#f0#444718:447519	456.949	3	2	0.066
LVIVESPTKAR	Mav_16321632_f0#f0#444718:447519	404.915	3	1	0
LVIVESPTK	Mav_16321632_f0#f0#444718:447519	493.3	2	0	0.0793
KLASYLGSR	Mav_16321632_f0#f0#444718:447519	497.788	2	1	0
LASYLGSR	Mav_16321632_f0#f0#444718:447519	433.74	2	0	0.0001
YIVESSRGHIR	Mav_16321632_f0#f0#444718:447519	439.574	3	1	0.0201
AAADVPAKYKSEPWAR	Mav_16321632_f0#f0#444718:447519	587.309	3	2	0.0001
AAADVPAKYKSEPWAR	Mav_16321632_f0#f0#444718:447519	440.734	4	2	0.0001
YKSEPWAR	Mav_16321632_f0#f0#444718:447519	518.764	2	1	0.1284
MVFHEITEPAILEAAENPR	Mav_16321632_f0#f0#444718:447519	723.033	3	0	0.0135
MVFHEITEPAILEAAENPRDLDIDLVDAQETRR	Mav_16321632_f0#f0#444718:447519	762.186	5	2	0.0001
LYGYEVSPVLWK	Mav_16321632_f0#f0#444718:447519	727.39	2	0	0.1429
LTSVDGLR	Mav_16321632_f0#f0#444718:447519	430.745	2	0	0
VATGRDFDSQGQLR	Mav_16321632_f0#f0#444718:447519	775.39	2	1	0
VATGRDFDSQGQLR	Mav_16321632_f0#f0#444718:447519	517.262	3	1	0
DFDSQGQLR	Mav_16321632_f0#f0#444718:447519	533.252	2	0	0
RPYAPFMTSTLQQEAGRK	Mav_16321632_f0#f0#444718:447519	694.358	3	1	0.0215
RPYAPFMTSTLQQEAGR	Mav_16321632_f0#f0#444718:447519	651.66	3	0	0.004
TDSTTLSGSAINAAR	Mav_16321632_f0#f0#444718:447519	732.868	2	0	0.0194
QLYGEEYVSPSPR	Mav_16321632_f0#f0#444718:447519	762.87	2	0	0.0302
QLYGEEYVSPSPRQYTR	Mav_16321632_f0#f0#444718:447519	691.673	3	1	0.0546
NAQEAHEAIRPAGETFATPDAVR	Mav_16321632_f0#f0#444718:447519	817.739	3	0	0.0211
NAQEAHEAIRPAGETFATPDAVR	Mav_16321632_f0#f0#444718:447519	613.556	4	0	0.0211
NAQEAHEAIRPAGETFATPDAVRR	Mav_16321632_f0#f0#444718:447519	652.581	4	1	0.111
NAQEAHEAIRPAGETFATPDAVRR	Mav_16321632_f0#f0#444718:447519	522.266	5	1	0.111
LYELIWQR	Mav_16321632_f0#f0#444718:447519	560.811	2	0	0.0003
TVASQMADAR	Mav_16321632_f0#f0#444718:447519	525.256	2	0	0
IGGQAGDRQVVFSASGR	Mav_16321632_f0#f0#444718:447519	568.964	3	1	0.0064
TITFPGFLK	Mav_16321632_f0#f0#444718:447519	512.297	2	0	0
LDAIELTPDGHATNPPPR	Mav_16321632_f0#f0#444718:447519	638.662	3	0	0.0825
YTEASLVK	Mav_16321632_f0#f0#444718:447519	455.748	2	0	0
ALEELGIGRPSTYSSIIK	Mav_16321632_f0#f0#444718:447519	645.358	3	0	0
RTDWLNNFYFGGEHGVADSIAR	Mav_16321632_f0#f0#444718:447519	842.403	3	1	0.0013
RTDWLNNFYFGGEHGVADSIAR	Mav_16321632_f0#f0#444718:447519	632.054	4	1	0.0013
TDWLNNFYFGGEHGVADSIAR	Mav_16321632_f0#f0#444718:447519	790.37	3	0	0.0476
KLVGVNLEGIDAR	Mav_16321632_f0#f0#444718:447519	692.401	2	1	0
KLVGVNLEGIDAR	Mav_16321632_f0#f0#444718:447519	461.937	3	1	0
LVGVNLEGIDAR	Mav_16321632_f0#f0#444718:447519	628.354	2	0	0
EVNSIKLFDDEQGRPVYVR	Mav_16321632_f0#f0#444718:447519	755.394	3	1	0.0435
LFDDEQGRPVYVR	Mav_16321632_f0#f0#444718:447519	531.939	3	0	0
MVTGDDGEPTPQR	Mav_16321632_f0#f0#444718:447519	709.814	2	0	0.0032
MVTGDDGEPTPQR	Mav_16321632_f0#f0#444718:447519	701.817	2	0	0
VLGVDPATGHEIVAKDGR	Mav_16321632_f0#f0#444718:447519	459.251	4	1	0.2767
VLGVDPATGHEIVAK	Mav_16321632_f0#f0#444718:447519	502.616	3	0	0
YGPYVAEVLPEPPPDDDDGSGAPAK	Mav_16321632_f0#f0#444718:447519	852.731	3	0	0.0914
TMDLQTVTLEDALR	Mav_16321632_f0#f0#444718:447519	803.411	2	0	0
VVGVDPETGEEITAQNGR	Mav_16321632_f0#f0#444718:447519	935.961	2	0	0.1684
FGPYVTDGETNASLR	Mav_16321632_f0#f0#444718:447519	813.892	2	0	0.0001
AAELLADRR	Mav_16321632_f0#f0#444718:447519	507.788	2	1	0.0558
SLNVGGSDNTLTVTGTCESATVSGTNNK	Mav_1648016480_f0#f0#4412896:4413423	928.77	3	0	0
SLNVGGSDNTLTVTGTCESATVSGTNNKITFDKVNTR	Mav_1648016480_f0#f0#4412896:4413423	965.475	4	2	0
ITFDKVNTR	Mav_1648016480_f0#f0#4412896:4413423	547.304	2	1	0.0861
ITVLGMNNTITYK	Mav_1648016480_f0#f0#4412896:4413423	734.397	2	0	0
ITVLGMNNTITYK	Mav_1648016480_f0#f0#4412896:4413423	742.395	2	0	0.0663
ITVLGMNNTITYKDGDPK	Mav_1648016480_f0#f0#4412896:4413423	660.675	3	1	0.0216
ITVLGMNNTITYKDGDPKVDK	Mav_1648016480_f0#f0#4412896:4413423	581.306	4	2	0.2312
VDKIGQSNTINK	Mav_1648016480_f0#f0#4412896:4413423	658.862	2	1	0.0142
VDKIGQSNTINK	Mav_1648016480_f0#f0#4412896:4413423	439.577	3	1	0.0142
VDKIGQSNTINKGG	Mav_1648016480_f0#f0#4412896:4413423	715.884	2	2	0.0047
VDKIGQSNTINKGG	Mav_1648016480_f0#f0#4412896:4413423	477.591	3	2	0.0047
EVAKLDRVPLPVEAAR	Mav_1659316593_f0#f0#4437268:4442394	588.344	3	2	0.009
EVAKLDRVPLPVEAAR	Mav_1659316593_f0#f0#4437268:4442394	441.51	4	2	0.009
VPLPVEAAR	Mav_1659316593_f0#f0#4437268:4442394	476.285	2	0	0.0446
VAATGWQVTR	Mav_1659316593_f0#f0#4437268:4442394	544.796	2	0	0.0001
VLTKLPAKGPWQQK	Mav_1659316593_f0#f0#4437268:4442394	531.987	3	2	0.1553
FGQIIASSPGAFGESLSR	Mav_1659316593_f0#f0#4437268:4442394	912.468	2	0	0
FAQAVELAK	Mav_1659316593_f0#f0#4437268:4442394	488.777	2	0	0
LEAQSMEAWVSHLHASPLGK	Mav_1659316593_f0#f0#4437268:4442394	548.53	4	0	0.0222
VSGIRIDDVAAVR	Mav_1659316593_f0#f0#4437268:4442394	457.597	3	1	0
IDDVAAVR	Mav_1659316593_f0#f0#4437268:4442394	429.738	2	0	0
IVVLMGAVGTVKPEAQAAK	Mav_1659316593_f0#f0#4437268:4442394	628.033	3	0	0.0022
FATPLTMQTLGDMSYADIGR	Mav_1659316593_f0#f0#4437268:4442394	1094.52	2	0	0.1693
LAAIPTTR	Mav_1659616596_f0#f0#4443403:4444263	421.758	2	0	0
LAAIPTTRRAEAR	Mav_1659616596_f0#f0#4443403:4444263	475.948	3	2	0.0007
LQGWEEFDEPVDR	Mav_1659616596_f0#f0#4443403:4444263	810.37	2	0	0
IISFEAFDAFK	Mav_1659616596_f0#f0#4443403:4444263	644.335	2	0	0.0039
IISFEAFDAFKK	Mav_1659616596_f0#f0#4443403:4444263	708.382	2	1	0.0001
IISFEAFDAFKK	Mav_1659616596_f0#f0#4443403:4444263	472.59	3	1	0.0001
MLMHSIFTYPQSQWKER	Mav_1659616596_f0#f0#4443403:4444263	728.024	3	1	0.0084
MLMHSIFTYPQSQWKER	Mav_1659616596_f0#f0#4443403:4444263	546.27	4	1	0.0084
MLMHSIFTYPQSQWK	Mav_1659616596_f0#f0#4443403:4444263	632.976	3	0	0.0661
MLMHSIFTYPQSQWKER	Mav_1659616596_f0#f0#4443403:4444263	733.356	3	1	0.0017
MLMHSIFTYPQSQWKER	Mav_1659616596_f0#f0#4443403:4444263	550.268	4	1	0.0017
MLMHSIFTYPQSQWK	Mav_1659616596_f0#f0#4443403:4444263	638.308	3	0	0.0738
GIPITMSDLR	Mav_1659616596_f0#f0#4443403:4444263	551.8	2	0	0
GIPITMSDLR	Mav_1659616596_f0#f0#4443403:4444263	559.797	2	0	0
FFHFLGK	Mav_1659616596_f0#f0#4443403:4444263	448.245	2	0	0.1166
TLDTWAANLEANR	Mav_1659616596_f0#f0#4443403:4444263	737.868	2	0	0.0372
TLDTWAANLEANREQAIAIQSQEVYDRFMR	Mav_1659616596_f0#f0#4443403:4444263	885.689	4	2	0.0197
EQAIAIQSQEVYDR	Mav_1659616596_f0#f0#4443403:4444263	825.41	2	0	0.0061
YLTGCAELFR	Mav_1659616596_f0#f0#4443403:4444263	615.303	2	0	0
YLTGCAELFRK	Mav_1659616596_f0#f0#4443403:4444263	679.35	2	1	0
YLTGCAELFRK	Mav_1659616596_f0#f0#4443403:4444263	453.236	3	1	0
GCAELFR	Mav_1659616596_f0#f0#4443403:4444263	426.705	2	0	0
KGISNVAQYTLTK	Mav_1659616596_f0#f0#4443403:4444263	711.901	2	1	0.0005
KGISNVAQYTLTK	Mav_1659616596_f0#f0#4443403:4444263	474.937	3	1	0.0005
GISNVAQYTLTK	Mav_1659616596_f0#f0#4443403:4444263	647.854	2	0	0
AEQPSSPTKTR	Mav_1659716597_f0#f0#4444267:4445244	601.312	2	1	0.0025
TYSCAYFARDDMSLEEAQYAK	Mav_1659716597_f0#f0#4444267:4445244	840.367	3	1	0.0101
TYSCAYFAR	Mav_1659716597_f0#f0#4444267:4445244	569.753	2	0	0.0007
DDMSLEEAQYAK	Mav_1659716597_f0#f0#4444267:4445244	700.306	2	0	0
AVERFDVNVIGLTLSK	Mav_1659716597_f0#f0#4444267:4445244	587.668	3	1	0
AVERFDVNVIGLTLSKNQHAR	Mav_1659716597_f0#f0#4444267:4445244	592.578	4	2	0.0006
AVERFDVNVIGLTLSKNQHAR	Mav_1659716597_f0#f0#4444267:4445244	474.264	5	2	0.0006
FDVNVIGLTLSK	Mav_1659716597_f0#f0#4444267:4445244	653.374	2	0	0
FDVNVIGLTLSKNQHAR	Mav_1659716597_f0#f0#4444267:4445244	478.765	4	1	0.0036
CEELLASLDSNR	Mav_1659716597_f0#f0#4444267:4445244	703.833	2	0	0.2133
CEELLASLDSNR	Mav_1659716597_f0#f0#4444267:4445244	469.558	3	0	0.2133
LQNWEDFNEPVDR	Mav_1659716597_f0#f0#4444267:4445244	831.381	2	0	0
LQNWEDFNEPVDR	Mav_1659716597_f0#f0#4444267:4445244	554.59	3	0	0
TFDIMPDDGR	Mav_1659716597_f0#f0#4444267:4445244	583.761	2	0	0
TFDIMPDDGR	Mav_1659716597_f0#f0#4444267:4445244	591.758	2	0	0.0034
MTVQSSVSYHPYDLAAR	Mav_1659716597_f0#f0#4444267:4445244	962.965	2	0	0
MTVQSSVSYHPYDLAAR	Mav_1659716597_f0#f0#4444267:4445244	642.312	3	0	0
AGFVVPEPLSLRPHYIK	Mav_1659716597_f0#f0#4444267:4445244	641.7	3	0	0
AGFVVPEPLSLRPHYIK	Mav_1659716597_f0#f0#4444267:4445244	481.527	4	0	0
TLHIWGDTLESNRDK	Mav_1659716597_f0#f0#4444267:4445244	595.636	3	1	0
TLHIWGDTLESNRDK	Mav_1659716597_f0#f0#4444267:4445244	446.979	4	1	0
AIEVTSEEVYNR	Mav_1659716597_f0#f0#4444267:4445244	705.349	2	0	0.0158
YIKYLR	Mav_1659716597_f0#f0#4444267:4445244	428.258	2	1	0.0014
GCEHYFTEEMLDCSLVTYLKPGAAA	Mav_1659716597_f0#f0#4444267:4445244	954.764	3	0	0
KPDDAAAAMAAWESFHAK	Mav_1659816598_f0#f0#4445272:4446036	639.637	3	0	0.0068
DVPVAAFGAVELWPVVHAVEPSR	Mav_1659816598_f0#f0#4445272:4446036	815.769	3	0	0
DVPVAAFGAVELWPVVHAVEPSRR	Mav_1659816598_f0#f0#4445272:4446036	651.104	4	1	0
HAELHAAAGDHIIGGAALHDKSTATTVR	Mav_1659816598_f0#f0#4445272:4446036	564.896	5	1	0.1201
IASMIPASTVQLR	Mav_1659816598_f0#f0#4445272:4446036	693.892	2	0	0
RLARPGPPSTDYTR	Mav_16631663_f0#f0#457438:459987	529.618	3	1	0.0371
RLARPGPPSTDYTRR	Mav_16631663_f0#f0#457438:459987	436.491	4	2	0
LARPGPPSTDYTR	Mav_16631663_f0#f0#457438:459987	477.584	3	0	0.0358
RQVIDELAGAATKAEPLVR	Mav_16631663_f0#f0#457438:459987	679.72	3	2	0.0099
QVIDELAGAATKAEPLVR	Mav_16631663_f0#f0#457438:459987	627.686	3	1	0.1802
QVTGLLTDGADDGRVPAAR	Mav_16631663_f0#f0#457438:459987	638.001	3	1	0
IVDRPEWIAAAAESMR	Mav_16631663_f0#f0#457438:459987	605.645	3	0	0.0092
DTGDDLGQVLSR	Mav_16631663_f0#f0#457438:459987	638.312	2	0	0.009
SGPVHYSTKGPVAVIR	Mav_1664216642_f0#f0#4453957:4454916	556.646	3	1	0.0002
MDDGKVNALGPTMQQALGEAIDRAEADNAGALVITGNER	Mav_1664216642_f0#f0#4453957:4454916	1003.74	4	2	0
AEADNAGALVITGNER	Mav_1664216642_f0#f0#4453957:4454916	800.9	2	0	0.0428
VFSGGFDLK	Mav_1664216642_f0#f0#4453957:4454916	485.256	2	0	0
LRLTPSAYQQASGLAK	Mav_1664216642_f0#f0#4453957:4454916	568.653	3	1	0.0015
LTPSAYQQASGLAK	Mav_1664216642_f0#f0#4453957:4454916	717.883	2	0	0
ARADALAAIR	Mav_1664216642_f0#f0#4453957:4454916	514.304	2	1	0.069
ADALAAIR	Mav_1664216642_f0#f0#4453957:4454916	400.735	2	0	0
AGIDGIEAEFGL	Mav_1664216642_f0#f0#4453957:4454916	596.298	2	0	0
LFLDPTMTYSCAYWDRNR	Mav_1665616656_f0#f0#4460947:4461903	770.354	3	1	0.2641
NRDISLEEAQLR	Mav_1665616656_f0#f0#4460947:4461903	722.381	2	1	0.0274
NRDISLEEAQLR	Mav_1665616656_f0#f0#4460947:4461903	481.923	3	1	0.0274
KIDLSLGK	Mav_1665616656_f0#f0#4460947:4461903	437.274	2	1	0.0007
VLLHGWEEFDEPVDR	Mav_1665616656_f0#f0#4460947:4461903	614.3	3	0	0.0295
YLTGCADAFR	Mav_1665616656_f0#f0#4460947:4461903	587.271	2	0	0.1286
AGYIDVNQFTLAK	Mav_1665616656_f0#f0#4460947:4461903	720.38	2	0	0.0001
AVAHPLLATLGR	Mav_1665716657_f0#f0#4461907:4465233	406.915	3	0	0.0123
EFAAVSAQAGSR	Mav_1665716657_f0#f0#4461907:4465233	597.299	2	0	0.0833
ADTVLRLPDVR	Mav_1665716657_f0#f0#4461907:4465233	418.91	3	1	0.089
RVTEIRDQAAR	Mav_1665716657_f0#f0#4461907:4465233	438.913	3	2	0.0283
SSDRYPGEDQAPAHVR	Mav_1665716657_f0#f0#4461907:4465233	595.615	3	1	0.0067
RTVPDSGAVISGAR	Mav_1673816738_f0#f0#4484068:4486440	462.588	3	1	0.0654
TVPDSGAVISGAR	Mav_1673816738_f0#f0#4484068:4486440	615.328	2	0	0.0015
LDEVVSDLAK	Mav_1673816738_f0#f0#4484068:4486440	544.795	2	0	0.0256
YTIADYVK	Mav_1674016740_f0#f0#4489147:4489962	486.755	2	0	0.0095
LTGDVDPAK	Mav_1674016740_f0#f0#4489147:4489962	458.243	2	0	0
IIQYAPGEVQNLPGYSGSGDGSASTLGGYQAWQLGGTYQR	Mav_1674016740_f0#f0#4489147:4489962	1037.5	4	0	0.0003
GSPGPGPQLAQAFSAAAAQTRR	Mav_1675516755_f0#f0#4493839:4496088	713.707	3	1	0.0624
FLTAVHALR	Mav_1675516755_f0#f0#4493839:4496088	514.306	2	0	0.0003
AVISTATNLGGREDVR	Mav_1675516755_f0#f0#4493839:4496088	553.632	3	1	0.2272
AVISTATNLGGR	Mav_1675516755_f0#f0#4493839:4496088	580.325	2	0	0.1445
AVDLVQLFPAAAYGK	Mav_1676416764_f0#f0#4496914:4497918	781.932	2	0	0.0001
YVVGIGVAGASSR	Mav_1676416764_f0#f0#4496914:4497918	618.341	2	0	0.0107
GKAAQPEEPDPQAAATALLTR	Mav_1676416764_f0#f0#4496914:4497918	712.375	3	1	0.0163
AAQPEEPDPQAAATALLTR	Mav_1676416764_f0#f0#4496914:4497918	975.5	2	0	0.11
AAQPEEPDPQAAATALLTR	Mav_1676416764_f0#f0#4496914:4497918	650.669	3	0	0.11
MDPSFSEK	Mav_1676416764_f0#f0#4496914:4497918	470.708	2	0	0
SFSDFLR	Mav_1676416764_f0#f0#4496914:4497918	436.219	2	0	0
SRSDVVELDETSTTR	Mav_1676416764_f0#f0#4496914:4497918	565.611	3	1	0.0016
SDVVELDETSTTR	Mav_1676416764_f0#f0#4496914:4497918	726.347	2	0	0.0169
HSPIACGTLR	Mav_1676616766_f0#f0#4498066:4499334	556.287	2	0	0.0012
VDRQEVDNALNQAAK	Mav_1682516825_f0#f0#4508842:4509372	835.926	2	1	0.0165
VDRQEVDNALNQAAK	Mav_1682516825_f0#f0#4508842:4509372	557.62	3	1	0.0165
VDRQEVDNALNQAAKELATR	Mav_1682516825_f0#f0#4508842:4509372	561.045	4	2	0.0149
VKAAVDVFKEK	Mav_1682516825_f0#f0#4508842:4509372	617.364	2	2	0.1443
VKAAVDVFKEK	Mav_1682516825_f0#f0#4508842:4509372	411.912	3	2	0.1443
AAVDVFKEK	Mav_1682516825_f0#f0#4508842:4509372	503.782	2	1	0
AFDAGEPQASGK	Mav_1682516825_f0#f0#4508842:4509372	589.278	2	0	0.1392
ITKLIRDEGPK	Mav_1682516825_f0#f0#4508842:4509372	423.922	3	2	0.0714
LIRDEGPKGVK	Mav_1682516825_f0#f0#4508842:4509372	606.359	2	2	0
LIRDEGPKGVK	Mav_1682516825_f0#f0#4508842:4509372	404.575	3	2	0
TQIQGDEIR	Mav_1682516825_f0#f0#4508842:4509372	530.275	2	0	0.0151
TQIQGDEIRVSSK	Mav_1682516825_f0#f0#4508842:4509372	730.889	2	1	0.0006
TQIQGDEIRVSSK	Mav_1682516825_f0#f0#4508842:4509372	487.595	3	1	0.0006
KRDDLQAVIAMLK	Mav_1682516825_f0#f0#4508842:4509372	500.957	3	2	0
DDLQAVIAMLK	Mav_1682516825_f0#f0#4508842:4509372	608.834	2	0	0
ITERNPQLSYAILER	Mav_1682616826_f0#f0#4509406:4511019	601.663	3	1	0.0146
IGGTWDLFRYPGVR	Mav_1682616826_f0#f0#4509406:4511019	546.291	3	1	0.0238
VVVIGSGATAVTLLPSLSDR	Mav_1682616826_f0#f0#4509406:4511019	978.062	2	0	0.0001
SPTYLISASK	Mav_1682616826_f0#f0#4509406:4511019	533.793	2	0	0.0028
SPTYLISASKYGK	Mav_1682616826_f0#f0#4509406:4511019	472.257	3	1	0.0285
MCLIPDADLYNAITAGR	Mav_1682616826_f0#f0#4509406:4511019	947.464	2	0	0
LLEHMTTHGYTHAYPHR	Mav_1682616826_f0#f0#4509406:4511019	516.752	4	0	0.004
SGTKRPWNVR	Mav_1682616826_f0#f0#4509406:4511019	400.891	3	1	0.0044
QNYLADAIDYR	Mav_1682616826_f0#f0#4509406:4511019	671.325	2	0	0.0923
FDRIEEAMVFGR	Mav_1682616826_f0#f0#4509406:4511019	490.578	3	1	0.004
RDEPQVEAEMPGAAA	Mav_1683816838_f0#f0#4512346:4513893	785.862	2	1	0
VAFDRPEVR	Mav_1689616896_f0#f0#4529572:4530564	544.796	2	0	0.0077
NAFRPHTVDELYR	Mav_1689616896_f0#f0#4529572:4530564	809.41	2	0	0.0113
NAFRPHTVDELYR	Mav_1689616896_f0#f0#4529572:4530564	539.943	3	0	0.0113
NAFRPHTVDELYR	Mav_1689616896_f0#f0#4529572:4530564	405.209	4	0	0.0113
MSPDVGVVLLTGNGPSPK	Mav_1689616896_f0#f0#4529572:4530564	884.469	2	0	0.0234
MSPDVGVVLLTGNGPSPK	Mav_1689616896_f0#f0#4529572:4530564	589.982	3	0	0.0234
DGGWAFCSGGDQR	Mav_1689616896_f0#f0#4529572:4530564	706.786	2	0	0
SGYQYASGETADTVDPAR	Mav_1689616896_f0#f0#4529572:4530564	944.421	2	0	0
FKQTDADVGSFDGGYGSAYLAR	Mav_1689616896_f0#f0#4529572:4530564	775.698	3	1	0
QTDADVGSFDGGYGSAYLAR	Mav_1689616896_f0#f0#4529572:4530564	1025.46	2	0	0.0524
EIFFLGR	Mav_1689616896_f0#f0#4529572:4530564	441.248	2	0	0
AGIEWAR	Mav_1689616896_f0#f0#4529572:4530564	401.714	2	0	0.0019
LAYMTDEAVEGR	Mav_1689616896_f0#f0#4529572:4530564	677.819	2	0	0
LAYMTDEAVEGRDAFLEK	Mav_1689616896_f0#f0#4529572:4530564	686.666	3	1	0.0221
RPPDYSRFPR	Mav_1689616896_f0#f0#4529572:4530564	430.895	3	1	0.001
MRLDHVVLWTR	Mav_16901690_f0#f0#469021:469551	475.931	3	1	0.0007
MRLDHVVLWTRNPR	Mav_16901690_f0#f0#469021:469551	448.999	4	2	0.0708
MRLDHVVLWTRNPR	Mav_16901690_f0#f0#469021:469551	452.998	4	2	0.1326
VSMDFYTR	Mav_16901690_f0#f0#469021:469551	509.737	2	0	0
VVGLEPVRFAEFEAGEAPFPSVR	Mav_16901690_f0#f0#469021:469551	835.104	3	1	0.0152
FAEFEAGEAPFPSVR	Mav_16901690_f0#f0#469021:469551	827.399	2	0	0.0001
LQAEGVDTGVR	Mav_16901690_f0#f0#469021:469551	572.801	2	0	0.0221
GWSPHTYYFADPDGNVVEAR	Mav_16901690_f0#f0#469021:469551	761.015	3	0	0
TPSHTEESAWR	Mav_1691816918_f0#f0#4539934:4541670	650.799	2	0	0.1213
RAAQANAAAPTTRIPVSQGAAPSAAATTR	Mav_1691816918_f0#f0#4539934:4541670	695.125	4	2	0.1259
AAQANAAAPTTR	Mav_1691816918_f0#f0#4539934:4541670	571.799	2	0	0.047
AAQANAAAPTTRIPVSQGAAPSAAATTR	Mav_1691816918_f0#f0#4539934:4541670	874.463	3	1	0
IPVSQGAAPSAAATTR	Mav_1691816918_f0#f0#4539934:4541670	749.405	2	0	0.0371
IATGGPGADHEPPTTEIPPLAGSPR	Mav_1691816918_f0#f0#4539934:4541670	813.415	3	0	0
IFRGDDSGTR	Mav_1691816918_f0#f0#4539934:4541670	562.278	2	1	0.1449
IFRGDDSGTRQIPVPKPQIYRPPQQ	Mav_1691816918_f0#f0#4539934:4541670	724.141	4	2	0
IFRGDDSGTRQIPVPKPQIYRPPQQ	Mav_1691816918_f0#f0#4539934:4541670	579.514	5	2	0
QIPVPKPQIYRPPQQ	Mav_1691816918_f0#f0#4539934:4541670	895.01	2	0	0
QIPVPKPQIYRPPQQ	Mav_1691816918_f0#f0#4539934:4541670	597.009	3	0	0
VIGPDDDPDFLR	Mav_1693616936_f0#f0#4545757:4546035	679.833	2	0	0
VIGPDDDPDFLRR	Mav_1693616936_f0#f0#4545757:4546035	505.591	3	1	0
SVSAERPHAAPQYR	Mav_17021702_f0#f0#472843:473676	523.602	3	0	0.0018
LVTYAITGER	Mav_17151715_f0#f0#477325:479004	561.811	2	0	0.0224
LLAEGHDPYPVAVER	Mav_17211721_f0#f0#479812:481368	833.433	2	0	0
LLAEGHDPYPVAVER	Mav_17211721_f0#f0#479812:481368	555.958	3	0	0
LLAEGHDPYPVAVERTHTLAQVR	Mav_17211721_f0#f0#479812:481368	643.846	4	1	0.0001
THTLAQVR	Mav_17211721_f0#f0#479812:481368	463.264	2	0	0.0007
AAHPDLPVDTATDDVVGVAGR	Mav_17211721_f0#f0#479812:481368	692.683	3	0	0.0904
RGELSVLADSWR	Mav_17211721_f0#f0#479812:481368	463.581	3	1	0.0054
SLRPLPVAHKEMSEEAR	Mav_17211721_f0#f0#479812:481368	650.679	3	1	0
SLRPLPVAHKEMSEEAR	Mav_17211721_f0#f0#479812:481368	488.261	4	1	0
QRYVDLIVRPQAR	Mav_17211721_f0#f0#479812:481368	404.236	4	1	0.0373
YVDLIVRPQAR	Mav_17211721_f0#f0#479812:481368	665.386	2	0	0
YVDLIVRPQAR	Mav_17211721_f0#f0#479812:481368	443.926	3	0	0
IAPELFLK	Mav_17211721_f0#f0#479812:481368	465.787	2	0	0
IAPELFLKR	Mav_17211721_f0#f0#479812:481368	543.837	2	1	0.0001
CVVGGFDKVFELNR	Mav_17211721_f0#f0#479812:481368	547.28	3	1	0.0083
ELIQEVADEAIGTR	Mav_17211721_f0#f0#479812:481368	772.402	2	0	0.0062
ELIQEVADEAIGTR	Mav_17211721_f0#f0#479812:481368	515.27	3	0	0.0062
GVELATGYSELTDPVVQR	Mav_17211721_f0#f0#479812:481368	967.497	2	0	0
GVELATGYSELTDPVVQR	Mav_17211721_f0#f0#479812:481368	645.334	3	0	0
GVELATGYSELTDPVVQRER	Mav_17211721_f0#f0#479812:481368	740.382	3	1	0
ETVLFPIVRPHS	Mav_17211721_f0#f0#479812:481368	465.598	3	0	0
FRDAEFER	Mav_1724117241_f0#f0#4618093:4622208	535.257	2	1	0.1072
GGSDACIVR	Mav_1724117241_f0#f0#4618093:4622208	467.724	2	0	0.0067
SQLSWEDPDTVLVGTDFGPGTLTESGYPR	Mav_1724117241_f0#f0#4618093:4622208	1042.16	3	0	0.015
GTPLDEAQTVFEGAR	Mav_1724117241_f0#f0#4618093:4622208	795.892	2	0	0.0001
GTDDGRLEQLK	Mav_1724117241_f0#f0#4618093:4622208	616.317	2	1	0.095
RYPPVLITTSTR	Mav_1724117241_f0#f0#4618093:4622208	702.404	2	1	0.0275
RYPPVLITTSTR	Mav_1724117241_f0#f0#4618093:4622208	468.605	3	1	0.0275
RYPPVLITTSTRDDR	Mav_1724117241_f0#f0#4618093:4622208	597.323	3	2	0.1153
RMINTTCDAEQILAATR	Mav_1724317243_f0#f0#4623439:4623978	982.488	2	1	0
RMINTTCDAEQILAATR	Mav_1724317243_f0#f0#4623439:4623978	655.328	3	1	0
RMINTTCDAEQILAATR	Mav_1724317243_f0#f0#4623439:4623978	660.659	3	1	0.0001
RMINTTCDAEQILAATRDTSPVYYQR	Mav_1724317243_f0#f0#4623439:4623978	1025.17	3	2	0.0002
RMINTTCDAEQILAATRDTSPVYYQR	Mav_1724317243_f0#f0#4623439:4623978	769.126	4	2	0.0002
RMINTTCDAEQILAATRDTSPVYYQR	Mav_1724317243_f0#f0#4623439:4623978	773.125	4	2	0.0474
MINTTCDAEQILAATR	Mav_1724317243_f0#f0#4623439:4623978	904.437	2	0	0.0001
MINTTCDAEQILAATR	Mav_1724317243_f0#f0#4623439:4623978	603.294	3	0	0.0001
MINTTCDAEQILAATR	Mav_1724317243_f0#f0#4623439:4623978	912.435	2	0	0.0002
MINTTCDAEQILAATRDTSPVYYQR	Mav_1724317243_f0#f0#4623439:4623978	973.132	3	1	0
DTSPVYYQR	Mav_1724317243_f0#f0#4623439:4623978	564.77	2	0	0
AHWFYALSPQDRR	Mav_1724317243_f0#f0#4623439:4623978	549.611	3	1	0.0483
NYSENFYAPQADPLWEAWPNHMK	Mav_1724317243_f0#f0#4623439:4623978	936.755	3	0	0
NYSENFYAPQADPLWEAWPNHMK	Mav_1724317243_f0#f0#4623439:4623978	942.087	3	0	0.0004
IFWNNKGVVAK	Mav_1724317243_f0#f0#4623439:4623978	638.364	2	1	0.0007
IFWNNKGVVAK	Mav_1724317243_f0#f0#4623439:4623978	425.912	3	1	0.0007
ATDICNQYPPGDMSVWNWS	Mav_1724317243_f0#f0#4623439:4623978	747.651	3	0	0.1557
YTKDQPETSAWLK	Mav_1731617316_f0#f0#4637773:4638960	783.894	2	1	0.0277
YTKDQPETSAWLK	Mav_1731617316_f0#f0#4637773:4638960	522.931	3	1	0.0277
YTKDQPETSAWLKR	Mav_1731617316_f0#f0#4637773:4638960	574.965	3	2	0.0048
YTKDQPETSAWLKR	Mav_1731617316_f0#f0#4637773:4638960	431.476	4	2	0.0048
AMSEAFFVLSGTMK	Mav_1731617316_f0#f0#4637773:4638960	759.87	2	0	0.0945
SVAEHQRVVAGLIR	Mav_1731817318_f0#f0#4639048:4641150	512.299	3	1	0.0187
AEDIAGATPERPVVLPVAEDIPAGR	Mav_1731817318_f0#f0#4639048:4641150	848.454	3	0	0.0325
IMTGAPVPAGATAVVPVEDTDGGVDVVSIR	Mav_1731817318_f0#f0#4639048:4641150	965.171	3	0	0
RAGEDVSPGTTVLR	Mav_1731817318_f0#f0#4639048:4641150	729.389	2	1	0
RAGEDVSPGTTVLR	Mav_1731817318_f0#f0#4639048:4641150	486.595	3	1	0
RAGEDVSPGTTVLRR	Mav_1731817318_f0#f0#4639048:4641150	538.629	3	2	0.0017
VAMQPGMPQGVGR	Mav_1731817318_f0#f0#4639048:4641150	664.334	2	0	0.0007
SAVLAESLTSPR	Mav_1731817318_f0#f0#4639048:4641150	615.838	2	0	0.0332
SAVLAESLTSPRGKR	Mav_1731817318_f0#f0#4639048:4641150	524.634	3	2	0.0108
AVLDDDAGTVVSYGPPASHHLR	Mav_1731817318_f0#f0#4639048:4641150	759.713	3	0	0
AVLDDDAGTVVSYGPPASHHLR	Mav_1731817318_f0#f0#4639048:4641150	570.037	4	0	0
LNTSAVDSR	Mav_1732417324_f0#f0#4643062:4646136	481.749	2	0	0.0211
LNTSAVDSRR	Mav_1732417324_f0#f0#4643062:4646136	559.799	2	1	0.0839
LHPSAVAALGIR	Mav_1732417324_f0#f0#4643062:4646136	402.244	3	0	0.0203
EWDAVSLIGSR	Mav_1732417324_f0#f0#4643062:4646136	616.817	2	0	0.0047
DGTAVVVSPVTVYGAR	Mav_1732417324_f0#f0#4643062:4646136	795.928	2	0	0.0413
SVTLSGSPLTTR	Mav_1732417324_f0#f0#4643062:4646136	609.838	2	0	0
VLTVGDAVSLLPR	Mav_1732417324_f0#f0#4643062:4646136	670.401	2	0	0.3138
DLGPGTSTSEATR	Mav_1732417324_f0#f0#4643062:4646136	646.31	2	0	0.0499
LVTLDGPEVGALGADDRLK	Mav_1732417324_f0#f0#4643062:4646136	647.021	3	1	0
AVASAVQTVR	Mav_1732417324_f0#f0#4643062:4646136	501.291	2	0	0.0527
GAVASEGVALIATSARPDQLDAR	Mav_1732417324_f0#f0#4643062:4646136	567.804	4	0	0.0423
ELSLPLPDAATR	Mav_1732417324_f0#f0#4643062:4646136	641.854	2	0	0
QALTEAVLWPLQHPDTFAR	Mav_1732417324_f0#f0#4643062:4646136	731.72	3	0	0.0001
ARDSAPALIFLDEVDALAPR	Mav_1732417324_f0#f0#4643062:4646136	714.051	3	1	0.0081
DSAPALIFLDEVDALAPR	Mav_1732417324_f0#f0#4643062:4646136	638.339	3	0	0.0272
LVFVEPPDAAARR	Mav_1732417324_f0#f0#4643062:4646136	480.937	3	1	0
SIDATDVTAADLAAAR	Mav_1732417324_f0#f0#4643062:4646136	780.897	2	0	0.0789
SIDATDVTAADLAAARENVRPSLDPAQVASLR	Mav_1732417324_f0#f0#4643062:4646136	824.183	4	1	0.0088
ENVRPSLDPAQVASLR	Mav_1732417324_f0#f0#4643062:4646136	584.651	3	0	0.0206
IVGDPVLHTPTQPVPVGDDGSLPADLVK	Mav_1735017350_f0#f0#4652782:4653378	946.175	3	0	0
LIADMYDTMDAAHGVGLAANQIGVGLR	Mav_1735017350_f0#f0#4652782:4653378	924.798	3	0	0
VFVYDCADDRGLTER	Mav_1735017350_f0#f0#4652782:4653378	908.42	2	1	0
VFVYDCADDRGLTER	Mav_1735017350_f0#f0#4652782:4653378	605.949	3	1	0
VTGLDADGSPVSIEGHGLFAR	Mav_1735017350_f0#f0#4652782:4653378	1049.53	2	0	0
VTGLDADGSPVSIEGHGLFAR	Mav_1735017350_f0#f0#4652782:4653378	700.024	3	0	0
SHNWGVPGLSWMPGEGPDPFGH	Mav_1735017350_f0#f0#4652782:4653378	787.688	3	0	0.0534
VLDWLAR	Mav_1735817358_f0#f0#4654192:4655010	436.753	2	0	0.0508
VGFEGQPSWSGKPEVAAAAEAR	Mav_1735817358_f0#f0#4654192:4655010	748.706	3	0	0.0712
IWSLYVPNGR	Mav_1735817358_f0#f0#4654192:4655010	602.827	2	0	0.0103
IDFILGSPALAR	Mav_1735817358_f0#f0#4654192:4655010	636.869	2	0	0.0637
IDFILGSPALARR	Mav_1735817358_f0#f0#4654192:4655010	476.949	3	1	0.1707
GASDHAPVLVDVSRGEPPS	Mav_1735817358_f0#f0#4654192:4655010	630.65	3	1	0.0006
TAIVEPSVTTGPIAGSSK	Mav_1736917369_f0#f0#4656373:4657995	857.965	2	0	0.0011
VYRELDGVPGAR	Mav_1736917369_f0#f0#4656373:4657995	666.357	2	1	0.0011
VYRELDGVPGAR	Mav_1736917369_f0#f0#4656373:4657995	444.574	3	1	0.0011
VYRELDGVPGARVPFR	Mav_1736917369_f0#f0#4656373:4657995	458.505	4	2	0
EGMPAELVRDEVAR	Mav_1736917369_f0#f0#4656373:4657995	524.6	3	1	0.0004
AVIPANHNHPEIEPMIIGK	Mav_1736917369_f0#f0#4656373:4657995	694.038	3	0	0.0655
AVIPANHNHPEIEPMIIGK	Mav_1736917369_f0#f0#4656373:4657995	520.781	4	0	0.0655
VNANIGNSAVTSSIAEEVDKMVWATR	Mav_1736917369_f0#f0#4656373:4657995	921.464	3	1	0.0011
NSPVPVGTVPIYQALEK	Mav_1736917369_f0#f0#4656373:4657995	906.499	2	0	0
YVPLTAKR	Mav_1736917369_f0#f0#4656373:4657995	474.287	2	1	0.0017
TLGELTKIAK	Mav_1736917369_f0#f0#4656373:4657995	537.332	2	1	0.0311
GHPHAQERDNALSQAR	Mav_1736917369_f0#f0#4656373:4657995	596.295	3	1	0.1037
GHPHAQERDNALSQAR	Mav_1736917369_f0#f0#4656373:4657995	447.473	4	1	0.1037
ITQDVRDYAAK	Mav_1736917369_f0#f0#4656373:4657995	427.226	3	1	0.0298
EFAEHGNRVYLPLAQ	Mav_1736917369_f0#f0#4656373:4657995	581.965	3	1	0.2756
VYLPLAQ	Mav_1736917369_f0#f0#4656373:4657995	402.237	2	0	0.0565
LGPTLSEAAR	Mav_1737917379_f0#f0#4659934:4660833	507.783	2	0	0
LAETICAPQPIR	Mav_1737917379_f0#f0#4659934:4660833	684.869	2	0	0.0007
LAETICAPQPIRRPPILIGGDGEKETLR	Mav_1737917379_f0#f0#4659934:4660833	775.929	4	2	0.0031
LAETICAPQPIRRPPILIGGDGEKETLR	Mav_1737917379_f0#f0#4659934:4660833	620.945	5	2	0.0031
RPPILIGGDGEKETLR	Mav_1737917379_f0#f0#4659934:4660833	584.332	3	1	0.2193
KTCGGLATLDPFEDLDEYLR	Mav_1737917379_f0#f0#4659934:4660833	771.707	3	1	0
LGIEMINVGPLPGNPDPVGYIR	Mav_1737917379_f0#f0#4659934:4660833	774.416	3	0	0.0006
RLGDEVIPR	Mav_1737917379_f0#f0#4659934:4660833	527.804	2	1	0.0051
RLGDEVIPRLAEIG	Mav_1737917379_f0#f0#4659934:4660833	513.295	3	2	0
LGDEVIPR	Mav_1737917379_f0#f0#4659934:4660833	449.753	2	0	0.102
QNGQTGGQIACGTYK	Mav_1741217412_f0#f0#4666711:4667646	791.868	2	0	0.0053
AAGADVLHLGQGDLPLDVAR	Mav_1742417424_f0#f0#4670563:4671240	663.357	3	0	0
AAPGLALVR	Mav_1742417424_f0#f0#4670563:4671240	434.274	2	0	0
AITAADDPAAAAR	Mav_1742417424_f0#f0#4670563:4671240	607.312	2	0	0.0856
AITAADDPAAAARRLSSALAAAR	Mav_1742417424_f0#f0#4670563:4671240	553.305	4	2	0.2477
RLSSALAAAR	Mav_1742417424_f0#f0#4670563:4671240	508.304	2	1	0.0166
DIFGAPSHVEYR	Mav_1742817428_f0#f0#4672804:4674300	464.23	3	0	0
GEVDVVVK	Mav_1742817428_f0#f0#4672804:4674300	422.742	2	0	0.0198
TMTITCDR	Mav_1742817428_f0#f0#4672804:4674300	499.226	2	0	0.0004
QVNFSTVYLDANQR	Mav_1742817428_f0#f0#4672804:4674300	827.913	2	0	0.0001
RLAVVTGAGSGIGR	Mav_1750117501_f0#f0#4691269:4692087	657.386	2	1	0.0024
RLAVVTGAGSGIGR	Mav_1750117501_f0#f0#4691269:4692087	438.593	3	1	0.0024
LAVVTGAGSGIGR	Mav_1750117501_f0#f0#4691269:4692087	579.335	2	0	0.0072
VVNVASDAGR	Mav_1750117501_f0#f0#4691269:4692087	494.265	2	0	0
VGSAGESIYAGAK	Mav_1750117501_f0#f0#4691269:4692087	605.309	2	0	0.024
LGLLGFSVPER	Mav_1750617506_f0#f0#4693219:4694454	594.343	2	0	0.1177
TTAVRDGDHYLVNGAK	Mav_1750617506_f0#f0#4693219:4694454	572.96	3	1	0.2429
CLQLHGGYGYMR	Mav_1750617506_f0#f0#4693219:4694454	485.56	3	0	0
IQTIYGGTNEIMK	Mav_1750617506_f0#f0#4693219:4694454	734.379	2	0	0.0114
VVIIGSGFGGLTAAK	Mav_1751517515_f0#f0#4696465:4697991	695.409	2	0	0.0004
SVDDALELR	Mav_1751517515_f0#f0#4696465:4697991	509.264	2	0	0.0827
ILGAFEAAEVATDPAER	Mav_1751517515_f0#f0#4696465:4697991	880.447	2	0	0.0103
ILGAFEAAEVATDPAER	Mav_1751517515_f0#f0#4696465:4697991	587.3	3	0	0.0103
TITPSECR	Mav_1751517515_f0#f0#4696465:4697991	482.232	2	0	0
VILLDAAPAVLPPMGPK	Mav_1751517515_f0#f0#4696465:4697991	851.502	2	0	0
VILLDAAPAVLPPMGPK	Mav_1751517515_f0#f0#4696465:4697991	573.336	3	0	0.0762
VIVEPDLTVK	Mav_1751517515_f0#f0#4696465:4697991	556.832	2	0	0
YAAGIIKQAVK	Mav_1751517515_f0#f0#4696465:4697991	581.353	2	1	0.2161
YAAGIIKQAVKGQDNPAER	Mav_1751517515_f0#f0#4696465:4697991	677.032	3	2	0.1497
QAVKGQDNPAER	Mav_1751517515_f0#f0#4696465:4697991	438.225	3	1	0.0057
RAQDGTLAAAEHVDSAEKQAG	Mav_1751517515_f0#f0#4696465:4697991	709.014	3	2	0.0931
RAQDGTLAAAEHVDSAEKQAG	Mav_1751517515_f0#f0#4696465:4697991	532.012	4	2	0.0931
AQDGTLAAAEHVDSAEKQAG	Mav_1751517515_f0#f0#4696465:4697991	656.98	3	1	0
SLGIGDDEMR	Mav_1763617636_f0#f0#4737196:4737894	546.753	2	0	0.0002
AIGVDEIWWR	Mav_1763617636_f0#f0#4737196:4737894	622.825	2	0	0.0162
HGVWYGASSPCAALGEAYQVDR	Mav_1763617636_f0#f0#4737196:4737894	798.703	3	0	0.0343
HTVTQQWAR	Mav_1763617636_f0#f0#4737196:4737894	563.791	2	0	0.0599
HITAAFPHLDGLR	Mav_1763617636_f0#f0#4737196:4737894	483.265	3	0	0.0311
FAGDPCLALFPPAASAMPARPR	Mav_1763617636_f0#f0#4737196:4737894	771.726	3	0	0
LSLPLAHPDLAGR	Mav_1763617636_f0#f0#4737196:4737894	453.93	3	0	0
VQWVLGNLGAIPTVK	Mav_1763817638_f0#f0#4738000:4738614	797.969	2	0	0.2581
HTAESDHAFAQAQQR	Mav_1764117641_f0#f0#4738843:4741203	566.264	3	0	0.1789
SLGAQSEQLPK	Mav_1764117641_f0#f0#4738843:4741203	579.312	2	0	0.0066
TAAVNDTKDALGQLHATR	Mav_1764117641_f0#f0#4738843:4741203	627.997	3	1	0.12
LATLDEAR	Mav_1764117641_f0#f0#4738843:4741203	444.743	2	0	0.0025
VWAEVSEVFGQR	Mav_1767417674_f0#f0#4746715:4749645	703.857	2	0	0.0002
VWAEVSEVFGQRR	Mav_1767417674_f0#f0#4746715:4749645	521.607	3	1	0.0028
RLPNGLGPLLPIEYDGKPIDFENPPDDAVFGR	Mav_1767417674_f0#f0#4746715:4749645	881.207	4	1	0
AMLDFATCTECGR	Mav_1767417674_f0#f0#4746715:4749645	774.318	2	0	0.0015
AMLDFATCTECGR	Mav_1767417674_f0#f0#4746715:4749645	766.321	2	0	0
CQSQCPAWNTGKPLSPK	Mav_1767417674_f0#f0#4746715:4749645	979.964	2	0	0
CQSQCPAWNTGKPLSPK	Mav_1767417674_f0#f0#4746715:4749645	653.645	3	0	0
LVIMDLRDHWMAK	Mav_1767417674_f0#f0#4746715:4749645	548.618	3	1	0.134
LVIMDLR	Mav_1767417674_f0#f0#4746715:4749645	430.257	2	0	0
APYILGDKQSPLESTPEGGVGEELSGEK	Mav_1767417674_f0#f0#4746715:4749645	963.145	3	1	0
APYILGDKQSPLESTPEGGVGEELSGEKHAEAHHVPESGFGR	Mav_1767417674_f0#f0#4746715:4749645	734.026	6	2	0
APYILGDKQSPLESTPEGGVGEELSGEKHAEAHHVPESGFGR	Mav_1767417674_f0#f0#4746715:4749645	629.309	7	2	0
ANPWGQNASDR	Mav_1767417674_f0#f0#4746715:4749645	608.279	2	0	0.1136
TTKAVAELLAVAGVK	Mav_1767417674_f0#f0#4746715:4749645	490.968	3	1	0
AVAELLAVAGVK	Mav_1767417674_f0#f0#4746715:4749645	570.853	2	0	0
YLVLGAGETCNGDSARR	Mav_1767417674_f0#f0#4746715:4749645	613.632	3	1	0
YLVLGAGETCNGDSAR	Mav_1767417674_f0#f0#4746715:4749645	841.894	2	0	0
KIVVTCPHCFNTLGR	Mav_1767417674_f0#f0#4746715:4749645	601.312	3	1	0
KIVVTCPHCFNTLGR	Mav_1767417674_f0#f0#4746715:4749645	451.235	4	1	0
KIVVTCPHCFNTLGREYR	Mav_1767417674_f0#f0#4746715:4749645	563.287	4	2	0.0902
IVVTCPHCFNTLGREYR	Mav_1767417674_f0#f0#4746715:4749645	531.263	4	1	0
IVVTCPHCFNTLGR	Mav_1767417674_f0#f0#4746715:4749645	837.416	2	0	0.0474
IVVTCPHCFNTLGR	Mav_1767417674_f0#f0#4746715:4749645	558.613	3	0	0.0474
EYRQLGANYTVLHHTQLLNR	Mav_1767417674_f0#f0#4746715:4749645	809.428	3	1	0.0029
EYRQLGANYTVLHHTQLLNR	Mav_1767417674_f0#f0#4746715:4749645	607.323	4	1	0.0029
EYRQLGANYTVLHHTQLLNR	Mav_1767417674_f0#f0#4746715:4749645	486.06	5	1	0.0029
QLGANYTVLHHTQLLNR	Mav_1767417674_f0#f0#4746715:4749645	660.025	3	0	0
QLGANYTVLHHTQLLNR	Mav_1767417674_f0#f0#4746715:4749645	495.271	4	0	0
LIRDNKLVPVTPVSQDITYHDPCYLGR	Mav_1767417674_f0#f0#4746715:4749645	1057.22	3	2	0
LIRDNKLVPVTPVSQDITYHDPCYLGR	Mav_1767417674_f0#f0#4746715:4749645	793.167	4	2	0
LIRDNKLVPVTPVSQDITYHDPCYLGR	Mav_1767417674_f0#f0#4746715:4749645	634.735	5	2	0
DNKLVPVTPVSQDITYHDPCYLGR	Mav_1767417674_f0#f0#4746715:4749645	929.797	3	1	0
DNKLVPVTPVSQDITYHDPCYLGR	Mav_1767417674_f0#f0#4746715:4749645	697.6	4	1	0
LVPVTPVSQDITYHDPCYLGR	Mav_1767417674_f0#f0#4746715:4749645	810.742	3	0	0
VYEAPRELIGAAGANLTEMPR	Mav_1767417674_f0#f0#4746715:4749645	753.391	3	1	0
ELIGAAGANLTEMPRHAER	Mav_1767417674_f0#f0#4746715:4749645	679.35	3	1	0.0008
ELIGAAGANLTEMPR	Mav_1767417674_f0#f0#4746715:4749645	779.898	2	0	0.0064
ELIGAAGANLTEMPR	Mav_1767417674_f0#f0#4746715:4749645	771.901	2	0	0
HAERSFCCGAGGAR	Mav_1767417674_f0#f0#4746715:4749645	512.558	3	1	0.0003
SFCCGAGGAR	Mav_1767417674_f0#f0#4746715:4749645	521.713	2	0	0
MWMEEHIGK	Mav_1767417674_f0#f0#4746715:4749645	580.765	2	0	0.0012
MWMEEHIGKR	Mav_1767417674_f0#f0#4746715:4749645	658.816	2	1	0
MWMEEHIGKR	Mav_1767417674_f0#f0#4746715:4749645	439.546	3	1	0
RINHERVDEALATGAATVATACPFCR	Mav_1767417674_f0#f0#4746715:4749645	722.358	4	2	0.0953
RINHERVDEALATGAATVATACPFCR	Mav_1767417674_f0#f0#4746715:4749645	578.088	5	2	0.0953
INHERVDEALATGAATVATACPFCR	Mav_1767417674_f0#f0#4746715:4749645	910.774	3	1	0
INHERVDEALATGAATVATACPFCR	Mav_1767417674_f0#f0#4746715:4749645	683.333	4	1	0
VDEALATGAATVATACPFCR	Mav_1767417674_f0#f0#4746715:4749645	1040.99	2	0	0
VDEALATGAATVATACPFCR	Mav_1767417674_f0#f0#4746715:4749645	694.331	3	0	0
VMVTDGVNDRQEEAGR	Mav_1767417674_f0#f0#4746715:4749645	592.616	3	1	0
VMVTDGVNDRQEEAGR	Mav_1767417674_f0#f0#4746715:4749645	597.948	3	1	0
ATATVEAPAK	Mav_1767417674_f0#f0#4746715:4749645	479.764	2	0	0.0482
ATATVEAPAKETTKEPAEAAPK	Mav_1767417674_f0#f0#4746715:4749645	737.722	3	2	0
ATATVEAPAKETTKEPAEAAPK	Mav_1767417674_f0#f0#4746715:4749645	553.543	4	2	0
ETTKEPAEAAPK	Mav_1767417674_f0#f0#4746715:4749645	636.328	2	1	0.0017
ETTKEPAEAAPK	Mav_1767417674_f0#f0#4746715:4749645	424.554	3	1	0.0017
GLGIAAGAKRPGAK	Mav_1767417674_f0#f0#4746715:4749645	422.926	3	1	0.0513
TEAPKTEAPK	Mav_1767417674_f0#f0#4746715:4749645	536.288	2	1	0.1557
TEAPKTEAPKTEAK	Mav_1767417674_f0#f0#4746715:4749645	500.935	3	2	0.029
QLPWLTR	Mav_17691769_f0#f0#489673:490584	457.266	2	0	0.0873
LGTVYSYDAPWHR	Mav_17691769_f0#f0#489673:490584	522.256	3	0	0.0047
FVADLADAVGTLDAPAR	Mav_17691769_f0#f0#489673:490584	851.444	2	0	0.0001
GLFVHSAPWAVR	Mav_1776517765_f0#f0#4765561:4766502	447.247	3	0	0.0734
RASPLAEWVAR	Mav_1786317863_f0#f0#4788700:4789965	419.235	3	1	0.0141
GTVDNLAFDSSFTAVNPAMR	Mav_1786317863_f0#f0#4788700:4789965	1057	2	0	0.0002
VGDTVVYPHHGAALVEAIETR	Mav_17891789_f0#f0#496435:496944	559.295	4	0	0.0251
TIKGEQKEYLVLK	Mav_17891789_f0#f0#496435:496944	516.971	3	2	0.0112
VAQGDLTVRVPAENAEYVGVR	Mav_17891789_f0#f0#496435:496944	748.397	3	1	0
DVVGQEGLDK	Mav_17891789_f0#f0#496435:496944	530.269	2	0	0.0648
APHTEEPTNWSR	Mav_17891789_f0#f0#496435:496944	712.831	2	0	0
APHTEEPTNWSR	Mav_17891789_f0#f0#496435:496944	475.557	3	0	0
IGLGVDVHPIQPGRPCR	Mav_17901790_f0#f0#496957:498144	624.34	3	0	0
IGLGVDVHPIQPGRPCR	Mav_17901790_f0#f0#496957:498144	468.507	4	0	0
VGNAAVQVIGNRPK	Mav_17901790_f0#f0#496957:498144	711.912	2	0	0.0327
VGNAAVQVIGNRPK	Mav_17901790_f0#f0#496957:498144	474.944	3	0	0.0327
LRLHDTAAGAVR	Mav_17911791_f0#f0#498148:499599	427.246	3	1	0.0045
AAAAGRPWWEWAATYER	Mav_17911791_f0#f0#498148:499599	664.655	3	0	0.0138
AFSAAYDALDVLPPSAEPR	Mav_17911791_f0#f0#498148:499599	995.499	2	0	0
AFSAAYDALDVLPPSAEPR	Mav_17911791_f0#f0#498148:499599	664.002	3	0	0
ATGHITQMVELIER	Mav_17911791_f0#f0#498148:499599	533.284	3	0	0
DFTLWKGAKPGEPSWPTPWGR	Mav_17911791_f0#f0#498148:499599	604.058	4	1	0.0293
GAKPGEPSWPTPWGR	Mav_17911791_f0#f0#498148:499599	811.907	2	0	0.0023
GAKPGEPSWPTPWGR	Mav_17911791_f0#f0#498148:499599	541.607	3	0	0.0023
SLGNVLAIPAMLQR	Mav_17911791_f0#f0#498148:499599	741.927	2	0	0.0001
YYLGSAHYR	Mav_17911791_f0#f0#498148:499599	565.275	2	0	0.0477
SMLEFSDTALQDAVK	Mav_17911791_f0#f0#498148:499599	827.903	2	0	0.0001
AYVGVEEFLHR	Mav_17911791_f0#f0#498148:499599	440.563	3	0	0
FADALNDDLAVPAALAEVHQAR	Mav_17911791_f0#f0#498148:499599	769.729	3	0	0
ALDSGDHEGALR	Mav_17911791_f0#f0#498148:499599	620.799	2	0	0.0003
ALDSGDHEGALR	Mav_17911791_f0#f0#498148:499599	414.202	3	0	0.0003
AMMGILGCDPLHER	Mav_17911791_f0#f0#498148:499599	533.92	3	0	0.0003
NWALADEIR	Mav_17911791_f0#f0#498148:499599	544.28	2	0	0.0217
NWALADEIRNR	Mav_17911791_f0#f0#498148:499599	679.352	2	1	0
NWALADEIRNR	Mav_17911791_f0#f0#498148:499599	453.237	3	1	0
LKQAGIEVTDTADGPQWTLGGDGK	Mav_17911791_f0#f0#498148:499599	819.747	3	1	0.0035
TEETETVLGRNPVLECLR	Mav_17921792_f0#f0#499603:500529	706.028	3	1	0
AADSGISILEVPR	Mav_17921792_f0#f0#499603:500529	664.364	2	0	0.0292
AADSGISILEVPRADLDR	Mav_17921792_f0#f0#499603:500529	633.337	3	1	0
SVAAFGGHGVLIPQR	Mav_17921792_f0#f0#499603:500529	503.616	3	0	0.1991
SVAAFGGHGVLIPQRR	Mav_17921792_f0#f0#499603:500529	555.65	3	1	0
SVAAFGGHGVLIPQRR	Mav_17921792_f0#f0#499603:500529	416.989	4	1	0
SLVARIAPSETLHR	Mav_1796717967_f0#f0#4820800:4823049	517.298	3	1	0.0238
IAPSETLHR	Mav_1796717967_f0#f0#4820800:4823049	512.283	2	0	0.0004
AEQLEIEPVKSIDPLRPIADVR	Mav_1796717967_f0#f0#4820800:4823049	830.131	3	1	0
AEQLEIEPVKSIDPLRPIADVR	Mav_1796717967_f0#f0#4820800:4823049	622.85	4	1	0
AEQLEIEPVK	Mav_1796717967_f0#f0#4820800:4823049	578.316	2	0	0.001
SIDPLRPIADVR	Mav_1796717967_f0#f0#4820800:4823049	676.388	2	0	0
SIDPLRPIADVR	Mav_1796717967_f0#f0#4820800:4823049	451.261	3	0	0
LSMATAHALMTTLLSAEAIGVAR	Mav_1796717967_f0#f0#4820800:4823049	776.752	3	0	0.0009
WATDTASQYAK	Mav_1796717967_f0#f0#4820800:4823049	621.293	2	0	0
IREQFGRPIGQFQAIKHK	Mav_1796717967_f0#f0#4820800:4823049	539.058	4	2	0.1999
IREQFGRPIGQFQAIK	Mav_1796717967_f0#f0#4820800:4823049	630.023	3	1	0.0035
IREQFGRPIGQFQAIK	Mav_1796717967_f0#f0#4820800:4823049	472.769	4	1	0.0035
EQFGRPIGQFQAIK	Mav_1796717967_f0#f0#4820800:4823049	540.295	3	0	0.0617
CAEMIADTER	Mav_1796717967_f0#f0#4820800:4823049	598.258	2	0	0
CAEMIADTER	Mav_1796717967_f0#f0#4820800:4823049	606.255	2	0	0.0471
CAEMIADTERATAAVWDAAR	Mav_1796717967_f0#f0#4820800:4823049	736.677	3	1	0.0001
ATAAVWDAAR	Mav_1796717967_f0#f0#4820800:4823049	516.267	2	0	0.0511
SSDYPQQVVDTATSTGMR	Mav_1796717967_f0#f0#4820800:4823049	971.944	2	0	0
SSDYPQQVVDTATSTGMR	Mav_1796717967_f0#f0#4820800:4823049	648.299	3	0	0
AVDIDLDPDTEK	Mav_1796717967_f0#f0#4820800:4823049	665.822	2	0	0.1138
AVDIDLDPDTEKLR	Mav_1796717967_f0#f0#4820800:4823049	800.415	2	1	0.0823
AVDIDLDPDTEKLR	Mav_1796717967_f0#f0#4820800:4823049	533.946	3	1	0.0823
GAGPVEQIIIAQEFAAGR	Mav_1796717967_f0#f0#4820800:4823049	913.992	2	0	0
GAGPVEQIIIAQEFAAGRVK	Mav_1796717967_f0#f0#4820800:4823049	685.385	3	1	0.0026
FLPPTLR	Mav_1796717967_f0#f0#4820800:4823049	422.258	2	0	0
AGQLIAEGHAAK	Mav_1796717967_f0#f0#4820800:4823049	583.32	2	0	0.1697
AGQLIAEGHAAKVLNLR	Mav_1796717967_f0#f0#4820800:4823049	441.009	4	1	0.077
LLGLPRDP	Mav_1796717967_f0#f0#4820800:4823049	440.766	2	1	0
NFNPSHSGPSGGAFR	Mav_1797317973_f0#f0#4824067:4824456	766.355	2	0	0.007
APTPAAGPSGDAAPTER	Mav_1797317973_f0#f0#4824067:4824456	783.381	2	0	0
LTSIRQPGGPR	Mav_1797317973_f0#f0#4824067:4824456	591.341	2	1	0.1609
RTVDLPAATHR	Mav_1797317973_f0#f0#4824067:4824456	618.844	2	1	0
RTVDLPAATHR	Mav_1797317973_f0#f0#4824067:4824456	412.898	3	1	0
TVDLPAATHR	Mav_1797317973_f0#f0#4824067:4824456	540.793	2	0	0
ALDIWQREAADRLGVAR	Mav_1797317973_f0#f0#4824067:4824456	485.767	4	2	0.047
ALDIWQR	Mav_1797317973_f0#f0#4824067:4824456	451.248	2	0	0
LTAQITR	Mav_1797317973_f0#f0#4824067:4824456	401.743	2	0	0.0062
TGPLAVVEDLGRPGLAHLGVSR	Mav_1801718017_f0#f0#4831540:4832502	738.75	3	0	0
TGPLAVVEDLGRPGLAHLGVSR	Mav_1801718017_f0#f0#4831540:4832502	554.314	4	0	0
LVANPDDR	Mav_1801718017_f0#f0#4831540:4832502	450.233	2	0	0.0056
DGQVIALGTPR	Mav_1801718017_f0#f0#4831540:4832502	563.814	2	0	0.1545
GGICVDPVLGSR	Mav_1801718017_f0#f0#4831540:4832502	615.319	2	0	0.0628
SYDVMSAIGPAPLR	Mav_1801718017_f0#f0#4831540:4832502	738.879	2	0	0
QLPSEGTTR	Mav_1801718017_f0#f0#4831540:4832502	494.757	2	0	0.0005
IQGFREELSHRP	Mav_1806918069_f0#f0#4844662:4844886	490.26	3	1	0.0718
LFAAGRPSLGLADTLAR	Mav_1811118111_f0#f0#4856266:4860606	576.997	3	0	0.0015
NDLDPDTSR	Mav_1811118111_f0#f0#4856266:4860606	516.733	2	0	0.0417
VAQFGAPVGPGTVAGFVADSGLRPR	Mav_1811118111_f0#f0#4856266:4860606	809.436	3	0	0.2877
AAGLPLPAGAGVTVTDTPVAR	Mav_1811118111_f0#f0#4856266:4860606	967.539	2	0	0
TLTVPAPTSVTPTVWVRPR	Mav_1811118111_f0#f0#4856266:4860606	693.397	3	0	0.0005
TPPTLTLTLPRPTQVAGVR	Mav_1811118111_f0#f0#4856266:4860606	673.397	3	0	0.1662
FLAGQSWR	Mav_1811318113_f0#f0#4860649:4862151	482.754	2	0	0.0068
TLIGGYVPPLTLSK	Mav_1811318113_f0#f0#4860649:4862151	729.932	2	0	0.0114
TTVSNAFNRPDQLSADLR	Mav_18201820_f0#f0#510877:512367	669.008	3	0	0.0005
TTVSNAFNRPDQLSADLRER	Mav_18201820_f0#f0#510877:512367	573.294	4	1	0.1921
LGYPGPDPVAR	Mav_18201820_f0#f0#510877:512367	571.304	2	0	0.042
RLPVVVVDQPK	Mav_18201820_f0#f0#510877:512367	625.385	2	1	0.0002
RLPVVVVDQPK	Mav_18201820_f0#f0#510877:512367	417.259	3	1	0.0002
RLPVVVVDQPKGLTGVSR	Mav_18201820_f0#f0#510877:512367	640.718	3	2	0.0705
ELADYVLGLGHR	Mav_18201820_f0#f0#510877:512367	448.242	3	0	0
EIGLLTMR	Mav_18201820_f0#f0#510877:512367	466.765	2	0	0
SPAFDVQRER	Mav_18201820_f0#f0#510877:512367	602.807	2	1	0.0693
VALEANPR	Mav_18201820_f0#f0#510877:512367	435.246	2	0	0
AHGVYVPGQLTVTGFDGVPDAISR	Mav_18201820_f0#f0#510877:512367	819.424	3	0	0.1482
GLTTVSQSSLHK	Mav_18201820_f0#f0#510877:512367	629.344	2	0	0.0143
GLTTVSQSSLHK	Mav_18201820_f0#f0#510877:512367	419.898	3	0	0.0143
GLTTVSQSSLHKGR	Mav_18201820_f0#f0#510877:512367	490.939	3	1	0.007
GLTTVSQSSLHKGRR	Mav_18201820_f0#f0#510877:512367	542.973	3	2	0.0226
RAGELLLKPAR	Mav_18201820_f0#f0#510877:512367	408.591	3	1	0.0224
SGLPVVELLDTELIR	Mav_18201820_f0#f0#510877:512367	827.475	2	0	0.2404
SGLPVVELLDTELIRGR	Mav_18201820_f0#f0#510877:512367	623.026	3	1	0
VATVTDEQFAAR	Mav_18251825_f0#f0#513202:515448	654.333	2	0	0
NASTGPGGTAAIR	Mav_18251825_f0#f0#513202:515448	586.805	2	0	0.0001
VREQFGKPIGSFQAIK	Mav_18251825_f0#f0#513202:515448	452.007	4	1	0.0369
HLCAEMLCR	Mav_18251825_f0#f0#513202:515448	595.267	2	0	0.0609
AEQAEVAAADAAR	Mav_18251825_f0#f0#513202:515448	636.813	2	0	0.0525
LGIDLTEVEDQRPQIAEAVAR	Mav_18251825_f0#f0#513202:515448	775.08	3	0	0
IAALPAEQR	Mav_18251825_f0#f0#513202:515448	484.78	2	0	0
QAALAEAGLQAPHWPAPYGR	Mav_18251825_f0#f0#513202:515448	702.029	3	0	0.0002
LIVTAQTGALLDQR	Mav_18251825_f0#f0#513202:515448	749.933	2	0	0
IAQLAVGGQDPGAQSSVR	Mav_18251825_f0#f0#513202:515448	877.463	2	0	0
AVYDFLNTR	Mav_18251825_f0#f0#513202:515448	549.783	2	0	0.0011
DRAEVSPAFQLLTYPMLDDR	Mav_1826818268_f0#f0#4894534:4896954	779.723	3	1	0.0003
SSDTAPSPNYR	Mav_1826818268_f0#f0#4894534:4896954	597.773	2	0	0
FGWAAYLGDADPHVAVPAR	Mav_1826818268_f0#f0#4894534:4896954	671.671	3	0	0.2204
FGWAAYLGDADPHVAVPARR	Mav_1826818268_f0#f0#4894534:4896954	543.03	4	1	0.1397
AAGVPCQVETIPGAFHGFDLILPK	Mav_1826818268_f0#f0#4894534:4896954	846.446	3	0	0
FFDSQCNSLR	Mav_1826818268_f0#f0#4894534:4896954	637.285	2	0	0
ADASYQDMNDAVAQLR	Mav_1835718357_f0#f0#4918948:4922049	884.402	2	0	0.0158
IAAEVPGTTEIPNPTQRPPQPDRPYVLSVR	Mav_1835718357_f0#f0#4918948:4922049	825.444	4	0	0.0245
NTSDVAKQLR	Mav_1835718357_f0#f0#4918948:4922049	566.309	2	1	0.133
AGVGAAAQALGPGALGPIR	Mav_1835718357_f0#f0#4918948:4922049	823.97	2	0	0.1034
AGVGAAAQALGPGALGPIR	Mav_1835718357_f0#f0#4918948:4922049	549.649	3	0	0.1034
ETVGWMR	Mav_1835718357_f0#f0#4918948:4922049	439.713	2	0	0.0023
AELPKVSEAGTAR	Mav_1835718357_f0#f0#4918948:4922049	664.862	2	1	0.0133
AELPKVSEAGTAR	Mav_1835718357_f0#f0#4918948:4922049	443.577	3	1	0.0133
GLGPGQIPHQVALREEK	Mav_1835718357_f0#f0#4918948:4922049	610.339	3	1	0.0262
GLGPGQIPHQVALREEK	Mav_1835718357_f0#f0#4918948:4922049	458.006	4	1	0.0262
SPVETTNVQLPTGDR	Mav_1835718357_f0#f0#4918948:4922049	807.41	2	0	0.0026
RQWIATQLVR	Mav_1835718357_f0#f0#4918948:4922049	424.251	3	1	0.1487
WLAEYEIPADR	Mav_1836718367_f0#f0#4923718:4925952	681.838	2	0	0
WLAEYEIPADRATDGAFR	Mav_1836718367_f0#f0#4923718:4925952	694.341	3	1	0.0048
IGDLYASFLDEDTVQRR	Mav_1836718367_f0#f0#4923718:4925952	666.669	3	1	0
LVFGGSADDHAETAAR	Mav_1836718367_f0#f0#4923718:4925952	808.887	2	0	0.016
LVFGGSADDHAETAAR	Mav_1836718367_f0#f0#4923718:4925952	539.594	3	0	0.016
DADLTYNLR	Mav_1836718367_f0#f0#4923718:4925952	540.77	2	0	0.0009
ARIDELVSNLR	Mav_1836718367_f0#f0#4923718:4925952	429.246	3	1	0.0003
IDELVSNLR	Mav_1836718367_f0#f0#4923718:4925952	529.796	2	0	0
DYSALVIDR	Mav_1836718367_f0#f0#4923718:4925952	526.275	2	0	0.0001
GYAVNHDRELAK	Mav_1836718367_f0#f0#4923718:4925952	686.852	2	1	0
GYAVNHDRELAK	Mav_1836718367_f0#f0#4923718:4925952	458.237	3	1	0
TKALIEQYDAYTPR	Mav_1836718367_f0#f0#4923718:4925952	834.933	2	1	0.132
ALIEQYDAYTPR	Mav_1836718367_f0#f0#4923718:4925952	720.362	2	0	0
RLAVDPHSPPEFR	Mav_1836718367_f0#f0#4923718:4925952	507.604	3	1	0.0802
LAVDPHSPPEFR	Mav_1836718367_f0#f0#4923718:4925952	455.57	3	0	0
VRIEVPCHCSGAGEEYR	Mav_1841618416_f0#f0#4942327:4942719	1009.96	2	1	0
VRIEVPCHCSGAGEEYR	Mav_1841618416_f0#f0#4942327:4942719	673.644	3	1	0
VRIEVPCHCSGAGEEYR	Mav_1841618416_f0#f0#4942327:4942719	505.485	4	1	0
VRIEVPCHCSGAGEEYRCTCGDALTPVK	Mav_1841618416_f0#f0#4942327:4942719	1074.49	3	2	0
VRIEVPCHCSGAGEEYRCTCGDALTPVK	Mav_1841618416_f0#f0#4942327:4942719	806.12	4	2	0
VRIEVPCHCSGAGEEYRCTCGDALTPVK	Mav_1841618416_f0#f0#4942327:4942719	645.098	5	2	0
IEVPCHCSGAGEEYR	Mav_1841618416_f0#f0#4942327:4942719	882.377	2	0	0
IEVPCHCSGAGEEYR	Mav_1841618416_f0#f0#4942327:4942719	588.587	3	0	0
IEVPCHCSGAGEEYRCTCGDALTPVK	Mav_1841618416_f0#f0#4942327:4942719	989.435	3	1	0
IEVPCHCSGAGEEYRCTCGDALTPVK	Mav_1841618416_f0#f0#4942327:4942719	742.328	4	1	0
CTCGDALTPVK	Mav_1841618416_f0#f0#4942327:4942719	611.284	2	0	0
TSIQQRDAQSVLAGIDDLLPR	Mav_18421842_f0#f0#518851:520056	766.08	3	1	0
DAQSVLAGIDDLLPR	Mav_18421842_f0#f0#518851:520056	791.925	2	0	0.0063
DAQSVLAGIDDLLPR	Mav_18421842_f0#f0#518851:520056	528.286	3	0	0.0063
DAQSVLAGIDDLLPRIR	Mav_18421842_f0#f0#518851:520056	618.014	3	1	0.0071
AQATEDLR	Mav_18421842_f0#f0#518851:520056	452.23	2	0	0.0099
DGRPVDFGSFLIPR	Mav_18421842_f0#f0#518851:520056	525.947	3	0	0
IDDVWHVVGLR	Mav_18421842_f0#f0#518851:520056	436.907	3	0	0
GTGSNTVVVKDVFVPR	Mav_18421842_f0#f0#518851:520056	837.962	2	1	0
GTGSNTVVVKDVFVPR	Mav_18421842_f0#f0#518851:520056	558.977	3	1	0
AMNDGTAGGYETNTAPVYK	Mav_18421842_f0#f0#518851:520056	980.441	2	0	0
IAEAASDIDAAWR	Mav_18421842_f0#f0#518851:520056	694.844	2	0	0.0232
QLSGNVADEYALLSAGKEIPFELR	Mav_18421842_f0#f0#518851:520056	874.125	3	1	0
AIASIDRLFEASGATALANDQPVQR	Mav_18421842_f0#f0#518851:520056	872.124	3	1	0.1761
LFEASGATALANDQPVQR	Mav_18421842_f0#f0#518851:520056	944.482	2	0	0.0577
HFPIAVVNEDAGPGGAQIVDR	Mav_1845118451_f0#f0#4952440:4953951	721.371	3	0	0.0002
LATGLDRNKFDIR	Mav_1845118451_f0#f0#4952440:4953951	506.951	3	2	0.0387
VYGSLLIPPSFSSK	Mav_1845118451_f0#f0#4952440:4953951	747.914	2	0	0.1446
LRDFATSAVSPARPDKPSITVSTNPR	Mav_1845118451_f0#f0#4952440:4953951	696.625	4	1	0.0798
DFATSAVSPARPDKPSITVSTNPR	Mav_1845118451_f0#f0#4952440:4953951	838.77	3	0	0.0209
AGTLGASIAGQTLNSAMGTANGIAAQR	Mav_1845118451_f0#f0#4952440:4953951	834.762	3	0	0.0059
SLLYFGGR	Mav_1845118451_f0#f0#4952440:4953951	456.751	2	0	0.0545
IPGAVGFAIAQDHQAQHQAR	Mav_1845118451_f0#f0#4952440:4953951	705.7	3	0	0.116
STQPPDSPVEPETPAEPESPDEPESPSAQT	Mav_1845118451_f0#f0#4952440:4953951	1044.79	3	0	0
GPLSSDPAGR	Mav_1858618586_f0#f0#4982308:4983126	478.743	2	0	0
FSPPIPAEVVYVEPHPR	Mav_1858618586_f0#f0#4982308:4983126	645.344	3	0	0
SVIDTER	Mav_1858618586_f0#f0#4982308:4983126	410.214	2	0	0.0012
LVHYPPNPYHR	Mav_1858618586_f0#f0#4982308:4983126	464.911	3	0	0.0047
LYVDPAHVR	Mav_1858618586_f0#f0#4982308:4983126	535.293	2	0	0.0047
SHPVRATAIADTDTSTRQR	Mav_1860918609_f0#f0#4988512:4989063	521.521	4	2	0.0159
ATAIADTDTSTR	Mav_1860918609_f0#f0#4988512:4989063	611.799	2	0	0.0283
ATAIADTDTSTRQR	Mav_1860918609_f0#f0#4988512:4989063	502.922	3	1	0.0041
ILAATAEVLGR	Mav_1860918609_f0#f0#4988512:4989063	557.335	2	0	0.0002
LSLSDVATQAGVSRPTLYR	Mav_1860918609_f0#f0#4988512:4989063	678.704	3	0	0.0138
FIVDYQHSYSGVR	Mav_1860918609_f0#f0#4988512:4989063	524.26	3	0	0.0161
HAVGIKAPTD	Mav_1860918609_f0#f0#4988512:4989063	504.777	2	1	0.0162
KQWLEPLLAGEIR	Mav_1864318643_f0#f0#4996234:4998147	518.3	3	1	0
QWLEPLLAGEIR	Mav_1864318643_f0#f0#4996234:4998147	712.898	2	0	0
SAFSMTEPAVASSDAR	Mav_1864318643_f0#f0#4996234:4998147	821.873	2	0	0
SAFSMTEPAVASSDAR	Mav_1864318643_f0#f0#4996234:4998147	813.875	2	0	0
SAFSMTEPAVASSDAR	Mav_1864318643_f0#f0#4996234:4998147	542.919	3	0	0
NIETSIVR	Mav_1864318643_f0#f0#4996234:4998147	466.264	2	0	0
KWWTSGAADPR	Mav_1864318643_f0#f0#4996234:4998147	637.817	2	1	0.0018
KWWTSGAADPR	Mav_1864318643_f0#f0#4996234:4998147	425.547	3	1	0.0018
WWTSGAADPR	Mav_1864318643_f0#f0#4996234:4998147	573.77	2	0	0.0217
CKILIVMGR	Mav_1864318643_f0#f0#4996234:4998147	545.317	2	1	0.0586
ILIVMGR	Mav_1864318643_f0#f0#4996234:4998147	401.254	2	0	0
ILIVMGR	Mav_1864318643_f0#f0#4996234:4998147	409.252	2	0	0.0078
TNPDAASHQQQSMVLVPMDTPGVTVVR	Mav_1864318643_f0#f0#4996234:4998147	960.144	3	0	0
TNPDAASHQQQSMVLVPMDTPGVTVVR	Mav_1864318643_f0#f0#4996234:4998147	965.476	3	0	0
VPVTNLLGEEGSGFAIAQAR	Mav_1864318643_f0#f0#4996234:4998147	1015.04	2	0	0
ALALMVDRAQKR	Mav_1864318643_f0#f0#4996234:4998147	463.266	3	2	0.0087
ALALMVDRAQK	Mav_1864318643_f0#f0#4996234:4998147	405.901	3	1	0.0752
ALALMVDRAQKR	Mav_1864318643_f0#f0#4996234:4998147	457.934	3	2	0
RVAFGRPLAEQGVVR	Mav_1864318643_f0#f0#4996234:4998147	552.322	3	1	0.0012
RVAFGRPLAEQGVVR	Mav_1864318643_f0#f0#4996234:4998147	414.493	4	1	0.0012
VAFGRPLAEQGVVR	Mav_1864318643_f0#f0#4996234:4998147	749.928	2	0	0
VAFGRPLAEQGVVR	Mav_1864318643_f0#f0#4996234:4998147	500.288	3	0	0
SRNEIDQAR	Mav_1864318643_f0#f0#4996234:4998147	544.776	2	1	0.0119
AAWTIDQHGNK	Mav_1864318643_f0#f0#4996234:4998147	620.807	2	0	0.0001
AAWTIDQHGNK	Mav_1864318643_f0#f0#4996234:4998147	414.207	3	0	0.0001
AAWTIDQHGNKAAHLLVSQIK	Mav_1864318643_f0#f0#4996234:4998147	767.754	3	1	0.2448
AAWTIDQHGNKAAHLLVSQIK	Mav_1864318643_f0#f0#4996234:4998147	576.067	4	1	0.2448
AAHLLVSQIK	Mav_1864318643_f0#f0#4996234:4998147	540.332	2	0	0
VACDVIDR	Mav_1864318643_f0#f0#4996234:4998147	474.234	2	0	0
AIQVHGAAGVSDDTVLAR	Mav_1864318643_f0#f0#4996234:4998147	593.983	3	0	0.0197
IFDGPDEVHMR	Mav_1864318643_f0#f0#4996234:4998147	658.309	2	0	0
IFDGPDEVHMR	Mav_1864318643_f0#f0#4996234:4998147	439.208	3	0	0
TIARAELGR	Mav_1864318643_f0#f0#4996234:4998147	493.791	2	1	0.0991
TIARAELGREK	Mav_1864318643_f0#f0#4996234:4998147	415.242	3	2	0.0018
AELGREKSALAAAVTAHA	Mav_1864318643_f0#f0#4996234:4998147	589.323	3	2	0.0034
AELGREKSALAAAVTAHA	Mav_1864318643_f0#f0#4996234:4998147	442.244	4	2	0.0034
EKSALAAAVTAHA	Mav_1864318643_f0#f0#4996234:4998147	620.338	2	1	0.17
SALAAAVTAHA	Mav_1864318643_f0#f0#4996234:4998147	491.769	2	0	0
DGLIVSMR	Mav_1867318673_f0#f0#5008399:5008833	445.742	2	0	0
AVDNAMPGWIGY	Mav_1867318673_f0#f0#5008399:5008833	655.298	2	0	0.0985
AVDNAMPGWIGY	Mav_1867318673_f0#f0#5008399:5008833	647.3	2	0	0.0002
MRLSTRNQLR	Mav_1870118701_f0#f0#5013658:5013996	425.575	3	2	0.0218
MRLSTRNQLR	Mav_1870118701_f0#f0#5013658:5013996	430.907	3	2	0.129
VTLDGGDQVVTSSVTR	Mav_1870118701_f0#f0#5013658:5013996	817.423	2	0	0
VTLDGGDQVVTSSVTR	Mav_1870118701_f0#f0#5013658:5013996	545.285	3	0	0
VTLDGGDQVVTSSVTRDAATDLGLEVGKPATVFIK	Mav_1870118701_f0#f0#5013658:5013996	890.727	4	1	0.0001
DAATDLGLEVGKPATVFIKSTEVTIGVD	Mav_1870118701_f0#f0#5013658:5013996	949.506	3	1	0
DAATDLGLEVGKPATVFIK	Mav_1870118701_f0#f0#5013658:5013996	973.036	2	0	0
DAATDLGLEVGKPATVFIK	Mav_1870118701_f0#f0#5013658:5013996	649.026	3	0	0
STEVTIGVD	Mav_1870118701_f0#f0#5013658:5013996	460.732	2	0	0.1215
VQFQGGGPHAVYLLDGLR	Mav_1878618786_f0#f0#5030812:5031864	643.011	3	0	0.0008
RNDPMVQIPR	Mav_1878618786_f0#f0#5030812:5031864	613.327	2	1	0
RNDPMVQIPR	Mav_1878618786_f0#f0#5030812:5031864	409.221	3	1	0
NDPMVQIPR	Mav_1878618786_f0#f0#5030812:5031864	535.277	2	0	0
NDPMVQIPR	Mav_1878618786_f0#f0#5030812:5031864	543.274	2	0	0.0204
FLEGLTLR	Mav_1878618786_f0#f0#5030812:5031864	474.779	2	0	0
AWNQHLAK	Mav_18811881_f0#f0#529063:530223	484.259	2	0	0.0079
AGLTCLGWPVEHGGR	Mav_18811881_f0#f0#529063:530223	537.268	3	0	0.0904
GVSTLGQQIR	Mav_18811881_f0#f0#529063:530223	529.801	2	0	0.0001
ELSNLAELARR	Mav_18811881_f0#f0#529063:530223	424.574	3	1	0.0029
SYALATMDVEQPGQDNVSK	Mav_18811881_f0#f0#529063:530223	1026.98	2	0	0.0141
ADTIYGGSNEIQR	Mav_18811881_f0#f0#529063:530223	712.344	2	0	0.0025
SATSASAGPAPESAR	Mav_1881318813_f0#f0#5041741:5043564	680.329	2	0	0
YLGFRQEASAGNAAAAAGFLTR	Mav_1881318813_f0#f0#5041741:5043564	748.05	3	1	0.0011
INRVDDIGR	Mav_1881318813_f0#f0#5041741:5043564	529.291	2	1	0.017
RPLIVLGK	Mav_1881318813_f0#f0#5041741:5043564	448.308	2	0	0
GAAYAQADNEIR	Mav_1881318813_f0#f0#5041741:5043564	639.807	2	0	0.0336
GAAYAQADNEIRR	Mav_1881318813_f0#f0#5041741:5043564	717.858	2	1	0
GAAYAQADNEIRR	Mav_1881318813_f0#f0#5041741:5043564	478.908	3	1	0
GLLPDAHPQSVAAAR	Mav_1881318813_f0#f0#5041741:5043564	751.907	2	0	0
GLLPDAHPQSVAAAR	Mav_1881318813_f0#f0#5041741:5043564	501.607	3	0	0
LNWLLGHGESPQWSAGVK	Mav_1881318813_f0#f0#5041741:5043564	660.343	3	0	0.151
WTEELAER	Mav_1881318813_f0#f0#5041741:5043564	517.251	2	0	0.0002
FYNALGAIR	Mav_1881318813_f0#f0#5041741:5043564	512.782	2	0	0.1943
AVLQDNRDVYVVNEGANALDLAR	Mav_1881318813_f0#f0#5041741:5043564	839.101	3	1	0.0358
NVVDMELPR	Mav_1881318813_f0#f0#5041741:5043564	536.776	2	0	0
ARHELIAEAFGGK	Mav_1881318813_f0#f0#5041741:5043564	466.921	3	1	0.0458
LAGTGMAVLGTGRDPK	Mav_1890618906_f0#f0#5067115:5067900	515.28	3	1	0.0355
LAGTGMAVLGTGRDPKR	Mav_1890618906_f0#f0#5067115:5067900	567.314	3	2	0.084
KINTEMTPHQR	Mav_1890618906_f0#f0#5067115:5067900	452.235	3	1	0.0273
YIVLESK	Mav_1891918919_f0#f0#5070121:5070354	426.247	2	0	0
VDHQLQVIEK	Mav_1891918919_f0#f0#5070121:5070354	604.835	2	0	0
VDHQLQVIEK	Mav_1891918919_f0#f0#5070121:5070354	403.559	3	0	0
SFPTGYHVGR	Mav_1891918919_f0#f0#5070121:5070354	560.78	2	0	0.0054
GTGEAPGVGPTGQAFVDALHQR	Mav_1894518945_f0#f0#5078296:5079087	1083.04	2	0	0
GTGEAPGVGPTGQAFVDALHQR	Mav_1894518945_f0#f0#5078296:5079087	722.363	3	0	0
YLVPIIGR	Mav_1896418964_f0#f0#5083711:5084304	465.792	2	0	0.0112
MSGQPLGDEARPHVR	Mav_1902419024_f0#f0#5096743:5097453	550.611	3	0	0
MSGQPLGDEARPHVR	Mav_1902419024_f0#f0#5096743:5097453	413.21	4	0	0
CRPYGTFATPPR	Mav_1902419024_f0#f0#5096743:5097453	474.903	3	0	0.0001
VVIVTGAGGGIGR	Mav_19081908_f0#f0#538735:539697	578.346	2	0	0
AHALAFAAEGAR	Mav_19081908_f0#f0#538735:539697	592.812	2	0	0.2005
HAAAYWR	Mav_19081908_f0#f0#538735:539697	437.72	2	0	0.0422
IINTSSGAGLQGSVGQGNYSAAK	Mav_19081908_f0#f0#538735:539697	1090.55	2	0	0
IINTSSGAGLQGSVGQGNYSAAK	Mav_19081908_f0#f0#538735:539697	727.37	3	0	0
YGVTVNAIAPSAR	Mav_19081908_f0#f0#538735:539697	659.859	2	0	0.0164
[truncated: 24,027 more rows]

## Sheet: C
Supplementary File 5C: All the peptides in the spectral library from M. tuberculosis H37Rv and H37Ra combined non-redundant proteome database search
Peptide Sequence	Protein	Precursor m/z	Charge (z)	Maximum Missed cleaves	Q-value
VIPTVAAR	Library Peptides	413.761	2	0	0
VVVNVYQR	Mav_33633363_f0#f0#917581:918027	488.782	2	0	0.0526
RPLAESLER	Mav_3709317737_f1#f1#4530488:4531633	535.801	2	0	0.065
TMVLNYYAPLR	Mav_3709317737_f1#f1#4530488:4531633	670.855	2	0	0
RVVVPAVATTRR	Mav_3927719921_f1#f1#5070788:5075623	442.277	3	2	0
VVVPAVATTR	Mav_3927719921_f1#f1#5070788:5075623	506.811	2	0	0
AIVVATGVGTAAHR	Mav_3927719921_f1#f1#5070788:5075623	661.881	2	0	0
AIVVATGVGTAAHR	Mav_3927719921_f1#f1#5070788:5075623	441.589	3	0	0
AIARQLGLPADAR	Mav_3927719921_f1#f1#5070788:5075623	451.265	3	1	0.0313
QLGLPADAR	Mav_3927719921_f1#f1#5070788:5075623	470.764	2	0	0
VSPEQKVQIVAALQR	Mav_3927719921_f1#f1#5070788:5075623	555.993	3	1	0.0301
VQIVAALQR	Mav_3927719921_f1#f1#5070788:5075623	499.311	2	0	0.0051
VTAMVGDGANDAAAIR	Mav_3927719921_f1#f1#5070788:5075623	766.38	2	0	0
VTAMVGDGANDAAAIR	Mav_3927719921_f1#f1#5070788:5075623	774.378	2	0	0
IVQSAHNPPAGVDNK	Mav_40187556_f2#f2#148209:149939	773.902	2	0	0
IVQSAHNPPAGVDNK	Mav_40187556_f2#f2#148209:149939	516.271	3	0	0
HVDALGVR	Mav_5857518944_f2#f2#4912653:4915769	433.746	2	0	0.0003
LLGDDCWWAPR	Mav_5857518944_f2#f2#4912653:4915769	694.824	2	0	0.003
VVIACGDCALNR	NP_214596.2	674.329	2	0	0
MQYTATSFAEPLQR	NP_214597.1	821.898	2	0	0
ILSALPVAR	NP_214621.1	470.303	2	0	0
RGGGALSAQDLLR	NP_214720.1	438.581	3	1	0.0099
RGGGALSAQDLLRR	NP_214720.1	490.615	3	2	0.0001
GGGALSAQDLLRREGR	NP_214720.1	414.729	4	2	0.0004
ALQDLAHVGSVASALEPER	NP_214798.1	655.013	3	0	0.0014
LQDIANANDGTR	NP_214932.1	644.318	2	0	0
VAQIRQEIENSDSDYDREK	NP_214954.1	765.7	3	2	0.0054
VALEAPLKQIAFNSGLEPGVVAEKVR	NP_214954.1	684.642	4	2	0
LAPLGPVYQAGTLSGNPVAVAAGLATLR	NP_215038.1	893.173	3	0	0
IIETEWGSQGVHSTTLYYPLVATPMIAPTK	NP_215061.1	826.68	4	0	0.1455
GCEHYFTDEMLDCSLVTYLKPGAAA	NP_215156.1	955.424	3	0	0.0048
AQCFGGAKNHMIVMPDADLDQAVDALIGAGYGSAGER	NP_215267.1	952.199	4	1	0.1011
RIDAETVILPR	NP_215377.1	641.878	2	1	0.0032
RIDAETVILPR	NP_215377.1	428.254	3	1	0.0032
NGFFEREITPVTLPDGTTVSTDDGPRPGTTYEK	NP_215590.1	900.189	4	1	0.0003
ARAHGQLPNMR	NP_215907.1	417.556	3	1	0
AHGQLPNMR	NP_215907.1	512.261	2	0	0.0004
TDVELPWEQLDKVDDLKR	NP_215908.1	550.538	4	2	0.0015
YMTIAIGCTGGK	NP_215937.1	636.31	2	0	0.0846
GLTEDEAMAMVVR	NP_215977.1	711.342	2	0	0
GLTEDEAMAMVVR	NP_215977.1	474.564	3	0	0
AQATGTDTFEVNR	NP_215978.1	705.336	2	0	0.1496
TVQAIKEAGWWR	NP_215983.1	482.261	3	1	0.0178
GWQATMVLTEPDAGSDVGAGR	NP_215983.1	706.669	3	0	0.0215
RTDVTTTLGPGATVTER	NP_216115.1	887.968	2	1	0.0465
RTDVTTTLGPGATVTER	NP_216115.1	592.315	3	1	0.0465
TDVTTTLGPGATVTER	NP_216115.1	809.918	2	0	0.0057
TDVTTTLGPGATVTER	NP_216115.1	540.281	3	0	0.0057
NLADIAISDPAAFTALVDVAR	NP_216159.1	715.051	3	0	0
TSEFLTHPAFTQYR	NP_216348.1	849.418	2	0	0.0014
TSEFLTHPAFTQYR	NP_216348.1	566.614	3	0	0.0014
VVFITGAAR	NP_216645.1	467.279	2	0	0
SVCYLPLTYDHR	NP_216731.1	762.369	2	0	0
SVCYLPLTYDHR	NP_216731.1	508.582	3	0	0
LGQPVEWTPCR	NP_216740.1	671.832	2	0	0.0001
LAFADRNISAAR	NP_216861.1	435.574	3	1	0.0028
LLADLVGAGTRFEAAAGGR	NP_216956.1	615.671	3	1	0.0458
AVVLNKIDVPEAR	NP_216956.1	475.28	3	1	0.0008
LVAELNNKLAAAALGGNER	NP_217018.1	642.025	3	1	0
VIVYFYPAASTPGCTK	NP_217037.1	887.448	2	0	0.0167
VIVYFYPAASTPGCTK	NP_217037.1	591.968	3	0	0.0167
AAGSPEIPSHDVGLAILGPLR	NP_217234.1	690.716	3	0	0.0338
VAITPAGVAELTRR	NP_217296.1	485.288	3	1	0
THDVNSTLQQIAELTAAGCDIVR	NP_217384.1	838.087	3	0	0
SLEIVSCPSCGR	NP_217384.1	682.818	2	0	0
TFPVHSPNIDHIEVVTR	NP_217420.1	491.011	4	0	0.0165
TVDDLLR	NP_217489.1	416.232	2	0	0.0003
MKRYLTIIYGAASYLVFLVAFGYAIGFVGDVVVPR	NP_217755.1	645.693	6	2	0.0288
LIEDEAVR	NP_217779.1	472.756	2	0	0.0043
VRLVPGTGKFDLNGR	NP_217959.1	543.646	3	2	0
VRLVPGTGKFDLNGR	NP_217959.1	407.986	4	2	0
LVPGTGKFDLNGR	NP_217959.1	687.38	2	1	0
LVPGTGKFDLNGR	NP_217959.1	458.589	3	1	0
EHLDAPNVNMITCGGQATIPIVYAVSR	NP_218052.1	976.157	3	0	0
GVDPQIDFSNIDEIRR	NP_218227.3	625.318	3	1	0
RAPDAVTTSWWKEER	NP_218247.1	611.308	3	2	0.0087
APDAVTTSWWKEER	NP_218247.1	559.274	3	1	0.1803
IVDAVARQEPR	NP_218416.1	418.57	3	1	0
QIEAGIER	WP_019732259.1_A208E|WP_019732259.1	458.248	2	0	0
QIEAGIERVR	WP_019732259.1_A208E|WP_019732259.1	585.833	2	1	0.1719
YYIGNANVAR	WP_019733156.1_M172V|WP_019733156.1	570.793	2	0	0.0077
GTFVVDRSGIIR	WP_023861471.1_C128R|WP_023861471.1	660.375	2	1	0
GTFVVDRSGIIR	WP_023861471.1_C128R|WP_023861471.1	440.586	3	1	0
TAYYDAAAK	WP_023868703.1_T313K|WP_023868703.1	487.235	2	0	0
FIPEEISIQER	WP_023869040.1_Q163E|WP_023869040.1	680.859	2	0	0
FIPEEISIQERHDGASR	WP_023869040.1_Q163E|WP_023869040.1	496.753	4	1	0
DIPDNEFRVVLAR	WP_023869251.1_E113D|WP_023869251.1	515.279	3	1	0
DIPDNEFR	WP_023869251.1_E113D|WP_023869251.1	503.235	2	0	0
DVGIPGYLR	WP_023869406.1_F346Y|WP_023869406.1	495.274	2	0	0
VIAGIGNAYSDEILHVAK	WP_023900185.1_V175I|WP_023900185.1	624.007	3	0	0.0167
YSPVLPAGR	WP_033719802.1_H178R|WP_033719802.1	480.269	2	0	0.008
ATEERPSWGYQR	WP_033720048.1_L34P|WP_033720048.1	740.352	2	0	0.0001
ATEERPSWGYQR	WP_033720048.1_L34P|WP_033720048.1	493.904	3	0	0.0001
AFGGALIDKPLMR	WP_071321354.1_V357A|WP_071321354.1	463.595	3	0	0
FNESPLDLLR	WP_071321403.1_Y406F|WP_071321403.1	602.322	2	0	0.0555
FNESPLDLLRR	WP_071321403.1_Y406F|WP_071321403.1	453.917	3	1	0
GYGYGPAFR	WP_071321438.1_S1093P|WP_071321438.1	494.238	2	0	0.0001
SYQIYR	Mav_1186611866_f0#f0#3135430:3138321	415.214	2	0	0
VPLPVEAAR	Mav_1659316593_f0#f0#4437268:4442394	476.285	2	0	0.0446
NDPMVQIPR	Mav_1878618786_f0#f0#5030812:5031864	535.277	2	0	0
NDPMVQIPR	Mav_1878618786_f0#f0#5030812:5031864	543.274	2	0	0.0204
YIVLESK	Mav_1891918919_f0#f0#5070121:5070354	426.247	2	0	0
QIVISSDRPPK	Mav_193582_f1#f1#56:1627	413.907	3	0	0
LVTTMTR	Mav_20214858_f1#f1#209348:214921	411.231	2	0	0
TTSLTYAR	Mav_236854329_f1#f1#1118264:1118800	456.743	2	0	0
FYDSCR	Mav_246165260_f1#f1#1360028:1361737	424.174	2	0	0.0023
QLIIGDR	Mav_246735317_f1#f1#1376747:1378456	407.743	2	0	0
QLIIGDRK	Mav_246735317_f1#f1#1376747:1378456	471.79	2	1	0
MLAGKPFKKEAAIAK	Mav_255526196_f1#f1#1572518:1573690	401.49	4	2	0.0109
QQLTVLK	Mav_257606404_f1#f1#1631090:1632304	415.261	2	0	0
TILAEAAR	Mav_3152212166_f1#f1#3142139:3144061	422.748	2	0	0
ITDLAAPR	Mav_40175544_f2#f2#145737:146768	428.748	2	0	0
FLEGFVR	Mav_40328697_f2#f2#203880:205115	434.24	2	0	0
AAYLDGSLR	Mav_40337706_f2#f2#207627:209534	483.256	2	0	0
VMQVLSR	Mav_413001669_f2#f2#482184:484718	416.739	2	0	0
VMQVLSR	Mav_413001669_f2#f2#482184:484718	424.737	2	0	0.0091
IVDLDVK	Mav_428223191_f2#f2#834126:835757	401.239	2	0	0
FSDLTLDPVTR	Mav_432543623_f2#f2#957891:958766	632.333	2	0	0
MIEQGLK	Mav_473317700_f2#f2#2061120:2062388	409.726	2	0	0
LLSICER	Mav_49714971_f0#f0#1363156:1364481	445.742	2	0	0.0035
ILDVQPR	Mav_50225022_f0#f0#1375240:1376724	420.751	2	0	0
LTEVLSR	Mav_50225022_f0#f0#1375240:1376724	409.243	2	0	0
SIFATLR	Mav_5364614015_f2#f2#3646608:3648809	404.24	2	0	0
IVVNMGPQHPSTHGVLR	Mav_5484215211_f2#f2#3927615:3929966	614.665	3	0	0
IVVNMGPQHPSTHGVLR	Mav_5484215211_f2#f2#3927615:3929966	461.251	4	0	0
IVVNMGPQHPSTHGVLR	Mav_5484215211_f2#f2#3927615:3929966	465.249	4	0	0
FELYCR	Mav_55525552_f0#f0#1519201:1528503	444.208	2	0	0
GHAIEFR	Mav_5585016219_f2#f2#4179081:4180922	415.219	2	0	0
MEILASR	Mav_5712617495_f2#f2#4531623:4532054	410.223	2	0	0
VVMFYR	Mav_89798979_f0#f0#2416183:2417493	407.718	2	0	0
VVMFYR	Mav_89798979_f0#f0#2416183:2417493	415.715	2	0	0.0007
GGIPYAIAK	MV_5957510256_r1#r1#2395952:2398396	445.261	2	0	0
LVESPYR	MV_5957510256_r1#r1#2395952:2398396	432.235	2	0	0
WLSLEGR	MV_5957511163_r0#r0#2207889:2208476	430.735	2	0	0
VLTSELR	MV_5957511260_r2#r2#2180125:2180775	409.243	2	0	0
NPVMLIR	MV_5957512001_r0#r0#2014620:2016032	421.749	2	0	0
FGQPEIK	MV_5957515652_r0#r0#1076691:1077500	409.724	2	0	0
TTPSIVAFAR	MV_595751614_r0#r0#4734540:4736423	531.801	2	0	0
MNNLYR	MV_5957517305_r1#r1#646139:647320	405.7	2	0	0
LAFVEDR	MV_5957517305_r1#r1#646139:647320	425.227	2	0	0
SVLISDSER	MV_5957518407_r0#r0#417693:418373	503.264	2	0	0
SCDLQFR	MV_5957519299_r0#r0#169710:170318	463.213	2	0	0
GLNALADAVK	MV_595751932_r2#r2#4635928:4637673	486.28	2	0	0
AVEKVTETLLK	MV_595751932_r2#r2#4635928:4637673	615.869	2	1	0
AVEKVTETLLK	MV_595751932_r2#r2#4635928:4637673	410.915	3	1	0
VTETLLK	MV_595751932_r2#r2#4635928:4637673	402.247	2	0	0
LAGGVAVIK	MV_595751932_r2#r2#4635928:4637673	414.271	2	0	0
VALEAPLK	MV_595751932_r2#r2#4635928:4637673	420.763	2	0	0
VVVSQLVR	MV_595752706_r1#r1#4425434:4429063	450.287	2	0	0.0319
EHVLLAR	MV_595752783_r1#r1#4407104:4408342	419.251	2	0	0
GTVVTGRVER	MV_595752783_r1#r1#4407104:4408342	537.307	2	1	0
VVPVTVVK	MV_595752806_r2#r2#4390552:4391475	420.781	2	0	0
GLADTALR	MV_595752822_r0#r0#4421439:4425758	408.732	2	0	0
LIPAGTGINR	MV_595752822_r0#r0#4421439:4425758	506.301	2	0	0
LLQRPEEVAAR	MV_595752867_r2#r2#4373881:4374711	641.367	2	0	0.0082
LLQRPEEVAAR	MV_595752867_r2#r2#4373881:4374711	427.914	3	0	0.0082
IVETVVR	MV_595752910_r0#r0#4391220:4391582	408.253	2	0	0
TVDALMR	MV_595752910_r0#r0#4391220:4391582	403.215	2	0	0
ALGFPFKEN	MV_595752910_r1#r1#4376162:4377037	511.769	2	1	0.0762
VGQLIAER	MV_595752914_r1#r1#4374593:4375003	443.261	2	0	0
EILCIR	MV_595752961_r0#r0#4377045:4377518	402.226	2	0	0
VLVEGVNR	MV_595752962_r0#r0#4376727:4377041	443.261	2	0	0
FCRYFDVEPR	MV_595753088_r2#r2#4301647:4303227	463.552	3	1	0.037
YYEEAVRQPGK	MV_595753151_r0#r0#4329120:4329731	670.336	2	1	0
YYEEAVRQPGK	MV_595753151_r0#r0#4329120:4329731	447.226	3	1	0
GYVPAVQNR	MV_595753153_r0#r0#4328001:4329071	502.27	2	0	0
DVLAVVSK	MV_595753161_r1#r1#4296176:4296616	415.753	2	0	0
GVPVFAWK	MV_595753795_r0#r0#4134351:4135880	452.258	2	0	0
IGITDSPR	MV_595753872_r2#r2#4081159:4081623	429.738	2	0	0
TLYYIR	MV_595755595_r0#r0#3732225:3734405	414.734	2	0	0.0004
ITGDWQK	MV_595755962_r2#r2#3565330:3565974	424.219	2	0	0.0001
EILGLTR	MV_595756015_r2#r2#3548869:3549705	401.245	2	0	0.0057
IPGSFFR	MV_595756220_r2#r2#3479965:3482373	412.227	2	0	0.1712
SVIVLKR	MV_59575629_r1#r1#4993361:4995529	407.779	2	1	0
ANPGMFSR	MV_595756355_r0#r0#3539571:3540140	448.208	2	0	0.0001
ANPGMFSR	MV_595756355_r0#r0#3539571:3540140	440.211	2	0	0
RGDTPLPVR	MV_595756450_r2#r2#3402226:3403032	505.791	2	1	0.0849
ASISGAVPVGK	MV_595756659_r0#r0#3449274:3451001	493.287	2	0	0
DFLVPAR	MV_595756889_r2#r2#3281902:3283710	409.232	2	0	0
GVISYAAR	MV_595758456_r0#r0#2946231:2947712	418.735	2	0	0
GYEETVPHFVNALQPIEWR	MV_595758457_r0#r0#2945256:2946227	762.383	3	0	0.0055
IRVPEVR	MV_595758628_r0#r0#2889891:2890514	434.772	2	1	0.0013
LVFLTGPK	MV_595759899_r1#r1#2497295:2497858	437.773	2	0	0

## Sheet: D
Supplementary File 5D: All the peptides in the spectral library from M. avium genome sixframe translated proteome database search
Peptide Sequence	Protein	Precursor m/z	Charge (z)	Maximum Missed cleaves	Q-value
QRFFDNTQCAR	Mav_1240712407_f0#f0#3297835:3299109	721.833	2	1	0.0006
QRFFDNTQCAR	Mav_1240712407_f0#f0#3297835:3299109	481.558	3	1	0.0006
FFDNTQCAR	Mav_1240712407_f0#f0#3297835:3299109	579.753	2	0	0
AGIAGNRPSGPPANPVTITSVRIG	Mav_1240712407_f0#f0#3297835:3299109	768.092	3	1	0.3119
AGIAGNRPSGPPANPVTITSVR	Mav_1240712407_f0#f0#3297835:3299109	711.391	3	0	0.0032
ALHVPPGAAVPTLLPALR	Mav_1690616906_f0#f0#4533730:4535217	598.365	3	0	0.0669
FGPAAPLDGTSIFTESTEPQAVTFRPELR	Mav_1844018440_f0#f0#4947820:4949805	1045.53	3	0	0
EGPAPQPVLDGNGLAR	Mav_1844018440_f0#f0#4947820:4949805	795.915	2	0	0.0725
GGLRTPWVDVPIAR	Mav_1844018440_f0#f0#4947820:4949805	512.96	3	1	0.0016
IIGLDEVPDALELAR	Mav_1899718997_f0#f0#5090842:5091525	812.451	2	0	0
IIVHPNGDTR	Mav_1899718997_f0#f0#5090842:5091525	561.307	2	0	0.0718
LGDAVVSDQR	Mav_210641708_f1#f1#424997:426952	530.275	2	0	0
RYSPEEKAAAVR	Mav_231093753_f1#f1#969572:970093	459.581	3	2	0.1031
IKDLEQENR	Mav_231093753_f1#f1#969572:970093	572.801	2	1	0.1184
AASFFGAELDRQHKK	Mav_231093753_f1#f1#969572:970093	568.965	3	2	0.1082
AASFFGAELDRQHKK	Mav_231093753_f1#f1#969572:970093	426.976	4	2	0.1082
AASFFGAELDR	Mav_231093753_f1#f1#969572:970093	592.291	2	0	0
FYDFGAGRLPR	Mav_247705414_f1#f1#1391582:1392001	433.56	3	1	0.0641
FLADLTEGNRGE	Mav_247705414_f1#f1#1391582:1392001	661.323	2	1	0.0029
VAVVGSGGAGKTTFCR	Mav_261226766_f1#f1#1731209:1731847	522.94	3	1	0.0235
HVLLCTQR	Mav_26742674_f0#f0#747868:748581	513.779	2	0	0.0867
SARSPTDLAAWPVTTLWVYQYSRSSR	Mav_3459015234_f1#f1#3895043:3895252	600.509	5	2	0.0932
MLSAIAAR	Mav_3582216466_f1#f1#4209131:4210738	416.739	2	0	0.0005
AIPVPGNRPDDGDSDADAAEPTTALPK	Mav_3862219266_f1#f1#4914257:4915531	897.435	3	0	0
MRAEGSGGSESDAAGDQANAR	Mav_3862219266_f1#f1#4914257:4915531	679.628	3	1	0
AEGSGGSESDAAGDQANAR	Mav_3862219266_f1#f1#4914257:4915531	875.367	2	0	0.0002
AGGGLSAQDLLRREGR	Mav_3862219266_f1#f1#4914257:4915531	552.636	3	2	0
AVVLRDDRLQVR	Mav_3934019984_f1#f1#5090402:5091220	480.62	3	2	0.303
ETPDPEPGPGELLLR	Mav_3934019984_f1#f1#5090402:5091220	810.417	2	0	0.0013
TLSTAICASDVHFMDHPELALDDPTGR	Mav_3934019984_f1#f1#5090402:5091220	743.1	4	0	0
LVDGGAGGMR	Mav_3934019984_f1#f1#5090402:5091220	466.735	2	0	0
GVEPIIVADFR	Mav_3934019984_f1#f1#5090402:5091220	608.34	2	0	0.0171
MTLDELR	Mav_407391108_f2#f2#314157:314900	439.226	2	0	0
HAGEEAQRSPAATVPAAR	Mav_430953464_f2#f2#916032:919151	606.978	3	1	0.0038
SPAATVPAAR	Mav_430953464_f2#f2#916032:919151	470.764	2	0	0
LLAPIPRPPSIR	Mav_430953464_f2#f2#916032:919151	443.95	3	0	0
DLQQLDSQLGIGQAK	Mav_430953464_f2#f2#916032:919151	807.428	2	0	0.1147
ASGAPHPLAARPNPDAPPAAPR	Mav_430953464_f2#f2#916032:919151	711.043	3	0	0
ASGAPHPLAARPNPDAPPAAPR	Mav_430953464_f2#f2#916032:919151	533.534	4	0	0
FGHFDFSNITLR	Mav_430953464_f2#f2#916032:919151	485.246	3	0	0.0276
SLAVEVGGR	Mav_430953464_f2#f2#916032:919151	444.251	2	0	0.0001
LTGGDDLAR	Mav_471987567_f2#f2#2017398:2018621	459.238	2	0	0.0054
AELDDLLGGDAQTNAAEVR	Mav_471987567_f2#f2#2017398:2018621	979.477	2	0	0
AVLAGGQGPVR	Mav_471987567_f2#f2#2017398:2018621	512.799	2	0	0.1303
AEWLPAWEDGLAR	Mav_471987567_f2#f2#2017398:2018621	757.375	2	0	0.0005
ASAAIDSGAAEQLLAR	Mav_471987567_f2#f2#2017398:2018621	772.407	2	0	0
ASAAIDSGAAEQLLAR	Mav_471987567_f2#f2#2017398:2018621	515.274	3	0	0
NAEPSDIADAIVK	Mav_487579126_f2#f2#2457219:2457479	671.846	2	0	0
TAGAIIASQK	Mav_487579126_f2#f2#2457219:2457479	480.28	2	0	0.1369
LLGGEHVFTDAVDVEKR	Mav_487579126_f2#f2#2457219:2457479	628.999	3	1	0.0004
LLGGEHVFTDAVDVEKR	Mav_487579126_f2#f2#2457219:2457479	472.001	4	1	0.0004
RANSCSAPITVRNPDVAQLAPGFNLLNIAK	Mav_547547_f0#f0#147145:148845	802.682	4	2	0.0567
ANSCSAPITVRNPDVAQLAPGFNLLNIAK	Mav_547547_f0#f0#147145:148845	1017.87	3	1	0
ANSCSAPITVR	Mav_547547_f0#f0#147145:148845	588.296	2	0	0
LLGSAAPLEYVLK	Mav_5636916738_f2#f2#4336353:4337312	687.406	2	0	0
MAIAAKALDTFGPR	Mav_5712517494_f2#f2#4531416:4531619	487.934	3	1	0.0356
WVNAVMQR	Mav_5712517494_f2#f2#4531416:4531619	502.261	2	0	0
QTVQPNREAGA	Mav_5712517494_f2#f2#4531416:4531619	585.797	2	1	0.0001
AYSAPESEHFTSGPYVPADLR	Mav_73807380_f0#f0#2010673:2011398	765.362	3	0	0
VDAQIESDR	Mav_80718071_f0#f0#2204965:2205294	516.751	2	0	0.0005
VVTVSSIAATQR	Mav_95169516_f0#f0#2584927:2585577	616.354	2	0	0.0521
MLAACRPGASTGDLLAAYR	Mav_95289528_f0#f0#2588080:2588964	665.336	3	0	0.1101
ELTDEADAVIHLAPIDPTAPGNAAMDGLAR	MV_5957510146_r2#r2#2449981:2451357	1015.5	3	0	0.0001
RLDTAGAINHGAQLALPVEVLPQR	MV_5957510146_r2#r2#2449981:2451357	635.608	4	1	0
LQVQCPPEVIDGR	MV_5957510341_r0#r0#2449014:2449253	755.888	2	0	0.0526
LQVQCPPEVIDGRWTPPQHCAEGSPAQRPAG	MV_5957510341_r0#r0#2449014:2449253	860.416	4	1	0.0667
WTPPQHCAEGSPAQRPAG	MV_5957510341_r0#r0#2449014:2449253	649.636	3	0	0
LPADVAHAEELQLAR	MV_5957512337_r1#r1#1901684:1902541	544.962	3	0	0.0467
AYAFLVPPTIR	MV_5957512717_r1#r1#1800083:1801855	624.361	2	0	0
RLDPTDLDALAALPLPTLDDLSR	MV_5957512717_r1#r1#1800083:1801855	831.118	3	1	0
ELLTQVIVSAAR	MV_5957512717_r1#r1#1800083:1801855	650.385	2	0	0
ADRELESQTEAFEGLR	MV_5957512717_r1#r1#1800083:1801855	617.634	3	1	0.0156
LAFADRNIGTAR	MV_5957512717_r1#r1#1800083:1801855	435.574	3	1	0.0025
ELAGQAVSGQQGR	MV_5957512717_r1#r1#1800083:1801855	650.834	2	0	0.0368
SLLDAVDHAAGDIR	MV_5957512717_r1#r1#1800083:1801855	484.92	3	0	0.0038
AAELLAATRDTK	MV_5957512717_r1#r1#1800083:1801855	630.351	2	1	0.0056
SLEQALFTAQSR	MV_5957512717_r1#r1#1800083:1801855	675.854	2	0	0
GTAEPPGVGGVGQAFVEALR	MV_5957513596_r1#r1#1580576:1581346	956.5	2	0	0.0039
GTAEPPGVGGVGQAFVEALR	MV_5957513596_r1#r1#1580576:1581346	638.002	3	0	0.0039
GTAEPPGVGGVGQAFVEALRSQAGAR	MV_5957513596_r1#r1#1580576:1581346	828.098	3	1	0.0006
QHSQSPMTTLR	MV_5957515670_r2#r2#1022785:1023546	643.32	2	0	0
QHSQSPMTTLR	MV_5957515670_r2#r2#1022785:1023546	429.215	3	0	0
SSAVTTGVVR	MV_5957516247_r0#r0#932115:933254	488.775	2	0	0.0008
DLVEGTGDAAALPAGK	MV_5957516340_r2#r2#841945:842499	742.883	2	0	0
AKAGAAGAAVDFVQADVTR	MV_5957516340_r2#r2#841945:842499	606.655	3	1	0.0045
EVTGVAAPQAR	MV_5957516521_r1#r1#841679:842113	549.799	2	0	0
DPAPPAAAAPTMVTGSFVSAAR	MV_5957517276_r2#r2#626011:626994	1043.03	2	0	0
AASGECLMWPDTTPESAK	MV_5957519267_r0#r0#181380:183116	975.932	2	0	0.2083
TFPGSEYGPNAAPPTPAR	MV_5957519267_r0#r0#181380:183116	915.444	2	0	0.0453
IQQITQEQCEAAVR	MV_5957519267_r0#r0#181380:183116	837.417	2	0	0
MLCGLQLPGANNQQQVFK	MV_5957519267_r0#r0#181380:183116	682.68	3	0	0.2411
MLCGLQLPGANNQQQVFKGK	MV_5957519267_r0#r0#181380:183116	744.386	3	1	0.0016
MTDAYLAPVK	MV_5957519267_r0#r0#181380:183116	554.789	2	0	0
MTDAYLAPVKLR	MV_5957519267_r0#r0#181380:183116	459.923	3	1	0
AAPYDPDSSREMLR	MV_595755444_r0#r0#3773493:3774029	536.588	3	1	0
DAVMLSAAPHLDGSTVPALIR	MV_595756677_r2#r2#3351709:3352986	712.049	3	0	0
FTLPDGSTTDVSAQTAR	MV_595756677_r2#r2#3351709:3352986	883.931	2	0	0.0001
LLGALPLLR	MV_595756677_r2#r2#3351709:3352986	483.329	2	0	0
YHLVPTAAEEYLSASDAR	MV_595756677_r2#r2#3351709:3352986	664.994	3	0	0.0118
GKDPDFLTDELAAR	MV_595756677_r2#r2#3351709:3352986	516.595	3	1	0
VTDGIEPSDDPVLR	MV_595756677_r2#r2#3351709:3352986	756.881	2	0	0.0034
VNATPSTLSTLR	MV_595756802_r2#r2#3314770:3316002	630.351	2	0	0.2292
LAMATLAVHDAGALR	MV_595756802_r2#r2#3314770:3316002	503.945	3	0	0
MVLELRDKIGAAGAAGAPAGAAR	MV_595756802_r2#r2#3314770:3316002	722.732	3	2	0.0629
DKIGAAGAAGAPAGAAR	MV_595756802_r2#r2#3314770:3316002	712.884	2	1	0.0551
QAEEATDKVLAAEPEAGTSGALR	MV_595756802_r2#r2#3314770:3316002	772.056	3	1	0.0012
ELGLPTATVASPR	MV_595757502_r2#r2#3098377:3099666	656.367	2	0	0.0038
AVDLLEEFAR	MV_595757726_r1#r1#3098276:3098527	581.809	2	0	0.1081
VLLTGASSGIGEAAAEQFAR	Mav_3709317737_f1#f1#4530488:4531633	974.51	2	0	0
VLLTGASSGIGEAAAEQFAR	Mav_3709317737_f1#f1#4530488:4531633	650.009	3	0	0
VLLTGASSGIGEAAAEQFAREGAR	Mav_3709317737_f1#f1#4530488:4531633	787.743	3	1	0
TMVLNYYAPLR	Mav_3709317737_f1#f1#4530488:4531633	670.855	2	0	0
AIGLDGSADGAPAIVPPVR	Mav_3927719921_f1#f1#5070788:5075623	888.486	2	0	0
AIGLDGSADGAPAIVPPVR	Mav_3927719921_f1#f1#5070788:5075623	592.66	3	0	0
RVHLDLDPLLPFPR	Mav_3927719921_f1#f1#5070788:5075623	563.326	3	1	0.0867
VHLDLDPLLPFPR	Mav_3927719921_f1#f1#5070788:5075623	511.293	3	0	0
WHEYAPAVEEPVR	Mav_3927719921_f1#f1#5070788:5075623	528.26	3	0	0
AAAALINHQPR	Mav_3927719921_f1#f1#5070788:5075623	581.328	2	0	0.0607
MVSILEAR	Mav_3927719921_f1#f1#5070788:5075623	459.757	2	0	0
TLQISEAAAHRR	Mav_3927719921_f1#f1#5070788:5075623	451.585	3	1	0
DREPQLASPDRPQAPVVPVISSAK	Mav_3927719921_f1#f1#5070788:5075623	640.099	4	1	0
GLANSGQLVLDPGALR	Mav_3927719921_f1#f1#5070788:5075623	790.941	2	0	0
HVAGTEDLTASVGATHPPGTPLLNVVR	Mav_3927719921_f1#f1#5070788:5075623	678.113	4	0	0
AATAWTADIITGTDLADAVR	Mav_3927719921_f1#f1#5070788:5075623	1016.52	2	0	0.0003
LAGGARPLAVETEPSWRR	Mav_3927719921_f1#f1#5070788:5075623	656.025	3	1	0.0657
LAGGARPLAVETEPSWRR	Mav_3927719921_f1#f1#5070788:5075623	492.271	4	1	0.0657
RVVVPAVATTR	Mav_3927719921_f1#f1#5070788:5075623	584.862	2	1	0.1164
SLRPGDVIDLAAPEVVPADAR	Mav_3927719921_f1#f1#5070788:5075623	721.059	3	0	0
LRVVCAVPDDVNPHDPFPELTAPQSAELVR	Mav_3927719921_f1#f1#5070788:5075623	836.179	4	1	0
VVCAVPDDVNPHDPFPELTAPQSAELVR	Mav_3927719921_f1#f1#5070788:5075623	1024.84	3	0	0
GAPEVILPR	Mav_3927719921_f1#f1#5070788:5075623	476.285	2	0	0
FADPEADQQRAEAVVR	Mav_3927719921_f1#f1#5070788:5075623	601.299	3	1	0
VTAMVGDGANDAAAIR	Mav_3927719921_f1#f1#5070788:5075623	766.38	2	0	0
VTAMVGDGANDAAAIR	Mav_3927719921_f1#f1#5070788:5075623	774.378	2	0	0
AVLTGPTPSLDAPLMR	Mav_3927719921_f1#f1#5070788:5075623	819.948	2	0	0
AFEPVNPPPGDPNSDEKVK	Mav_40187556_f2#f2#148209:149939	679.669	3	1	0
AFEPVNPPPGDPNSDEKVKAGTLNSVAR	Mav_40187556_f2#f2#148209:149939	727.372	4	2	0.0792
AKFPELSAHQVINR	Mav_40187556_f2#f2#148209:149939	537.298	3	1	0.1478
AKFPELSAHQVINR	Mav_40187556_f2#f2#148209:149939	403.226	4	1	0.1478
IVQSAHNPPAGVDNK	Mav_40187556_f2#f2#148209:149939	773.902	2	0	0
IVQSAHNPPAGVDNK	Mav_40187556_f2#f2#148209:149939	516.271	3	0	0
IVQSAHNPPAGVDNKVGYGLVDPVAALTFNIPPGDR	Mav_40187556_f2#f2#148209:149939	925.488	4	1	0.0001
ASVLGDQTYGR	Mav_5857518944_f2#f2#4912653:4915769	583.794	2	0	0
ASVLGDQTYGRDR	Mav_5857518944_f2#f2#4912653:4915769	479.908	3	1	0
DRTSHVVATFTTPDGK	Mav_5857518944_f2#f2#4912653:4915769	577.96	3	1	0.29
TSHVVATFTTPDGK	Mav_5857518944_f2#f2#4912653:4915769	487.584	3	0	0.0923
YLPPNNPVR	Mav_5857518944_f2#f2#4912653:4915769	535.293	2	0	0.1626
VTDQQVADIR	Mav_5857518944_f2#f2#4912653:4915769	572.801	2	0	0
VTDQQVADIRNR	Mav_5857518944_f2#f2#4912653:4915769	472.251	3	1	0.0906
VIQNGLANR	Mav_5857518944_f2#f2#4912653:4915769	492.783	2	0	0.0151
VIQNGLANRNDAAK	Mav_5857518944_f2#f2#4912653:4915769	742.402	2	1	0.0017
VIQNGLANRNDAAK	Mav_5857518944_f2#f2#4912653:4915769	495.271	3	1	0.0017
RLQNKIGLGEIDLPDER	Mav_5857518944_f2#f2#4912653:4915769	492.273	4	2	0.1238
IPARPNQPTEAQTTR	Mav_5857518944_f2#f2#4912653:4915769	560.632	3	0	0.0664
FAAPGAPGR	Mav_5857518944_f2#f2#4912653:4915769	422.227	2	0	0
AKSTPAPPGDAAAR	Mav_15391539_f0#f0#418921:419715	437.233	3	1	0.0316
AKSTPAPPGDAAARR	Mav_15391539_f0#f0#418921:419715	489.267	3	2	0.0376
STPAPPGDAAAR	Mav_15391539_f0#f0#418921:419715	555.781	2	0	0
STPAPPGDAAARR	Mav_15391539_f0#f0#418921:419715	422.89	3	1	0
GIGLATATALHK	Mav_289019545_f1#f1#2456594:2459938	576.84	2	0	0.0027
GIGLATATALHKLGAK	Mav_289019545_f1#f1#2456594:2459938	507.975	3	1	0.1674
VAIGDIDEVRVK	Mav_289019545_f1#f1#2456594:2459938	438.586	3	1	0
VVDESDAVTRR	Mav_289019545_f1#f1#2456594:2459938	416.218	3	1	0
VVDESDAVTR	Mav_289019545_f1#f1#2456594:2459938	545.772	2	0	0
HAVVGFTDAAR	Mav_289019545_f1#f1#2456594:2459938	572.299	2	0	0.0176
ILELLGR	Mav_3210412748_f1#f1#3297431:3298900	407.263	2	0	0
VLPPHLAEDQDFQQR	Mav_3210412748_f1#f1#3297431:3298900	598.304	3	0	0.005
ADELATMDIFAGCPAEDLAPLAR	Mav_433373706_f2#f2#982692:983846	816.391	3	0	0.0001
ETDMRLPGSVAEIMASPPGPR	Mav_455805949_f2#f2#1585185:1587080	737.701	3	1	0.007
MMTPPHNYLAVIK	Mav_473317700_f2#f2#2061120:2062388	505.6	3	0	0
MMTPPHNYLAVIK	Mav_473317700_f2#f2#2061120:2062388	510.932	3	0	0.0195
ARPDNAFTEGQDVSR	Mav_5128111650_f2#f2#3066468:3067181	554.933	3	0	0
ARPDNAFTEGQDVSRSPR	Mav_5128111650_f2#f2#3066468:3067181	668.328	3	1	0
ARPDNAFTEGQDVSRSPR	Mav_5128111650_f2#f2#3066468:3067181	501.498	4	1	0
SSTRPIQQSRPR	Mav_5128111650_f2#f2#3066468:3067181	471.595	3	0	0.1647
DVIAQFLPQSPFVVK	MV_5957514680_r0#r0#1337742:1338335	844.475	2	0	0
ETADEFDTPIGAAAER	MV_5957515_r1#r1#5173526:5174725	846.889	2	0	0
EVMNVAVLAESELGSEAQR	MV_5957518052_r0#r0#512370:513173	678.005	3	0	0.0073
FGPIEWAR	MV_5957518456_r0#r0#400974:401669	488.256	2	0	0.0612
KPVGQSVSATR	MV_595752914_r1#r1#4374593:4375003	565.32	2	0	0.0929
KPVGQSVSATRR	MV_595752914_r1#r1#4374593:4375003	429.249	3	1	0.0088
TVHGGLQSSSSVSR	MV_595753635_r0#r0#4182303:4182914	701.358	2	0	0
TVHGGLQSSSSVSR	MV_595753635_r0#r0#4182303:4182914	467.908	3	0	0
MHTDVLDVDTSR	MV_595757276_r0#r0#3268083:3269276	694.827	2	0	0
MHTDVLDVDTSR	MV_595757276_r0#r0#3268083:3269276	463.554	3	0	0
MHTDVLDVDTSRR	MV_595757276_r0#r0#3268083:3269276	515.588	3	1	0

## Sheet: E
Supplementary File 5E: All the peptides in the spectral library from M. avium variant proteome database search
Peptide Sequence	Protein	Precursor m/z	Charge (z)	Maximum Missed cleaves	Q-value
GRILLIK	Mav_5347113840_f2#f2#3605757:3606506	406.789	2	1	0.0205
SGNRTNPPSATMAALANFFR	WP_003872292.1_S57P|WP_003872292.1	713.685	3	1	0.0155
AAISTLLETVDDFR	WP_003872515.1_L28V|WP_003872515.1	775.907	2	0	0
AAISTLLETVDDFRSAQELHDELR	WP_003872515.1_L28V|WP_003872515.1	683.099	4	1	0.0532
EVLPSQEESDGALTVHHQGTIASLR	WP_003872516.1_E31Q|WP_003872516.1	669.341	4	0	0
DANFGSVSVVEK	WP_003872516.1_L83V|WP_003872516.1	626.314	2	0	0.0201
DANFGSVSVVEKVNK	WP_003872516.1_L83V|WP_003872516.1	796.918	2	1	0.0066
DANFGSVSVVEKVNK	WP_003872516.1_L83V|WP_003872516.1	531.614	3	1	0.0066
DANFGSVSVVEKVNKTAVQR	WP_003872516.1_L83V|WP_003872516.1	716.718	3	2	0.0386
DANFGSVSVVEKVNKTAVQR	WP_003872516.1_L83V|WP_003872516.1	537.791	4	2	0.0386
MTPAPTKPIPVLVGGHADAALR	WP_003872844.1_I178V|WP_003872844.1	738.081	3	0	0
MTPAPTKPIPVLVGGHADAALR	WP_003872844.1_I178V|WP_003872844.1	553.812	4	0	0
MTPAPTKPIPVLVGGHADAALR	WP_003872844.1_I178V|WP_003872844.1	557.811	4	0	0.0016
MTPAPTKPIPVLVGGHADAALRR	WP_003872844.1_I178V|WP_003872844.1	596.836	4	1	0
MTPAPTKPIPVLVGGHADAALRR	WP_003872844.1_I178V|WP_003872844.1	477.67	5	1	0
MTPAPTKPIPVLVGGHADAALRR	WP_003872844.1_I178V|WP_003872844.1	474.471	5	1	0
ELSFPVFDADNHMYEPQEALTK	WP_003873130.1_P7S|WP_003873130.1	861.069	3	0	0.0573
ATTFESLGRLDVAPGMSSQR	WP_003873245.1_P117S|WP_003873245.1	708.357	3	1	0.0006
FNAVWTGPETLPLPVEIEEPQR	WP_003873260.1_I333V|WP_003873260.1	841.436	3	0	0.0001
GNTASQADANSTGILGLVR	WP_003873260.1_P220T|WP_003873260.1	922.977	2	0	0.0027
VVPEGLSIGVDGMR	WP_003873269.1_E105G|WP_003873269.1	714.879	2	0	0.0002
TAIAESVQTAQALTSITPK	WP_003873275.1_G54A|WP_003873275.1	965.528	2	0	0.0549
TAIAESVQTAQALTSITPK	WP_003873275.1_G54A|WP_003873275.1	644.021	3	0	0.0549
CEELLASLDSNRCR	WP_003873565.1_S121C|WP_003873565.1	574.935	3	1	0
ALQIGLEKDDVDWLHNSAVK	WP_003873614.1_F234L|WP_003873614.1	751.062	3	1	0.0811
RQVEPAPAGQERPVLFLCR	WP_003873839.1_I78V|WP_003873839.1	741.732	3	1	0
RQVEPAPAGQERPVLFLCR	WP_003873839.1_I78V|WP_003873839.1	556.551	4	1	0
QVEPAPAGQERPVLFLCR	WP_003873839.1_I78V|WP_003873839.1	689.698	3	0	0
INEMPMTQSDLHR	WP_003873842.1_V354I|WP_003873842.1	786.369	2	0	0
INEMPMTQSDLHR	WP_003873842.1_V354I|WP_003873842.1	524.582	3	0	0
AATQPALLSELR	WP_003873863.1_S120A|WP_003873863.1	635.362	2	0	0.0939
DLHPTAVAGFLMTTQPDLR	WP_003873874.1_A161T|WP_003873874.1	695.026	3	0	0.0222
GLTGVAGLAAERIQR	WP_003873922.1_H283Q|WP_003873922.1	504.627	3	1	0.0183
SPADTSLQPLPSGTYCKIPMDTPANSVR	WP_003874126.1_T344S|WP_003874126.1	1007.15	3	1	0.0469
ETAPQCPLTDVTSVK	WP_003874137.1_R84Q|WP_003874137.1	823.409	2	0	0
NADNSIGALKEAGVQAFALEAIPR	WP_003874197.1_Q112E|WP_003874197.1	819.103	3	1	0.001
AHGVVPIAYGDGLTDR	WP_003874254.1_A201T|WP_003874254.1	820.923	2	0	0.0014
AHGVVPIAYGDGLTDR	WP_003874254.1_A201T|WP_003874254.1	547.618	3	0	0.0014
AHGVVPIAYGDGLTDRLR	WP_003874254.1_A201T|WP_003874254.1	637.346	3	1	0
AHGVVPIAYGDGLTDRLR	WP_003874254.1_A201T|WP_003874254.1	478.262	4	1	0
AIDASAGAYAPYSR	WP_003874481.1_V16A|WP_003874481.1	706.844	2	0	0.0154
DSSPALAAAFAAGVTGQGLDVVR	WP_003874555.1_T61A|WP_003874555.1	1087.07	2	0	0
DSSPALAAAFAAGVTGQGLDVVR	WP_003874555.1_T61A|WP_003874555.1	725.046	3	0	0
TVTDVQQITNPDLR	WP_003874613.1_A167T|WP_003874613.1	800.42	2	0	0
TVTDVQQITNPDLR	WP_003874613.1_A167T|WP_003874613.1	533.949	3	0	0
SVDLLNQLATLR	WP_003874622.1_E166D|WP_003874622.1	671.888	2	0	0
SVDLLNQLATLRKPTK	WP_003874622.1_E166D|WP_003874622.1	450.02	4	1	0
RGLCDLLSSDPDLR	WP_003874670.1_Q28R|WP_003874670.1	539.607	3	1	0.0607
GLCDLLSSDPDLRIVGEAGTVAEAK	WP_003874670.1_Q28R|WP_003874670.1	862.774	3	1	0.0299
GLCDLLSSDPDLR	WP_003874670.1_Q28R|WP_003874670.1	730.856	2	0	0.0018
EGWDYPGMAR	WP_003875158.1_D28G|WP_003875158.1	591.256	2	0	0
GKISLVLVEEDNSAPADAPAAAPADATS	WP_003875165.1_T747A|WP_003875165.1	894.115	3	1	0.0006
ANDAIPAATGR	WP_003875374.1_H131P|WP_003875374.1	528.775	2	0	0.1174
AVELVAVAVNQSPNTPDK	WP_003875632.1_D81E|WP_003875632.1	926.494	2	0	0.0268
QFVQTYLPGNEDDYQAAVR	WP_003875673.1_S274P|WP_003875673.1	738.687	3	0	0.0057
KSAPIYWMDVPGGTGGFGDKGYWAITK	WP_003875680.1_V39M|WP_003875680.1	726.361	4	2	0.0901
EEIDNWQDVGSAAFNR	WP_003875754.1_D53G|WP_003875754.1	925.919	2	0	0
EEIDNWQDVGSAAFNR	WP_003875754.1_D53G|WP_003875754.1	617.615	3	0	0
LGFQKVSDPTPGK	WP_003875793.1_P55S|WP_003875793.1	458.586	3	1	0.0286
ATRVPPITAGATTVPAVSRDGADEATLTSA	WP_003875921.1_L349V|WP_003875921.1	966.172	3	2	0
FQPSPVEDVPKHSAEDDADVADWFSTETDPAIAQAVAK	WP_003876107.1_D336E|WP_003876107.1	1021.73	4	1	0.0779
AVMDHLWSTAEPQTVR	WP_003876524.1_P22A|WP_003876524.1	614.305	3	0	0.0046
LQNLEVRNA	WP_003876525.1_T140A|WP_003876525.1	528.793	2	1	0
ATIAMTPTETAYFIADGMATK	WP_003876963.1_V209M|WP_003876963.1	735.359	3	0	0.0215
KILGVPDLAVSGTCVR	WP_003877006.1_I237V|WP_003877006.1	562.319	3	1	0
VVHGEADRAACLEYIEEHWPDIRPK	WP_003877688.1_Q54E|WP_003877688.1	499.249	6	1	0.0008
AACLEYIEEHWPDIRPK	WP_003877688.1_Q54E|WP_003877688.1	532.514	4	0	0.0001
AADGPAVPGTAR	WP_003877981.1_G89A|WP_003877981.1	541.783	2	0	0
GGAEAPGDEAAR	WP_003878132.1_G230D|WP_003878132.1	550.752	2	0	0.0927
GGAEAPGDEAARIPETAAG	WP_003878132.1_G230D|WP_003878132.1	870.413	2	1	0.0001
LVVELTPDEAAALRDELK	WP_003878471.1_G47R|WP_003878471.1	661.365	3	1	0
LVVELTPDEAAALRDELKGVTSSS	WP_003878471.1_G47R|WP_003878471.1	834.11	3	2	0
IALAACSGMASDAPLAR	WP_003878726.1_V55A|WP_003878726.1	837.919	2	0	0
TLGADLVGMSTVHETIATR	WP_003878986.1_A216T|WP_003878986.1	658.01	3	0	0.0181
TLREYQPVSTPFPSAHIPTR	WP_003879057.1_E398Q|WP_003879057.1	575.056	4	1	0.0006
WTCVFGTPACR	WP_003879313.1_Q60R|WP_003879313.1	677.805	2	0	0
TSSVHHTNAGVLQGLPNPFTATR	WP_009974170.1_D124N|WP_009974170.1	602.063	4	0	0.0001
DAQALCKWRDGR	WP_009974222.1_E250Q|WP_009974222.1	492.577	3	2	0.0003
NQQAHVQRPLDNHPSPR	WP_009974331.1_R112P|WP_009974331.1	665.34	3	0	0
NQQAHVQRPLDNHPSPR	WP_009974331.1_R112P|WP_009974331.1	499.257	4	0	0
RPGAFGPAQPAPENSSPTAR	WP_009974686.1_A187P|WP_009974686.1	670.005	3	0	0
AIGVLIDSVR	WP_009974686.1_L26V|WP_009974686.1	521.816	2	0	0.1193
TGNLVYTAGQLPMQDGKLATTGK	WP_009974693.1_A53T|WP_009974693.1	788.746	3	1	0
FKPDEVAAGRELMGQALQDTR	WP_009975111.1_R25Q|WP_009975111.1	583.798	4	1	0.055
AATGAESETVVVRPGTTVGELVER	WP_009975122.1_A25T|WP_009975122.1	810.094	3	0	0.0007
ERVDYLEHMTK	WP_009975169.1_T129K|WP_009975169.1	710.848	2	1	0
ERVDYLEHMTK	WP_009975169.1_T129K|WP_009975169.1	474.234	3	1	0
IAYGVDDGVVVGDEPGWDR	WP_009975457.1_M221V|WP_009975457.1	1009.98	2	0	0.1467
IAYGVDDGVVVGDEPGWDR	WP_009975457.1_M221V|WP_009975457.1	673.653	3	0	0.1467
SSGVGLDQVATQR	WP_009975964.1_A731T|WP_009975964.1	659.341	2	0	0
TSGKQYETIITPYR	WP_009977387.1_V60I|WP_009977387.1	828.933	2	1	0.0005
TSGKQYETIITPYR	WP_009977387.1_V60I|WP_009977387.1	552.958	3	1	0.0005
TSGKQYETIITPYRK	WP_009977387.1_V60I|WP_009977387.1	595.656	3	2	0.0129
QYETIITPYR	WP_009977387.1_V60I|WP_009977387.1	642.335	2	0	0.06
EYDAREVFGDEK	WP_009977437.1_E109D|WP_009977437.1	486.556	3	1	0.1482
EYDAREVFGDEKAVWWQR	WP_009977437.1_E109D|WP_009977437.1	571.775	4	2	0.0068
AFAMFGDSSAAKGDESAADATEFDAR	WP_009977446.1_T317A|WP_009977446.1	880.05	3	1	0.1811
TGAEPAPGDVLGVR	WP_009977728.1_T54A|WP_009977728.1	669.854	2	0	0
AALETELAAIR	WP_009977823.1_A199T|WP_009977823.1	579.33	2	0	0.1796
AALETELAAIRER	WP_009977823.1_A199T|WP_009977823.1	481.604	3	1	0
FCDQPVGEATATLQAK	WP_009977834.1_Q77K|WP_009977834.1	868.42	2	0	0.0009
FCDQPVGEATATLQAK	WP_009977834.1_Q77K|WP_009977834.1	579.282	3	0	0.0009
TFLLPPTWTQLDSLAGR	WP_009978310.1_S211T|WP_009978310.1	958.517	2	0	0.0027
VRLEVAVPDGDPHIPSLYR	WP_009978483.1_E158G|WP_009978483.1	534.042	4	1	0
LEVAVPDGDPHIPSLYR	WP_009978483.1_E158G|WP_009978483.1	626.663	3	0	0
KVVVLLNPTTNEYR	WP_009979115.1_V137L|WP_009979115.1	549.314	3	1	0
VVVLLNPTTNEYR	WP_009979115.1_V137L|WP_009979115.1	759.42	2	0	0.0008
FTADTAGDIGAGGDER	WP_009979763.1_G44A|WP_009979763.1	776.847	2	0	0.073
SILGYAPAQADR	WP_009979848.1_G476A|WP_009979848.1	631.33	2	0	0.0063
FSTEMVNVDPAKLR	WP_009979933.1_Q109K|WP_009979933.1	536.28	3	1	0.0312
LYALGNPPDYEPTPDRTVAAIAEAR	WP_009979949.1_D392N|WP_009979949.1	900.792	3	1	0.0253
SNSDVTLPPMEEGYADTYIDGVR	WP_011723897.1_N111D|WP_011723897.1	843.72	3	0	0.1725
EAAAAQQAAAQQAQSEQSPGNEPAAR	WP_011725557.1_Q231E|WP_011725557.1	860.739	3	0	0.0019
EAAAAQQAAAQQAQSEQSPGNEPAARR	WP_011725557.1_Q231E|WP_011725557.1	912.773	3	1	0.0003
EAAAAQQAAAQQAQSEQSPGNEPAARR	WP_011725557.1_Q231E|WP_011725557.1	684.832	4	1	0.0003
MTVVVEQTATTGTPEPVR	WP_011726382.1_L4V|WP_011726382.1	639.331	3	0	0.1374
MTVLVEQAATTGTPEPVR	WP_011726382.1_T8A|WP_011726382.1	639.331	3	0	0.1033
RVDVAAPAAELYALVADPRR	WP_011726555.1_Q25E|WP_011726555.1	718.399	3	2	0.0211
LAEYDALQPGSGEASTANNR	WP_016706054.1_S54P|WP_016706054.1	688.659	3	0	0.028
DVLEVTGLDRFVQQR	WP_019731770.1_Y173F|WP_019731770.1	592.32	3	1	0.016
ITGETTLDR	WP_019731959.1_K143E|WP_019731959.1	503.264	2	0	0
ITGETTLDRAR	WP_019731959.1_K143E|WP_019731959.1	616.833	2	1	0.1167
GVSAQLPLPVTILELDDGSIR	WP_019731959.1_T121S|WP_019731959.1	731.742	3	0	0
IVERELLDESEAESR	WP_019731960.1_Q58E|WP_019731960.1	592.299	3	1	0.236
RPIAEFDPALHQDPANAGSR	WP_019731976.1_V233L|WP_019731976.1	721.363	3	0	0.0001
RPIAEFDPALHQDPANAGSR	WP_019731976.1_V233L|WP_019731976.1	541.274	4	0	0.0001
VAEPGSPGSQIAPELLPK	WP_019732011.1_V124E|WP_019732011.1	895.488	2	0	0
VAEPGSPGSQIAPELLPK	WP_019732011.1_V124E|WP_019732011.1	597.328	3	0	0
RACEQVGRDPATLETSTLTTVMIDDNASLDQIPAEMTQR	WP_019732046.1_E223Q|WP_019732046.1	1084.27	4	2	0
ACEQVGRDPATLETSTLTTVMIDDNASLDQIPAEMTQR	WP_019732046.1_E223Q|WP_019732046.1	1045.25	4	1	0
AALSNWTTGQASVFGTR	WP_019732047.1_A154T|WP_019732047.1	883.945	2	0	0
NELVTDETGRVLAR	WP_019732101.1_S303L|WP_019732101.1	524.95	3	1	0
RHELFFSNLVAR	WP_019732256.1_H202R|WP_019732256.1	496.941	3	1	0
AAELEVPGADIDAYQDKLR	WP_019732256.1_Q223E|WP_019732256.1	1037.53	2	1	0
AAELEVPGADIDAYQDKLR	WP_019732256.1_Q223E|WP_019732256.1	692.02	3	1	0
ALLCAGRSDFSGVPAPDHVKVVGPVNYATIFPACR	WP_019732392.1_V299A|WP_019732392.1	936.23	4	2	0.0016
SDFSGVPAPDHVK	WP_019732392.1_V299A|WP_019732392.1	678.333	2	0	0.0002
SDFSGVPAPDHVKVVGPVNYATIFPACR	WP_019732392.1_V299A|WP_019732392.1	750.881	4	1	0
RVGTLDALSGGR	WP_019732456.1_A106G|WP_019732456.1	601.336	2	1	0.0039
RVGTLDALSGGR	WP_019732456.1_A106G|WP_019732456.1	401.226	3	1	0.0039
VGTLDALSGGRLR	WP_019732456.1_A106G|WP_019732456.1	438.921	3	1	0.0375
IAGVTNHCVVSHR	WP_019732484.1_G74A|WP_019732484.1	483.917	3	0	0.0014
EVDDGELPGLYDYPDRHAGTWVR	WP_019732635.1_G31R|WP_019732635.1	665.815	4	1	0.0276
SLELDDAKR	WP_019732719.1_S503R|WP_019732719.1	523.777	2	1	0.0159
ILTSGEVQPAVNMLR	WP_019732798.1_D77N|WP_019732798.1	814.445	2	0	0
VAVFKGGMLQQCDEPAR	WP_019732924.1_V213M|WP_019732924.1	635.982	3	1	0.0599
VNTLMAGPFLTDVSR	WP_019732930.1_K201R|WP_019732930.1	810.924	2	0	0.0435
FVPREATILDPGQGFQR	WP_019732941.1_A91P|WP_019732941.1	644.343	3	1	0
EATILDPGQGFQR	WP_019732941.1_A91P|WP_019732941.1	716.365	2	0	0
GAVVAAQNAAHQAGNR	WP_019732941.1_E115Q|WP_019732941.1	767.895	2	0	0.0026
GAVVAAQNAAHQAGNR	WP_019732941.1_E115Q|WP_019732941.1	512.266	3	0	0.0026
MESLTPAPATQAVR	WP_019732943.1_H11Q|WP_019732943.1	736.382	2	0	0.0039
AAFDAGTWSR	WP_019732972.1_P56T|WP_019732972.1	541.257	2	0	0
IHTGTVGVNQGYTMDPFAPFGGVK	WP_019732972.1_R430H|WP_019732972.1	831.746	3	0	0.1759
ILQAHLTGEGR	WP_019732975.1_Y92H|WP_019732975.1	597.833	2	0	0.0358
WWETMDKEAMVGADPINPLR	WP_019732985.1_S363G|WP_019732985.1	787.045	3	1	0.1891
SPLDTIPGIEPDWAER	WP_019733022.1_T52A|WP_019733022.1	898.447	2	0	0.0001
FAPGFHDVVVAAR	WP_019733039.1_R382H|WP_019733039.1	462.582	3	0	0
GVQLAVPEISYANPLPGRPAAIAYR	WP_019733039.1_V81A|WP_019733039.1	875.15	3	0	0
SANSRDQLLDELR	WP_019733061.1_P7S|WP_019733061.1	506.262	3	1	0.0002
VVVVGTTPDAAAGTHER	WP_019733092.1_M132T|WP_019733092.1	840.439	2	0	0.0261
VVVVGTTPDAAAGTHER	WP_019733092.1_M132T|WP_019733092.1	560.629	3	0	0.0261
VVVVGTTPDAAAGTHERIAQR	WP_019733092.1_M132T|WP_019733092.1	537.793	4	1	0.0331
TVEYFRNQHN	WP_019733127.1_R311Q|WP_019733127.1	654.31	2	1	0.0298
NMDAFYDAFDGADEGALFLEPDRR	WP_019733154.1_E643D|WP_019733154.1	912.406	3	1	0
AFSAGGDFGYLKELSADADLR	WP_019733320.1_E80D|WP_019733320.1	735.027	3	1	0.0038
AVELGLANHVADDPVAEAIACAQK	WP_019733320.1_K198Q|WP_019733320.1	821.416	3	0	0.0001
LTAEQQQMR	WP_019733321.1_L12M|WP_019733321.1	552.777	2	0	0.0035
AREILADVPTPDNAVLLAVSPDQK	WP_019733394.1_E85D|WP_019733394.1	844.794	3	1	0
EILADVPTPDNAVLLAVSPDQK	WP_019733394.1_E85D|WP_019733394.1	769.081	3	0	0
RIDILAEYERTHQAPPVPGAVG	WP_019733395.1_S157A|WP_019733395.1	797.092	3	2	0
RIDILAEYERTHQAPPVPGAVG	WP_019733395.1_S157A|WP_019733395.1	598.071	4	2	0
THQAPPVPGAVG	WP_019733395.1_S157A|WP_019733395.1	565.801	2	0	0
YGFTIAPELVR	WP_019733413.1_A386T|WP_019733413.1	633.348	2	0	0
RLAQIRESMRPQQD	WP_019733443.1_P74R|WP_019733443.1	576.637	3	2	0.0552
LAQIRESMRPQQD	WP_019733443.1_P74R|WP_019733443.1	524.603	3	1	0
GAGRPGTATARPSP	WP_019733460.1_R456G|WP_019733460.1	432.565	3	0	0.0001
LLQAAGLMACHAYTWK	WP_019733485.1_D328A|WP_019733485.1	611.976	3	0	0.0153
TAPPLSQLRPGGFPPALDR	WP_019733486.1_A243G|WP_019733486.1	664.034	3	0	0.0132
TAPPLSQLRPGGFPPALDRVIAK	WP_019733486.1_A243G|WP_019733486.1	801.129	3	1	0.0003
TAPPLSQLRPGGFPPALDRVIAK	WP_019733486.1_A243G|WP_019733486.1	601.098	4	1	0.0003
STHWPDSFAPSPSAETVVGPSPAR	WP_019733486.1_E312D|WP_019733486.1	827.4	3	0	0
STHWPDSFAPSPSAETVVGPSPARAGAPSSGLIR	WP_019733486.1_E312D|WP_019733486.1	848.177	4	1	0
VNSVHPSGVATPMILNDFVVNR	WP_019733718.1_G204S|WP_019733718.1	789.414	3	0	0.03
YVTGVAIPVDAGHVAM	WP_019733718.1_V272A|WP_019733718.1	800.414	2	0	0
AAQMGGSTAVEKLDLADLSSVR	WP_019733719.1_L76V|WP_019733719.1	740.383	3	1	0
LGGPPATPPR	WP_019733721.1_A214P|WP_019733721.1	481.775	2	0	0
VVKLDRLDTEVAHLPR	WP_019733721.1_P384A|WP_019733721.1	466.022	4	2	0.0087
LAHPVDGHRVPGSR	WP_019733721.1_R90H|WP_019733721.1	499.939	3	1	0.1204
VIPISGEERYEIHGR	WP_019733721.1_W122R|WP_019733721.1	585.644	3	1	0.0072
VIPISGEERYEIHGR	WP_019733721.1_W122R|WP_019733721.1	439.485	4	1	0.0072
KATGPTETGDQQG	WP_019733774.1_A54P|WP_019733774.1	645.302	2	1	0.1635
SLPGFDPNIAGSDALDFDPERAR	WP_019733790.1_D363E|WP_019733790.1	820.731	3	1	0
SLPGFDPNIAGSDALDFDPERARR	WP_019733790.1_D363E|WP_019733790.1	654.825	4	2	0.0053
IGASGFNNKVTYHSGTPSISNSGGSNVVGRG	WP_019733802.1_D191G|WP_019733802.1	756.125	4	2	0.0666
ALAGAHAGAASWPFA	WP_019733860.1_N299S|WP_019733860.1	699.352	2	0	0
TSDPDIYAVGDIAAAEHPLLR	WP_019733904.1_T277A|WP_019733904.1	742.046	3	0	0
SMGHDDLYPFVLPAAVMEK	WP_019733914.1_L326M|WP_019733914.1	707.345	3	0	0.0031
LLCASCVLTTERPNDADSVGLAEFAR	WP_019733914.1_T95S|WP_019733914.1	955.801	3	0	0.044
VLPGGTGLTCDLGPEHEPR	WP_019734088.1_I63T|WP_019734088.1	668.998	3	0	0
KATREDIDEVIAAHANAAR	WP_019734236.1_G143E|WP_019734236.1	684.359	3	2	0.1362
ATREDIDEVIAAHANAAR	WP_019734236.1_G143E|WP_019734236.1	641.661	3	1	0.0009
ATREDIDEVIAAHANAAR	WP_019734236.1_G143E|WP_019734236.1	481.497	4	1	0.0009
LAEELAAADAGRTHVMHR	WP_019734282.1_G69A|WP_019734282.1	487.751	4	1	0.0002
TWHPYQVPAFLAAGYR	WP_019734331.1_S38A|WP_019734331.1	626.321	3	0	0.0332
AVDVYHSLVDPMVDPDNPMVGRPIPTNDPR	WP_019734527.1_I316V|WP_019734527.1	829.908	4	0	0.1434
TSLSDQPKPPPQKQPK	WP_023860763.1_E156Q|WP_023860763.1	592.66	3	1	0
TSLSDQPKPPPQKQPK	WP_023860763.1_E156Q|WP_023860763.1	444.747	4	1	0
NMLCAAAGALPVVSR	WP_023860763.1_R12C|WP_023860763.1	765.4	2	0	0
NMLCAAAGALPVVSR	WP_023860763.1_R12C|WP_023860763.1	510.602	3	0	0
NIAKGYPHLTGTVR	WP_023860763.1_T267A|WP_023860763.1	509.619	3	1	0
RLGAHQAYTPQQAIDAR	WP_023860792.1_E251D|WP_023860792.1	632.666	3	1	0.2032
RLGAHQAYTPQQAVEAR	WP_023860792.1_I250V|WP_023860792.1	632.666	3	1	0.0008
RLGAHQAYTPQQAVEAR	WP_023860792.1_I250V|WP_023860792.1	474.751	4	1	0.0008
LGAHQAYTPQQAVEAR	WP_023860792.1_I250V|WP_023860792.1	580.632	3	0	0.0954
ITVSPLGFVAEGR	WP_023860792.1_L296V|WP_023860792.1	673.377	2	0	0
IVAPYRFEPTAIDDKTPECLADGQVLLR	WP_023860794.1_T16A|WP_023860794.1	797.667	4	2	0.0842
GGGEPTVPALVNLVAAAGAPR	WP_023860853.1_W9G|WP_023860853.1	959.031	2	0	0.1365
ENPHILTLSPPVLLGK	WP_023860969.1_A139E|WP_023860969.1	576.673	3	0	0
ALLTSYHR	WP_023861116.1_A202T|WP_023861116.1	480.767	2	0	0
ALLTSYHRIDDAQTSAGLWQEAMAAR	WP_023861116.1_A202T|WP_023861116.1	719.609	4	1	0.0738
RMSLTGDYLSAADALR	WP_023861116.1_T161A|WP_023861116.1	580.63	3	1	0
MSLTGDYLSAADALR	WP_023861116.1_T161A|WP_023861116.1	800.388	2	0	0.0219
MSLTGDYLSAADALR	WP_023861116.1_T161A|WP_023861116.1	792.39	2	0	0
VFADSDGNFGNPLGVVDAGRVEVAGR	WP_023861143.1_D34G|WP_023861143.1	873.437	3	1	0
RPQPTPAPPADVR	WP_023861277.1_A565T|WP_023861277.1	701.383	2	0	0
RPQPTPAPPADVR	WP_023861277.1_A565T|WP_023861277.1	467.925	3	0	0
APSGPAPGAHRWDLITR	WP_023861277.1_S21P|WP_023861277.1	451.242	4	1	0.0586
GAIDFNRPGIPIVASLPSVHIADTYGR	WP_023861365.1_V167I|WP_023861365.1	709.883	4	0	0.1011
LSGLTELTTVEAAPSPPAPR	WP_023861423.1_V90L|WP_023861423.1	1004.04	2	0	0.0076
VREAATAALAAYEALS	WP_023861515.1_A312T|WP_023861515.1	803.925	2	1	0.1873
NSEAPGQPSAGREPR	WP_023861516.1_G231S|WP_023861516.1	518.254	3	1	0
DLKLNLGSITR	WP_023861649.1_V24I|WP_023861649.1	410.579	3	1	0
LNLGSITR	WP_023861649.1_V24I|WP_023861649.1	437.261	2	0	0.044
GLPADTALATGPQAAVAAVIDPDSLPAAEQIGAGR	WP_023861905.1_L342S|WP_023861905.1	1095.58	3	0	0.0296
GLPADTALATGPQAAVAAVIDPDSLPAAEQIGAGR	WP_023861905.1_L342S|WP_023861905.1	821.933	4	0	0.0296
HAVLAVAR	WP_023861906.1_Q21R|WP_023861906.1	418.759	2	0	0.0481
LAYEGLAAGLGVPHKEKEA	WP_023861922.1_T288K|WP_023861922.1	489.016	4	2	0.0001
VDMVSFTGSTVTGR	WP_023861924.1_A240V|WP_023861924.1	728.859	2	0	0
RAALLEAVGGPGPSIHVTPATTDLDTARR	WP_023861963.1_L163R|WP_023861963.1	736.401	4	2	0
RAALLEAVGGPGPSIHVTPATTDLDTARR	WP_023861963.1_L163R|WP_023861963.1	589.322	5	2	0
AALLEAVGGPGPSIHVTPATTDLDTARR	WP_023861963.1_L163R|WP_023861963.1	697.375	4	1	0
AALLEAVGGPGPSIHVTPATTDLDTAR	WP_023861963.1_L163R|WP_023861963.1	877.464	3	0	0
VMQQVLHPIAADDMPRPTPCAQFDVTR	WP_023862028.1_S43P|WP_023862028.1	774.132	4	0	0
DARAPEPLAEYVLGLAHR	WP_023862028.1_V144A|WP_023862028.1	495.268	4	1	0
ASAVAESLR	WP_023862029.1_V233A|WP_023862029.1	452.248	2	0	0
AIDDAAQRFTAEIGR	WP_023862030.1_T252A|WP_023862030.1	545.281	3	1	0.0034
AVIAGADGVLINEHLARPAATTLLR	WP_023862030.1_V98L|WP_023862030.1	636.367	4	0	0
VLGYVAGGAGDEQTQR	WP_023862266.1_H53Q|WP_023862266.1	810.902	2	0	0.0076
RPNTDDLDLAVAGVR	WP_023863794.1_A276V|WP_023863794.1	806.426	2	0	0
RPNTDDLDLAVAGVR	WP_023863794.1_A276V|WP_023863794.1	537.953	3	0	0
LTPAAVPQLGIEALEGK	WP_023863978.1_M78V|WP_023863978.1	853.988	2	0	0.0455
AYFYEKPITIEDHQNSR	WP_023864174.1_S197T|WP_023864174.1	704.345	3	0	0
AYFYEKPITIEDHQNSR	WP_023864174.1_S197T|WP_023864174.1	528.51	4	0	0
VGAVEPGEPTPR	WP_023864190.1_G333A|WP_023864190.1	604.817	2	0	0
EYTAEQMHR	WP_023864394.1_H212R|WP_023864394.1	582.759	2	0	0.0487
AGPGGAPETKGPMLINAR	WP_023864936.1_D79G|WP_023864936.1	579.642	3	1	0
RVEAGPDGHDYEVRPIAAAR	WP_023865474.1_V25A|WP_023865474.1	545.531	4	1	0.064
IALPSPGEMQLETVELPR	WP_023865629.1_A401G|WP_023865629.1	990.527	2	0	0.0001
IALPSPGEMQLETVELPR	WP_023865629.1_A401G|WP_023865629.1	660.687	3	0	0.0001
IALPSPGEMQLETVELPRDAFFGR	WP_023865629.1_A401G|WP_023865629.1	891.795	3	1	0.0049
VQSQVTAQNDWDELLDKVAAGPPVYSPFK	WP_023865681.1_A68T|WP_023865681.1	1068.21	3	1	0.0083
VQSQVATQNDWDELLDKVAAGPPVYSPFK	WP_023865681.1_A69T|WP_023865681.1	1068.21	3	1	0.0422
AARVDFEGDAAAVQAVR	WP_023865681.1_L189F|WP_023865681.1	582.636	3	1	0
AARVDFEGDAAAVQAVRDAPK	WP_023865681.1_L189F|WP_023865681.1	719.706	3	2	0.0046
AARVDFEGDAAAVQAVRDAPK	WP_023865681.1_L189F|WP_023865681.1	540.032	4	2	0.0046
VDFEGDAAAVQAVR	WP_023865681.1_L189F|WP_023865681.1	724.362	2	0	0.0312
VDFEGDAAAVQAVRDAPK	WP_023865681.1_L189F|WP_023865681.1	620.315	3	1	0.0016
SEESAVPADGRGDESTH	WP_023865801.1_A128S|WP_023865801.1	581.919	3	1	0
QQPAVEGWFATDEAGAPHLIGSK	WP_023866175.1_E8Q|WP_023866175.1	803.733	3	0	0.1185
HGQVDSAELETRR	WP_023866197.1_Q77R|WP_023866197.1	499.918	3	1	0
QQSAPASSAPADDPWGSASASGSFGGGDDEPPF	WP_023866854.1_P154S|WP_023866854.1	1050.78	3	0	0
ALIHILR	WP_023866863.1_D295H|WP_023866863.1	418.279	2	0	0
AFTDIAAQYRR	WP_023866865.1_E131Q|WP_023866865.1	437.898	3	1	0
SDEADVDKALDAAHAAAPAWGKTAPPER	WP_023866979.1_A79P|WP_023866979.1	572.883	5	2	0.0465
ANAVEVGDDVVLAK	WP_023867890.1_T204A|WP_023867890.1	700.375	2	0	0
NAEVTDLILEDDRVAGVR	WP_023868083.1_G139D|WP_023868083.1	993.019	2	1	0
NAEVTDLILEDDRVAGVR	WP_023868083.1_G139D|WP_023868083.1	662.348	3	1	0
VSAILENPLEEVDHENTDTGALLIHR	WP_023868090.1_M210I|WP_023868090.1	722.121	4	0	0
IVTGDDDLEAECGLPVLVETAR	WP_023868090.1_S457P|WP_023868090.1	791.393	3	0	0.1302
RRLESLGVPVPR	WP_023868138.1_D134E|WP_023868138.1	460.281	3	2	0.0355
RLESLGVPVPR	WP_023868138.1_D134E|WP_023868138.1	408.247	3	1	0
IKEIVGDIPGLDGAVAPAAM	WP_023868347.1_V243I|WP_023868347.1	969.024	2	1	0
IKEIVGDIPGLDGAVAPAAM	WP_023868347.1_V243I|WP_023868347.1	977.022	2	1	0.0002
EIVGDIPGLDGAVAPAAM	WP_023868347.1_V243I|WP_023868347.1	856.432	2	0	0.2343
EIVGDIPGLDGAVAPAAM	WP_023868347.1_V243I|WP_023868347.1	848.435	2	0	0
GAMGFRLPVDKR	WP_023868366.1_L137P|WP_023868366.1	449.584	3	2	0.0804
SDGGVVTPMVHDFVARGPNGQNYR	WP_023868373.1_I95V|WP_023868373.1	863.747	3	1	0
SDGGVVTPMVHDFVARGPNGQNYR	WP_023868373.1_I95V|WP_023868373.1	648.062	4	1	0
GTLYQADISVR	WP_023868373.1_V78I|WP_023868373.1	611.825	2	0	0
ATVADLSWVR	WP_023868381.1_L315V|WP_023868381.1	559.304	2	0	0.1051
QSENPPVDSEPPNGPPPPAR	WP_023868459.1_N317S|WP_023868459.1	694.668	3	0	0.1018
VVPADDLLTEAKK	WP_023868502.1_Q197K|WP_023868502.1	466.933	3	1	0
KVATTISQMSR	WP_023868502.1_Q197K|WP_023868502.1	611.335	2	1	0
KVATTISQMSR	WP_023868502.1_Q197K|WP_023868502.1	407.892	3	1	0
RLFHSTFATADQSEGMAAFVEK	WP_023868502.1_T246S|WP_023868502.1	611.548	4	1	0.0373
RLFHSTFATADQSEGMAAFVEKR	WP_023868502.1_T246S|WP_023868502.1	650.574	4	2	0.0996
LFHSTFATADQSEGMAAFVEKR	WP_023868502.1_T246S|WP_023868502.1	815.062	3	1	0.0012
LFHSTFATADQSEGMAAFVEKR	WP_023868502.1_T246S|WP_023868502.1	611.548	4	1	0.0012
LFHSTFATADQSEGMAAFVEK	WP_023868502.1_T246S|WP_023868502.1	763.028	3	0	0.0162
CPAQTGSPLLSYGAPTSPTVR	WP_023868558.1_A372P|WP_023868558.1	1080.54	2	0	0
IVDPDTNTER	WP_023868558.1_C395R|WP_023868558.1	580.283	2	0	0.0219
RPDTGPAPAVVEIDSLDLDEPNSASIR	WP_023868558.1_S155A|WP_023868558.1	945.477	3	0	0
SLDWQAVGSSGR	WP_023868566.1_E56G|WP_023868566.1	631.81	2	0	0.0038
DVKVGDPTDPDVQMGPLISAAQR	WP_023868568.1_E324D|WP_023868568.1	803.741	3	1	0.0269
FVHTGKPTPAGYAQAR	WP_023868569.1_I200V|WP_023868569.1	567.634	3	0	0.0017
FVHTGKPTPAGYAQAR	WP_023868569.1_I200V|WP_023868569.1	425.977	4	0	0.0017
GTLTGLLAQPGSHK	WP_023868572.1_A35T|WP_023868572.1	690.386	2	0	0
GTLTGLLAQPGSHK	WP_023868572.1_A35T|WP_023868572.1	460.593	3	0	0
EQSEFRPSEQSADPVLQEAFSRPDGSPETLQR	WP_023868579.1_P67S|WP_023868579.1	905.183	4	0	0
LAPRPISRPPVDPASR	WP_023868579.1_V30A|WP_023868579.1	577	3	0	0.0015
LAPRPISRPPVDPASR	WP_023868579.1_V30A|WP_023868579.1	433.002	4	0	0.0015
LRDPGPVTGIAR	WP_023868585.1_K91R|WP_023868585.1	417.91	3	1	0.0126
SLMASIGTEEITK	WP_023868698.1_N424K|WP_023868698.1	690.358	2	0	0
SLMASIGTEEITKAAK	WP_023868698.1_N424K|WP_023868698.1	550.631	3	1	0.0039
TDIGHLTSDAGKEDLKSLGGVSATTAGVILR	WP_023868698.1_V183D|WP_023868698.1	617.333	5	2	0.0069
LADFTPLPAPDDVLAAAGLYR	WP_023868702.1_A451T|WP_023868702.1	1093.58	2	0	0
LADFTPLPAPDDVLAAAGLYR	WP_023868702.1_A451T|WP_023868702.1	729.388	3	0	0
LGPAAARDSYLNIDKVVETATR	WP_023868702.1_A69T|WP_023868702.1	590.82	4	2	0
DSYLNIDKVVETATR	WP_023868702.1_A69T|WP_023868702.1	862.447	2	1	0
DSYLNIDKVVETATR	WP_023868702.1_A69T|WP_023868702.1	575.3	3	1	0
LVEEPGRLR	WP_023868702.1_D173E|WP_023868702.1	534.812	2	1	0.0648
LVEEPGRLREALVGAR	WP_023868702.1_D173E|WP_023868702.1	442.007	4	2	0.0082
ARIGAAACNTAR	WP_023868702.1_T257A|WP_023868702.1	616.32	2	1	0.0722
IGAAACNTAR	WP_023868702.1_T257A|WP_023868702.1	502.751	2	0	0.0128
VIEEAPSPLLDPETR	WP_023868702.1_V250E|WP_023868702.1	833.438	2	0	0
VIEEAPSPLLDPETR	WP_023868702.1_V250E|WP_023868702.1	555.961	3	0	0
VIEEAPSPLLDPETRAR	WP_023868702.1_V250E|WP_023868702.1	631.674	3	1	0
SVAVYSDPDAAAR	WP_023868702.1_V34D|WP_023868702.1	661.323	2	0	0.1545
LQDICDYHSSVEQAAATAAR	WP_023868731.1_E223Q|WP_023868731.1	736.011	3	0	0
EHTDGPVWDRDGVSIR	WP_023868731.1_L137P|WP_023868731.1	613.631	3	1	0
EHTDGPVWDRDGVSIR	WP_023868731.1_L137P|WP_023868731.1	460.475	4	1	0
VAPQPETPSRPR	WP_023868794.1_W292R|WP_023868794.1	445.577	3	0	0
LMETWAHGLDVADALGVTRPATDR	WP_023868809.1_I153T|WP_023868809.1	649.58	4	0	0.0007
GPRGDTWSWGPPEAAQR	WP_023868809.1_V207A|WP_023868809.1	623.299	3	1	0.0259
GDTWSWGPPEAAQR	WP_023868809.1_V207A|WP_023868809.1	779.358	2	0	0.0002
AAVDPEEPAEMLTFGQEIT	WP_023868814.1_D593E|WP_023868814.1	683.322	3	0	0.0243
YAVVASKGGAPEHPAWYFNLK	WP_023868848.1_R83K|WP_023868848.1	769.064	3	1	0.1236
GGAPEHPAWYFNLK	WP_023868848.1_R83K|WP_023868848.1	529.597	3	0	0.1278
ESLIGNATALAAWNDITPLAR	WP_023868854.1_D20E|WP_023868854.1	1099.08	2	0	0
ESLIGNATALAAWNDITPLAR	WP_023868854.1_D20E|WP_023868854.1	733.059	3	0	0
YELIPQLIVHDGEAAVR	WP_023868988.1_M49L|WP_023868988.1	641.683	3	0	0
ALNAVPAVNELRPGWVTPLDLPLIPGTGTIR	WP_023868990.1_A357T|WP_023868990.1	1084.28	3	0	0
GVEVVEIIGDDAQDAR	WP_023868996.1_P55A|WP_023868996.1	562.616	3	0	0.1398
VIALTNPASGHGAAVAAAQR	WP_023868996.1_V23A|WP_023868996.1	625.678	3	0	0.0487
IAVVPFGGGTSVVGGLTPER	WP_023868997.1_A147T|WP_023868997.1	957.028	2	0	0
IAVVPFGGGTSVVGGLTPER	WP_023868997.1_A147T|WP_023868997.1	638.355	3	0	0
AVKDTLDPAGILNPGKLIP	WP_023868997.1_A521D|WP_023868997.1	644.71	3	2	0
RDLDAARGEISESR	WP_023869009.1_Q161E|WP_023869009.1	525.601	3	2	0.1222
DLDAARGEISESR	WP_023869009.1_Q161E|WP_023869009.1	709.847	2	1	0
DLDAARGEISESR	WP_023869009.1_Q161E|WP_023869009.1	473.567	3	1	0
AAALVNSIFTK	WP_023869148.1_T197N|WP_023869148.1	567.83	2	0	0.0003
TVAVDLRDDWPTALR	WP_023869163.1_S168P|WP_023869163.1	576.641	3	1	0.0308
TVAVDLRDDWPTALRDTGFDSSAR	WP_023869163.1_S168P|WP_023869163.1	888.772	3	2	0
TVAVDLRDDWPTALRDTGFDSSAR	WP_023869163.1_S168P|WP_023869163.1	666.831	4	2	0
SVDVYAVNYPANDDYHNSANAGADDASAHVQDTVAACPNSR	WP_023869169.1_N102D|WP_023869169.1	1081.22	4	0	0.0144
LVFNTFLAR	WP_023869173.1_H255R|WP_023869173.1	540.814	2	0	0.0776
KILQPYFSPHALGK	WP_023869257.1_S104G|WP_023869257.1	533.64	3	1	0.0298
ILQPYFSPHALGK	WP_023869257.1_S104G|WP_023869257.1	735.909	2	0	0.0172
ILQPYFSPHALGK	WP_023869257.1_S104G|WP_023869257.1	490.942	3	0	0.0172
TYDAEPFIYLMPEGQLPR	WP_023869372.1_A267T|WP_023869372.1	714.019	3	0	0.0006
FYGAPHAGSWPYGLPELPGAR	WP_023869372.1_S122A|WP_023869372.1	748.373	3	0	0.0075
FYGAPHAGSWPYGLPELPGARER	WP_023869372.1_S122A|WP_023869372.1	632.817	4	1	0.0592
IAAQASDEQR	WP_023869395.1_G160A|WP_023869395.1	544.77	2	0	0.204
IAAQASDEQRR	WP_023869395.1_G160A|WP_023869395.1	622.821	2	1	0.116
TAAEESLKGTPLENSK	WP_023869440.1_A738S|WP_023869440.1	837.931	2	1	0.0212
TAAEESLKGTPLENSK	WP_023869440.1_A738S|WP_023869440.1	558.956	3	1	0.0212
NDDSFYLPPGIINGSDSFK	WP_023869440.1_E692D|WP_023869440.1	1043.49	2	0	0.0055
FIPDSIPANVGYAAAAR	WP_023869440.1_F422Y|WP_023869440.1	866.954	2	0	0
FIPDSIPANVGYAAAARHFPGQR	WP_023869440.1_F422Y|WP_023869440.1	614.571	4	1	0.2481
LLITQRGDPATPEGLSR	WP_023869440.1_S714T|WP_023869440.1	608.671	3	1	0
LLITQRGDPATPEGLSRVEQIK	WP_023869440.1_S714T|WP_023869440.1	606.092	4	2	0.0002
SAGTVPHVEGLTRPTYALR	WP_023869471.1_S82T|WP_023869471.1	507.027	4	0	0.002
FEAGTPMASQVVGLAAAAR	WP_023869474.1_T285A|WP_023869474.1	923.978	2	0	0.1517
DIPDADIVMLDLTPAAALR	WP_023869485.1_V260A|WP_023869485.1	1005.53	2	0	0
VTAVEPAPR	WP_023869495.1_A305T|WP_023869495.1	470.267	2	0	0
EKVLNTVLNDLAHDTLDTSSTR	WP_023869502.1_D229N|WP_023869502.1	814.754	3	1	0
EKVLNTVLNDLAHDTLDTSSTR	WP_023869502.1_D229N|WP_023869502.1	611.317	4	1	0
VLNTVLNDLAHDTLDTSSTR	WP_023869502.1_D229N|WP_023869502.1	1093.06	2	0	0
VLNTVLNDLAHDTLDTSSTR	WP_023869502.1_D229N|WP_023869502.1	729.041	3	0	0
TDVELPWEQLNKVDDLKR	WP_023869502.1_E398D|WP_023869502.1	733.387	3	2	0
TDVELPWEQLNKVDDLKR	WP_023869502.1_E398D|WP_023869502.1	550.292	4	2	0
IANLPDHGRPLEVGEPANLTVVDPDASWTVAGSDLASR	WP_023869506.1_C386S|WP_023869506.1	985.751	4	0	0
GQQVGLVDVHPVGAVTMGLAGK	WP_023869506.1_E111Q|WP_023869506.1	711.721	3	0	0.0002
RGATVIMAVRDTR	WP_023869589.1_C49R|WP_023869589.1	482.605	3	2	0.0565
QTLYAASQDLTGDTFVGPR	WP_023869589.1_P242T|WP_023869589.1	1020.51	2	0	0
QTLYAASQDLTGDTFVGPR	WP_023869589.1_P242T|WP_023869589.1	680.673	3	0	0
GTANEPYCLPYTVR	WP_023869593.1_R244T|WP_023869593.1	820.89	2	0	0
EVPFGQDGSYTK	WP_023869594.1_E341K|WP_023869594.1	664.312	2	0	0.0006
EVPFGQDGSYTKDAIITR	WP_023869594.1_E341K|WP_023869594.1	666.337	3	1	0.0001
QLAAEPLVTLYPHTVTHPILAR	WP_023869595.1_D225E|WP_023869595.1	610.848	4	0	0.0038
HATANPGAEPEGE	WP_023869597.1_Q227E|WP_023869597.1	640.281	2	0	0
ADCLGVQSPLPEWAEASDSHYVR	WP_023869608.1_N356S|WP_023869608.1	863.068	3	0	0
TAAIPGTATR	WP_023869618.1_S78P|WP_023869618.1	479.769	2	0	0
MDTVELSSDGPDR	WP_023869629.1_I275M|WP_023869629.1	711.314	2	0	0.0544
MDTVELSSDGPDRVR	WP_023869629.1_I275M|WP_023869629.1	559.602	3	1	0
QLQSALAVKPAELQWSLAR	WP_023869629.1_T341A|WP_023869629.1	703.732	3	0	0.0346
RLDAETVILPR	WP_023869682.1_D202E|WP_023869682.1	428.254	3	1	0.0021
ALLEEDADPQAAIDAMAR	WP_023869682.1_D452E|WP_023869682.1	950.459	2	0	0.0083
ALLEEDADPQAAIDAMAR	WP_023869682.1_D452E|WP_023869682.1	633.975	3	0	0.0083
CEDPALLAHAVAAPATEDVALR	WP_023869682.1_Q581H|WP_023869682.1	764.055	3	0	0.0421
MNTTQSTTVVTAIAPGCRPR	WP_023869722.1_S16G|WP_023869722.1	721.033	3	0	0.0408
LASDPPQLGDDLVADER	WP_023869795.1_A67P|WP_023869795.1	604.299	3	0	0.0866
MVPADADTPGGAQPR	WP_023869795.1_L48V|WP_023869795.1	741.854	2	0	0
VLCETFPTRLER	WP_023869803.1_M235L|WP_023869803.1	507.601	3	1	0
LAYFAEAAAAQLDGAK	WP_023869803.1_S261A|WP_023869803.1	805.415	2	0	0.1202
LAYFAEAAAAQLDGAK	WP_023869803.1_S261A|WP_023869803.1	537.279	3	0	0.1202
RQPGAQVFATFDADGQHR	WP_023869856.1_I87V|WP_023869856.1	667.661	3	1	0.0992
RQPGAQVFATFDADGQHR	WP_023869856.1_I87V|WP_023869856.1	500.998	4	1	0.0992
ALEAQKPDPLAVDPYAEIFCR	WP_023869943.1_V36A|WP_023869943.1	801.739	3	0	0
RPPAGLSPQELSR	WP_023869947.1_M1176L|WP_023869947.1	704.389	2	0	0.0009
APASFDEFSMPTR	WP_023869951.1_G160D|WP_023869951.1	728.332	2	0	0.1778
AQLAAGLAYHCPLTYRPLLAK	WP_023869954.1_V336L|WP_023869954.1	776.428	3	0	0.0514
AQLAAGLAYHCPLTYRPLLAK	WP_023869954.1_V336L|WP_023869954.1	582.573	4	0	0.0514
QLGADYTVLHHTQLLNR	WP_023869977.1_N589D|WP_023869977.1	660.353	3	0	0.0808
DRAGNIEILPADLGDAVDR	WP_023869989.1_A65V|WP_023869989.1	670.68	3	1	0.0005
DRAGNIEILPADLGDAVDRQR	WP_023869989.1_A65V|WP_023869989.1	574.302	4	2	0.0001
AGNIEILPADLGDAVDRQR	WP_023869989.1_A65V|WP_023869989.1	675.024	3	1	0
AGNIEILPADLGDAVDR	WP_023869989.1_A65V|WP_023869989.1	869.952	2	0	0
WAGALAGYGLR	WP_023870077.1_D230G|WP_023870077.1	567.806	2	0	0.0608
TAEVFDPSTGAVQAQVPMAGR	WP_023870183.1_D23E|WP_023870183.1	1066.53	2	0	0
TAEVFDPSTGAVQAQVPMAGR	WP_023870183.1_D23E|WP_023870183.1	711.353	3	0	0
ADYGPLVTGAAVAR	WP_023870183.1_E328G|WP_023870183.1	680.865	2	0	0
CMAISVAVPVGDQTADRLR	WP_023870183.1_K294Q|WP_023870183.1	1030.02	2	1	0
CMAISVAVPVGDQTADRLR	WP_023870183.1_K294Q|WP_023870183.1	687.019	3	1	0
VGHSLDPKADYGPLVTEAALAR	WP_023870183.1_V331L|WP_023870183.1	760.738	3	1	0
VGHSLDPKADYGPLVTEAALAR	WP_023870183.1_V331L|WP_023870183.1	570.805	4	1	0
ADYGPLVTEAALAR	WP_023870183.1_V331L|WP_023870183.1	723.883	2	0	0
ADYGPLVTEAALAR	WP_023870183.1_V331L|WP_023870183.1	482.924	3	0	0
KPYDALADYLTR	WP_023870192.1_Q119R|WP_023870192.1	475.917	3	0	0.0605
EWIAARDPITDR	WP_023870415.1_N405D|WP_023870415.1	481.584	3	1	0.1308
GLDEGIGEAVIAR	WP_023870425.1_Q169L|WP_023870425.1	650.349	2	0	0.0152
LRIEHYLQHR	WP_023870426.1_D143E|WP_023870426.1	455.59	3	1	0.1022
VVVSATGTRAHSAR	WP_023870537.1_A175T|WP_023870537.1	471.264	3	1	0.0733
AVVHHGGPGTTFAAIR	WP_023870757.1_G299A|WP_023870757.1	530.955	3	0	0.1969
ELDVHPGDVIEVPGLLDLSSLR	WP_023870804.1_W347R|WP_023870804.1	791.76	3	0	0
VAIPALVK	WP_023870836.1_T141A|WP_023870836.1	405.776	2	0	0
VPAPEDFDIASGHIAK	WP_023871368.1_A240S|WP_023871368.1	556.286	3	0	0
AGKDAAELAGLAQPTGVLASTDLDAVLATGPR	WP_023871368.1_P50L|WP_023871368.1	1017.21	3	1	0
SVVAAPPGLLTSADLPLR	WP_023873710.1_S350P|WP_023873710.1	889.015	2	0	0
SVVAAPPGLLTSADLPLRGFAGR	WP_023873710.1_S350P|WP_023873710.1	755.762	3	1	0
AQHEPAVEPIVR	WP_023873943.1_V48A|WP_023873943.1	673.365	2	0	0
AQHEPAVEPIVR	WP_023873943.1_V48A|WP_023873943.1	449.246	3	0	0
AVFRTEASNPDGSNTR	WP_023874738.1_A276T|WP_023874738.1	861.414	2	1	0.0788
AVFRTEASNPDGSNTR	WP_023874738.1_A276T|WP_023874738.1	574.612	3	1	0.0788
TEASNPDGSNTR	WP_023874738.1_A276T|WP_023874738.1	624.776	2	0	0.1408
FATEVTDHYPDLNVVVNNAGMQR	WP_023880868.1_R75H|WP_023880868.1	864.083	3	0	0.0705
LASSPPDSEWTSGAYYAK	WP_023884191.1_V235D|WP_023884191.1	965.447	2	0	0.0327
LASSPPDSEWTSGAYYAKR	WP_023884191.1_V235D|WP_023884191.1	696.001	3	1	0.0181
NIVSAATAPAR	WP_023884602.1_L9S|WP_023884602.1	535.801	2	0	0.0698
VDDELAEIGR	WP_023895833.1_D221G|WP_023895833.1	558.78	2	0	0.0043
HYHATADPDTFTK	WP_023896001.1_E229D|WP_023896001.1	501.9	3	0	0.1134
RLVFGPEDEFIER	WP_023897568.1_A169V|WP_023897568.1	536.279	3	1	0.0183
LVFGPEDEFIER	WP_023897568.1_A169V|WP_023897568.1	725.864	2	0	0.043
IATITLNNAK	WP_023897844.1_P29A|WP_023897844.1	529.814	2	0	0.0203
LDTAPESAEPPAAETAPTLVGYGADAGIDTSRR	WP_023898074.1_G87A|WP_023898074.1	1100.54	3	1	0.0284
GYGYRPITVAGDDPTDVHR	WP_023899839.1_A251T|WP_023899839.1	697.008	3	0	0
GYGYRPITVAGDDPTDVHR	WP_023899839.1_A251T|WP_023899839.1	523.008	4	0	0
SGTAHLLPDDDPVQR	WP_024637323.1_T88S|WP_024637323.1	540.937	3	0	0.1744
KSLDLDAPVEPGDIRECLR	WP_031343919.1_D24E|WP_031343919.1	546.534	4	2	0
SLDLDAPVEPGDIRECLR	WP_031343919.1_D24E|WP_031343919.1	685.677	3	1	0.0002
ERAEETRAETR	WP_031344807.1_D44A|WP_031344807.1	674.334	2	2	0.0265
ERAEETRAETR	WP_031344807.1_D44A|WP_031344807.1	449.892	3	2	0.0265
TPQQTAVALLAAAR	WP_031347747.1_I551T|WP_031347747.1	705.907	2	0	0.0323
IPRPPMPHLDPPFALR	WP_031347974.1_V35M|WP_031347974.1	464.261	4	0	0.0984
SGLAPAERDSSGNPVEPMAIDRDIPFQISAVAVR	WP_031348221.1_L900V|WP_031348221.1	892.207	4	2	0
DSSGNPVEPMAIDRDIPFQISAVAVR	WP_031348221.1_L900V|WP_031348221.1	928.804	3	1	0
MPGSPPTGPLPPVPAGIDR	WP_031348221.1_S2P|WP_031348221.1	928.49	2	0	0.0205
MPGSPPTGPLPPVPAGIDRR	WP_031348221.1_S2P|WP_031348221.1	671.363	3	1	0.0011
QSVPDWLVWTHGCPGGESVAQVSGR	WP_031348494.1_A124G|WP_031348494.1	903.766	3	0	0.1953
VLWGDVSAIDLTAR	WP_031349804.1_K90R|WP_031349804.1	758.412	2	0	0.1724
SSSEPAPKADRHASIIILTSGTTGTPK	WP_031353751.1_E217D|WP_031353751.1	681.365	4	2	0.0137
SSSEPAPKADRHASIIILTSGTTGTPK	WP_031353751.1_E217D|WP_031353751.1	545.293	5	2	0.0137
ADRHASIIILTSGTTGTPKGANR	WP_031353751.1_E217D|WP_031353751.1	585.071	4	2	0.1512
ADRHASIIILTSGTTGTPK	WP_031353751.1_E217D|WP_031353751.1	647.025	3	1	0.0001
ADRHASIIILTSGTTGTPK	WP_031353751.1_E217D|WP_031353751.1	485.521	4	1	0.0001
LRALGSNPDADEPSGSTDETLAELIER	WP_031353751.1_T186S|WP_031353751.1	952.8	3	1	0
ALGSNPDADEPSGSTDETLAELIER	WP_031353751.1_T186S|WP_031353751.1	863.072	3	0	0
IQNTVYMVGEKGADAIKADHTDLYK	WP_031353755.1_A594T|WP_031353755.1	695.854	4	2	0.0321
IQNTVYMVGEKGADAIKADHTDLYK	WP_031353755.1_A594T|WP_031353755.1	556.884	5	2	0.0321
RGSYIVNTAR	WP_031353757.1_I281V|WP_031353757.1	568.812	2	1	0.0534
LLELIGR	WP_031353758.1_F55L|WP_031353758.1	407.263	2	0	0
STESTRAPASRDEG	WP_031353883.1_D325E|WP_031353883.1	488.562	3	2	0.0757
RAADLPTLKDVLVQDYR	WP_031353911.1_I285V|WP_031353911.1	658.365	3	2	0
RAADLPTLKDVLVQDYR	WP_031353911.1_I285V|WP_031353911.1	494.026	4	2	0
AADLPTLKDVLVQDYRVSSASLR	WP_031353911.1_I285V|WP_031353911.1	630.097	4	2	0.0002
AADLPTLKDVLVQDYR	WP_031353911.1_I285V|WP_031353911.1	606.332	3	1	0.0124
AHGAGPAHDAADLIATR	WP_031353911.1_S249G|WP_031353911.1	822.416	2	0	0
AHGAGPAHDAADLIATR	WP_031353911.1_S249G|WP_031353911.1	548.613	3	0	0
AHGAGPAHDAADLIATR	WP_031353911.1_S249G|WP_031353911.1	411.712	4	0	0
VVGVVENMSGLTLPDGSTLQVFGEGGGQQVAER	WP_031353940.1_D314E|WP_031353940.1	1110.89	3	0	0.0219
FGHGVVAELAPGVR	WP_031353947.1_A236P|WP_031353947.1	470.261	3	0	0.0025
ISNKFPTSAIAVLAVPCR	WP_031353948.1_V132I|WP_031353948.1	648.696	3	1	0.0623
AAQNELYDVVPPDPR	WP_031353972.1_V279A|WP_031353972.1	842.42	2	0	0
AAQNELYDVVPPDPR	WP_031353972.1_V279A|WP_031353972.1	561.949	3	0	0
AAQNELYDVVPPDPRVPYDVHEVIVR	WP_031353972.1_V279A|WP_031353972.1	748.39	4	1	0.0003
TIAGVSEDYAGLRNNTAVAK	WP_031353995.1_A834G|WP_031353995.1	684.024	3	1	0.0046
SLDDGRNWSELSAGERADVIDSHR	WP_031353995.1_G208S|WP_031353995.1	672.071	4	2	0.0001
SLDDGRNWSELSAGERADVIDSHR	WP_031353995.1_G208S|WP_031353995.1	537.858	5	2	0.0001
VVDGAGRDLPTGTLR	WP_031353995.1_P809A|WP_031353995.1	509.614	3	1	0
RLMEVTVLGRPAAASR	WP_031354001.1_A398S|WP_031354001.1	576.33	3	1	0.1245
VGELEPAFGEELAAR	WP_031354003.1_A20G|WP_031354003.1	794.404	2	0	0.0799
ALGPEGYLINIAR	WP_031354003.1_T224A|WP_031354003.1	693.891	2	0	0
AIQLAGLTPEDITHVNAHATGTSVGDVAESK	WP_031354036.1_K303E|WP_031354036.1	776.398	4	0	0.0001
TTGAQAEETANDAR	WP_031354086.1_N89D|WP_031354086.1	717.826	2	0	0.0249
LTPFTQPDPTTNSGADQSQAVSK	WP_031354086.1_P182Q|WP_031354086.1	797.387	3	0	0.0825
LTPFTQPDPTTNSGADQSQAVSKAAATAAGSTR	WP_031354086.1_P182Q|WP_031354086.1	1083.2	3	1	0.1279
AAALEDGTDVAR	WP_031354137.1_V103A|WP_031354137.1	594.796	2	0	0.0563
FVPGWFKDTLK	WP_031354168.1_Q190K|WP_031354168.1	669.366	2	1	0.0001
FVPGWFKDTLK	WP_031354168.1_Q190K|WP_031354168.1	446.58	3	1	0.0001
FVPGWFKDTLKDAPIDR	WP_031354168.1_Q190K|WP_031354168.1	502.019	4	2	0.0204
GTLAMANARPGTNGSQFFMVYK	WP_031354192.1_G231R|WP_031354192.1	787.721	3	0	0.0017
LTLDPVLR	WP_031354205.1_M554V|WP_031354205.1	463.787	2	0	0
VAVESPKPKPQLPSDSATLRELGQSVVK	WP_031354205.1_N323K|WP_031354205.1	740.916	4	1	0.0698
VAVESPKPKPQLPSDSATLRELGQSVVK	WP_031354205.1_N323K|WP_031354205.1	592.934	5	1	0.0698
VAEVKPSFGPDYKVSDTGER	WP_031354212.1_D33E|WP_031354212.1	727.699	3	1	0
VAEVKPSFGPDYKVSDTGER	WP_031354212.1_D33E|WP_031354212.1	546.026	4	1	0
WTEVPNSLGVTDHLAFR	WP_031354234.1_A499S|WP_031354234.1	647.999	3	0	0.0176
FPTEPPEAALPR	WP_031354234.1_P187A|WP_031354234.1	662.848	2	0	0
AVHDLVDQVALPSSVLNR	WP_031354269.1_D424N|WP_031354269.1	645.022	3	0	0
AVHDLVDQVALPSSVLNRLPR	WP_031354269.1_D424N|WP_031354269.1	575.577	4	1	0
TGPRQPDRTQPEPADILVASDLTK	WP_031354269.1_G275E|WP_031354269.1	652.095	4	2	0
QPDRTQPEPADILVASDLTK	WP_031354269.1_G275E|WP_031354269.1	732.05	3	1	0.0227
TQPEPADILVASDLTK	WP_031354269.1_G275E|WP_031354269.1	849.451	2	0	0
RLVAAAPALTVSGGAR	WP_031354269.1_R259S|WP_031354269.1	755.447	2	1	0
RLVAAAPALTVSGGAR	WP_031354269.1_R259S|WP_031354269.1	503.967	3	1	0
LVAAAPALTVSGGAR	WP_031354269.1_R259S|WP_031354269.1	677.396	2	0	0
YTDFSGDAIDQLVLDHLLASDVSTAMR	WP_031354307.1_L214R|WP_031354307.1	985.146	3	0	0
IWRDGRVEQLGWPR	WP_033710520.1_V232I|WP_033710520.1	589.985	3	2	0.0026
IWRDGRVEQLGWPR	WP_033710520.1_V232I|WP_033710520.1	442.74	4	2	0.0026
LTYDMTDPAIIAR	WP_033710520.1_V319I|WP_033710520.1	740.379	2	0	0
LTYDMTDPAIIAR	WP_033710520.1_V319I|WP_033710520.1	493.922	3	0	0
QRELQDATVGVLAK	WP_033710549.1_S168A|WP_033710549.1	764.428	2	1	0.1212
MDQLWANR	WP_033710586.1_V6A|WP_033710586.1	517.248	2	0	0
GLGGRVPVAPEAVDLLVR	WP_033710735.1_R204P|WP_033710735.1	606.691	3	1	0.1144
TSRVIPLFELIRT	WP_033710741.1_Q139E|WP_033710741.1	515.643	3	2	0
VIPLFELIR	WP_033710741.1_Q139E|WP_033710741.1	550.347	2	0	0.0001
VIPLFELIRT	WP_033710741.1_Q139E|WP_033710741.1	600.871	2	1	0
LARDFPLYEGLEDWALVGR	WP_033710966.1_S422A|WP_033710966.1	740.72	3	1	0
DFPLYEGLEDWALVGR	WP_033710966.1_S422A|WP_033710966.1	940.465	2	0	0
DFPLYEGLEDWALVGR	WP_033710966.1_S422A|WP_033710966.1	627.312	3	0	0
RRPDMPDVPIAADESIR	WP_033711464.1_E182D|WP_033711464.1	646.667	3	1	0.0589
RRPDMPDVPIAADESIR	WP_033711464.1_E182D|WP_033711464.1	485.252	4	1	0.0589
QLSGVVEDAAHCPAYFQLLVK	WP_033711565.1_I162V|WP_033711565.1	782.403	3	0	0.0008
TFMNQPTHIR	WP_033711656.1_S218N|WP_033711656.1	415.545	3	0	0.0004
WLPPLVSGSMR	WP_033711693.1_L119M|WP_033711693.1	621.837	2	0	0.0048
ALLAAENPLHLVR	WP_033711693.1_Q23E|WP_033711693.1	472.949	3	0	0
VGTSNGQTFAAR	WP_033711699.1_A121T|WP_033711699.1	604.805	2	0	0.0881
RDAAVAWTR	WP_033711699.1_E467A|WP_033711699.1	523.281	2	1	0.0271
LVNLRREPIEAITADGIR	WP_033711699.1_Q358R|WP_033711699.1	509.796	4	2	0.0026
YAVAGENADGPAASVIARQ	WP_033711700.1_G538R|WP_033711700.1	930.466	2	1	0.1836
MVRAFEQMGPGWRDTVLPR	WP_033712069.1_A111V|WP_033712069.1	562.288	4	2	0.018
LTNQVITVEGDRATAR	WP_033712265.1_A75V|WP_033712265.1	581.983	3	1	0.1818
SGAGSNTVHIGPTAFLGLGVTDNDGNGAR	WP_033712334.1_N284D|WP_033712334.1	919.118	3	0	0.0004
IWVYCGNGTPSDLGGDNVPAK	WP_033712337.1_M268V|WP_033712337.1	1110.52	2	0	0.0002
IIRSHATGATPPPGPATTGRR	WP_033712417.1_S37P|WP_033712417.1	529.295	4	2	0.2567
SHATGATPPPGPATTGR	WP_033712417.1_S37P|WP_033712417.1	788.397	2	0	0.0074
SHATGATPPPGPATTGRR	WP_033712417.1_S37P|WP_033712417.1	577.968	3	1	0
SHATGATPPPGPATTGRR	WP_033712417.1_S37P|WP_033712417.1	433.728	4	1	0
AAIAAAAAAVAAVAR	WP_033712509.1_V65A|WP_033712509.1	423.254	3	0	0.1229
WTPTKPVSSAS	WP_033712565.1_I574V|WP_033712565.1	580.801	2	0	0
MDPIAPKAPVVPAEAPGALR	WP_033712565.1_L548M|WP_033712565.1	667.371	3	1	0
KQEAADEAAAQVGPQALGVGAHAVDEDAAR	WP_033712675.1_A47E|WP_033712675.1	982.483	3	1	0
KQEAADEAAAQVGPQALGVGAHAVDEDAAR	WP_033712675.1_A47E|WP_033712675.1	737.114	4	1	0
NPVLSVLIR	WP_033712743.1_I291V|WP_033712743.1	505.821	2	0	0.2006
IAENLAAADVLGEQR	WP_033712743.1_M358I|WP_033712743.1	785.415	2	0	0
IAENLAAADVLGEQR	WP_033712743.1_M358I|WP_033712743.1	523.946	3	0	0
IAADVVTLARPEIGELGEPATATR	WP_033712743.1_P271A|WP_033712743.1	817.446	3	0	0
LLAPSAGESAGR	WP_033712745.1_T14P|WP_033712745.1	564.804	2	0	0.0011
GVAAALADGGRIDPMR	WP_033712811.1_T147I|WP_033712811.1	523.944	3	1	0
NAFIDAHEAGAPLGYPAIHHLTSPLR	WP_033712877.1_E284G|WP_033712877.1	692.862	4	0	0
NAFIDAHEAGAPLGYPAIHHLTSPLR	WP_033712877.1_E284G|WP_033712877.1	554.491	5	0	0
QVTARVPLQVIATGGLATPAAVAEVIR	WP_033712877.1_P205Q|WP_033712877.1	901.196	3	1	0
VPLQVIATGGLATPAAVAEVIR	WP_033712877.1_P205Q|WP_033712877.1	1073.63	2	0	0
VPLQVIATGGLATPAAVAEVIR	WP_033712877.1_P205Q|WP_033712877.1	716.091	3	0	0
KAAAAAARPEYVHLWAGSGYR	WP_033712877.1_T318S|WP_033712877.1	562.046	4	1	0.1574
AAAAAARPEYVHLWAGSGYR	WP_033712877.1_T318S|WP_033712877.1	706.361	3	0	0.0257
AAAAAARPEYVHLWAGSGYR	WP_033712877.1_T318S|WP_033712877.1	530.022	4	0	0.0257
AGALTGDDTVRPLFGQHVVLTNPGVR	WP_033712978.1_T182A|WP_033712978.1	897.484	3	0	0
AGALTGDDTVRPLFGQHVVLTNPGVR	WP_033712978.1_T182A|WP_033712978.1	673.365	4	0	0
VLAMVETGAVTAVDGTR	WP_033713062.1_D202E|WP_033713062.1	845.446	2	0	0.1116
LLELLPNRVITDSIGSSETGFGGTSIVAK	WP_033713106.1_S344A|WP_033713106.1	992.208	3	1	0
AAATRRPRPVLTDEYAEPLVR	WP_033713181.1_R44P|WP_033713181.1	596.082	4	1	0
RPRPVLTDEYAEPLVR	WP_033713181.1_R44P|WP_033713181.1	637.686	3	0	0
RPRPVLTDEYAEPLVR	WP_033713181.1_R44P|WP_033713181.1	478.517	4	0	0
VSPLLGAANTDPAEFPDPETVDFTR	WP_033713305.1_I318T|WP_033713305.1	887.101	3	0	0.0002
VSPLLGAANTDPAEFPDPETVDFTRSPNR	WP_033713305.1_I318T|WP_033713305.1	1038.51	3	1	0
EIIEIAR	WP_033713309.1_V16I|WP_033713309.1	422.25	2	0	0.0009
SVKTYPANYFR	WP_033713315.1_A218S|WP_033713315.1	449.235	3	1	0.0958
KPFGDTLVSVTGAGSGIGR	WP_033713315.1_A320P|WP_033713315.1	606.995	3	0	0.0131
NAVDNIPIEQIHHSDR	WP_033713315.1_V202I|WP_033713315.1	465.236	4	0	0.0564
NAVDNIPIEQIHHSDRLAADAAR	WP_033713315.1_V202I|WP_033713315.1	632.326	4	1	0.0022
DLVNTPPSHLFPDEFAK	WP_033713316.1_A208D|WP_033713316.1	963.983	2	0	0
DLVNTPPSHLFPDEFAK	WP_033713316.1_A208D|WP_033713316.1	642.991	3	0	0
DLVNTPPSHLFPDEFAKR	WP_033713316.1_A208D|WP_033713316.1	695.025	3	1	0
DLVNTPPSHLFPDEFAKR	WP_033713316.1_A208D|WP_033713316.1	521.521	4	1	0
DLVNTPPSHLFPDEFAKRAR	WP_033713316.1_A208D|WP_033713316.1	578.305	4	2	0
ITVLATAK	WP_033713316.1_T172A|WP_033713316.1	408.763	2	0	0
ITVLATAKDAK	WP_033713316.1_T172A|WP_033713316.1	565.843	2	1	0.0444
ITVLATAKDAKQEVAHGAAVATAVATAR	WP_033713316.1_T172A|WP_033713316.1	684.386	4	2	0.0001
STRPATDAERETILAEPGFGK	WP_033713317.1_G20A|WP_033713317.1	749.385	3	1	0
STRPATDAERETILAEPGFGK	WP_033713317.1_G20A|WP_033713317.1	562.291	4	1	0
AAAGEITEVFACGTAAVITPVSQVK	WP_033713317.1_H326Q|WP_033713317.1	830.768	3	0	0.0002
SQWAEEAVADGLPAGR	WP_033713320.1_E23D|WP_033713320.1	828.902	2	0	0.149
LADLVSSLGKPELVIIGANDPEAMVVHTEECR	WP_033713325.1_L135S|WP_033713325.1	866.446	4	0	0
ATDTELPR	WP_033713329.1_V100A|WP_033713329.1	451.733	2	0	0
LGAGIARPATER	WP_033713331.1_V116I|WP_033713331.1	606.346	2	0	0
LGAGIARPATER	WP_033713331.1_V116I|WP_033713331.1	404.567	3	0	0
AHLASYQNAVNNLAAATYMGGR	WP_033713336.1_K101N|WP_033713336.1	765.043	3	0	0.2302
LGLPAGIASDGTEVIGEPAAQR	WP_033717278.1_T343A|WP_033717278.1	708.043	3	0	0.1181
ELAQTQTVQQVHDLAADRGKK	WP_033717421.1_R154Q|WP_033717421.1	584.813	4	2	0.0136
ILVIPESINPGWVAR	WP_033717423.1_A1201V|WP_033717423.1	832.48	2	0	0.04
TEVPGPHFDPALAGSVLHSTGDVVSSAPELAR	WP_033717436.1_D210A|WP_033717436.1	804.16	4	0	0
SLVYAVSDTPDERDR	WP_033717436.1_P326R|WP_033717436.1	574.948	3	1	0
VAAVLDQVMR	WP_033717594.1_Q99R|WP_033717594.1	551.308	2	0	0
QLGEFGVIDRLVAGR	WP_033717619.1_A14G|WP_033717619.1	543.974	3	1	0
AGAEPGALIAVAGDLGR	WP_033717619.1_E168D|WP_033717619.1	769.42	2	0	0.0016
AVDMLESLGAEHLADR	WP_033717668.1_A148D|WP_033717668.1	576.286	3	0	0.0577
AVDMLESLGAEHLADRSYGTLSEGER	WP_033717668.1_A148D|WP_033717668.1	702.338	4	1	0.0002
AGAVDGLLSGFSQR	WP_033717669.1_A209V|WP_033717669.1	689.36	2	0	0
AGAVDGLLSGFSQR	WP_033717669.1_A209V|WP_033717669.1	459.909	3	0	0
VATDIVADWPTNDAR	WP_033717677.1_A175D|WP_033717677.1	822.405	2	0	0.0005
STVLCETDGTVAAR	WP_033717731.1_S319R|WP_033717731.1	740.359	2	0	0.0243
AVTVPLVR	WP_033717898.1_A385T|WP_033717898.1	427.777	2	0	0
QVREQLDRLGATR	WP_033717898.1_S282T|WP_033717898.1	514.622	3	2	0.1173
DTGIITEELVYPAGHRPDVAEPAR	WP_033717898.1_S360T|WP_033717898.1	869.445	3	0	0
DTGIITEELVYPAGHRPDVAEPAR	WP_033717898.1_S360T|WP_033717898.1	652.336	4	0	0
AYTISEADPTAGR	WP_033717908.1_A80T|WP_033717908.1	676.328	2	0	0
TQIIVAHR	WP_033717910.1_V521I|WP_033717910.1	469.283	2	0	0.0777
EQEILDGDRVPDDLRDQAK	WP_033717913.1_R51K|WP_033717913.1	553.776	4	2	0.0991
VAEILPDLPR	WP_033717924.1_E138D|WP_033717924.1	561.83	2	0	0
LSAVQRGPFARPPVVPTEAR	WP_033717946.1_G223R|WP_033717946.1	537.806	4	1	0.139
SVTFGSGGDDAAR	WP_033717947.1_E89D|WP_033717947.1	620.284	2	0	0.0001
ALADAGIPGTSGRPNPDFEVR	WP_033717948.1_V325I|WP_033717948.1	714.031	3	0	0.003
HPGVDKVAFTGSSAVGR	WP_033717951.1_I230V|WP_033717951.1	562.297	3	1	0.0026
HPGVDKVAFTGSSAVGRR	WP_033717951.1_I230V|WP_033717951.1	461	4	2	0.0026
WPESMRPLVRPLAPAR	WP_033717953.1_A311P|WP_033717953.1	626.017	3	0	0.0064
WPESMRPLVRPLAPAR	WP_033717953.1_A311P|WP_033717953.1	469.765	4	0	0.0064
TPYSSAPDVR	WP_033718024.1_A120P|WP_033718024.1	546.77	2	0	0.1065
LTPETDYAVLAR	WP_033718024.1_A525V|WP_033718024.1	674.859	2	0	0
KRDEVLADMAAQQEALEAEYR	WP_033718089.1_R116K|WP_033718089.1	609.801	4	2	0.118
AAERECEQLLGDAK	WP_033718089.1_T163A|WP_033718089.1	530.591	3	1	0.136
GVAAAADLSDLVAR	WP_033718094.1_T23A|WP_033718094.1	664.862	2	0	0.0289
QGGPTPVGADGIVQNFAGGK	WP_033718104.1_G245A|WP_033718104.1	935.476	2	0	0.0211
LGAPVGDQAVDGDVISQQFTGGKVSWNR	WP_033718104.1_I368V|WP_033718104.1	967.821	3	1	0.1758
VVTFSASDKPVIFWTPEHGAHVVR	WP_033718104.1_Y143H|WP_033718104.1	670.607	4	0	0.0045
VVTFSASDKPVIFWTPEHGAHVVR	WP_033718104.1_Y143H|WP_033718104.1	536.687	5	0	0.0045
KGMGYAPAEDDEADQMHSCGVIDPITGQATK	WP_033718118.1_V304I|WP_033718118.1	823.869	4	1	0.08
VVFGTPVSGFGR	WP_033718177.1_A105V|WP_033718177.1	611.833	2	0	0
TPIPVDTRGDLIDATR	WP_033718177.1_S417G|WP_033718177.1	580.648	3	1	0.0012
IHGIIAYPVTPFADNGIDTQR	WP_033718181.1_E25Q|WP_033718181.1	766.734	3	0	0.2142
LAGPDPSLLAAAYAALADEDAS	WP_033718204.1_Q362E|WP_033718204.1	1051.52	2	0	0
LAGPDPSLLAAAYAALADEDAS	WP_033718204.1_Q362E|WP_033718204.1	701.348	3	0	0
LASGEDPQRLSAVLDLVENSVR	WP_033718264.1_K182N|WP_033718264.1	790.087	3	1	0.1174
NTLKVGDKSYQIYR	WP_033718265.1_N18D|WP_033718265.1	562.305	3	2	0.0632
VGDKSYQIYR	WP_033718265.1_N18D|WP_033718265.1	614.82	2	1	0.0119
AAAGPGAPELVK	WP_033718270.1_T125A|WP_033718270.1	540.806	2	0	0.0499
AVYGEGAWQSGAEVFYPQPR	WP_033718279.1_R141Q|WP_033718279.1	1106.53	2	0	0
AVYGEGAWQSGAEVFYPQPR	WP_033718279.1_R141Q|WP_033718279.1	738.02	3	0	0
SHAQLVAGRWDPQGPAGEQAVPLPSR	WP_033718279.1_R157G|WP_033718279.1	908.804	3	1	0.0715
WDPQGPAGEQAVPLPSR	WP_033718279.1_R157G|WP_033718279.1	902.952	2	0	0.0769
WDPQGPAGEQAVPLPSRADRTEPRPTNVYAATK	WP_033718279.1_R157G|WP_033718279.1	715.966	5	2	0.0437
LSAGGICIIDDYHAIDACR	WP_033718280.1_V223A|WP_033718280.1	707.335	3	0	0
IILLQDASQRLPGAAAALR	WP_033718284.1_F96L|WP_033718284.1	659.725	3	1	0
LDAVGSAAGHDYAVTGGHQ	WP_033718321.1_N289D|WP_033718321.1	913.427	2	0	0
LDAVGSAAGHDYAVTGGHQ	WP_033718321.1_N289D|WP_033718321.1	609.287	3	0	0
LDGLTVVVDCAHGAASSVAPR	WP_033718376.1_A186S|WP_033718376.1	699.025	3	0	0.0095
MPGVIFTAPGDAK	WP_033718379.1_V163M|WP_033718379.1	652.339	2	0	0
VISKAEPGGLIEGR	WP_033718379.1_V205I|WP_033718379.1	713.407	2	1	0
VISKAEPGGLIEGR	WP_033718379.1_V205I|WP_033718379.1	475.94	3	1	0
VAALTAAGR	WP_033718433.1_P28A|WP_033718433.1	415.248	2	0	0
VAALTAAGRTPGLGTILVGDDPGSQAYVR	WP_033718433.1_P28A|WP_033718433.1	942.842	3	1	0
VAALTAAGRTPGLGTILVGDDPGSQAYVRGK	WP_033718433.1_P28A|WP_033718433.1	753.662	4	2	0.0193
VDGKLAGDVHPDVWEVAGHVSPNPGGVGPLTR	WP_033718433.1_Q254H|WP_033718433.1	808.918	4	1	0.0521
LAGDVHPDVWEVAGHVSPNPGGVGPLTR	WP_033718433.1_Q254H|WP_033718433.1	945.151	3	0	0.1141
LAGDVHPDVWEVAGHVSPNPGGVGPLTR	WP_033718433.1_Q254H|WP_033718433.1	709.115	4	0	0.1141
LVPGWSKPIVIGR	WP_033718439.1_T131S|WP_033718439.1	711.435	2	0	0
LVPGWSKPIVIGR	WP_033718439.1_T131S|WP_033718439.1	474.626	3	0	0
LVYDRNTGTLTARPGAQR	WP_033718457.1_D514N|WP_033718457.1	498.021	4	1	0.0117
NTGTLTARPGAQR	WP_033718457.1_D514N|WP_033718457.1	448.244	3	0	0.0306
FLSGAAPGTR	WP_033718457.1_T225A|WP_033718457.1	488.764	2	0	0
FLSGAAPGTRTTVVAPPSAK	WP_033718457.1_T225A|WP_033718457.1	643.358	3	1	0.0442
LIVHHSVADEVVAR	WP_033718459.1_R308H|WP_033718459.1	515.623	3	0	0.0671
AAITRPIAQLAASCR	WP_033718466.1_H227Q|WP_033718466.1	533.631	3	0	0.0011
AAITRPIAQLAASCRR	WP_033718466.1_H227Q|WP_033718466.1	585.665	3	1	0.2576
HDWPSALR	WP_033718468.1_A162D|WP_033718468.1	491.249	2	0	0.1401
SVPQWPELEAAALKR	WP_033718484.1_R214K|WP_033718484.1	565.646	3	1	0.0096
AAATDYPDTDLGAFSYR	WP_033718486.1_I52T|WP_033718486.1	917.418	2	0	0
AAATDYPDTDLGAFSYR	WP_033718486.1_I52T|WP_033718486.1	611.948	3	0	0
SLLHWQCVHPIPPASTETLR	WP_033718487.1_V124I|WP_033718487.1	586.307	4	0	0.2357
AALEPLCDDLSIAAQPQLSR	WP_033718492.1_E236Q|WP_033718492.1	723.372	3	0	0.0007
VAELLETVGLR	WP_033718596.1_I478V|WP_033718596.1	600.353	2	0	0.0016
VAELLETVGLRR	WP_033718596.1_I478V|WP_033718596.1	452.605	3	1	0
ACASAECVTR	WP_033718602.1_D578V|WP_033718602.1	562.745	2	0	0.074
ACASAECVTRR	WP_033718602.1_D578V|WP_033718602.1	427.533	3	1	0.0026
VHTATLAGADPVIMLTAPIPATQKVLKK	WP_033718649.1_R292K|WP_033718649.1	721.923	4	2	0.0289
VHTATLAGADPVIMLTAPIPATQKVLKK	WP_033718649.1_R292K|WP_033718649.1	577.74	5	2	0.0289
SPYEPFGNAGPGRVPGGTGTGPLPGMHPGMPGPPEPQKR	WP_033718711.1_I88M|WP_033718711.1	970.477	4	2	0.0888
SPYEPFGNAGPGRVPGGTGTGPLPGMHPGMPGPPEPQKR	WP_033718711.1_I88M|WP_033718711.1	776.583	5	2	0.0888
VPGGTGTGPLPGMHPGMPGPPEPQKR	WP_033718711.1_I88M|WP_033718711.1	638.074	4	1	0.0002
LFGPAAPTMMYGASK	WP_033718807.1_A160S|WP_033718807.1	771.378	2	0	0.0467
VLSQAGDRLDGAVLAAGLGPSPARDR	WP_033718807.1_P78R|WP_033718807.1	641.349	4	2	0.0001
ILLRHTAINR	WP_033718817.1_S426T|WP_033718817.1	402.919	3	1	0.167
LSPDLDFTTDARPDQVQQILRR	WP_033718841.1_E67D|WP_033718841.1	646.842	4	1	0
IAELAAQEDLAR	WP_033718841.1_R417Q|WP_033718841.1	650.349	2	0	0.0023
HAAQADLADPRVEQEHRV	WP_033718843.1_P787A|WP_033718843.1	511.26	4	2	0
GGYPEPGQAGYPPQQHGYPDLR	WP_033718855.1_Q270L|WP_033718855.1	795.373	3	0	0
AFLGGTDNFERELLDGMNASLAR	WP_033718990.1_A127D|WP_033718990.1	833.076	3	1	0
EALGGRPFGDGTPPGPPVEAERVPAGHGA	WP_033718998.1_D324E|WP_033718998.1	932.467	3	1	0
EALGGRPFGDGTPPGPPVEAERVPAGHGA	WP_033718998.1_D324E|WP_033718998.1	699.602	4	1	0
GPDLAGWLTPHGR	WP_033718998.1_I301T|WP_033718998.1	688.857	2	0	0
GPDLAGWLTPHGR	WP_033718998.1_I301T|WP_033718998.1	459.574	3	0	0
RLAALRGTG	WP_033719002.1_A392T|WP_033719002.1	457.78	2	2	0.1337
AAQEAIADGVNQYPPGIGIAPLR	WP_033719002.1_H47Q|WP_033719002.1	774.413	3	0	0.0003
LQDDRDKIPGAVEELLR	WP_033719046.1_E266D|WP_033719046.1	492.519	4	2	0
LVGSPIHVSGYQPEYRPPPQLPQS	WP_033719063.1_E345Q|WP_033719063.1	882.794	3	0	0.0036
MGYAEVVDDVTK	WP_033719100.1_R280K|WP_033719100.1	663.816	2	0	0.0007
MGYAEVVDDVTKLFR	WP_033719100.1_R280K|WP_033719100.1	581.631	3	1	0
EYIDIIR	WP_033719100.1_V122I|WP_033719100.1	461.256	2	0	0
AIVDALLDSDAGAVAAYGAR	WP_033719108.1_G230S|WP_033719108.1	959.997	2	0	0
AIVDALLDSDAGAVAAYGAR	WP_033719108.1_G230S|WP_033719108.1	640.334	3	0	0
NGWLSGLHATELLGAVQK	WP_033719109.1_K28E|WP_033719109.1	632.011	3	0	0.0002
VVSNLGVFDFGGPDRTMR	WP_033719112.1_S189T|WP_033719112.1	656.332	3	1	0
AWAVGDTAPGR	WP_033719122.1_A34V|WP_033719122.1	550.778	2	0	0
LALEQAPAGSVLHAVGDEGVPLR	WP_033719129.1_A225G|WP_033719129.1	767.085	3	0	0
LLICGSAGFVPGALAGQR	WP_033719133.1_A206P|WP_033719133.1	893.985	2	0	0.0003
LLICGSAGFVPGALAGQR	WP_033719133.1_A206P|WP_033719133.1	596.326	3	0	0.0003
ALPYAGDDLDSSIR	WP_033719133.1_A276S|WP_033719133.1	746.868	2	0	0.0349
AGAAYLSVGQLGLRPR	WP_033719133.1_E215G|WP_033719133.1	543.646	3	0	0.0015
VSPSPPRVDGCLAR	WP_033719133.1_E65V|WP_033719133.1	504.265	3	1	0.0001
LAQDQDADMQATVR	WP_033719134.1_Y330D|WP_033719134.1	781.367	2	0	0.1614
LLAAQATVVAGGADRTASVR	WP_033719139.1_G75A|WP_033719139.1	643.029	3	1	0.0003
AIDGTEMLEHDGDPETTSLAAAVLR	WP_033719153.1_E307D|WP_033719153.1	871.422	3	0	0
AIDGTEMLEHDGDPETTSLAAAVLR	WP_033719153.1_E307D|WP_033719153.1	876.753	3	0	0
QSGGHYLDQFTNAER	WP_033719156.1_T155S|WP_033719156.1	574.933	3	0	0.0074
FAATSLAGAPVAIGTDLER	WP_033719164.1_V138A|WP_033719164.1	930.497	2	0	0.0002
SLSEADDPLWER	WP_033719172.1_D371E|WP_033719172.1	709.333	2	0	0.0493
LRWPGFGEVSAR	WP_033719172.1_I399F|WP_033719172.1	458.914	3	1	0.0369
SAAVEGAGALDAAGR	WP_033719186.1_P301A|WP_033719186.1	658.334	2	0	0.0534
VIQWASGGVGK	WP_033719195.1_T14S|WP_033719195.1	551.306	2	0	0.0005
RVVLENLR	WP_033719243.1_S105R|WP_033719243.1	499.809	2	1	0.0407
TAAAFALACR	WP_033719292.1_D364A|WP_033719292.1	526.271	2	0	0.0251
SVTLDPQRHVNAVWGVGESAR	WP_033719292.1_L179V|WP_033719292.1	570.298	4	1	0.0013
HVNAVWGVGESAR	WP_033719292.1_L179V|WP_033719292.1	691.352	2	0	0.0005
HVNAVWGVGESAR	WP_033719292.1_L179V|WP_033719292.1	461.237	3	0	0.0005
IVLAAGGTREDYLSR	WP_033719292.1_Q301E|WP_033719292.1	540.962	3	1	0.0007
LFAPAISYGR	WP_033719299.1_A141S|WP_033719299.1	547.803	2	0	0.0082
LLGGPSHRLDLVAIASTAQPGAAGR	WP_033719302.1_A337T|WP_033719302.1	607.841	4	1	0
LDLVAIASTAQPGAAGR	WP_033719302.1_A337T|WP_033719302.1	805.947	2	0	0.1143
VLQPGGTFAGSDGVPSWVFR	WP_033719331.1_A142V|WP_033719331.1	1039.03	2	0	0.0044
AGVDPDEVSRADR	WP_033719432.1_Q136R|WP_033719432.1	462.892	3	1	0
RLAPGATVVLAAR	WP_033719487.1_T30A|WP_033719487.1	432.27	3	1	0.0019
LAPGATVVLAAR	WP_033719487.1_T30A|WP_033719487.1	569.851	2	0	0
GYCNVDDMATAQPWADDIPVYVQTGR	WP_033719545.1_T553N|WP_033719545.1	981.441	3	0	0.0001
CLVSSPEFAENLAR	WP_033719556.1_D253N|WP_033719556.1	796.89	2	0	0.0004
ENIDGVLPERLHR	WP_033719556.1_L239R|WP_033719556.1	516.614	3	1	0.0523
RYAGAPVAVTSPQGR	WP_033719560.1_S26T|WP_033719560.1	510.611	3	1	0.0308
YAGAPVAVTSPQGR	WP_033719560.1_S26T|WP_033719560.1	687.362	2	0	0
AARDDGAGELVDTDLVVR	WP_033719563.1_A160D|WP_033719563.1	624.653	3	1	0
DDGAGELVDTDLVVR	WP_033719563.1_A160D|WP_033719563.1	787.389	2	0	0.0176
DSLGDAAQSWPVLQADASSPATLNEMAAR	WP_033719563.1_S61P|WP_033719563.1	991.473	3	0	0
QLADPYTLSSDRGAEPDVGPQPDLPCR	WP_033719563.1_W229C|WP_033719563.1	985.47	3	1	0.1582
QLADPYTLSSDRGAEPDVGPQPDLPCRR	WP_033719563.1_W229C|WP_033719563.1	778.379	4	2	0
GAEPDVGPQPDLPCRR	WP_033719563.1_W229C|WP_033719563.1	588.621	3	1	0.0005
GRGRGEQGGSDGPGDGDNDEPQNR	WP_033719565.1_D184N|WP_033719565.1	607.512	4	2	0
GRGEQGGSDGPGDGDNDEPQNRGK	WP_033719565.1_D184N|WP_033719565.1	600.511	4	2	0.1168
GRGEQGGSDGPGDGDNDEPQNR	WP_033719565.1_D184N|WP_033719565.1	738.639	3	1	0
VRDLLAAQPSAELEPAAEDAASGGPDAGITGEPESR	WP_033719565.1_P78L|WP_033719565.1	887.684	4	1	0.0032
DLLAAQPSAELEPAAEDAASGGPDAGITGEPESR	WP_033719565.1_P78L|WP_033719565.1	1098.19	3	0	0
YLVYVPGASSTGISR	WP_033719565.1_T460A|WP_033719565.1	785.417	2	0	0
FIPEVTGAEDLAGVVAGPGSDLGTGGMTSK	WP_033719567.1_M221T|WP_033719567.1	945.136	3	0	0
IWLDEIEREVPED	WP_033719571.1_I677V|WP_033719571.1	821.902	2	1	0
QFAPAGTISVGGTDQAIYR	WP_033719578.1_T713A|WP_033719578.1	976.497	2	0	0.1417
ALPQVKPGTVTR	WP_033719580.1_A267T|WP_033719580.1	633.88	2	0	0
ALPQVKPGTVTR	WP_033719580.1_A267T|WP_033719580.1	422.922	3	0	0
YQQVIPMHECR	WP_033719583.1_E459Q|WP_033719583.1	730.842	2	0	0.0011
YQQVIPMHECR	WP_033719583.1_E459Q|WP_033719583.1	487.564	3	0	0.0011
VVPLHILLDGTDLRDGVDEVPADIHQR	WP_033719591.1_V30I|WP_033719591.1	599.323	5	1	0
LSWDFLAR	WP_033719616.1_M324L|WP_033719616.1	504.269	2	0	0.0066
AEAGAGSEEPLPQTYVDYETSPREYTLR	WP_033719628.1_M91T|WP_033719628.1	1043.83	3	1	0.0606
AATAPSWLPEAPSVADLGWSDAPAPDAPAGDEHDYHFLTK	WP_033719629.1_R238P|WP_033719629.1	1044.24	4	0	0.0005
GIFLDGSRVPTVEIR	WP_033719636.1_A85V|WP_033719636.1	553.646	3	1	0.0001
AIGYEAAYAGTSFATPDKLGAMR	WP_033719649.1_T299A|WP_033719649.1	787.723	3	1	0.1373
DATWVSSYR	WP_033719649.1_W128R|WP_033719649.1	542.757	2	0	0
IQRELNPDEIYGVDMSDGMLNQAR	WP_033719662.1_D72N|WP_033719662.1	922.106	3	1	0
IADIACGTAVLSER	WP_033719662.1_G61A|WP_033719662.1	738.38	2	0	0
LVSDLLTVGTKRD	WP_033719662.1_P211R|WP_033719662.1	708.906	2	2	0
LVSDLLTVGTKRD	WP_033719662.1_P211R|WP_033719662.1	472.94	3	2	0
WKPQHNASAPEMR	WP_033719662.1_T175M|WP_033719662.1	776.378	2	0	0
WKPQHNASAPEMR	WP_033719662.1_T175M|WP_033719662.1	517.921	3	0	0
RIADIACGTGILSER	WP_033719662.1_V62I|WP_033719662.1	544.623	3	1	0.0538
IADIACGTGILSER	WP_033719662.1_V62I|WP_033719662.1	738.38	2	0	0
MHVDAMTVPQPLGQIGDLAR	WP_033719669.1_S13G|WP_033719669.1	717.035	3	0	0.1567
VDIAAVNPWMLR	WP_033719669.1_W170R|WP_033719669.1	692.874	2	0	0
WPACANRQDTVPADGTNPELR	WP_033719675.1_T168A|WP_033719675.1	790.041	3	1	0
QDTVPADGTNPELR	WP_033719675.1_T168A|WP_033719675.1	756.868	2	0	0.028
NNIVIDVDACRK	WP_033719675.1_V218I|WP_033719675.1	708.867	2	1	0.0699
VVEAPLDDGGRIDLGALEEAFAHAR	WP_033719686.1_G139D|WP_033719686.1	656.088	4	1	0.0053
SYTVTGTGQATTPGQSGTR	WP_033719696.1_A155P|WP_033719696.1	935.45	2	0	0
YRGEMEPLDPVAGHIPGAENLPSGDVLAADGTFLDDDALAR	WP_033719699.1_V188M|WP_033719699.1	1067.02	4	1	0.0001
ANVPLTDALDSELGADRLTESADLWR	WP_033719703.1_N123D|WP_033719703.1	943.474	3	1	0
VAHLQDSPYELAQHVVFGR	WP_033719714.1_A84G|WP_033719714.1	542.283	4	0	0.0449
RPGLPGAEEQAPVTIDTAYR	WP_033719734.1_T415A|WP_033719734.1	714.371	3	0	0
RPGLPGAEEQAPVTIDTAYRK	WP_033719734.1_T415A|WP_033719734.1	757.069	3	1	0
RPGLPGAEEQAPVTIDTAYRK	WP_033719734.1_T415A|WP_033719734.1	568.054	4	1	0
TAAADVELGGQTILAGEK	WP_033719780.1_T323A|WP_033719780.1	872.46	2	0	0.0001
LVVANGFLPTAQR	WP_033719802.1_A148G|WP_033719802.1	693.399	2	0	0.0002
LVVANGFLPTAQRR	WP_033719802.1_A148G|WP_033719802.1	514.635	3	1	0.0001
WISEGFPEMR	WP_033719863.1_K169E|WP_033719863.1	626.295	2	0	0
ALVTGASTGIGK	WP_033719868.1_S21T|WP_033719868.1	537.811	2	0	0.0931
ALVTGASTGIGKQVAQAYLQAGAR	WP_033719868.1_S21T|WP_033719868.1	777.764	3	1	0.0081
TALQDYELSGVKIK	WP_033719879.1_R323K|WP_033719879.1	522.291	3	1	0.0009
AASAAEQVVDEVLRVEAAAAGSDQR	WP_033719881.1_R67Q|WP_033719881.1	838.425	3	1	0.0486
VADVLPGLIDTAILTTTTNHSNDGAAPMTAEELR	WP_033719883.1_G177D|WP_033719883.1	877.696	4	0	0
FAATAQSADDAGR	WP_033719925.1_A142D|WP_033719925.1	640.797	2	0	0
FAATAQSADDAGRLVDDALR	WP_033719925.1_A142D|WP_033719925.1	688.343	3	1	0
LGFGAVFGPHTR	WP_033719925.1_Q292H|WP_033719925.1	629.838	2	0	0
LGFGAVFGPHTR	WP_033719925.1_Q292H|WP_033719925.1	420.228	3	0	0
TVVCYPNSPDSIADSQLHEVLTK	WP_033719927.1_E522D|WP_033719927.1	858.423	3	0	0
AALVGTMSVPQGWTEAAPAIR	WP_033719961.1_S327T|WP_033719961.1	709.374	3	0	0.0389
AAGPDFVTSTPQQPGPR	WP_033719972.1_R561P|WP_033719972.1	863.431	2	0	0.239
IGLAELADDAR	WP_033719973.1_E286A|WP_033719973.1	572.304	2	0	0.0303
EIACAYDLEFVDPADVKPLPVDGEAWPLTVQPDTGVRR	WP_033720014.1_D193E|WP_033720014.1	1060.53	4	1	0.0027
GSARPAPRPAAPTVPWLAR	WP_033720037.1_L390P|WP_033720037.1	493.531	4	0	0.2937
SGPPVDDPQDR	WP_033720043.1_L186R|WP_033720043.1	591.773	2	0	0.0051
ASGAPVEHIVCIDGAPPGTISVEQLYAAAPR	WP_033720045.1_T149A|WP_033720045.1	1049.54	3	0	0
HGLSDASPAALAADPDVIAQIAAGVAAGNAK	WP_033720045.1_V525D|WP_033720045.1	948.161	3	0	0
WAEFHPDAVR	WP_033720048.1_L172V|WP_033720048.1	409.868	3	0	0.0029
TSYRELGDRAAQLANALR	WP_033720346.1_Q47R|WP_033720346.1	502.02	4	2	0.0467
IATLTQR	WP_033720527.1_A315T|WP_033720527.1	401.743	2	0	0.0003
AEAIGQAVRR	WP_033721129.1_H334Q|WP_033721129.1	535.807	2	1	0.0141
VIDCVAALNNSDYTEAGR	WP_033721129.1_P270T|WP_033721129.1	984.46	2	0	0.0085
TSTGFHPSGGASVR	WP_033721182.1_T166S|WP_033721182.1	680.834	2	0	0.0005
TSTGFHPSGGASVR	WP_033721182.1_T166S|WP_033721182.1	454.225	3	0	0.0005
VAAATEAAGIHGFGFTDHPAPSQR	WP_033721280.1_A31T|WP_033721280.1	803.396	3	0	0
VAAATEAAGIHGFGFTDHPAPSQR	WP_033721280.1_A31T|WP_033721280.1	602.799	4	0	0
ELVSGDAIAK	WP_033721280.1_G23A|WP_033721280.1	501.777	2	0	0.0017
GITAHPRPVSSPHPPIWIGGNTAAAR	WP_033721280.1_T184A|WP_033721280.1	665.86	4	0	0.0011
GITAHPRPVSSPHPPIWIGGNTAAAR	WP_033721280.1_T184A|WP_033721280.1	532.889	5	0	0.0011
VVITEPVLAPVATGVR	WP_033721296.1_A127P|WP_033721296.1	540.994	3	0	0.0059
ERIPILVAALGPK	WP_033724409.1_A162E|WP_033724409.1	688.935	2	1	0
ERIPILVAALGPK	WP_033724409.1_A162E|WP_033724409.1	459.626	3	1	0
GVAASGPGEFVVTTSGGQISR	WP_033724958.1_V340G|WP_033724958.1	989.005	2	0	0.0003
GVAASGPGEFVVTTSGGQISR	WP_033724958.1_V340G|WP_033724958.1	659.673	3	0	0.0003
YVVAVDPIAAK	WP_033724960.1_V227I|WP_033724960.1	573.332	2	0	0
YVVAVDPIAAKR	WP_033724960.1_V227I|WP_033724960.1	434.591	3	1	0
DSAKIFGATHTAASAR	WP_033724960.1_V243A|WP_033724960.1	535.278	3	1	0.0653
IFGATHTAASAR	WP_033724960.1_V243A|WP_033724960.1	601.817	2	0	0.0002
IFGATHTAASAR	WP_033724960.1_V243A|WP_033724960.1	401.547	3	0	0.0002
MESPDPGGTGVVER	WP_033724962.1_A7G|WP_033724962.1	715.833	2	0	0.0769
AVVDGMTSTGDMGYLDNAGR	WP_033724963.1_T397A|WP_033724963.1	1015.45	2	0	0.0275
SSDIAAELAK	WP_033725445.1_M167I|WP_033725445.1	502.767	2	0	0.0669
AWVRDTSPLFR	WP_033725668.1_L82V|WP_033725668.1	449.91	3	1	0.0022
ALIGPLAADGYR	WP_033725669.1_E51A|WP_033725669.1	608.838	2	0	0
NRTAFCDGYAAASGIDPR	WP_033725683.1_E396D|WP_033725683.1	647.967	3	1	0.0013
TAFCDGYAAASGIDPR	WP_033725683.1_E396D|WP_033725683.1	836.375	2	0	0
TAFCDGYAAASGIDPR	WP_033725683.1_E396D|WP_033725683.1	557.919	3	0	0
HRPGWLPIPLR	WP_033725683.1_S434G|WP_033725683.1	447.935	3	0	0
VGEASQESDRADNVIITLHR	WP_033725816.1_V212I|WP_033725816.1	553.284	4	1	0.0703
LVLGDGAGGLAR	WP_033725885.1_V46A|WP_033725885.1	549.817	2	0	0.0901
YLNPDVELGGSDPVIGFNYLGR	WP_033726103.1_D957E|WP_033726103.1	799.069	3	0	0.0001
FCPQYGEPVQVVPADPVMAWR	WP_033726103.1_I1162V|WP_033726103.1	816.061	3	0	0.0001
APDAVAITCGER	WP_033726107.1_A1955P|WP_033726107.1	630.306	2	0	0
VAVGDLAQPPFR	WP_033726107.1_A3109G|WP_033726107.1	635.351	2	0	0
VAVGDLAQPPFRGALIR	WP_033726107.1_A3109G|WP_033726107.1	594.012	3	1	0
YLELDGGDIDGQLEQLSADER	WP_033726107.1_E1591G|WP_033726107.1	779.368	3	0	0
AGGGGLTPSDVAAAR	WP_033726107.1_P2981A|WP_033726107.1	650.336	2	0	0
SYLMWLAAQDR	WP_033726107.1_V1667L|WP_033726107.1	685.332	2	0	0.0697
RTTADELRDALTALR	WP_033726625.1_Q445R|WP_033726625.1	567.98	3	2	0
TTADELRDALTALR	WP_033726625.1_Q445R|WP_033726625.1	515.946	3	1	0
LVDQGSQAGDLMGIALLTNATPAGPPPPEVSETQR	WP_033727026.1_S155G|WP_033727026.1	883.45	4	0	0
LPGRALFVTNNASR	WP_033727034.1_A37P|WP_033727034.1	505.951	3	1	0.1458
TNTMAALDARPAAQLR	WP_033727278.1_G145D|WP_033727278.1	567.302	3	0	0
ALAEVVYDPWIEQRPLR	WP_033727279.1_V23A|WP_033727279.1	685.706	3	0	0.0448
VVLNPWLSCGPR	WP_033727280.1_A120G|WP_033727280.1	699.372	2	0	0.0033
EKSPSAALDELSAWTR	WP_042906624.1_D302A|WP_042906624.1	587.632	3	1	0.0583
AGLGGRPPVGPPPPPPR	WP_044543360.1_S134R|WP_044543360.1	540.311	3	0	0
ALFPDFPAFLQSAAAPEAQ	WP_044543392.1_A153S|WP_044543392.1	995.999	2	0	0
IASGQTLEEIGLSQDSVISR	WP_044543396.1_P333S|WP_044543396.1	701.702	3	0	0.0009
VIEIAPAPNLDPALR	WP_044543396.1_V250A|WP_044543396.1	794.956	2	0	0
VIEIAPAPNLDPALRER	WP_044543396.1_V250A|WP_044543396.1	625.355	3	1	0
LLALILGTGGDATR	WP_044543433.1_V150L|WP_044543433.1	685.904	2	0	0
IANNSIYGLAGAVFSGDQER	WP_044543494.1_D457E|WP_044543494.1	1041.52	2	0	0
IANNSIYGLAGAVFSGDQER	WP_044543494.1_D457E|WP_044543494.1	694.68	3	0	0
RAFDGTGWATDVELR	WP_044543494.1_D92G|WP_044543494.1	565.281	3	1	0
AFDGTGWATDVELR	WP_044543494.1_D92G|WP_044543494.1	769.368	2	0	0
AGLVMNPDAK	WP_044543499.1_E83D|WP_044543499.1	508.266	2	0	0
VGTVNSVSLQPDKK	WP_044543500.1_R73Q|WP_044543500.1	736.409	2	1	0.0023
SAGDVTGVLSER	WP_044543501.1_I207V|WP_044543501.1	595.804	2	0	0
RQEIVDLLANTSAVAK	WP_044543501.1_V245A|WP_044543501.1	576.66	3	1	0.0013
FPEPGSSVEK	WP_044543528.1_T582S|WP_044543528.1	538.767	2	0	0
EAIKATGETFDDAVFDRLAGR	WP_044543561.1_D81G|WP_044543561.1	571.291	4	2	0
ATGETFDDAVFDRLAGR	WP_044543561.1_D81G|WP_044543561.1	614.299	3	1	0.1494
ATALAEDAGVAITPTEGFR	WP_044543581.1_A1971T|WP_044543581.1	945.484	2	0	0.0274
ALAAGDEAALLAVSEELTSIGMR	WP_044543588.1_G684E|WP_044543588.1	763.398	3	0	0
DRLPVGDDWTPVTLLEGGTPLIPARR	WP_044543606.1_A43P|WP_044543606.1	711.89	4	2	0
VAKEQLSANTTTTLTDGLTGVRGEIR	WP_044543988.1_Q265R|WP_044543988.1	911.158	3	2	0.0001
VAKEQLSANTTTTLTDGLTGVRGEIR	WP_044543988.1_Q265R|WP_044543988.1	683.62	4	2	0.0001
LQGPGVVITGFVNR	WP_044543988.1_W65R|WP_044543988.1	728.917	2	0	0
RAAELFAEDPDAIE	WP_044544044.1_E339D|WP_044544044.1	773.873	2	1	0.0599
AAELFAEDPDAIE	WP_044544044.1_E339D|WP_044544044.1	695.822	2	0	0.028
ELVGGSVFLAPAHK	WP_044544151.1_L170V|WP_044544151.1	475.601	3	0	0
ELVGGSVFLAPAHKVVLTTDRDR	WP_044544151.1_L170V|WP_044544151.1	620.846	4	2	0.0027
ELVGGSVFLAPAHKVVLTTDRDR	WP_044544151.1_L170V|WP_044544151.1	496.878	5	2	0.0027
LRPLVPGGTYLDPEAAAAGAAAVASQGGG	WP_044544205.1_R248G|WP_044544205.1	879.793	3	0	0.0057
LRPLVPGGTYLDPEAAAAGAAAVASQGGG	WP_044544205.1_R248G|WP_044544205.1	660.096	4	0	0.0057
LAALVGQSR	WP_044544333.1_G150S|WP_044544333.1	457.775	2	0	0.001
SDPHWTRPEDSDADLDEEHDVAADEPGDQDDDADTDELSR	WP_044544337.1_D73E|WP_044544337.1	896.965	5	0	0.0248
AAAGGTENDVVIGHDWGAIAATGLAAMPDSPFAK	WP_044544341.1_D95E|WP_044544341.1	1094.53	3	0	0.0577
DLAKPGDTVLLAPAAASFDQFAGYADRGDAFAAAVR	WP_050485448.1_G464A|WP_050485448.1	910.461	4	1	0
MSFNNLGAGALAVR	WP_050594259.1_G132S|WP_050594259.1	710.872	2	0	0
LIAALTAR	WP_061504251.1_P649L|WP_061504251.1	414.769	2	0	0.0471
VAGNEAAFHFR	WP_062886235.1_G85R|WP_062886235.1	609.804	2	0	0
VAGNEAAFHFR	WP_062886235.1_G85R|WP_062886235.1	406.872	3	0	0
EWEKLEQFVDGR	WP_062886396.1_S432G|WP_062886396.1	512.588	3	1	0
LEQFVDGR	WP_062886396.1_S432G|WP_062886396.1	482.248	2	0	0.0035
LAAWAVLR	WP_062886443.1_V156A|WP_062886443.1	450.277	2	0	0.0565
DAGASTVLAPPPAVNTRQPGSAASQAGR	WP_062886445.1_E303D|WP_062886445.1	883.123	3	1	0.0016
LQLGPYSDGGIPLAVAAVASPTGAR	WP_062886483.1_A164G|WP_062886483.1	794.432	3	0	0
LLAGETVSAK	WP_062886483.1_D145E|WP_062886483.1	494.787	2	0	0
KYQGEVESK	WP_062886483.1_D382G|WP_062886483.1	534.272	2	1	0.2014
IIGGVGPGSLPTDSSMIGLTPTDTR	WP_062886483.1_S115T|WP_062886483.1	814.756	3	0	0
WGATPLKAPALEAILAATGGR	WP_062886487.1_V214L|WP_062886487.1	688.725	3	1	0.0122
AADGYAALEGGR	WP_062886489.1_V317A|WP_062886489.1	575.778	2	0	0.0493
AADGYAALEGGRAHYR	WP_062886489.1_V317A|WP_062886489.1	420.208	4	1	0
IRDAALSCFAVR	WP_062886499.1_I32V|WP_062886499.1	460.247	3	1	0
MGTVFLANAGTASVAR	WP_062886648.1_A202V|WP_062886648.1	783.409	2	0	0.0996
STDDYLNGLNLYR	WP_062886743.1_E210D|WP_062886743.1	772.373	2	0	0
ALVAAAESDRPPAEVR	WP_062886745.1_L116V|WP_062886745.1	551.297	3	0	0.039
RTLPGATIIK	WP_062886756.1_M29T|WP_062886756.1	535.34	2	1	0.0001
TLPGATIIK	WP_062886756.1_M29T|WP_062886756.1	457.289	2	0	0
AGSDPAVADLVGDRFGEQVVSR	WP_062887775.1_P140A|WP_062887775.1	749.045	3	1	0.1789
AHASELAESLPTATVLGDIDALAAR	WP_062887777.1_A121S|WP_062887777.1	831.438	3	0	0.1346
TAAEQATAAASAFESAFAAVVPPAEIATNR	WP_062887804.1_Y97F|WP_062887804.1	978.493	3	0	0
TAAEQATAAASAFESAFAAVVPPAEIATNR	WP_062887804.1_Y97F|WP_062887804.1	734.121	4	0	0
LVRIPWDLGSYGIDPDDFPVAR	WP_062887860.1_P170A|WP_062887860.1	834.432	3	1	0
IPWDLGSYGIDPDDFPVAR	WP_062887860.1_P170A|WP_062887860.1	1067.02	2	0	0
TVTDRAGHAAAVSMATGPHGR	WP_062887862.1_V328M|WP_062887862.1	516.51	4	1	0.075
AGHAAAVSMATGPHGR	WP_062887862.1_V328M|WP_062887862.1	497.581	3	0	0.023
TVDFVAELPR	WP_062887866.1_T488A|WP_062887866.1	573.811	2	0	0.0001
ACRAQYLDGSLGTR	WP_062888044.1_A611T|WP_062888044.1	523.26	3	1	0.0046
AQYLDGSLGTR	WP_062888044.1_A611T|WP_062888044.1	590.801	2	0	0.023
VQFVGAVGDDAAAGQLR	WP_062888208.1_E68G|WP_062888208.1	837.434	2	0	0
AVFTPSLAGLVLGEYRR	WP_062889822.1_N133S|WP_062889822.1	617.016	3	1	0.0043
TGTVTPAGDLSIWPPIGATAVDVTGGYAR	WP_062907992.1_A1045T|WP_062907992.1	948.491	3	0	0.0005
VIDDADVTASMSGLAAR	WP_062907992.1_L1946V|WP_062907992.1	846.417	2	0	0.0002
VIDDADVTASMSGLAAR	WP_062907992.1_L1946V|WP_062907992.1	564.614	3	0	0.0002
LDAGGEGTLGDLVVSR	WP_062907992.1_R1366G|WP_062907992.1	779.907	2	0	0
LDAGGEGTLGDLVVSRCPR	WP_062907992.1_R1366G|WP_062907992.1	658.002	3	1	0.0019
LADLAGGQPGAGVVTGR	WP_062907992.1_R542G|WP_062907992.1	769.918	2	0	0
YIPVDRATGGAPPGAAVVPAVSGSR	WP_062908106.1_S379G|WP_062908106.1	789.092	3	1	0
ATGGAPPGAAVVPAVSGSR	WP_062908106.1_S379G|WP_062908106.1	811.436	2	0	0
TAAPVVLR	WP_062908983.1_Q217P|WP_062908983.1	413.761	2	0	0
AVADSLTVDRADHAWDLAR	WP_063966947.1_A243S|WP_063966947.1	521.265	4	1	0.0266
AGQNVAALPTAVGAGAAIAVAPTVAAPEQPAEAPVEEDTNAETLSDSLTAR	WP_071321353.1_A1210V|WP_071321353.1	977.497	5	0	0
LSERADGPITVEDVQTAETIEALAER	WP_071321353.1_A1489T|WP_071321353.1	938.477	3	1	0
LSERADGPITVEDVQTAETIEALAERVR	WP_071321353.1_A1489T|WP_071321353.1	767.902	4	2	0
ADGPITVEDVQTAETIEALAER	WP_071321353.1_A1489T|WP_071321353.1	776.724	3	0	0.0001
IIEGEPKAVDAGDDMDWSR	WP_071321353.1_E114K|WP_071321353.1	701.993	3	1	0.0242
FDDFGNVIPDPEAPEEGEHELPGLTEEALR	WP_071321353.1_E609G|WP_071321353.1	1108.18	3	0	0
DGDQILAVIAGSAVNHDGR	WP_071321353.1_N385D|WP_071321353.1	636.657	3	0	0.077
VVMPPSFVQSKR	WP_071321354.1_I112V|WP_071321354.1	458.924	3	1	0.0007
GNPGKTVLLSTVPK	WP_071321356.1_A99P|WP_071321356.1	705.919	2	1	0.0117
GNPGKTVLLSTVPK	WP_071321356.1_A99P|WP_071321356.1	470.949	3	1	0.0117
VGPFVLAVR	WP_071321357.1_I691V|WP_071321357.1	479.298	2	0	0.0007
AGGMPETAER	WP_071321357.1_T238M|WP_071321357.1	509.735	2	0	0.0001
HGANNTYTLR	WP_071321357.1_T644N|WP_071321357.1	573.786	2	0	0.0811
YTEKLATPDTSVADLVGDIDPIKVAEGR	WP_071321368.1_V156I|WP_071321368.1	991.852	3	2	0
YTEKLATPDTSVADLVGDIDPIKVAEGR	WP_071321368.1_V156I|WP_071321368.1	744.141	4	2	0
LATPDTSVADLVGDIDPIKVAEGR	WP_071321368.1_V156I|WP_071321368.1	818.103	3	1	0
IIGPIDDYIPPATER	WP_071321372.1_V209I|WP_071321372.1	835.443	2	0	0.0522
QDSSALPPTTEYALAR	WP_071321374.1_T309A|WP_071321374.1	860.431	2	0	0.0024
DLPDEPVWVR	WP_071321374.1_V378L|WP_071321374.1	613.314	2	0	0.0162
DLPDEPVWVRGDQAR	WP_071321374.1_V378L|WP_071321374.1	584.96	3	1	0.001
VRLPLIDGPGTLGAAGL	WP_071321374.1_V509A|WP_071321374.1	810.478	2	1	0
EVDGHPAYEAR	WP_071321377.1_G251E|WP_071321377.1	622.289	2	0	0
EVDGHPAYEAR	WP_071321377.1_G251E|WP_071321377.1	415.195	3	0	0
VAQQGCSHPVPLIIGTNQHEAALFR	WP_071321378.1_G304C|WP_071321378.1	686.608	4	0	0.0052
TVGDAPAGTR	WP_071321380.1_S385T|WP_071321380.1	472.743	2	0	0.0085
LVGFYEIVTR	WP_071321381.1_M22I|WP_071321381.1	598.837	2	0	0.0202
AFGRGPHPLLVSVR	WP_071321383.1_T75A|WP_071321383.1	502.628	3	1	0.0767
FSRTAPETPRPAAPVTDATAILDEWV	WP_071321385.1_L349V|WP_071321385.1	937.815	3	1	0
TAPETPRPAAPVTDATAILDEWV	WP_071321385.1_L349V|WP_071321385.1	807.748	3	0	0.0352
VVTIAPGLFKTPLLGSLPEEAQASLGK	WP_071321386.1_V205A|WP_071321386.1	912.856	3	1	0
TPLLGSLPEEAQASLGK	WP_071321386.1_V205A|WP_071321386.1	855.967	2	0	0
RVGTELVEQLQR	WP_071321387.1_G92E|WP_071321387.1	476.604	3	1	0.0354
IHSAAVLQDGDRIR	WP_071321393.1_V353A|WP_071321393.1	517.618	3	1	0.1272
LNIPDDRCDLGR	WP_071321393.1_W105C|WP_071321393.1	481.905	3	1	0
IAEVLGIDPESLAVPG	WP_071321395.1_V210I|WP_071321395.1	790.433	2	0	0
AYTTIHGLPEPEVFHMNEGHAGFLGAER	WP_071321396.1_A269T|WP_071321396.1	616.899	5	0	0.0589
VVVVTGAGSGIGR	WP_071321397.1_A8V|WP_071321397.1	586.343	2	0	0
WNPAGGDTLRPLLAR	WP_071321402.1_D178N|WP_071321402.1	546.302	3	0	0
AAMPALRIPDFHMSSVSQAQ	WP_071321403.1_Q449H|WP_071321403.1	719.691	3	1	0.0625
AAMPALRIPDFHMSSVSQAQ	WP_071321403.1_Q449H|WP_071321403.1	725.022	3	1	0.048
AAVRPEWPLLVQAIAEAQR	WP_071321408.1_R335Q|WP_071321408.1	706.732	3	0	0.0233
QTVQFDQTVR	WP_071321413.1_A809T|WP_071321413.1	611.315	2	0	0.0001
AVGALLVPPEDGPWR	WP_071321413.1_Q3406R|WP_071321413.1	788.928	2	0	0.0002
QHNAEIVRPLAETDYGAR	WP_071321418.1_D94N|WP_071321418.1	680.68	3	0	0.0042
TLIHPSQIAPANEVFGPSQHELADAR	WP_071321422.1_Q238H|WP_071321422.1	700.361	4	0	0
KVVSAYQQAQAAGTSVITVDGR	WP_071321422.1_R245K|WP_071321422.1	750.401	3	1	0.2008
MTKPGESVAAAADLLEDAAR	WP_071321424.1_E385D|WP_071321424.1	672.674	3	0	0.0074
MTKPGESVAAAADLLEDAAR	WP_071321424.1_E385D|WP_071321424.1	678.005	3	0	0.093
MTKPGESVAAAADLLEDAARGG	WP_071321424.1_E385D|WP_071321424.1	710.688	3	1	0
MTKPGESVAAAADLLEDAARGG	WP_071321424.1_E385D|WP_071321424.1	716.02	3	1	0.0011
NFLDQAVPLESGSWADATGLSVEDGR	WP_071321427.1_S190A|WP_071321427.1	912.103	3	0	0.0423
APQDVALVGEGR	WP_071321433.1_C481G|WP_071321433.1	606.323	2	0	0.051
FVACPFGAPSAR	WP_071321433.1_G4838S|WP_071321433.1	640.316	2	0	0.0011
AVSAEQLAAAVAVR	WP_071321438.1_A1213V|WP_071321438.1	678.386	2	0	0
AVSAEQLAAAVAVR	WP_071321438.1_A1213V|WP_071321438.1	452.593	3	0	0
IDEVVSELQTLLTQPGLSPGDRAQLVTR	WP_071321438.1_I2082T|WP_071321438.1	1012.55	3	1	0.0057
SVEVAGYTPR	WP_071321439.1_S200G|WP_071321439.1	539.78	2	0	0.0003
ASAGSIFSVPVVAAPDLR	WP_071321440.1_A165V|WP_071321440.1	878.983	2	0	0.1946
HVGVGGLAVSDEAERTR	WP_071321502.1_A427S|WP_071321502.1	584.971	3	1	0
WAGQFVLTR	WP_071321502.1_A476V|WP_071321502.1	539.296	2	0	0.0005
EGALLPVGSGGPPRWDLR	WP_071321502.1_Q278P|WP_071321502.1	626.339	3	1	0.0601
ALLADPEVAGSLTTAQNR	WP_071321510.1_G285A|WP_071321510.1	913.984	2	0	0
ALLADPEVAGSLTTAQNR	WP_071321510.1_G285A|WP_071321510.1	609.658	3	0	0
TINAQQKDLDQALLSAAGFGNTGADLFTK	WP_071321512.1_N268T|WP_071321512.1	1003.52	3	1	0.0012
DLDQALLSAAGFGNTGADLFTK	WP_071321512.1_N268T|WP_071321512.1	742.374	3	0	0.0596
LGLDFPSVSAANPR	WP_071321515.1_A111P|WP_071321515.1	722.383	2	0	0.0546
KVPADPTTATVTVR	WP_071321526.1_A569T|WP_071321526.1	728.412	2	1	0.0024
KVPADPTTATVTVR	WP_071321526.1_A569T|WP_071321526.1	485.944	3	1	0.0024
VSLACALVR	WP_071321533.1_C158R|WP_071321533.1	494.784	2	0	0.0485
IALCGNLSGGQR	WP_071321533.1_T136I|WP_071321533.1	623.322	2	0	0.0029
TGADLSVVSGKADQLR	WP_076221080.1_L71Q|WP_076221080.1	539.625	3	1	0
FNQNAAAGKDPDFGR	WP_076221340.1_E458K|WP_076221340.1	804.382	2	1	0.0001
IDPSVVDPSDVETLQDLVVGAMADASK	WP_080691804.1_A70E|WP_080691804.1	924.46	3	0	0
MAQERLGSLAGGFGAPPGQPPAPAPGV	WP_080691804.1_S105P|WP_080691804.1	844.101	3	1	0
LGSLAGGFGAPPGQPPAPAPGV	WP_080691804.1_S105P|WP_080691804.1	958.007	2	0	0
LGSLAGGFGAPPGQPPAPAPGV	WP_080691804.1_S105P|WP_080691804.1	639.007	3	0	0
AIGPGVEVLSADDGGPLSR	WP_080691805.1_E41D|WP_080691805.1	905.471	2	0	0.0151
SVLGELAAAVYAHPSER	WP_080691838.1_Q118E|WP_080691838.1	590.644	3	0	0.0083
GAVAVLTDAAGVAQLTGGR	WP_080691838.1_Q98R|WP_080691838.1	863.976	2	0	0.149
RLDADVPPPSAAIDGVPAQFDDFVQR	WP_080708759.1_T227A|WP_080708759.1	932.803	3	1	0
GAAIDFVEACR	WP_080708761.1_I63V|WP_080708761.1	604.79	2	0	0.0063
IAGPDGQSLPADTVGEVWLR	WP_080708792.1_P369S|WP_080708792.1	1041.04	2	0	0
IAGPDGQSLPADTVGEVWLR	WP_080708792.1_P369S|WP_080708792.1	694.36	3	0	0
LCDSYKLASR	WP_080772705.1_N125K|WP_080772705.1	606.806	2	1	0
LCDSYKLASR	WP_080772705.1_N125K|WP_080772705.1	404.873	3	1	0
MREIFTQR	WP_080772799.1_V276I|WP_080772799.1	540.785	2	1	0.0122
IAIPPKDLGYGLASGR	WP_084021511.1_A286P|WP_084021511.1	543.31	3	1	0.0063
ITHAFAKPDEPFQPYARDPETLAR	WP_085989646.1_G450D|WP_085989646.1	924.136	3	1	0
ITHAFAKPDEPFQPYARDPETLAR	WP_085989646.1_G450D|WP_085989646.1	693.354	4	1	0
ITHAFAKPDEPFQPYARDPETLAR	WP_085989646.1_G450D|WP_085989646.1	554.885	5	1	0
TPLFPRAEQAALEPPPAAQAR	WP_085989659.1_L124Q|WP_085989659.1	744.403	3	1	0.0095
AEQAALEPPPAAQAR	WP_085989659.1_L124Q|WP_085989659.1	760.397	2	0	0.0041
SQVVGTIDLVDDVDAAAVAK	WP_088295111.1_F313L|WP_088295111.1	993.523	2	0	0
SQVVGTIDLVDDVDAAAVAK	WP_088295111.1_F313L|WP_088295111.1	662.685	3	0	0
ATDPIGADPPEAPPR	WP_095762097.1_A571T|WP_095762097.1	752.376	2	0	0
ATDPIGADPPEAPPR	WP_095762097.1_A571T|WP_095762097.1	501.919	3	0	0
AHRDVTNDGLLVPIHWGTFR	WP_095764012.1_D310N|WP_095764012.1	576.805	4	1	0
DVTNDGLLVPIHWGTFR	WP_095764012.1_D310N|WP_095764012.1	647.339	3	0	0
ALHGAPDALGADPASIAAVTSGSPHFR	WP_095764012.1_N30D|WP_095764012.1	647.332	4	0	0.0012
QGPTPKPVTEPLFDTEELIGIVPADLR	WP_095764013.1_A270P|WP_095764013.1	978.194	3	0	0
RTRPASWSGPGR	WP_095764030.1_A18S|WP_095764030.1	443.237	3	1	0.0329
TRPASWSGPGR	WP_095764030.1_A18S|WP_095764030.1	586.302	2	0	0.344
AYDYAGDEVVLMHADDPR	WP_095764056.1_G154R|WP_095764056.1	679.639	3	0	0.0456
RVAAQQQSTTLLDDLPKPEDPAAGT	WP_095764078.1_A202T|WP_095764078.1	874.784	3	1	0.0783
LAGPVRIEDVIAAYVDNAAAEPAVAK	WP_095764091.1_A120P|WP_095764091.1	875.141	3	1	0
YGAAVLGPYSTKR	WP_095884654.1_G418S|WP_095884654.1	691.875	2	1	0.0014
YGAAVLGPYSTKR	WP_095884654.1_G418S|WP_095884654.1	461.586	3	1	0.0014
AVAGAIDGAR	WP_095931910.1_R264G|WP_095931910.1	450.749	2	0	0.0016
YANWEPIGSAGAGPPFPLWNSSDEDMR	WP_129560163.1_Q112L|WP_129560163.1	988.78	3	0	0.0085
ATNRPVPVDELIR	WP_158295089.1_E55D|WP_158295089.1	493.947	3	0	0.1687
QQAQRAVAQARPATVSAKTPGVV	WP_164999909.1_R386Q|WP_164999909.1	584.33	4	2	0.0725
SAAPQIDELGPTLVDAVR	WP_164999925.1_V615I|WP_164999925.1	926.494	2	0	0
SAAPQIDELGPTLVDAVR	WP_164999925.1_V615I|WP_164999925.1	617.999	3	0	0
NIETSIVRDGADYVINGR	WP_165928408.1_G153A|WP_165928408.1	664.676	3	1	0.0612
HVVDGGGAGAQAAWR	WP_170924181.1_D163G|WP_170924181.1	726.361	2	0	0.0384
AVSLQDDPASGAAASAAR	WP_170924199.1_A309S|WP_170924199.1	829.411	2	0	0.0542
SVVVLSKADQAR	WP_170924239.1_N42D|WP_170924239.1	636.867	2	1	0.1168
GSGQTLTGPMR	WP_170924254.1_H68Q|WP_170924254.1	552.777	2	0	0.1851
VTDHDSASAWVR	WP_170924254.1_T105S|WP_170924254.1	672.321	2	0	0.0027
VTDHDSASAWVR	WP_170924254.1_T105S|WP_170924254.1	448.549	3	0	0.0027
LNAIDGSLIDGVHEALDVLDTGDHR	WP_170924266.1_N41T|WP_170924266.1	662.085	4	0	0
YRADEALRPTAVEEVLR	WP_170924375.1_I304V|WP_170924375.1	497.769	4	1	0.0029
LAPTQAWR	WP_170924412.1_V135L|WP_170924412.1	471.761	2	0	0.0019
LAPTQAWRK	WP_170924412.1_V135L|WP_170924412.1	535.809	2	1	0.0946
IIAAVPVLLSDDVEGAR	WP_170924428.1_L250V|WP_170924428.1	869.491	2	0	0
IIAAVPVLLSDDVEGAR	WP_170924428.1_L250V|WP_170924428.1	579.996	3	0	0
ITKAAAEAGRPAPR	WP_170924428.1_V243A|WP_170924428.1	470.272	3	1	0.0133
SSDPAQTPGVR	WP_170925516.1_A213V|WP_170925516.1	557.778	2	0	0
VVYVVTTAAK	WP_170925516.1_I107V|WP_170925516.1	525.813	2	0	0.0953
LHTALLQGR	WP_170925542.1_P187L|WP_170925542.1	504.801	2	0	0.1866
EVQDSIQQGMDALAR	WP_170926723.1_Y310D|WP_170926723.1	830.902	2	0	0.0965
LGEAETPGMRVDATATQLR	WP_172428153.1_L236M|WP_172428153.1	672.677	3	1	0
SALQHGAPVLVQVPR	WP_176213600.1_D368H|WP_176213600.1	524.639	3	0	0
STTAAGSDDAAAGPTVDVQSLVGGLVAK	WP_179148812.1_S159T|WP_179148812.1	853.436	3	0	0
LAQTEKVPGGEQEALIAESR	WP_179151724.1_A327E|WP_179151724.1	709.374	3	1	0.0199
TAAPEAAAPRPAPQFEVMYR	WP_179151742.1_G248E|WP_179151742.1	725.033	3	0	0
WAKLAGMFASDEARDER	WP_179151744.1_V193A|WP_179151744.1	488.988	4	2	0
LAGMFASDEARDER	WP_179151744.1_V193A|WP_179151744.1	784.362	2	1	0
LAGMFASDEARDER	WP_179151744.1_V193A|WP_179151744.1	523.244	3	1	0
LRTEPALVLPSGPSAQAVAALLR	WP_179154556.1_T155A|WP_179154556.1	777.457	3	1	0
CRADQAGLYCVNYAR	WP_179294688.1_H194R|WP_179294688.1	606.279	3	1	0.0018
ADQAGLYCVNYARQSAAK	WP_179294688.1_H194R|WP_179294688.1	662.655	3	1	0.1798
ADQAGLYCVNYAR	WP_179294688.1_H194R|WP_179294688.1	750.849	2	0	0
TRREPLLAAAAALR	WP_198924485.1_A164T|WP_198924485.1	503.639	3	2	0.1593
IAAMGFDVVYVPPIHPIGK	WP_198924485.1_L269V|WP_198924485.1	675.373	3	0	0.0086
SLEPFITQLNTIR	WP_198924485.1_M577T|WP_198924485.1	766.428	2	0	0
SLEPFITQLNTIR	WP_198924485.1_M577T|WP_198924485.1	511.287	3	0	0
SLEPFITQLNTIRR	WP_198924485.1_M577T|WP_198924485.1	563.321	3	1	0.0001
GTFVVDRSGIIR	WP_023861471.1_C128R|WP_023861471.1	660.375	2	1	0
GTFVVDRSGIIR	WP_023861471.1_C128R|WP_023861471.1	440.586	3	1	0
FIPEEISIQER	WP_023869040.1_Q163E|WP_023869040.1	680.859	2	0	0
GKLAYGVIDDQNQPPGSRDIPDNEFR	WP_023869251.1_E113D|WP_023869251.1	726.109	4	2	0
LAYGVIDDQNQPPGSRDIPDNEFR	WP_023869251.1_E113D|WP_023869251.1	906.104	3	1	0.0038
DIPDNEFR	WP_023869251.1_E113D|WP_023869251.1	503.235	2	0	0
VIAGIGNAYSDEILHVAK	WP_023900185.1_V175I|WP_023900185.1	624.007	3	0	0.0167
ATEERPSWGYQR	WP_033720048.1_L34P|WP_033720048.1	740.352	2	0	0.0001
ATEERPSWGYQR	WP_033720048.1_L34P|WP_033720048.1	493.904	3	0	0.0001
LDEYGVPAGR	Mav_1622716227_f0#f0#4331287:4332195	538.772	2	0	0.0005
LDEYGVPAGRR	Mav_1622716227_f0#f0#4331287:4332195	411.551	3	1	0.0172
MGAVNAVVEHAELER	Mav_1689616896_f0#f0#4529572:4530564	812.909	2	0	0.1129
CLEYTRDETIAAIAAR	Mav_235944238_f1#f1#1097921:1098832	618.312	3	1	0.0001
IEQTDAAAGALPGLSQPAAK	Mav_241334777_f1#f1#1236782:1237915	955.005	2	0	0
IDPFDVSAADKIGVLGDYSGR	Mav_265707214_f1#f1#1853021:1854586	732.371	3	1	0
MAGEVADGVHVHPIGEPGYLAR	Mav_266717315_f1#f1#1878746:1879789	759.048	3	0	0.0027
MAGEVADGVHVHPIGEPGYLAR	Mav_266717315_f1#f1#1878746:1879789	569.538	4	0	0.0027
MAGEVADGVHVHPIGEPGYLAR	Mav_266717315_f1#f1#1878746:1879789	764.379	3	0	0.0912
FAEMKQPGESR	Mav_269827626_f1#f1#1955090:1955821	427.208	3	1	0
FAEMKQPGESR	Mav_269827626_f1#f1#1955090:1955821	432.54	3	1	0
FAEMKQPGESRDQR	Mav_269827626_f1#f1#1955090:1955821	560.27	3	2	0
FAEMKQPGESRDQR	Mav_269827626_f1#f1#1955090:1955821	565.602	3	2	0.0002
FAEMKQPGESRDQR	Mav_269827626_f1#f1#1955090:1955821	424.453	4	2	0.0002
LLPDDDPVQR	Mav_288569500_f1#f1#2445539:2445940	584.304	2	0	0.001
AAQLANALR	Mav_38963896_f0#f0#1068079:1069764	464.272	2	0	0
FTFMTPAAFVR	Mav_40337706_f2#f2#207627:209534	644.331	2	0	0.2319
WLRDESAPEPARDEVATAVR	Mav_419882357_f2#f2#652977:653375	567.79	4	2	0
RAVAAGATLVTGGK	Mav_426733042_f2#f2#801036:805376	636.375	2	1	0
RAVAAGATLVTGGK	Mav_426733042_f2#f2#801036:805376	424.586	3	1	0
RAVAAGATLVTGGKR	Mav_426733042_f2#f2#801036:805376	476.62	3	2	0
GGSGSTETLTVEDLER	Mav_44374437_f0#f0#1240723:1242579	825.894	2	0	0
QIYDLDRPALKDPAFVPDTHPAFADRESPK	Mav_5364614015_f2#f2#3646608:3648809	682.749	5	2	0.0001
QIYDLDRPALKDPAFVPDTHPAFADRESPK	Mav_5364614015_f2#f2#3646608:3648809	569.126	6	2	0.0001
AYDEIDLSSR	Mav_59635963_f0#f0#1635976:1637304	584.778	2	0	0
LVSDLLTVGTK	Mav_68126812_f0#f0#1870399:1871439	573.342	2	0	0.0024
SAGAALELVDTETRPPGRDEVR	Mav_89808980_f0#f0#2417512:2418531	780.403	3	1	0
SAGAALELVDTETRPPGRDEVR	Mav_89808980_f0#f0#2417512:2418531	585.554	4	1	0
NHYPQDIEATVAEASPMVR	MV_5957510262_r1#r1#2391572:2393791	710.009	3	0	0
GSDGAVGKHALDLAGK	MV_5957511260_r2#r2#2180125:2180775	499.267	3	1	0.0763
GSDGAVGKHALDLAGKR	MV_5957511260_r2#r2#2180125:2180775	551.301	3	2	0.054
IVSVGTVR	MV_5957512434_r0#r0#1888419:1889381	415.758	2	0	0
LRAGEVTTAAGSITSYAR	MV_5957514816_r1#r1#1282589:1286014	608.659	3	1	0.2241
VATTISQMSR	MV_5957515652_r0#r0#1076691:1077500	547.287	2	0	0
SVADLIEAGHAAR	MV_5957518909_r0#r0#272709:273770	655.347	2	0	0
SVADLIEAGHAAR	MV_5957518909_r0#r0#272709:273770	437.233	3	0	0
IVGEAGTVAEAK	MV_595754142_r2#r2#4007245:4008081	572.814	2	0	0
FLDSLVDSVR	MV_595754285_r2#r2#3962863:3964749	575.809	2	0	0
LADLVEAAAQR	MV_59575480_r1#r1#5040002:5041657	578.82	2	0	0
LADLVEAAAQRAPR	MV_59575480_r1#r1#5040002:5041657	494.279	3	1	0
LAEVVADAAATAATAALPYV	MV_595756654_r2#r2#3356830:3357570	630.007	3	0	0
GAEDKIEANITK	MV_595757453_r1#r1#3178166:3180079	430.23	3	1	0.0339
LVATLPAPR	MV_595758387_r2#r2#2881612:2884146	469.295	2	0	0
GYEETVPHFVNALQPIEWR	MV_595758457_r0#r0#2945256:2946227	762.383	3	0	0.0055
