# Supplementary material for: Development of a Spectral Library for the Discovery of Altered Genomic Events in Mycobacterium avium Associated With Virulence Using Mass Spectrometry–Based Proteogenomic Analysis
Source: Mol Cell Proteomics. 2023 Mar 21;22(5):100533. doi: 10.1016/j.mcpro.2023.100533 (PMC10149365; doi:10.1016/j.mcpro.2023.100533)
Supplement: Supplemental File S6 [file mmc6.xlsx]

## Sheet: SupplementaryFile_S7
Supplementary File 7A: Peptide spectrum matches (PSMs) corresponding to variant peptides from M. avium variant proteome database search with their predicted retention time (RT), absolute RT error, class-FDR and class-FRD error
Checked	Confidence	Identifying Node	PSM Ambiguity	Annotated Sequence	Modifications	# Protein Groups	# Proteins	Master Protein Accessions	Protein Accessions	# Missed Cleavages	Charge	DeltaScore	DeltaCn	Rank	Search Engine Rank	m/z [Da]	MH+ [Da]	Theo. MH+ [Da]	DeltaM [ppm]	Deltam/z [Da]	Activation Type	MS Order	Isolation Interference [%]	Ion Inject Time [ms]	RT [min]	First Scan	Spectrum File	File ID	Amanda Score	CharmeRT Combined Score	Search Space	MS Amanda Rank	Search Depth	XCorr	Percolator q-Value	Percolator PEP	Protein Accession	Peptide Type	AutoRT_input	Observed RT (min)	Predicted_RT	Absolute_RT_error (min)	Global-FDR	class-FDR	False Discovery Proportion (FDP)	class-FDR error
FALSE	High	Sequest HT (A2)	Selected	[R].ERAEETRAETR.[T]		1	1	WP_031344807.1_D44A	WP_031344807.1_D44A	2	3	0.6176	0	1	1	449.892	1347.66	1347.66	0.08	4e-05	CID	MS2			59.4667	11551	M_avium_F1_R1.mgf	F7.1			0	0	0	3.4	0	0.0004321	WP_031344807.1_D44A	V	ERAEETRAETR	59.47	5.64436	53.8256	0.000823723	0.000448269	0	0.000448269
FALSE	High	Sequest HT (A2)	Selected	[R].ERAEETRAETR.[T]		1	1	WP_031344807.1_D44A	WP_031344807.1_D44A	2	3	0.6626	0	1	1	449.892	1347.66	1347.66	-0.21	-9e-05	CID	MS2			58.7	11415	M_avium_F1_R1.mgf	F7.1			0	0	0	3.26	0	0.0001362	WP_031344807.1_D44A	V	ERAEETRAETR	58.7	5.64436	53.0556	0.00352361	0.00189917	0	0.00189917
FALSE	High	Sequest HT (A2)	Selected	[R].ERAEETRAETR.[T]		1	1	WP_031344807.1_D44A	WP_031344807.1_D44A	2	3	0.6705	0	1	1	449.892	1347.66	1347.66	0.01	1e-05	CID	MS2			57.95	11287	M_avium_F1_R1.mgf	F7.1			0	0	0	3.49	0	9.07e-05	WP_031344807.1_D44A	V	ERAEETRAETR	57.95	5.64436	52.3056	0	0	0	0
FALSE	High	Sequest HT (A2)	Selected	[R].ERAEETRAETR.[T]		1	1	WP_031344807.1_D44A	WP_031344807.1_D44A	2	3	0.7317	0	1	1	449.892	1347.66	1347.66	0.23	0.00011	CID	MS2			57.25	11400	M_avium_F1_R2.mgf	F7.2			0	0	0	1.64	0.009793	0.2775	WP_031344807.1_D44A	V	ERAEETRAETR	57.25	5.64436	51.6056	0.579666	0.416341	1.71218	-1.29584
FALSE	High	Sequest HT (A2)	Selected	[R].ERAEETRAETR.[T]		1	1	WP_031344807.1_D44A	WP_031344807.1_D44A	2	3	0.6574	0	1	1	449.892	1347.66	1347.66	0.08	4e-05	CID	MS2			57.1833	11154	M_avium_F1_R1.mgf	F7.1			0	0	0	3.59	0	9.51e-05	WP_031344807.1_D44A	V	ERAEETRAETR	57.18	5.64436	51.5356	0	0	0	0
FALSE	High	Sequest HT (A2)	Selected	[R].ERAEETRAETR.[T]		1	1	WP_031344807.1_D44A	WP_031344807.1_D44A	2	3	0.6179	0	1	1	449.892	1347.66	1347.66	0.03	2e-05	CID	MS2			56.45	11252	M_avium_F1_R2.mgf	F7.2			0	0	0	2.46	0.0005732	0.01541	WP_031344807.1_D44A	V	ERAEETRAETR	56.45	5.64436	50.8056	0.0639696	0.0335656	0.228469	-0.194904
FALSE	High	Sequest HT (A2)	Selected	[R].ERAEETRAETR.[T]		1	1	WP_031344807.1_D44A	WP_031344807.1_D44A	2	3	0.577	0	1	1	449.892	1347.66	1347.66	0.01	1e-05	CID	MS2			56.4167	11017	M_avium_F1_R1.mgf	F7.1			0	0	0	3.57	0	0.0001471	WP_031344807.1_D44A	V	ERAEETRAETR	56.42	5.64436	50.7756	0	0	0	0
FALSE	High	Sequest HT (A2)	Selected	[R].ERAEETRAETR.[T]		1	1	WP_031344807.1_D44A	WP_031344807.1_D44A	2	3	0.5753	0	1	1	449.892	1347.66	1347.66	0.1	5e-05	CID	MS2			55.7	11110	M_avium_F1_R2.mgf	F7.2			0	0	0	2.59	0.0003286	0.01435	WP_031344807.1_D44A	V	ERAEETRAETR	55.7	5.64436	50.0556	0.0396579	0.0206802	0.11245	-0.0917696
FALSE	High	Sequest HT (A2)	Selected	[R].ERAEETRAETR.[T]		1	1	WP_031344807.1_D44A	WP_031344807.1_D44A	2	3	0.5731	0	1	1	449.892	1347.66	1347.66	0.01	1e-05	CID	MS2			55.6667	10889	M_avium_F1_R1.mgf	F7.1			0	0	0	3.42	0	0.0003573	WP_031344807.1_D44A	V	ERAEETRAETR	55.67	5.64436	50.0256	0	0	0	0
FALSE	High	Sequest HT (A2)	Selected	[R].ERAEETRAETR.[T]		1	1	WP_031344807.1_D44A	WP_031344807.1_D44A	2	3	0.5271	0	1	1	449.892	1347.66	1347.66	0.01	1e-05	CID	MS2			55.6167	11243	M_avium_F1_R3.mgf	F7.3			0	0	0	2.03	0.003049	0.1563	WP_031344807.1_D44A	V	ERAEETRAETR	55.62	5.64436	49.9756	0.242384	0.138677	0.670683	-0.532005
FALSE	High	Sequest HT (A2)	Selected	[R].ERAEETRAETR.[T]		1	1	WP_031344807.1_D44A	WP_031344807.1_D44A	2	3	0.5738	0	1	1	449.892	1347.66	1347.66	-0.03	-1e-05	CID	MS2			54.9333	10965	M_avium_F1_R2.mgf	F7.2			0	0	0	2.37	0.0003286	0.006424	WP_031344807.1_D44A	V	ERAEETRAETR	54.93	5.64436	49.2856	0.0849507	0.0450551	0.309237	-0.264182
FALSE	High	Sequest HT (A2)	Selected	[R].ERAEETRAETR.[T]		1	1	WP_031344807.1_D44A	WP_031344807.1_D44A	2	3	0.5892	0	1	1	449.892	1347.66	1347.66	0.01	1e-05	CID	MS2			54.9	10751	M_avium_F1_R1.mgf	F7.1			0	0	0	3.53	0	0.0002961	WP_031344807.1_D44A	V	ERAEETRAETR	54.9	5.64436	49.2556	0	0	0	0
FALSE	High	Sequest HT (A2)	Selected	[R].ERAEETRAETR.[T]		1	1	WP_031344807.1_D44A	WP_031344807.1_D44A	2	3	0.5085	0	1	1	449.892	1347.66	1347.66	0.28	0.00013	CID	MS2			54.6833	11065	M_avium_F1_R3.mgf	F7.3			0	0	0	2.36	0.0005732	0.01995	WP_031344807.1_D44A	V	ERAEETRAETR	54.68	5.64436	49.0356	0.0884482	0.0469876	0.319946	-0.272959
FALSE	High	Sequest HT (A2)	Selected	[R].ERAEETRAETR.[T]		1	1	WP_031344807.1_D44A	WP_031344807.1_D44A	2	3	0.5104	0	1	1	449.892	1347.66	1347.66	0.17	8e-05	CID	MS2			54.1667	10812	M_avium_F1_R2.mgf	F7.2			0	0	0	2.88	0	0.0005897	WP_031344807.1_D44A	V	ERAEETRAETR	54.17	5.64436	48.5256	0.0113468	0.00595731	0	0.00595731
FALSE	High	Sequest HT (A2)	Selected	[R].ERAEETRAETR.[T]		1	1	WP_031344807.1_D44A	WP_031344807.1_D44A	2	3	0.5971	0	1	1	449.892	1347.66	1347.66	-0.05	-2e-05	CID	MS2			54.15	10613	M_avium_F1_R1.mgf	F7.1			0	0	0	3.5	0	7.49e-05	WP_031344807.1_D44A	V	ERAEETRAETR	54.15	5.64436	48.5056	0	0	0	0
FALSE	High	Sequest HT (A2)	Selected	[R].ERAEETRAETR.[T]		1	1	WP_031344807.1_D44A	WP_031344807.1_D44A	2	3	0.5442	0	1	1	449.892	1347.66	1347.66	0.15	7e-05	CID	MS2			53.9333	10920	M_avium_F1_R3.mgf	F7.3			0	0	0	2.15	0.001613	0.1111	WP_031344807.1_D44A	V	ERAEETRAETR	53.93	5.64436	48.2856	0.169195	0.0933765	0.525658	-0.432282
FALSE	High	Sequest HT (A2)	Selected	[R].ERAEETRAETR.[T]		1	1	WP_031344807.1_D44A	WP_031344807.1_D44A	2	3	0.5895	0	1	1	449.892	1347.66	1347.66	-0.03	-1e-05	CID	MS2			53.4167	10671	M_avium_F1_R2.mgf	F7.2			0	0	0	2.85	0	0.0005287	WP_031344807.1_D44A	V	ERAEETRAETR	53.42	5.64436	47.7756	0.0129434	0.00679312	0	0.00679312
FALSE	High	Sequest HT (A2)	Selected	[R].ERAEETRAETR.[T]		1	1	WP_031344807.1_D44A	WP_031344807.1_D44A	2	3	0.6204	0	1	1	449.892	1347.66	1347.66	-0.12	-5e-05	CID	MS2			53.3833	10483	M_avium_F1_R1.mgf	F7.1			0	0	0	3.53	0	0.0001344	WP_031344807.1_D44A	V	ERAEETRAETR	53.38	5.64436	47.7356	0	0	0	0
FALSE	High	Sequest HT (A2)	Selected	[R].ERAEETRAETR.[T]		1	1	WP_031344807.1_D44A	WP_031344807.1_D44A	2	3	0.4978	0	1	1	449.892	1347.66	1347.66	0.01	1e-05	CID	MS2			53.1667	10771	M_avium_F1_R3.mgf	F7.3			0	0	0	2.25	0.0005732	0.02949	WP_031344807.1_D44A	V	ERAEETRAETR	53.17	5.64436	47.5256	0.122056	0.0654037	0.420794	-0.355391
FALSE	High	Sequest HT (A2)	Selected	[R].ERAEETRAETR.[T]		1	1	WP_031344807.1_D44A	WP_031344807.1_D44A	2	3	0.6379	0	1	1	449.892	1347.66	1347.66	0.03	2e-05	CID	MS2			52.6667	10536	M_avium_F1_R2.mgf	F7.2			0	0	0	3.01	0	0.0008032	WP_031344807.1_D44A	V	ERAEETRAETR	52.67	5.64436	47.0256	0.00603401	0.003192	0	0.003192
FALSE	High	Sequest HT (A2)	Selected	[R].ERAEETRAETR.[T]		1	1	WP_031344807.1_D44A	WP_031344807.1_D44A	2	3	0.625	0	1	1	449.892	1347.66	1347.66	-0.12	-5e-05	CID	MS2			52.6333	10355	M_avium_F1_R1.mgf	F7.1			0	0	0	3.76	0	2.9e-05	WP_031344807.1_D44A	V	ERAEETRAETR	52.63	5.64436	46.9856	0	0	0	0
FALSE	High	Sequest HT (A2)	Selected	[R].ERAEETRAETR.[T]		1	1	WP_031344807.1_D44A	WP_031344807.1_D44A	2	3	0.5357	0	1	1	449.892	1347.66	1347.66	-0.05	-2e-05	CID	MS2			52.4167	10640	M_avium_F1_R3.mgf	F7.3			0	0	0	2.24	0.0005732	0.02122	WP_031344807.1_D44A	V	ERAEETRAETR	52.42	5.64436	46.7756	0.124929	0.0672487	0.435074	-0.367825
FALSE	High	Sequest HT (A2)	Selected	[R].ERAEETRAETR.[T]		1	1	WP_031344807.1_D44A	WP_031344807.1_D44A	2	3	0.6258	0	1	1	449.892	1347.66	1347.66	0.1	5e-05	CID	MS2			51.9	10409	M_avium_F1_R2.mgf	F7.2			0	0	0	3.02	0	0.0002613	WP_031344807.1_D44A	V	ERAEETRAETR	51.9	5.64436	46.2556	0.00555864	0.00294223	0	0.00294223
FALSE	High	Sequest HT (A2)	Selected	[R].ERAEETRAETR.[T]		1	1	WP_031344807.1_D44A	WP_031344807.1_D44A	2	3	0.6338	0	1	1	449.892	1347.66	1347.66	-0.12	-5e-05	CID	MS2			51.8667	10222	M_avium_F1_R1.mgf	F7.1			0	0	0	3.55	0	0.0003964	WP_031344807.1_D44A	V	ERAEETRAETR	51.87	5.64436	46.2256	0	0	0	0
FALSE	High	Sequest HT (A2)	Selected	[R].ERAEETRAETR.[T]		1	1	WP_031344807.1_D44A	WP_031344807.1_D44A	2	3	0.5547	0	1	1	449.892	1347.66	1347.66	0.01	1e-05	CID	MS2			51.65	10496	M_avium_F1_R3.mgf	F7.3			0	0	0	2.74	0	0.0005163	WP_031344807.1_D44A	V	ERAEETRAETR	51.65	5.64436	46.0056	0.0204437	0.0106966	0.00401606	0.00668056
FALSE	High	Sequest HT (A2)	Selected	[R].ERAEETRAETR.[T]		1	1	WP_031344807.1_D44A	WP_031344807.1_D44A	2	3	0.5682	0	1	1	449.892	1347.66	1347.66	0.03	2e-05	CID	MS2			51.15	10260	M_avium_F1_R2.mgf	F7.2			0	0	0	3.08	0	0.001208	WP_031344807.1_D44A	V	ERAEETRAETR	51.15	5.64436	45.5056	0.0052417	0.00278767	0	0.00278767
FALSE	High	Sequest HT (A2)	Selected	[R].ERAEETRAETR.[T]		1	1	WP_031344807.1_D44A	WP_031344807.1_D44A	2	3	0.5702	0	1	1	449.892	1347.66	1347.66	-0.12	-5e-05	CID	MS2			51.1167	10084	M_avium_F1_R1.mgf	F7.1			0	0	0	3.42	0	0.0002466	WP_031344807.1_D44A	V	ERAEETRAETR	51.12	5.64436	45.4756	0	0	0	0
FALSE	High	Sequest HT (A2)	Selected	[R].ERAEETRAETR.[T]		1	1	WP_031344807.1_D44A	WP_031344807.1_D44A	2	3	0.6269	0	1	1	449.892	1347.66	1347.66	0.15	7e-05	CID	MS2			50.9	10347	M_avium_F1_R3.mgf	F7.3			0	0	0	2.6	0	0.002977	WP_031344807.1_D44A	V	ERAEETRAETR	50.9	5.64436	45.2556	0.0385372	0.0201012	0.100848	-0.0807466
FALSE	High	Sequest HT (A2)	Selected	[R].ERAEETRAETR.[T]		1	1	WP_031344807.1_D44A	WP_031344807.1_D44A	2	3	0.5967	0	1	1	449.892	1347.66	1347.66	0.23	0.00011	CID	MS2			50.4	10112	M_avium_F1_R2.mgf	F7.2			0	0	0	2.43	0.0003286	0.009852	WP_031344807.1_D44A	V	ERAEETRAETR	50.4	5.64436	44.7556	0.0703047	0.0370576	0.259259	-0.222202
FALSE	High	Sequest HT (A2)	Selected	[R].ERAEETRAETR.[T]		1	1	WP_031344807.1_D44A	WP_031344807.1_D44A	2	3	0.6366	0	1	1	449.892	1347.66	1347.66	-0.12	-5e-05	CID	MS2			50.35	9942	M_avium_F1_R1.mgf	F7.1			0	0	0	3.44	0	0.0003299	WP_031344807.1_D44A	V	ERAEETRAETR	50.35	5.64436	44.7056	0	0	0	0
FALSE	High	Sequest HT (A2)	Selected	[R].ERAEETRAETR.[T]		1	1	WP_031344807.1_D44A	WP_031344807.1_D44A	2	3	0.6482	0	1	1	449.892	1347.66	1347.66	0.03	2e-05	CID	MS2			49.6167	9966	M_avium_F1_R2.mgf	F7.2			0	0	0	2.53	0	0.004243	WP_031344807.1_D44A	V	ERAEETRAETR	49.62	5.64436	43.9756	0.0505722	0.0264258	0.162874	-0.136448
FALSE	High	Sequest HT (A2)	Selected	[R].ERAEETRAETR.[T]		1	1	WP_031344807.1_D44A	WP_031344807.1_D44A	2	3	0.694	0	1	1	449.892	1347.66	1347.66	0.08	4e-05	CID	MS2			49.1667	10013	M_avium_F1_R3.mgf	F7.3			0	0	0	3.17	0	9.37e-05	WP_031344807.1_D44A	V	ERAEETRAETR	49.17	5.64436	43.5256	0.00509554	0.00273213	0	0.00273213
FALSE	High	Sequest HT (A2)	Selected	[R].ERAEETRAETR.[T]		1	1	WP_031344807.1_D44A	WP_031344807.1_D44A	2	3	0.6825	0	1	1	449.892	1347.66	1347.66	0.3	0.00014	CID	MS2			48.7833	9811	M_avium_F1_R2.mgf	F7.2			0	0	0	3.15	0	0.0007012	WP_031344807.1_D44A	V	ERAEETRAETR	48.78	5.64436	43.1356	0.00502513	0.00269062	0	0.00269062
FALSE	High	Sequest HT (A2)	Selected	[R].ERAEETRAETR.[T]		1	1	WP_031344807.1_D44A	WP_031344807.1_D44A	2	3	0.6929	0	1	1	449.892	1347.66	1347.66	-0.05	-2e-05	CID	MS2			48.2333	9828	M_avium_F1_R3.mgf	F7.3			0	0	0	2.54	0.0003286	0.006068	WP_031344807.1_D44A	V	ERAEETRAETR	48.23	5.64436	42.5856	0.0498327	0.0260231	0.155734	-0.129711
FALSE	High	Sequest HT (A2)	Selected	[R].ERAEETRAETR.[T]		1	1	WP_031344807.1_D44A	WP_031344807.1_D44A	2	3	0.6857	0	1	1	449.892	1347.66	1347.66	0.17	8e-05	CID	MS2			48.0167	9667	M_avium_F1_R2.mgf	F7.2			0	0	0	3.15	0	0.0008101	WP_031344807.1_D44A	V	ERAEETRAETR	48.02	5.64436	42.3756	0.00499376	0.00267223	0	0.00267223
FALSE	High	Sequest HT (A2)	Selected	[R].ERAEETRAETR.[T]		1	1	WP_031344807.1_D44A	WP_031344807.1_D44A	2	3	0.6733	0	1	1	449.892	1347.66	1347.66	0.15	7e-05	CID	MS2			47.2167	9646	M_avium_F1_R3.mgf	F7.3			0	0	0	3.03	0	0.0005951	WP_031344807.1_D44A	V	ERAEETRAETR	47.22	5.64436	41.5756	0.00560224	0.0029658	0	0.0029658
FALSE	High	Sequest HT (A2)	Selected	[R].ERAEETRAETR.[T]		1	1	WP_031344807.1_D44A	WP_031344807.1_D44A	2	3	0.6619	0	1	1	449.892	1347.66	1347.66	0.03	2e-05	CID	MS2			47.0667	9483	M_avium_F1_R2.mgf	F7.2			0	0	0	3.52	0	8.59e-05	WP_031344807.1_D44A	V	ERAEETRAETR	47.07	5.64436	41.4256	0	0	0	0
FALSE	High	Sequest HT (A2)	Selected	[R].ERAEETRAETR.[T]		1	1	WP_031344807.1_D44A	WP_031344807.1_D44A	2	3	0.5788	0	1	1	449.892	1347.66	1347.66	0.01	1e-05	CID	MS2			46.4667	9492	M_avium_F1_R3.mgf	F7.3			0	0	0	2.92	0	0.0007943	WP_031344807.1_D44A	V	ERAEETRAETR	46.47	5.64436	40.8256	0.0086779	0.00456413	0	0.00456413
FALSE	High	Sequest HT (A2)	Selected	[R].ERAEETRAETR.[T]		1	1	WP_031344807.1_D44A	WP_031344807.1_D44A	2	3	0.631	0	1	1	449.892	1347.66	1347.66	0.03	2e-05	CID	MS2			46.3167	9337	M_avium_F1_R2.mgf	F7.2			0	0	0	3.55	0	4.14e-05	WP_031344807.1_D44A	V	ERAEETRAETR	46.32	5.64436	40.6756	0	0	0	0
FALSE	High	Sequest HT (A2)	Selected	[R].ERAEETRAETR.[T]		1	1	WP_031344807.1_D44A	WP_031344807.1_D44A	2	3	0.544	0	1	1	449.892	1347.66	1347.66	0.08	4e-05	CID	MS2			45.7	9346	M_avium_F1_R3.mgf	F7.3			0	0	0	3.07	0	0.0004255	WP_031344807.1_D44A	V	ERAEETRAETR	45.7	5.64436	40.0556	0.0052356	0.00278413	0	0.00278413
FALSE	High	Sequest HT (A2)	Selected	[R].ERAEETRAETR.[T]		1	1	WP_031344807.1_D44A	WP_031344807.1_D44A	2	3	0.616	0	1	1	449.892	1347.66	1347.66	0.03	2e-05	CID	MS2			45.5667	9193	M_avium_F1_R2.mgf	F7.2			0	0	0	3.75	0	0.0002279	WP_031344807.1_D44A	V	ERAEETRAETR	45.57	5.64436	39.9256	0	0	0	0
FALSE	High	Sequest HT (A2)	Selected	[R].ERAEETRAETR.[T]		1	1	WP_031344807.1_D44A	WP_031344807.1_D44A	2	3	0.5515	0	1	1	449.892	1347.66	1347.66	0.01	1e-05	CID	MS2			44.95	9195	M_avium_F1_R3.mgf	F7.3			0	0	0	3.01	0	0.00118	WP_031344807.1_D44A	V	ERAEETRAETR	44.95	5.64436	39.3056	0.00607399	0.00321277	0	0.00321277
FALSE	High	Sequest HT (A2)	Selected	[R].ERAEETRAETR.[T]		1	1	WP_031344807.1_D44A	WP_031344807.1_D44A	2	3	0.617	0	1	1	449.892	1347.66	1347.66	-0.1	-4e-05	CID	MS2			44.8167	9043	M_avium_F1_R2.mgf	F7.2			0	0	0	3.76	0	0.0001147	WP_031344807.1_D44A	V	ERAEETRAETR	44.82	5.64436	39.1756	0	0	0	0
FALSE	High	Sequest HT (A2)	Selected	[R].ERAEETRAETR.[T]		1	1	WP_031344807.1_D44A	WP_031344807.1_D44A	2	3	0.6404	0	1	1	449.892	1347.66	1347.66	0.01	1e-05	CID	MS2			44.2	9050	M_avium_F1_R3.mgf	F7.3			0	0	0	3.42	0	0.0004959	WP_031344807.1_D44A	V	ERAEETRAETR	44.2	5.64436	38.5556	0.000839631	0.000457565	0	0.000457565
FALSE	High	Sequest HT (A2)	Selected	[R].ERAEETRAETR.[T]		1	1	WP_031344807.1_D44A	WP_031344807.1_D44A	2	3	0.6512	0	1	1	449.892	1347.66	1347.66	-0.03	-1e-05	CID	MS2			44.05	8895	M_avium_F1_R2.mgf	F7.2			0	0	0	3.44	0	0.0003752	WP_031344807.1_D44A	V	ERAEETRAETR	44.05	5.64436	38.4056	0	0	0	0
FALSE	High	Sequest HT (A2)	Selected	[R].ERAEETRAETR.[T]		1	1	WP_031344807.1_D44A	WP_031344807.1_D44A	2	3	0.6371	0	1	1	449.892	1347.66	1347.66	0.01	1e-05	CID	MS2			43.4333	8909	M_avium_F1_R3.mgf	F7.3			0	0	0	3.94	0	6.34e-06	WP_031344807.1_D44A	V	ERAEETRAETR	43.43	5.64436	37.7856	0	0	0	0
FALSE	High	Sequest HT (A2)	Selected	[R].ERAEETRAETR.[T]		1	1	WP_031344807.1_D44A	WP_031344807.1_D44A	2	3	0.5449	0	1	1	449.892	1347.66	1347.66	0.03	2e-05	CID	MS2			43.3	8755	M_avium_F1_R2.mgf	F7.2			0	0	0	3.34	0	0.0005884	WP_031344807.1_D44A	V	ERAEETRAETR	43.3	5.64436	37.6556	0.00153374	0.000830468	0	0.000830468
FALSE	High	Sequest HT (A2)	Selected	[R].ERAEETRAETR.[T]		1	1	WP_031344807.1_D44A	WP_031344807.1_D44A	2	3	0.6052	0	1	1	449.892	1347.66	1347.66	-0.05	-2e-05	CID	MS2			42.6833	8765	M_avium_F1_R3.mgf	F7.3			0	0	0	3.85	0	0.0001487	WP_031344807.1_D44A	V	ERAEETRAETR	42.68	5.64436	37.0356	0	0	0	0
FALSE	High	Sequest HT (A2)	Selected	[R].ERAEETRAETR.[T]		1	1	WP_031344807.1_D44A	WP_031344807.1_D44A	2	3	0.6029	0	1	1	449.892	1347.66	1347.66	0.03	2e-05	CID	MS2			42.5333	8612	M_avium_F1_R2.mgf	F7.2			0	0	0	3.5	0	0.0004119	WP_031344807.1_D44A	V	ERAEETRAETR	42.53	5.64436	36.8856	0	0	0	0
FALSE	High	Sequest HT (A2)	Selected	[R].ERAEETRAETR.[T]		1	1	WP_031344807.1_D44A	WP_031344807.1_D44A	2	3	0.5938	0	1	1	449.892	1347.66	1347.66	-0.05	-2e-05	CID	MS2			41.9167	8613	M_avium_F1_R3.mgf	F7.3			0	0	0	3.57	0	0.000278	WP_031344807.1_D44A	V	ERAEETRAETR	41.92	5.64436	36.2756	0	0	0	0
FALSE	High	Sequest HT (A2)	Selected	[R].ERAEETRAETR.[T]		1	1	WP_031344807.1_D44A	WP_031344807.1_D44A	2	3	0.6369	0	1	1	449.892	1347.66	1347.66	0.03	2e-05	CID	MS2			41.7833	8457	M_avium_F1_R2.mgf	F7.2			0	0	0	3.58	0	6.15e-05	WP_031344807.1_D44A	V	ERAEETRAETR	41.78	5.64436	36.1356	0	0	0	0
FALSE	High	Sequest HT (A2)	Selected	[R].ERAEETRAETR.[T]		1	1	WP_031344807.1_D44A	WP_031344807.1_D44A	2	3	0.6154	0	1	1	449.892	1347.66	1347.66	-0.05	-2e-05	CID	MS2			41.15	8455	M_avium_F1_R3.mgf	F7.3			0	0	0	3.77	0	0.0003931	WP_031344807.1_D44A	V	ERAEETRAETR	41.15	5.64436	35.5056	0	0	0	0
FALSE	High	Sequest HT (A2)	Selected	[R].ERAEETRAETR.[T]		1	1	WP_031344807.1_D44A	WP_031344807.1_D44A	2	3	0.6257	0	1	1	449.892	1347.66	1347.66	-0.1	-4e-05	CID	MS2			41.0167	8308	M_avium_F1_R2.mgf	F7.2			0	0	0	3.42	0	0.0004313	WP_031344807.1_D44A	V	ERAEETRAETR	41.02	5.64436	35.3756	0.000834725	0.000454765	0	0.000454765
FALSE	High	Sequest HT (A2)	Selected	[R].ERAEETRAETR.[T]		1	1	WP_031344807.1_D44A	WP_031344807.1_D44A	2	3	0.6267	0	1	1	449.892	1347.66	1347.66	-0.12	-5e-05	CID	MS2			40.4	8310	M_avium_F1_R3.mgf	F7.3			0	0	0	3.59	0	0.0002156	WP_031344807.1_D44A	V	ERAEETRAETR	40.4	5.64436	34.7556	0	0	0	0
FALSE	High	Sequest HT (A2)	Selected	[R].ERAEETRAETR.[T]		1	1	WP_031344807.1_D44A	WP_031344807.1_D44A	2	3	0.603	0	1	1	449.892	1347.66	1347.66	0.03	2e-05	CID	MS2			40.2667	8166	M_avium_F1_R2.mgf	F7.2			0	0	0	2.67	0	0.001852	WP_031344807.1_D44A	V	ERAEETRAETR	40.27	5.64436	34.6256	0.0275834	0.0144194	0.0548862	-0.0404668
FALSE	High	Sequest HT (A2)	Selected	[R].ERAEETRAETR.[T]		1	1	WP_031344807.1_D44A	WP_031344807.1_D44A	2	3	0.6486	0	1	1	449.892	1347.66	1347.66	-0.05	-2e-05	CID	MS2			39.6333	8169	M_avium_F1_R3.mgf	F7.3			0	0	0	3.33	0	0.0003717	WP_031344807.1_D44A	V	ERAEETRAETR	39.63	5.64436	33.9856	0.00151745	0.00082095	0	0.00082095
FALSE	High	Sequest HT (A2)	Selected	[R].ERAEETRAETR.[T]		1	1	WP_031344807.1_D44A	WP_031344807.1_D44A	2	3	0.6018	0	1	1	449.892	1347.66	1347.66	-0.17	-7e-05	CID	MS2			39.5167	8029	M_avium_F1_R2.mgf	F7.2			0	0	0	2.26	0.0003286	0.009384	WP_031344807.1_D44A	V	ERAEETRAETR	39.52	5.64436	33.8756	0.120138	0.064424	0.415886	-0.351462
FALSE	High	Sequest HT (A2)	Selected	[R].ERAEETRAETR.[T]		1	1	WP_031344807.1_D44A	WP_031344807.1_D44A	2	3	0.6011	0	1	1	449.892	1347.66	1347.66	-0.05	-2e-05	CID	MS2			38.8833	8028	M_avium_F1_R3.mgf	F7.3			0	0	0	3.51	0	0.0004294	WP_031344807.1_D44A	V	ERAEETRAETR	38.88	5.64436	33.2356	0	0	0	0
FALSE	High	Sequest HT (A2)	Selected	[R].ERAEETRAETR.[T]		1	1	WP_031344807.1_D44A	WP_031344807.1_D44A	2	3	0.6557	0	1	1	449.892	1347.66	1347.66	-0.05	-2e-05	CID	MS2			38.1167	7878	M_avium_F1_R3.mgf	F7.3			0	0	0	3.34	0	7.77e-05	WP_031344807.1_D44A	V	ERAEETRAETR	38.12	5.64436	32.4756	0.00153965	0.000833789	0	0.000833789
FALSE	High	Sequest HT (A2)	Selected	[R].ERAEETRAETR.[T]		1	1	WP_031344807.1_D44A	WP_031344807.1_D44A	2	3	0.6947	0	1	1	449.892	1347.66	1347.66	-0.12	-5e-05	CID	MS2			37.35	7735	M_avium_F1_R3.mgf	F7.3			0	0	0	2.62	0	0.003796	WP_031344807.1_D44A	V	ERAEETRAETR	37.35	5.64436	31.7056	0.036479	0.0190447	0.0919232	-0.0728785
FALSE	High	Sequest HT (A2)	Unambiguous	[R].VVITEPVLAPVATGVR.[D]		1	1	WP_033721296.1_A127P	WP_033721296.1_A127P	0	3	0.8138	0	1	1	540.994	1620.97	1620.97	0.18	0.0001	CID	MS2			92.45	23769	M_avium_F9_R3.mgf	F7.27			0	0	0	2.47	0	0.002334	WP_033721296.1_A127P	V	VVITEPVLAPVATGVR	92.45	67.0017	25.4483	0.0615438	0.0322935	0.222222	-0.189929
FALSE	High	Sequest HT (A2)	Unambiguous	[R].VVITEPVLAPVATGVR.[D]		1	1	WP_033721296.1_A127P	WP_033721296.1_A127P	0	3	0.8085	0	1	1	540.994	1620.97	1620.97	0.09	5e-05	CID	MS2			92.45	23639	M_avium_F9_R1.mgf	F7.25			0	0	0	1.88	0.003049	0.1523	WP_033721296.1_A127P	V	VVITEPVLAPVATGVR	92.45	67.0017	25.4483	0.367712	0.225734	0.939759	-0.714025
FALSE	High	Sequest HT (A2)	Unambiguous	[R].VVITEPVLAPVATGVR.[D]		1	1	WP_033721296.1_A127P	WP_033721296.1_A127P	0	3	0.7353	0	1	1	540.994	1620.97	1620.97	0.13	7e-05	CID	MS2			92.4	23868	M_avium_F9_R2.mgf	F7.26			0	0	0	1.7	0.0005732	0.04292	WP_033721296.1_A127P	V	VVITEPVLAPVATGVR	92.4	67.0017	25.3983	0.525343	0.359634	1.42749	-1.06785
FALSE	High	Sequest HT (A2)	Unambiguous	[R].QTLYAASQDLTGDTFVGPR.[F]		1	1	WP_023869589.1_P242T	WP_023869589.1_P242T	0	2	0.8216	0	1	1	1020.5	2040	2040	-0.29	-0.0003	CID	MS2			93.0667	25939	M_avium_F7_R3.mgf	F7.21			0	0	0	1.85	0	0.00334	WP_023869589.1_P242T	V	QTLYAASQDLTGDTFVGPR	93.07	70.2313	22.8387	0.390807	0.244404	0.998215	-0.753811
FALSE	High	Sequest HT (A2)	Unambiguous	[R].QTLYAASQDLTGDTFVGPR.[F]		1	1	WP_023869589.1_P242T	WP_023869589.1_P242T	0	2	0.8421	0	1	1	1020.5	2040	2040	-0.38	-0.00039	CID	MS2			93.05	25673	M_avium_F7_R2.mgf	F7.20			0	0	0	1.9	0	0.002332	WP_023869589.1_P242T	V	QTLYAASQDLTGDTFVGPR	93.05	70.2313	22.8187	0.34964	0.21189	0.890228	-0.678338
FALSE	High	MS Amanda 2.0 (A5)	Selected	[-].mTVLVEQAATTGTPEPVR.[E]	M1(Oxidation)	1	1	WP_011726382.1_T8A	WP_011726382.1_T8A	0	3	0.0894	0	1	1	653.336	1957.99	1915.98	21928.3	14.0047	CID	MS2			75.25	20931	M_avium_F5_R3.mgf	F7.15	118.56	118.56	3	1	1		0	0.1066	WP_011726382.1_T8A	V	M2TVLVEQAATTGTPEPVR	75.25	53.1504	22.0996	NA	NA	NA	NA
FALSE	High	MS Amanda 2.0 (A5)	Rejected	[-].MTVVVEQTATTGTPEPVR.[E]		1	1	WP_011726382.1_L4V	WP_011726382.1_L4V	0	3		0.0449	2	2	653.336	1957.99	1915.98	21929	14.0052	CID	MS2			74.4	20708	M_avium_F5_R3.mgf	F7.15	90.59	90.59	3	2	1		0	0.07649	WP_011726382.1_L4V	V	MTVVVEQTATTGTPEPVR	74.4	52.9836	21.4164	NA	NA	NA	NA
FALSE	High	MS Amanda 2.0 (A5)	Selected	[-].mTVLVEQAATTGTPEPVR.[E]	M1(Oxidation)	1	1	WP_011726382.1_T8A	WP_011726382.1_T8A	0	3	0.0449	0	1	1	653.336	1957.99	1915.98	21929	14.0052	CID	MS2			74.4	20708	M_avium_F5_R3.mgf	F7.15	94.85	94.85	3	1	1		0	0.07417	WP_011726382.1_T8A	V	M2TVLVEQAATTGTPEPVR	74.4	53.1504	21.2496	NA	NA	NA	NA
FALSE	High	Sequest HT (A2)	Selected	[R].TGPRQPDRTQPEPADILVASDLTK.[L]		1	1	WP_031354269.1_G275E	WP_031354269.1_G275E	2	4	0.5644	0	1	1	652.096	2605.36	2605.36	0.84	0.00055	CID	MS2			47	13418	M_avium_F5_R1.mgf	F7.13			0	0	0	2.64	0	0.003497	WP_031354269.1_G275E	V	TGPRQPDRTQPEPADILVASDLTK	47	67.8958	20.8958	0.0323363	0.0168906	0.0727354	-0.0558448
FALSE	High	Sequest HT (A2)	Unambiguous	[R].TQPEPADILVASDLTK.[L]		1	1	WP_031354269.1_G275E	WP_031354269.1_G275E	0	2	0.7299	0	1	1	849.451	1697.89	1697.9	-1.1	-0.00093	CID	MS2			61.6167	17456	M_avium_F5_R1.mgf	F7.13			0	0	0	2.11	0.0008369	0.06694	WP_031354269.1_G275E	V	TQPEPADILVASDLTK	61.62	81.8927	20.2727	0.186395	0.103812	0.576975	-0.473163
FALSE	High	MS Amanda 2.0 (A5)	Selected	[-].mTVLVEQAATTGTPEPVR.[E]	M1(Oxidation)	1	1	WP_011726382.1_T8A	WP_011726382.1_T8A	0	3	0.0703	0	1	1	653.338	1958	1915.98	21930.9	14.0064	CID	MS2			72.9333	19748	M_avium_F5_R2_210504181830.mgf	F7.14	75.54	75.54	2	1	1		0	0.1306	WP_011726382.1_T8A	V	M2TVLVEQAATTGTPEPVR	72.93	53.1504	19.7796	NA	NA	NA	NA
FALSE	High	Sequest HT (A2)	Selected	[R].cEELLASLDSNRcR.[Q]	C1(Carbamidomethyl); C13(Carbamidomethyl)	1	1	WP_003873565.1_S121C	WP_003873565.1_S121C	1	3	0.6667	0	1	1	574.935	1722.79	1722.79	0.74	0.00042	CID	MS2			39.65	11164	M_avium_F5_R3.mgf	F7.15			0	0	0	2.85	0.0003286	0.008842	WP_003873565.1_S121C	V	C1EELLASLDSNRC1R	39.65	59.103	19.453	0.0129933	0.00681796	0	0.00681796
FALSE	High	Sequest HT (A2)	Selected	[R].SGNRTNPPSATmAALANFFR.[I]	M12(Oxidation)	1	1	WP_003872292.1_S57P	WP_003872292.1_S57P	1	3	0.6982	0	1	1	713.685	2139.04	2139.04	0.14	0.0001	CID	MS2			88.6833	22107	M_avium_F10_R2_210508172251.mgf	F7.29			0	0	0	2.75	0.0003286	0.0106	WP_003872292.1_S57P	V	SGNRTNPPSATM2AALANFFR	88.68	69.6945	18.9855	0.0188596	0.00986408	0	0.00986408
FALSE	High	Sequest HT (A2)	Selected	[R].SGNRTNPPSATmAALANFFR.[I]	M12(Oxidation)	1	1	WP_003872292.1_S57P	WP_003872292.1_S57P	1	3	0.7778	0	1	1	713.685	2139.04	2139.04	-0.17	-0.00012	CID	MS2			88.5	21878	M_avium_F10_R3.mgf	F7.30			0	0	0	2.97	0	0.002084	WP_003872292.1_S57P	V	SGNRTNPPSATM2AALANFFR	88.5	69.6945	18.8055	0.00796601	0.00420249	0	0.00420249
FALSE	High	Sequest HT (A2)	Selected	[R].LRDPGPVTGIAR.[S]		1	1	WP_023868585.1_K91R	WP_023868585.1_K91R	1	3		0.0317	2	2	417.91	1251.72	1251.72	-0.31	-0.00013	CID	MS2			42.1333	11109	M_avium_F7_R2.mgf	F7.20			0	0	0	2.44	0.005655	0.2223	WP_023868585.1_K91R	V	LRDPGPVTGIAR	42.13	23.5414	18.5886	0.0668486	0.0351328	0.24141	-0.206277
FALSE	High	Sequest HT (A2)	Unambiguous	[R].SDGGVVTPmVHDFVARGPNGQNYR.[V]	M9(Oxidation)	1	1	WP_023868373.1_I95V	WP_023868373.1_I95V	1	3	0.6694	0	1	1	863.75	2589.23	2589.23	3.04	0.00262	CID	MS2			61.7167	17022	M_avium_F7_R2.mgf	F7.20			0	0	0	2.48	0.001613	0.1086	WP_023868373.1_I95V	V	SDGGVVTPM2VHDFVARGPNGQNYR	61.72	43.1985	18.5215	0.0601344	0.0314879	0.205712	-0.174224
FALSE	High	Sequest HT (A2)	Selected	[R].LRDPGPVTGIAR.[S]		1	1	WP_023868585.1_K91R	WP_023868585.1_K91R	1	3	0.0238	0	1	1	417.911	1251.72	1251.72	0.24	0.0001	CID	MS2			41.8	11172	M_avium_F7_R3.mgf	F7.21			0	0	0	2.52	0.002381	0.1305	WP_023868585.1_K91R	V	LRDPGPVTGIAR	41.8	23.5414	18.2586	0.0548692	0.0287173	0.178046	-0.149328
FALSE	High	Sequest HT (A2)	Unambiguous	[R].SDGGVVTPmVHDFVARGPNGQNYR.[V]	M9(Oxidation)	1	1	WP_023868373.1_I95V	WP_023868373.1_I95V	1	4	0.5993	0	1	1	648.063	2589.23	2589.23	1.95	0.00126	CID	MS2			61.1333	17095	M_avium_F7_R3.mgf	F7.21			0	0	0	3.02	0.001613	0.09794	WP_023868373.1_I95V	V	SDGGVVTPM2VHDFVARGPNGQNYR	61.13	43.1985	17.9315	0.00558971	0.00296024	0	0.00296024
FALSE	High	Sequest HT (A2)	Unambiguous	[R].SDGGVVTPmVHDFVARGPNGQNYR.[V]	M9(Oxidation)	1	1	WP_023868373.1_I95V	WP_023868373.1_I95V	1	4	0.6718	0	1	1	648.064	2589.23	2589.23	3.17	0.00205	CID	MS2			61.0833	17079	M_avium_F7_R3.mgf	F7.21			0	0	0	3.26	0.003049	0.1499	WP_023868373.1_I95V	V	SDGGVVTPM2VHDFVARGPNGQNYR	61.08	43.1985	17.8815	0.00353107	0.00190335	0	0.00190335
FALSE	High	Sequest HT (A2)	Selected	[R].TGPRQPDRTQPEPADILVASDLTK.[L]		1	1	WP_031354269.1_G275E	WP_031354269.1_G275E	2	4	0.6013	0	1	1	652.095	2605.36	2605.36	-0.07	-4e-05	CID	MS2			50.1667	13612	M_avium_F5_R2_210504181830.mgf	F7.14			0	0	0	3.11	0	0.0003565	WP_031354269.1_G275E	V	TGPRQPDRTQPEPADILVASDLTK	50.17	67.8958	17.7258	0.00544794	0.00290794	0	0.00290794
FALSE	High	Sequest HT (A2)	Unambiguous	[R].LRDPGPVTGIAR.[S]		1	1	WP_023868585.1_K91R	WP_023868585.1_K91R	1	3	0.0962	0	1	1	417.91	1251.72	1251.72	-0.66	-0.00027	CID	MS2			41.1167	10507	M_avium_F7_R1.mgf	F7.19			0	0	0	2.91	0.001094	0.09201	WP_023868585.1_K91R	V	LRDPGPVTGIAR	41.12	23.5414	17.5786	0.00914634	0.00480736	0	0.00480736
FALSE	High	Sequest HT (A2)	Unambiguous	[R].LRDPGPVTGIAR.[S]		1	1	WP_023868585.1_K91R	WP_023868585.1_K91R	1	3	0.0887	0	1	1	417.91	1251.72	1251.72	-1.23	-0.00051	CID	MS2			40.9667	10928	M_avium_F7_R3.mgf	F7.21			0	0	0	2.93	0.001613	0.09986	WP_023868585.1_K91R	V	LRDPGPVTGIAR	40.97	23.5414	17.4286	0.00876289	0.00461101	0	0.00461101
FALSE	High	Sequest HT (A2)	Selected	[R].cEELLASLDSNRcR.[Q]	C1(Carbamidomethyl); C13(Carbamidomethyl)	1	1	WP_003873565.1_S121C	WP_003873565.1_S121C	1	3	0.7563	0	1	1	574.934	1722.79	1722.79	-0.71	-0.00041	CID	MS2			41.9	11163	M_avium_F6_R3.mgf	F7.18			0	0	0	3.16	0	8.59e-05	WP_003873565.1_S121C	V	C1EELLASLDSNRC1R	41.9	59.103	17.203	0.00506329	0.00271293	0	0.00271293
FALSE	High	Sequest HT (A2)	Unambiguous	[R].cEELLASLDSNRcR.[Q]	C1(Carbamidomethyl); C13(Carbamidomethyl)	1	1	WP_003873565.1_S121C	WP_003873565.1_S121C	1	3	0.7252	0	1	1	574.935	1722.79	1722.79	0	0	CID	MS2			42	11076	M_avium_F6_R2.mgf	F7.17			0	0	0	3.13	0	0.000317	WP_003873565.1_S121C	V	C1EELLASLDSNRC1R	42	59.103	17.103	0.00551471	0.00294581	0	0.00294581
FALSE	High	Sequest HT (A2)	Unambiguous	[R].cEELLASLDSNRcR.[Q]	C1(Carbamidomethyl); C13(Carbamidomethyl)	1	1	WP_003873565.1_S121C	WP_003873565.1_S121C	1	3	0.6985	0	1	1	574.935	1722.79	1722.79	0.13	8e-05	CID	MS2			42.2333	10849	M_avium_F6_R1.mgf	F7.16			0	0	0	2.62	0.0005732	0.04039	WP_003873565.1_S121C	V	C1EELLASLDSNRC1R	42.23	59.103	16.873	0.0343039	0.0179018	0.0865685	-0.0686667
FALSE	High	Sequest HT (A2)	Unambiguous	[R].MTKPGESVAAAADLLEDAARGG.[-]		1	1	WP_071321424.1_E385D	WP_071321424.1_E385D	1	3	0.6978	0	1	1	710.688	2130.05	2130.05	0.01	1e-05	CID	MS2			97.9	25676	M_avium_F6_R1.mgf	F7.16			0	0	0	1.39	0.001613	0.1021	WP_071321424.1_E385D	V	MTKPGESVAAAADLLEDAARGG	97.9	81.4332	16.4668	0.798478	0.665643	3.46854	-2.8029
FALSE	High	Sequest HT (A2)	Selected	[R].TGPRQPDRTQPEPADILVASDLTK.[L]		1	1	WP_031354269.1_G275E	WP_031354269.1_G275E	2	4	0.5559	0	1	1	652.095	2605.36	2605.36	-0.09	-6e-05	CID	MS2			51.5333	14529	M_avium_F5_R3.mgf	F7.15			0	0	0	3.31	0	0.0001694	WP_031354269.1_G275E	V	TGPRQPDRTQPEPADILVASDLTK	51.53	67.8958	16.3658	0.00224551	0.00121415	0	0.00121415
FALSE	High	Sequest HT (A2)	Unambiguous	[R].TQPEPADILVASDLTK.[L]		1	1	WP_031354269.1_G275E	WP_031354269.1_G275E	0	2	0.7232	0	1	1	849.451	1697.89	1697.9	-0.48	-0.00041	CID	MS2			65.5667	17789	M_avium_F5_R2_210504181830.mgf	F7.14			0	0	0	2.71	0	8.42e-06	WP_031354269.1_G275E	V	TQPEPADILVASDLTK	65.57	81.8927	16.3227	0.0237691	0.0124293	0.0267738	-0.0143445
FALSE	High	MS Amanda 2.0 (A5)	Selected	[-].MTVVVEQTATTGTPEPVR.[E]		1	1	WP_011726382.1_L4V	WP_011726382.1_L4V	0	3	0.1231	0	1	1	653.338	1958	1915.98	21930.9	14.0064	CID	MS2			69.0667	19435	M_avium_F5_R1.mgf	F7.13	106.15	106.15	2	1	1		0	0.1878	WP_011726382.1_L4V	V	MTVVVEQTATTGTPEPVR	69.07	52.9836	16.0864	NA	NA	NA	NA
FALSE	High	Sequest HT (A2)	Unambiguous	[R].TQPEPADILVASDLTK.[L]		1	1	WP_031354269.1_G275E	WP_031354269.1_G275E	0	2	0.7692	0	1	1	849.448	1697.89	1697.9	-3.63	-0.00308	CID	MS2			66.6667	18656	M_avium_F5_R3.mgf	F7.15			0	0	0	2.34	0.0005732	0.01747	WP_031354269.1_G275E	V	TQPEPADILVASDLTK	66.67	81.8927	15.2227	0.0936037	0.0497741	0.328871	-0.279097
FALSE	High	Sequest HT (A2)	Selected	[R].TGPRQPDRTQPEPADILVASDLTK.[L]		1	1	WP_031354269.1_G275E	WP_031354269.1_G275E	2	4	0.6928	0	1	1	652.096	2605.36	2605.36	0.83	0.00054	CID	MS2			52.8833	14248	M_avium_F6_R3.mgf	F7.18			0	0	0	2.93	0	4.25e-05	WP_031354269.1_G275E	V	TGPRQPDRTQPEPADILVASDLTK	52.88	67.8958	15.0158	0.00874936	0.0046055	0	0.0046055
FALSE	High	Sequest HT (A2)	Unambiguous	[R].MTKPGESVAAAADLLEDAARGG.[-]		1	1	WP_071321424.1_E385D	WP_071321424.1_E385D	1	3	0.6213	0	1	1	710.688	2130.05	2130.05	0.06	4e-05	CID	MS2			96.4333	25608	M_avium_F6_R2.mgf	F7.17			0	0	0	1.69	0.0005732	0.0398	WP_071321424.1_E385D	V	MTKPGESVAAAADLLEDAARGG	96.43	81.4332	14.9968	0.532148	0.366835	1.46899	-1.10215
FALSE	High	Sequest HT (A2)	Unambiguous	[R].IIEGEPKAVDAGDDMDWSR.[S]		1	1	WP_071321353.1_E114K	WP_071321353.1_E114K	1	3	0.8633	0	1	1	701.996	2103.97	2103.97	4.16	0.00292	CID	MS2			65.4333	17259	M_avium_F4_R1.mgf	F7.10			0	0	0	1.39	0.002625	0.136	WP_071321353.1_E114K	V	IIEGEPKAVDAGDDMDWSR	65.43	50.6948	14.7352	0.797616	0.664929	3.45248	-2.78755
FALSE	High	Sequest HT (A2)	Selected	[R].TGPRQPDRTQPEPADILVASDLTK.[L]		1	1	WP_031354269.1_G275E	WP_031354269.1_G275E	2	4	0.7307	0	1	1	652.095	2605.36	2605.36	0.07	4e-05	CID	MS2			53.2167	14187	M_avium_F6_R2.mgf	F7.17			0	0	0	3.23	0	5.4e-06	WP_031354269.1_G275E	V	TGPRQPDRTQPEPADILVASDLTK	53.22	67.8958	14.6758	0.00407056	0.0021915	0	0.0021915
FALSE	High	Sequest HT (A2)	Unambiguous	[R].MTKPGESVAAAADLLEDAARGG.[-]		1	1	WP_071321424.1_E385D	WP_071321424.1_E385D	1	3	0.7941	0	1	1	710.689	2130.05	2130.05	0.76	0.00054	CID	MS2			95.7833	25611	M_avium_F6_R3.mgf	F7.18			0	0	0	1.36	0.005207	0.2035	WP_071321424.1_E385D	V	MTKPGESVAAAADLLEDAARGG	95.78	81.4332	14.3468	0.815623	0.688984	3.75547	-3.06648
FALSE	High	Sequest HT (A2)	Selected	[R].QPDRTQPEPADILVASDLTK.[L]		1	1	WP_031354269.1_G275E	WP_031354269.1_G275E	1	3	0.5985	0	1	1	732.05	2194.14	2194.14	0.29	0.00021	CID	MS2			53.8667	15358	M_avium_F5_R1.mgf	F7.13			0	0	0	2.69	0	0.002084	WP_031354269.1_G275E	V	QPDRTQPEPADILVASDLTK	53.87	68.1255	14.2555	0.0239798	0.0125369	0.0348059	-0.022269
FALSE	High	Sequest HT (A2)	Selected	[R].QPDRTQPEPADILVASDLTK.[L]		1	1	WP_031354269.1_G275E	WP_031354269.1_G275E	1	3	0.5547	0	1	1	732.051	2194.14	2194.14	2.04	0.00149	CID	MS2			53.9167	15371	M_avium_F5_R1.mgf	F7.13			0	0	0	2.74	0	0.001274	WP_031354269.1_G275E	V	QPDRTQPEPADILVASDLTK	53.92	68.1255	14.2055	0.0208333	0.0109034	0.00580098	0.00510238
FALSE	High	Sequest HT (A2)	Unambiguous	[R].AGSDPAVADLVGDRFGEQVVSR.[S]		1	1	WP_062887775.1_P140A	WP_062887775.1_P140A	1	3	0.755	0	1	1	749.046	2245.12	2245.12	0.75	0.00056	CID	MS2			66.25	18544	M_avium_F5_R3.mgf	F7.15			0	0	0	2.98	0	2.74e-05	WP_062887775.1_P140A	V	AGSDPAVADLVGDRFGEQVVSR	66.25	80.1779	13.9279	0.00749064	0.00395391	0	0.00395391
FALSE	High	Sequest HT (A2)	Selected	[R].VAHLQDSPYELAQHVVFGR.[A]		1	1	WP_033719714.1_A84G	WP_033719714.1_A84G	0	4	0.5764	0	1	1	542.283	2166.11	2166.11	0.4	0.00022	CID	MS2			76.2167	19588	M_avium_F9_R2.mgf	F7.26			0	0	0	3.14	0	3.58e-05	WP_033719714.1_A84G	V	VAHLQDSPYELAQHVVFGR	76.22	62.5592	13.6608	0.00557621	0.00298177	0	0.00298177
FALSE	High	Sequest HT (A2)	Selected	[R].GLDEGIGEAVIAR.[C]		1	1	WP_023870425.1_Q169L	WP_023870425.1_Q169L	0	2	0.5966	0	1	1	650.349	1299.69	1299.69	0.14	9e-05	CID	MS2			41.6167	11874	M_avium_F5_R1.mgf	F7.13			0	0	0	2.9	0	4.13e-05	WP_023870425.1_Q169L	V	GLDEGIGEAVIAR	41.62	54.8533	13.2333	0.00956697	0.00502493	0	0.00502493
FALSE	High	Sequest HT (A2)	Selected	[R].AASAAEQVVDEVLRVEAAAAGSDQR.[L]		1	1	WP_033719881.1_R67Q	WP_033719881.1_R67Q	1	3	0.5253	0	1	1	838.426	2513.26	2513.26	1.47	0.00123	CID	MS2			105.333	28550	M_avium_F7_R1.mgf	F7.19			0	0	0	2.17	0.0005732	0.03439	WP_033719881.1_R67Q	V	AASAAEQVVDEVLRVEAAAAGSDQR	105.33	92.3187	13.0113	0.152363	0.0835281	0.499331	-0.415803
FALSE	High	Sequest HT (A2)	Selected	[R].AASAAEQVVDEVLRVEAAAAGSDQR.[L]		1	1	WP_033719881.1_R67Q	WP_033719881.1_R67Q	1	3	0.2903	0	1	1	838.426	2513.26	2513.26	1.39	0.00117	CID	MS2			105.283	29155	M_avium_F7_R3.mgf	F7.21			0	0	0	1.55	0.00475	0.1941	WP_033719881.1_R67Q	V	AASAAEQVVDEVLRVEAAAAGSDQR	105.28	92.3187	12.9612	0.675386	0.508794	2.19322	-1.68442
FALSE	High	Sequest HT (A2)	Selected	[K].AALVGTMSVPQGWTEAAPAIR.[T]		1	1	WP_033719961.1_S327T	WP_033719961.1_S327T	0	3	0.6548	0	1	1	709.376	2126.11	2126.11	3.71	0.00263	CID	MS2			68.1833	18873	M_avium_F7_R2.mgf	F7.20			0	0	0	2.81	0.0005732	0.01636	WP_033719961.1_S327T	V	AALVGTMSVPQGWTEAAPAIR	68.18	80.7575	12.5775	0.0137678	0.00721901	0	0.00721901
FALSE	High	Sequest HT (A2)	Selected	[R].EKVLNTVLNDLAHDTLDTSSTR.[L]		1	1	WP_023869502.1_D229N	WP_023869502.1_D229N	1	3	0.8022	0	1	1	814.754	2442.25	2442.25	0.24	0.0002	CID	MS2			81.4833	22218	M_avium_F7_R1.mgf	F7.19			0	0	0	3.69	0	0.0002787	WP_023869502.1_D229N	V	EKVLNTVLNDLAHDTLDTSSTR	81.48	69.1429	12.3371	0	0	0	0
FALSE	High	Sequest HT (A2)	Selected	[R].EKVLNTVLNDLAHDTLDTSSTR.[L]		1	1	WP_023869502.1_D229N	WP_023869502.1_D229N	1	4	0.6612	0	1	1	611.317	2442.25	2442.25	-0.47	-0.00029	CID	MS2			81.2667	22158	M_avium_F7_R1.mgf	F7.19			0	0	0	4.84	0	1.07e-06	WP_023869502.1_D229N	V	EKVLNTVLNDLAHDTLDTSSTR	81.27	69.1429	12.1271	0	0	0	0
FALSE	High	Sequest HT (A2)	Selected	[R].FNQNAAAGKDPDFGR.[G]		1	1	WP_076221340.1_E458K	WP_076221340.1_E458K	1	2	0.6014	0	1	1	804.382	1607.76	1607.76	0.57	0.00046	CID	MS2			34.9	9235	M_avium_F4_R3.mgf	F7.12			0	0	0	1.38	0.0008369	0.07666	WP_076221340.1_E458K	V	FNQNAAAGKDPDFGR	34.9	22.8802	12.0198	0.803482	0.672791	3.5203	-2.84751
FALSE	High	Sequest HT (A2)	Selected	[R].NAEVTDLILEDDRVAGVR.[T]		1	1	WP_023868083.1_G139D	WP_023868083.1_G139D	1	3	0.7292	0	1	1	662.347	1985.03	1985.03	-0.95	-0.00063	CID	MS2			60.3667	17124	M_avium_F5_R1.mgf	F7.13			0	0	0	4.32	0	7.61e-08	WP_023868083.1_G139D	V	NAEVTDLILEDDRVAGVR	60.37	72.3074	11.9374	0	0	0	0
FALSE	High	Sequest HT (A2)	Selected	[R].STRPATDAERETILAEPGFGK.[Y]		1	1	WP_033713317.1_G20A	WP_033713317.1_G20A	1	4	0.6244	0	1	1	562.29	2246.14	2246.14	-0.82	-0.00046	CID	MS2			35.85	10173	M_avium_F5_R1.mgf	F7.13			0	0	0	3.94	0	8.69e-05	WP_033713317.1_G20A	V	STRPATDAERETILAEPGFGK	35.85	47.7123	11.8623	0	0	0	0
FALSE	High	Sequest HT (A2)	Selected	[R].STRPATDAERETILAEPGFGK.[Y]		1	1	WP_033713317.1_G20A	WP_033713317.1_G20A	1	3	0.4606	0	1	1	749.386	2246.14	2246.14	0.43	0.00033	CID	MS2			36.0667	10237	M_avium_F5_R1.mgf	F7.13			0	0	0	3.43	0	9.65e-06	WP_033713317.1_G20A	V	STRPATDAERETILAEPGFGK	36.07	47.7123	11.6423	0	0	0	0
FALSE	High	Sequest HT (A2)	Selected	[R].KAAAAAARPEYVHLWAGSGYR.[H]		1	1	WP_033712877.1_T318S	WP_033712877.1_T318S	1	4	0.6774	0	1	1	562.046	2245.16	2245.16	-0.7	-0.00039	CID	MS2			34.3667	7713	M_avium_F10_R3.mgf	F7.30			0	0	0	3.1	0	0.00116	WP_033712877.1_T318S	V	KAAAAAARPEYVHLWAGSGYR	34.37	45.9621	11.5921	0.00537634	0.00286645	0	0.00286645
FALSE	High	Sequest HT (A2)	Selected	[K].VLNTVLNDLAHDTLDTSSTR.[L]		1	1	WP_023869502.1_D229N	WP_023869502.1_D229N	0	3	0.826	0	1	1	729.041	2185.11	2185.11	-0.47	-0.00034	CID	MS2			77	20987	M_avium_F7_R1.mgf	F7.19			0	0	0	5	0	9.89e-08	WP_023869502.1_D229N	V	VLNTVLNDLAHDTLDTSSTR	77	65.4121	11.5878	0	0	0	0
FALSE	High	Sequest HT (A2)	Selected	[R].AGSDPAVADLVGDRFGEQVVSR.[S]		1	1	WP_062887775.1_P140A	WP_062887775.1_P140A	1	3	0.7657	0	1	1	749.044	2245.12	2245.12	-1.15	-0.00086	CID	MS2			68.7167	18480	M_avium_F6_R3.mgf	F7.18			0	0	0	3.03	0	8.4e-06	WP_062887775.1_P140A	V	AGSDPAVADLVGDRFGEQVVSR	68.72	80.1779	11.4579	0.00563698	0.00298586	0	0.00298586
FALSE	High	Sequest HT (A2)	Selected	[R].AGSDPAVADLVGDRFGEQVVSR.[S]		1	1	WP_062887775.1_P140A	WP_062887775.1_P140A	1	3	0.8261	0	1	1	749.045	2245.12	2245.12	-0.63	-0.00047	CID	MS2			68.75	18324	M_avium_F6_R2.mgf	F7.17			0	0	0	3.22	0	1.1e-05	WP_062887775.1_P140A	V	AGSDPAVADLVGDRFGEQVVSR	68.75	80.1779	11.4279	0.00405954	0.00218524	0	0.00218524
FALSE	High	Sequest HT (A2)	Selected	[R].LDGLTVVVDcAHGAASSVAPR.[A]	C10(Carbamidomethyl)	1	1	WP_033718376.1_A186S	WP_033718376.1_A186S	0	3	0.6835	0	1	1	699.026	2095.06	2095.06	1.13	0.00079	CID	MS2			69.5167	18160	M_avium_F8_R1.mgf	F7.22			0	0	0	2.97	0	8.81e-05	WP_033718376.1_A186S	V	LDGLTVVVDC1AHGAASSVAPR	69.52	58.1457	11.3743	0.00799148	0.0042178	0	0.0042178
FALSE	High	Sequest HT (A2)	Selected	[R].EKVLNTVLNDLAHDTLDTSSTR.[L]		1	1	WP_023869502.1_D229N	WP_023869502.1_D229N	1	3	0.862	0	1	1	814.755	2442.25	2442.25	1.03	0.00084	CID	MS2			80.4833	21942	M_avium_F7_R1.mgf	F7.19			0	0	0	5.94	0	4.32e-09	WP_023869502.1_D229N	V	EKVLNTVLNDLAHDTLDTSSTR	80.48	69.1429	11.3371	0	0	0	0
FALSE	High	Sequest HT (A2)	Unambiguous	[R].IAIPPKDLGYGLASGR.[G]		1	1	WP_084021511.1_A286P	WP_084021511.1_A286P	1	3	0.764	0	1	1	543.31	1627.92	1627.92	-0.37	-0.0002	CID	MS2			68.6167	17320	M_avium_F9_R1.mgf	F7.25			0	0	0	2.5	0.0005732	0.01545	WP_084021511.1_A286P	V	IAIPPKDLGYGLASGR	68.62	57.2907	11.3293	0.0564748	0.0295377	0.189201	-0.159664
FALSE	High	Sequest HT (A2)	Selected	[R].AGSDPAVADLVGDRFGEQVVSR.[S]		1	1	WP_062887775.1_P140A	WP_062887775.1_P140A	1	3	0.7603	0	1	1	749.045	2245.12	2245.12	0.26	0.0002	CID	MS2			69.05	18074	M_avium_F6_R1.mgf	F7.16			0	0	0	2.67	0	4.62e-05	WP_062887775.1_P140A	V	AGSDPAVADLVGDRFGEQVVSR	69.05	80.1779	11.1279	0.0268928	0.0140586	0.0504239	-0.0363653
FALSE	High	Sequest HT (A2)	Selected	[K].VLNTVLNDLAHDTLDTSSTR.[L]		1	1	WP_023869502.1_D229N	WP_023869502.1_D229N	0	2	0.7729	0	1	1	1093.06	2185.11	2185.11	-1.37	-0.0015	CID	MS2			76.2667	20786	M_avium_F7_R1.mgf	F7.19			0	0	0	2.29	0	4.37e-05	WP_023869502.1_D229N	V	VLNTVLNDLAHDTLDTSSTR	76.27	65.4121	10.8578	0.107281	0.0572103	0.384203	-0.326993
FALSE	High	Sequest HT (A2)	Selected	[K].VLNTVLNDLAHDTLDTSSTR.[L]		1	1	WP_023869502.1_D229N	WP_023869502.1_D229N	0	3	0.8317	0	1	1	729.04	2185.11	2185.11	-1.88	-0.00137	CID	MS2			76.2667	21415	M_avium_F7_R3.mgf	F7.21			0	0	0	5.05	0	1.23e-09	WP_023869502.1_D229N	V	VLNTVLNDLAHDTLDTSSTR	76.27	65.4121	10.8578	0	0	0	0
FALSE	High	Sequest HT (A2)	Unambiguous	[R].SPADTSLQPLPSGTYcKIPmDTPANSVR.[G]	C16(Carbamidomethyl); M20(Oxidation)	1	1	WP_003874126.1_T344S	WP_003874126.1_T344S	1	3	0.4729	0	1	1	1007.16	3019.46	3019.45	2.75	0.00277	CID	MS2			67.0667	18564	M_avium_F7_R2.mgf	F7.20			0	0	0	1.29	0.001613	0.1021	WP_003874126.1_T344S	V	SPADTSLQPLPSGTYC1KIPM2DTPANSVR	67.07	56.3263	10.7437	0.858709	0.747623	4.61223	-3.8646
FALSE	High	Sequest HT (A2)	Unambiguous	[R].LSERADGPITVEDVQTAETIEALAER.[V]		1	1	WP_071321353.1_A1489T	WP_071321353.1_A1489T	1	3	0.7521	0	1	1	938.477	2813.42	2813.42	0.56	0.00053	CID	MS2			83.65	23267	M_avium_F5_R1.mgf	F7.13			0	0	0	3.55	0	2.14e-05	WP_071321353.1_A1489T	V	LSERADGPITVEDVQTAETIEALAER	83.65	94.3776	10.7276	0	0	0	0
FALSE	High	Sequest HT (A2)	Selected	[R].EKVLNTVLNDLAHDTLDTSSTR.[L]		1	1	WP_023869502.1_D229N	WP_023869502.1_D229N	1	4	0.6932	0	1	1	611.318	2442.25	2442.25	0.55	0.00033	CID	MS2			79.8667	22399	M_avium_F7_R3.mgf	F7.21			0	0	0	3.52	0	0.0001874	WP_023869502.1_D229N	V	EKVLNTVLNDLAHDTLDTSSTR	79.87	69.1429	10.7271	0	0	0	0
FALSE	High	Sequest HT (A2)	Selected	[K].VLNTVLNDLAHDTLDTSSTR.[L]		1	1	WP_023869502.1_D229N	WP_023869502.1_D229N	0	3	0.826	0	1	1	729.041	2185.11	2185.11	-0.65	-0.00047	CID	MS2			76.1333	20752	M_avium_F7_R1.mgf	F7.19			0	0	0	5.69	0	7.32e-11	WP_023869502.1_D229N	V	VLNTVLNDLAHDTLDTSSTR	76.13	65.4121	10.7179	0	0	0	0
FALSE	High	Sequest HT (A2)	Selected	[R].MGYAEVVDDVTKLFR.[S]		1	1	WP_033719100.1_R280K	WP_033719100.1_R280K	1	3	0.8348	0	1	1	581.631	1742.88	1742.88	0.03	2e-05	CID	MS2			105.233	27147	M_avium_F9_R3.mgf	F7.27			0	0	0	2.3	0.0005732	0.04168	WP_033719100.1_R280K	V	MGYAEVVDDVTKLFR	105.23	94.6349	10.5951	0.103272	0.0550549	0.372155	-0.3171
FALSE	High	Sequest HT (A2)	Unambiguous	[R].LTVDGHDVHAEPAAMR.[A]		1	1		WP_033719636.1_V273L	0	4		0	1	2	430.462	1718.83	1718.83	0.01	1e-05	CID	MS2			30.7	8501	M_avium_F5_R3.mgf	F7.15			0	0	0	3.5	0	0.0004508	WP_033719636.1_V273L	V	LTVDGHDVHAEPAAMR	30.7	20.1311	10.5689	0	0	0	0
FALSE	High	Sequest HT (A2)	Selected	[R].MGYAEVVDDVTKLFR.[S]		1	1	WP_033719100.1_R280K	WP_033719100.1_R280K	1	3	0.8541	0	1	1	581.632	1742.88	1742.88	1.48	0.00086	CID	MS2			105.183	27242	M_avium_F9_R2.mgf	F7.26			0	0	0	4.25	0	1.25e-05	WP_033719100.1_R280K	V	MGYAEVVDDVTKLFR	105.18	94.6349	10.5451	0	0	0	0
FALSE	High	Sequest HT (A2)	Selected	[R].EKVLNTVLNDLAHDTLDTSSTR.[L]		1	1	WP_023869502.1_D229N	WP_023869502.1_D229N	1	4	0.7438	0	1	1	611.317	2442.25	2442.25	0.27	0.00016	CID	MS2			79.6667	21722	M_avium_F7_R1.mgf	F7.19			0	0	0	5.23	0	6.67e-07	WP_023869502.1_D229N	V	EKVLNTVLNDLAHDTLDTSSTR	79.67	69.1429	10.5271	0	0	0	0
FALSE	High	Sequest HT (A2)	Selected	[R].MGYAEVVDDVTKLFR.[S]		1	1	WP_033719100.1_R280K	WP_033719100.1_R280K	1	3	0.8922	0	1	1	581.631	1742.88	1742.88	0.77	0.00045	CID	MS2			105.15	27003	M_avium_F9_R1.mgf	F7.25			0	0	0	5.01	0	1.32e-08	WP_033719100.1_R280K	V	MGYAEVVDDVTKLFR	105.15	94.6349	10.5151	0	0	0	0
FALSE	High	Sequest HT (A2)	Selected	[R].EKVLNTVLNDLAHDTLDTSSTR.[L]		1	1	WP_023869502.1_D229N	WP_023869502.1_D229N	1	3	0.795	0	1	1	814.755	2442.25	2442.25	1.08	0.00088	CID	MS2			79.65	21720	M_avium_F7_R1.mgf	F7.19			0	0	0	4	0	7.52e-05	WP_023869502.1_D229N	V	EKVLNTVLNDLAHDTLDTSSTR	79.65	69.1429	10.5071	0	0	0	0
FALSE	High	Sequest HT (A2)	Selected	[R].MGYAEVVDDVTKLFR.[S]		1	1	WP_033719100.1_R280K	WP_033719100.1_R280K	1	3	0.8435	0	1	1	581.632	1742.88	1742.88	1.39	0.00081	CID	MS2			105.133	28132	M_avium_F8_R3.mgf	F7.24			0	0	0	4.28	0	9.39e-07	WP_033719100.1_R280K	V	MGYAEVVDDVTKLFR	105.13	94.6349	10.4951	0	0	0	0
FALSE	High	Sequest HT (A2)	Selected	[R].GLcDLLSSDPDLR.[I]	C3(Carbamidomethyl)	1	1	WP_003874670.1_Q28R	WP_003874670.1_Q28R	0	2	0.7143	0	1	1	730.857	1460.71	1460.7	1.18	0.00086	CID	MS2			74.4667	19503	M_avium_F6_R1.mgf	F7.16			0	0	0	2.03	0	0.002182	WP_003874670.1_Q28R	V	GLC1DLLSSDPDLR	74.47	64.106	10.364	0.241928	0.138373	0.66979	-0.531418
FALSE	High	Sequest HT (A2)	Unambiguous	[R].SQVVGTIDLVDDVDAAAVAK.[I]		1	1	WP_088295111.1_F313L	WP_088295111.1_F313L	0	3	0.7162	0	1	1	662.684	1986.04	1986.04	-0.64	-0.00043	CID	MS2			75.6	21151	M_avium_F5_R1.mgf	F7.13			0	0	0	3.77	0	9.7e-07	WP_088295111.1_F313L	V	SQVVGTIDLVDDVDAAAVAK	75.6	85.9358	10.3358	0	0	0	0
FALSE	High	Sequest HT (A2)	Selected	[R].ADGPITVEDVQTAETIEALAER.[V]		1	1	WP_071321353.1_A1489T	WP_071321353.1_A1489T	0	3	0.5616	0	1	1	776.723	2328.15	2328.16	-0.74	-0.00058	CID	MS2			91.3	25277	M_avium_F5_R1.mgf	F7.13			0	0	0	1.46	0.003049	0.1695	WP_071321353.1_A1489T	V	ADGPITVEDVQTAETIEALAER	91.3	101.557	10.2568	0.742898	0.588953	2.79607	-2.20712
FALSE	High	Sequest HT (A2)	Selected	[R].LASDPPQLGDDLVADER.[A]		1	1	WP_023869795.1_A67P	WP_023869795.1_A67P	0	3	0.475	0	1	1	604.299	1810.88	1810.88	1.11	0.00067	CID	MS2			71.9333	19481	M_avium_F5_R2_210504181830.mgf	F7.14			0	0	0	1.6	0.0005732	0.02699	WP_023869795.1_A67P	V	LASDPPQLGDDLVADER	71.93	61.682	10.248	0.615197	0.448573	1.89201	-1.44344
FALSE	High	Sequest HT (A2)	Selected	[R].NIETSIVRDGADYVINGR.[K]		1	1	WP_165928408.1_G153A	WP_165928408.1_G153A	1	3	0.7238	0	1	1	664.675	1992.01	1992.01	-2.07	-0.00138	CID	MS2			74.2	20581	M_avium_F7_R2.mgf	F7.20			0	0	0	2.86	0	8.44e-05	WP_165928408.1_G153A	V	NIETSIVRDGADYVINGR	74.2	64.0229	10.1771	0.0121418	0.00636729	0	0.00636729
FALSE	High	Sequest HT (A2)	Selected	[R].GLcDLLSSDPDLR.[I]	C3(Carbamidomethyl)	1	1	WP_003874670.1_Q28R	WP_003874670.1_Q28R	0	2	0.7909	0	1	1	730.857	1460.71	1460.7	0.81	0.00059	CID	MS2			74.2667	19779	M_avium_F6_R2.mgf	F7.17			0	0	0	2.63	0	8.29e-05	WP_003874670.1_Q28R	V	GLC1DLLSSDPDLR	74.27	64.106	10.164	0.0343725	0.0179336	0.0847836	-0.0668499
FALSE	High	Sequest HT (A2)	Unambiguous	[R].SPADTSLQPLPSGTYcKIPmDTPANSVR.[G]	C16(Carbamidomethyl); M20(Oxidation)	1	1	WP_003874126.1_T344S	WP_003874126.1_T344S	1	3	0.5267	0	1	1	1007.16	3019.46	3019.45	4.58	0.00461	CID	MS2			66.4333	18640	M_avium_F7_R3.mgf	F7.21			0	0	0	1.5	0.008888	0.2682	WP_003874126.1_T344S	V	SPADTSLQPLPSGTYC1KIPM2DTPANSVR	66.43	56.3263	10.1037	0.717278	0.557652	2.52075	-1.9631
FALSE	High	Sequest HT (A2)	Selected	[R].GLDEGIGEAVIAR.[C]		1	1	WP_023870425.1_Q169L	WP_023870425.1_Q169L	0	2	0.6126	0	1	1	650.348	1299.69	1299.69	-0.47	-0.0003	CID	MS2			44.8	12108	M_avium_F5_R2_210504181830.mgf	F7.14			0	0	0	2.53	0	0.0004862	WP_023870425.1_Q169L	V	GLDEGIGEAVIAR	44.8	54.8533	10.0533	0.050885	0.026585	0.164212	-0.137627
FALSE	High	Sequest HT (A2)	Selected	[R].NIETSIVRDGADYVINGR.[K]		1	1	WP_165928408.1_G153A	WP_165928408.1_G153A	1	3	0.6457	0	1	1	664.676	1992.01	1992.01	0.08	5e-05	CID	MS2			73.9	20143	M_avium_F7_R1.mgf	F7.19			0	0	0	3.02	0	6.38e-05	WP_165928408.1_G153A	V	NIETSIVRDGADYVINGR	73.9	64.0229	9.87707	0.00558659	0.00295851	0	0.00295851
FALSE	High	Sequest HT (A2)	Selected	[R].GLcDLLSSDPDLR.[I]	C3(Carbamidomethyl)	1	1	WP_003874670.1_Q28R	WP_003874670.1_Q28R	0	2	0.792	0	1	1	730.857	1460.71	1460.7	1.39	0.00102	CID	MS2			73.9833	19867	M_avium_F6_R3.mgf	F7.18			0	0	0	2.74	0	0.0001162	WP_003874670.1_Q28R	V	GLC1DLLSSDPDLR	73.98	64.106	9.87396	0.0195908	0.0102524	0.00312361	0.00712883
FALSE	High	Sequest HT (A2)	Selected	[R].EVLPSQEESDGALTVHHQGTIASLR.[V]		1	1	WP_003872516.1_E31Q	WP_003872516.1_E31Q	0	4	0.7318	0	1	1	669.34	2674.34	2674.34	-2.09	-0.0014	CID	MS2			41.95	11968	M_avium_F5_R1.mgf	F7.13			0	0	0	4.81	0	2.11e-06	WP_003872516.1_E31Q	V	EVLPSQEESDGALTVHHQGTIASLR	41.95	51.7935	9.84348	0	0	0	0
FALSE	High	Sequest HT (A2)	Selected	[R].DANFGSVSVVEKVNK.[T]		1	1	WP_003872516.1_L83V	WP_003872516.1_L83V	1	2	0.7268	0	1	1	796.917	1592.83	1592.83	-1.26	-0.001	CID	MS2			34.9333	9897	M_avium_F5_R1.mgf	F7.13			0	0	0	1.83	0.0005732	0.01721	WP_003872516.1_L83V	V	DANFGSVSVVEKVNK	34.93	44.7039	9.77394	0.411469	0.259889	1.05221	-0.79232
FALSE	High	Sequest HT (A2)	Selected	[R].TSYRELGDRAAQLANALR.[G]		1	1	WP_033720346.1_Q47R	WP_033720346.1_Q47R	2	4	0.5222	0	1	1	502.02	2005.06	2005.06	1.02	0.00051	CID	MS2			68.9333	17527	M_avium_F9_R3.mgf	F7.27			0	0	0	2.7	0.0005732	0.0167	WP_033720346.1_Q47R	V	TSYRELGDRAAQLANALR	68.93	59.1878	9.74218	0.0240405	0.0125725	0.0321285	-0.019556
FALSE	High	Sequest HT (A2)	Selected	[R].TPQQTAVALLAAAR.[G]		1	1	WP_031347747.1_I551T	WP_031347747.1_I551T	0	2	0.632	0	1	1	705.906	1410.8	1410.81	-1.41	-0.001	CID	MS2			70.1167	17718	M_avium_F9_R1.mgf	F7.25			0	0	0	3.37	0	0.00013	WP_031347747.1_I551T	V	TPQQTAVALLAAAR	70.12	60.3916	9.72836	0.0016	0.000868436	0	0.000868436
FALSE	High	Sequest HT (A2)	Selected	[R].NIETSIVRDGADYVINGR.[K]		1	1	WP_165928408.1_G153A	WP_165928408.1_G153A	1	3	0.712	0	1	1	664.675	1992.01	1992.01	-1.42	-0.00095	CID	MS2			73.75	20721	M_avium_F7_R3.mgf	F7.21			0	0	0	3.09	0	0.0001441	WP_165928408.1_G153A	V	NIETSIVRDGADYVINGR	73.75	64.0229	9.72707	0.00529723	0.00282031	0	0.00282031
FALSE	High	Sequest HT (A2)	Selected	[R].QPDRTQPEPADILVASDLTK.[L]		1	1	WP_031354269.1_G275E	WP_031354269.1_G275E	1	3	0.575	0	1	1	732.05	2194.13	2194.14	-0.23	-0.00016	CID	MS2			58.4	16435	M_avium_F5_R3.mgf	F7.15			0	0	0	2.4	0.0003286	0.01171	WP_031354269.1_G275E	V	QPDRTQPEPADILVASDLTK	58.4	68.1255	9.72548	0.077301	0.0408739	0.279786	-0.238912
FALSE	High	Sequest HT (A2)	Selected	[R].cEDPALLAHAVAAPATEDVALR.[T]	C1(Carbamidomethyl)	1	1	WP_023869682.1_Q581H	WP_023869682.1_Q581H	0	3	0.8023	0	1	1	764.055	2290.15	2290.15	0.1	7e-05	CID	MS2			60.9833	17285	M_avium_F5_R1.mgf	F7.13			0	0	0	4.4	0	2.62e-07	WP_023869682.1_Q581H	V	C1EDPALLAHAVAAPATEDVALR	60.98	70.7027	9.72267	0	0	0	0
FALSE	High	Sequest HT (A2)	Unambiguous	[R].LTVDGHDVHAEPAAMR.[A]		1	1		WP_033719636.1_V273L	0	4		0	1	2	430.462	1718.83	1718.83	0	0	CID	MS2			29.7833	7761	M_avium_F5_R2_210504181830.mgf	F7.14			0	0	0	3.52	0	0.0003055	WP_033719636.1_V273L	V	LTVDGHDVHAEPAAMR	29.78	20.1311	9.64886	0	0	0	0
FALSE	High	Sequest HT (A2)	Selected	[R].NIETSIVRDGADYVINGR.[K]		1	1	WP_165928408.1_G153A	WP_165928408.1_G153A	1	3	0.7063	0	1	1	664.676	1992.01	1992.01	-1	-0.00067	CID	MS2			73.65	20430	M_avium_F7_R2.mgf	F7.20			0	0	0	2.86	0	0.000309	WP_165928408.1_G153A	V	NIETSIVRDGADYVINGR	73.65	64.0229	9.62707	0.013012	0.0068287	0	0.0068287
FALSE	High	Sequest HT (A2)	Unambiguous	[R].AVKDTLDPAGILNPGKLIP.[-]		1	1	WP_023868997.1_A521D	WP_023868997.1_A521D	2	3	0.8383	0	1	1	644.71	1932.12	1932.12	-0.16	-0.0001	CID	MS2			86.1833	21984	M_avium_F9_R1.mgf	F7.25			0	0	0	2.35	0.0003286	0.005734	WP_023868997.1_A521D	V	AVKDTLDPAGILNPGKLIP	86.18	76.6572	9.52276	0.0898523	0.0477563	0.321285	-0.273529
FALSE	High	Sequest HT (A2)	Selected	[R].LNAIDGSLIDGVHEALDVLDTGDHR.[V]		1	1	WP_170924266.1_N41T	WP_170924266.1_N41T	0	4	0.502	0	1	1	662.085	2645.32	2645.32	0.33	0.00022	CID	MS2			105.217	28873	M_avium_F7_R2.mgf	F7.20			0	0	0	2.53	0	0.001708	WP_170924266.1_N41T	V	LNAIDGSLIDGVHEALDVLDTGDHR	105.22	95.7	9.52001	0.0505908	0.0264361	0.162427	-0.135991
FALSE	High	Sequest HT (A2)	Unambiguous	[R].SQVVGTIDLVDDVDAAAVAK.[I]		1	1	WP_088295111.1_F313L	WP_088295111.1_F313L	0	3	0.7059	0	1	1	662.684	1986.04	1986.04	-0.46	-0.00031	CID	MS2			76.4333	21372	M_avium_F5_R1.mgf	F7.13			0	0	0	2.55	0	9.61e-05	WP_088295111.1_F313L	V	SQVVGTIDLVDDVDAAAVAK	76.43	85.9358	9.50582	0.0473862	0.024716	0.145471	-0.120755
FALSE	High	Sequest HT (A2)	Selected	[R].QPDRTQPEPADILVASDLTK.[L]		1	1	WP_031354269.1_G275E	WP_031354269.1_G275E	1	3	0.4851	0	1	1	732.051	2194.14	2194.14	1.94	0.00142	CID	MS2			58.6333	16499	M_avium_F5_R3.mgf	F7.15			0	0	0	2.35	0	0.003769	WP_031354269.1_G275E	V	QPDRTQPEPADILVASDLTK	58.63	68.1255	9.49548	0.0910798	0.0484236	0.325301	-0.276878
FALSE	High	Sequest HT (A2)	Unambiguous	[R].AGNIEILPADLGDAVDR.[Q]		1	1	WP_023869989.1_A65V	WP_023869989.1_A65V	0	2	0.8219	0	1	1	869.952	1738.9	1738.9	-0.31	-0.00027	CID	MS2			68.9667	19409	M_avium_F5_R1.mgf	F7.13			0	0	0	3.2	0	5.86e-06	WP_023869989.1_A65V	V	AGNIEILPADLGDAVDR	68.97	78.463	9.49305	0.00459921	0.00247026	0	0.00247026
FALSE	High	Sequest HT (A2)	Selected	[K].ALLADPEVAGSLTTAQNR.[H]		1	1	WP_071321510.1_G285A	WP_071321510.1_G285A	0	2	0.5933	0	1	1	913.984	1826.96	1826.96	0.31	0.00028	CID	MS2			52.75	15044	M_avium_F5_R1.mgf	F7.13			0	0	0	1.5	0.0005732	0.01997	WP_071321510.1_G285A	V	ALLADPEVAGSLTTAQNR	52.75	62.0579	9.30787	0.714083	0.554298	2.50513	-1.95083
FALSE	High	Sequest HT (A2)	Selected	[R].TAIAESVQTAQALTSITPK.[R]		1	1	WP_003873275.1_G54A	WP_003873275.1_G54A	0	3	0.7073	0	1	1	644.021	1930.05	1930.05	-0.65	-0.00042	CID	MS2			72.4333	19292	M_avium_F8_R3.mgf	F7.24			0	0	0	3.69	0	1.92e-05	WP_003873275.1_G54A	V	TAIAESVQTAQALTSITPK	72.43	81.6132	9.18323	0	0	0	0
FALSE	High	Sequest HT (A2)	Unambiguous	[K].SNSDVTLPPMEEGYADTYIDGVR.[Y]		1	1	WP_011723897.1_N111D	WP_011723897.1_N111D	0	3	0.6812	0	1	1	843.721	2529.15	2529.14	1.14	0.00096	CID	MS2			76.2667	20628	M_avium_F5_R2_210504181830.mgf	F7.14			0	0	0	2.07	0.0005732	0.0169	WP_011723897.1_N111D	V	SNSDVTLPPMEEGYADTYIDGVR	76.27	85.4026	9.13256	0.212671	0.120015	0.617581	-0.497566
FALSE	High	Sequest HT (A2)	Selected	[R].TAIAESVQTAQALTSITPK.[R]		1	1	WP_003873275.1_G54A	WP_003873275.1_G54A	0	2	0.8038	0	1	1	965.53	1930.05	1930.05	2.03	0.00196	CID	MS2			72.5	18980	M_avium_F8_R1.mgf	F7.22			0	0	0	3.16	0	8.16e-05	WP_003873275.1_G54A	V	TAIAESVQTAQALTSITPK	72.5	81.6132	9.11323	0.00503778	0.00269768	0	0.00269768
FALSE	High	Sequest HT (A2)	Unambiguous	[R].AVKDTLDPAGILNPGKLIP.[-]		1	1	WP_023868997.1_A521D	WP_023868997.1_A521D	2	3	0.6968	0	1	1	644.71	1932.11	1932.12	-1.29	-0.00083	CID	MS2			85.7167	21985	M_avium_F9_R3.mgf	F7.27			0	0	0	2.21	0.0005732	0.0323	WP_023868997.1_A521D	V	AVKDTLDPAGILNPGKLIP	85.72	76.6572	9.06276	0.133756	0.0724102	0.45917	-0.38676
FALSE	High	Sequest HT (A2)	Unambiguous	[R].TAIAESVQTAQALTSITPK.[R]		1	1	WP_003873275.1_G54A	WP_003873275.1_G54A	0	3	0.7494	0	1	1	644.022	1930.05	1930.05	1.34	0.00086	CID	MS2			72.5667	19174	M_avium_F8_R2.mgf	F7.23			0	0	0	3.95	0	5.55e-07	WP_003873275.1_G54A	V	TAIAESVQTAQALTSITPK	72.57	81.6132	9.04323	0	0	0	0
FALSE	High	Sequest HT (A2)	Selected	[R].TAIAESVQTAQALTSITPK.[R]		1	1	WP_003873275.1_G54A	WP_003873275.1_G54A	0	2	0.8386	0	1	1	965.529	1930.05	1930.05	0.64	0.00062	CID	MS2			72.6	19335	M_avium_F8_R3.mgf	F7.24			0	0	0	2.54	0	0.0002434	WP_003873275.1_G54A	V	TAIAESVQTAQALTSITPK	72.6	81.6132	9.01323	0.0501486	0.0262046	0.15618	-0.129976
FALSE	High	Sequest HT (A2)	Unambiguous	[R].GLDEGIGEAVIAR.[C]		1	1	WP_023870425.1_Q169L	WP_023870425.1_Q169L	0	2	0.5852	0	1	1	650.349	1299.69	1299.69	-0.13	-9e-05	CID	MS2			45.8833	12930	M_avium_F5_R3.mgf	F7.15			0	0	0	2.7	0	0.0001942	WP_023870425.1_Q169L	V	GLDEGIGEAVIAR	45.88	54.8533	8.97325	0.0236987	0.0123915	0.0294511	-0.0170597
FALSE	High	Sequest HT (A2)	Unambiguous	[K].SNSDVTLPPMEEGYADTYIDGVR.[Y]		1	1	WP_011723897.1_N111D	WP_011723897.1_N111D	0	3	0.5514	0	1	1	843.72	2529.14	2529.14	-0.17	-0.00014	CID	MS2			76.4667	20681	M_avium_F5_R2_210504181830.mgf	F7.14			0	0	0	1.07	0.005655	0.2193	WP_011723897.1_N111D	V	SNSDVTLPPMEEGYADTYIDGVR	76.47	85.4026	8.93256	0.942535	0.886663	8.94021	-8.05354
FALSE	High	Sequest HT (A2)	Unambiguous	[R].AVKDTLDPAGILNPGKLIP.[-]		1	1	WP_023868997.1_A521D	WP_023868997.1_A521D	2	3	0.6867	0	1	1	644.71	1932.12	1932.12	-0.47	-0.0003	CID	MS2			85.55	22057	M_avium_F9_R2.mgf	F7.26			0	0	0	2.33	0.0005732	0.04052	WP_023868997.1_A521D	V	AVKDTLDPAGILNPGKLIP	85.55	76.6572	8.89276	0.0956495	0.0508948	0.341365	-0.290471
FALSE	High	Sequest HT (A2)	Unambiguous	[R].QLADPYTLSSDRGAEPDVGPQPDLPcRR.[G]	C26(Carbamidomethyl)	1	1	WP_033719563.1_W229C	WP_033719563.1_W229C	2	4	0.2222	0	1	1	778.381	3110.5	3110.5	2.33	0.00181	CID	MS2			50.4	14387	M_avium_F5_R1.mgf	F7.13			0	0	0	3.15	0	0.000937	WP_033719563.1_W229C	V	QLADPYTLSSDRGAEPDVGPQPDLPC1RR	50.4	59.1567	8.75671	0.005	0.00267567	0	0.00267567
FALSE	High	Sequest HT (A2)	Unambiguous	[R].TAIAESVQTAQALTSITPK.[R]		1	1	WP_003873275.1_G54A	WP_003873275.1_G54A	0	2	0.6134	0	1	1	965.527	1930.05	1930.05	-1.72	-0.00166	CID	MS2			72.8667	19256	M_avium_F8_R2.mgf	F7.23			0	0	0	1.19	0.004041	0.1784	WP_003873275.1_G54A	V	TAIAESVQTAQALTSITPK	72.87	81.6132	8.74324	0.904393	0.821409	6.22267	-5.40126
FALSE	High	Sequest HT (A2)	Selected	[R].VAGNEAAFHFR.[L]		1	1	WP_062886235.1_G85R	WP_062886235.1_G85R	0	3	0.6218	0	1	1	406.872	1218.6	1218.6	-0.71	-0.00029	CID	MS2			21.35	5688	M_avium_F5_R1.mgf	F7.13			0	0	0	3.86	0	0.0006891	WP_062886235.1_G85R	V	VAGNEAAFHFR	21.35	30.0926	8.74262	0	0	0	0
FALSE	High	Sequest HT (A2)	Selected	[R].NAVDNIPIEQIHHSDRLAADAAR.[A]		1	1	WP_033713315.1_V202I	WP_033713315.1_V202I	1	4	0.6514	0	1	1	632.324	2526.27	2526.28	-2.38	-0.0015	CID	MS2			39.2	11181	M_avium_F5_R1.mgf	F7.13			0	0	0	3.27	0	0.0007854	WP_033713315.1_V202I	V	NAVDNIPIEQIHHSDRLAADAAR	39.2	47.9189	8.71894	0.00355114	0.00191512	0	0.00191512
FALSE	High	Sequest HT (A2)	Selected	[R].QLADPYTLSSDRGAEPDVGPQPDLPcR.[R]	C26(Carbamidomethyl)	1	1	WP_033719563.1_W229C	WP_033719563.1_W229C	1	3	0.7088	0	1	1	985.47	2954.4	2954.39	0.6	0.00059	CID	MS2			58.0167	16492	M_avium_F5_R1.mgf	F7.13			0	0	0	1.82	0.0008369	0.07202	WP_033719563.1_W229C	V	QLADPYTLSSDRGAEPDVGPQPDLPC1R	58.02	66.6198	8.59984	0.41902	0.265699	1.07363	-0.807928
FALSE	High	Sequest HT (A2)	Selected	[R].LDAGGEGTLGDLVVSR.[C]		1	1	WP_062907992.1_R1366G	WP_062907992.1_R1366G	0	2	0.6897	0	1	1	779.906	1558.81	1558.81	-1.15	-0.0009	CID	MS2			55.5	15812	M_avium_F5_R1.mgf	F7.13			0	0	0	2.32	0	0.0008778	WP_062907992.1_R1366G	V	LDAGGEGTLGDLVVSR	55.5	64.0759	8.57587	0.0982906	0.0523538	0.352967	-0.300614
FALSE	High	Sequest HT (A2)	Unambiguous	[R].QQSAPASSAPADDPWGSASASGSFGGGDDEPPF.[-]		1	1	WP_023866854.1_P154S	WP_023866854.1_P154S	0	3	0.9365	0	1	1	1050.78	3150.32	3150.32	-0.25	-0.00026	CID	MS2			89.9833	24807	M_avium_F5_R3.mgf	F7.15			0	0	0	3.15	0	0.0002716	WP_023866854.1_P154S	V	QQSAPASSAPADDPWGSASASGSFGGGDDEPPF	89.98	81.4596	8.52044	0.00501253	0.00268283	0	0.00268283
FALSE	High	Sequest HT (A2)	Unambiguous	[R].SPADTSLQPLPSGTYcKIPmDTPANSVR.[G]	C16(Carbamidomethyl); M20(Oxidation)	1	1	WP_003874126.1_T344S	WP_003874126.1_T344S	1	3	0.7203	0	1	1	1007.16	3019.48	3019.45	9.32	0.00938	CID	MS2			64.6333	18131	M_avium_F7_R3.mgf	F7.21			0	0	0	3.11	0	0.0007912	WP_003874126.1_T344S	V	SPADTSLQPLPSGTYC1KIPM2DTPANSVR	64.63	56.3263	8.30366	0.00544135	0.00290405	0	0.00290405
FALSE	High	Sequest HT (A2)	Unambiguous	[R].KGMGYAPAEDDEADQMHScGVIDPITGQATK.[V]	C19(Carbamidomethyl)	1	1	WP_033718118.1_V304I	WP_033718118.1_V304I	1	4	0.6233	0	1	1	823.87	3292.46	3292.46	1.25	0.00103	CID	MS2			49.5833	14159	M_avium_F5_R1.mgf	F7.13			0	0	0	2.23	0	0.001575	WP_033718118.1_V304I	V	KGMGYAPAEDDEADQMHSC1GVIDPITGQATK	49.58	57.8679	8.28787	0.12886	0.069453	0.441767	-0.372314
FALSE	High	Sequest HT (A2)	Selected	[R].DANFGSVSVVEKVNKTAVQR.[N]		1	1	WP_003872516.1_L83V	WP_003872516.1_L83V	2	4	0.5818	0	1	1	537.79	2148.14	2148.14	-1.84	-0.00099	CID	MS2			42.85	11489	M_avium_F7_R3.mgf	F7.21			0	0	0	2.75	0	0.004376	WP_003872516.1_L83V	V	DANFGSVSVVEKVNKTAVQR	42.85	51.0234	8.17344	0.0188266	0.00984997	0	0.00984997
FALSE	High	Sequest HT (A2)	Selected	[R].AVIAGADGVLINEHLARPAATTLLR.[V]		1	1	WP_023862030.1_V98L	WP_023862030.1_V98L	0	4	0.6845	0	1	1	636.367	2542.45	2542.45	-0.31	-0.0002	CID	MS2			64.7833	16863	M_avium_F8_R1.mgf	F7.22			0	0	0	3.55	0	1.33e-05	WP_023862030.1_V98L	V	AVIAGADGVLINEHLARPAATTLLR	64.78	72.9292	8.14925	0	0	0	0
FALSE	High	Sequest HT (A2)	Selected	[R].STRPATDAERETILAEPGFGK.[Y]		1	1	WP_033713317.1_G20A	WP_033713317.1_G20A	1	4	0.5502	0	1	1	562.291	2246.14	2246.14	1.17	0.00066	CID	MS2			39.5667	11140	M_avium_F5_R3.mgf	F7.15			0	0	0	4.18	0	5.39e-05	WP_033713317.1_G20A	V	STRPATDAERETILAEPGFGK	39.57	47.7123	8.14235	0	0	0	0
FALSE	High	Sequest HT (A2)	Selected	[K].LEQFVDGR.[L]		1	1	WP_062886396.1_S432G	WP_062886396.1_S432G	0	2	0.311	0	1	1	482.249	963.491	963.489	2.06	0.00099	CID	MS2			17.8333	4560	M_avium_F4_R1.mgf	F7.10			0	0	0	1.64	0.003049	0.1483	WP_062886396.1_S432G	V	LEQFVDGR	17.83	25.9497	8.11967	0.576656	0.413407	1.68809	-1.27468
FALSE	High	Sequest HT (A2)	Unambiguous	[R].AAVDPEEPAEMLTFGQEIT.[-]		1	1	WP_023868814.1_D593E	WP_023868814.1_D593E	0	3	0.6763	0	1	1	683.323	2047.95	2047.95	0.49	0.00033	CID	MS2			94.4167	25409	M_avium_F5_R2_210504181830.mgf	F7.14			0	0	0	1.39	0.003049	0.1558	WP_023868814.1_D593E	V	AAVDPEEPAEMLTFGQEIT	94.42	102.523	8.10346	0.797478	0.664104	3.44266	-2.77856
FALSE	High	Sequest HT (A2)	Unambiguous	[R].RPDTGPAPAVVEIDSLDLDEPNSASIR.[I]		1	1	WP_023868558.1_S155A	WP_023868558.1_S155A	0	3	0.6712	0	1	1	945.476	2834.41	2834.42	-1.67	-0.00157	CID	MS2			69.2167	19474	M_avium_F5_R1.mgf	F7.13			0	0	0	2.19	0.0003286	0.006072	WP_023868558.1_S155A	V	RPDTGPAPAVVEIDSLDLDEPNSASIR	69.22	77.3067	8.08672	0.147782	0.0807815	0.487282	-0.406501
FALSE	High	Sequest HT (A2)	Selected	[R].DANFGSVSVVEKVNKTAVQR.[N]		1	1	WP_003872516.1_L83V	WP_003872516.1_L83V	2	3	0.6517	0	1	1	716.718	2148.14	2148.14	-0.68	-0.00049	CID	MS2			42.95	11519	M_avium_F7_R3.mgf	F7.21			0	0	0	4.22	0	4.43e-07	WP_003872516.1_L83V	V	DANFGSVSVVEKVNKTAVQR	42.95	51.0234	8.07344	0	0	0	0
FALSE	High	Sequest HT (A2)	Unambiguous	[K].LQDDRDKIPGAVEELLR.[Y]		1	1	WP_033719046.1_E266D	WP_033719046.1_E266D	2	4	0.5053	0	1	1	492.519	1967.05	1967.06	-0.34	-0.00017	CID	MS2			68.35	18217	M_avium_F6_R2.mgf	F7.17			0	0	0	1.88	0.0005732	0.02902	WP_033719046.1_E266D	V	LQDDRDKIPGAVEELLR	68.35	60.2924	8.05764	0.368607	0.226897	0.943329	-0.716432
FALSE	High	Sequest HT (A2)	Selected	[R].LTPFTQPDPTTNSGADQSQAVSK.[A]		1	1	WP_031354086.1_P182Q	WP_031354086.1_P182Q	0	3	0.7521	0	1	1	797.387	2390.15	2390.15	-0.12	-9e-05	CID	MS2			39.2333	11190	M_avium_F5_R1.mgf	F7.13			0	0	0	3.63	0	1.1e-05	WP_031354086.1_P182Q	V	LTPFTQPDPTTNSGADQSQAVSK	39.23	47.287	8.05698	0	0	0	0
FALSE	High	Sequest HT (A2)	Unambiguous	[R].TVTDVQQITNPDLR.[L]		1	1	WP_003874613.1_A167T	WP_003874613.1_A167T	0	3	0.5652	0	1	1	533.95	1599.83	1599.83	0.75	0.0004	CID	MS2			41.2333	11763	M_avium_F5_R1.mgf	F7.13			0	0	0	2.99	0	0.0005608	WP_003874613.1_A167T	V	TVTDVQQITNPDLR	41.23	49.2608	8.0308	0.006469	0.00341755	0	0.00341755
FALSE	High	Sequest HT (A2)	Selected	[R].AVIAGADGVLINEHLARPAATTLLR.[V]		1	1	WP_023862030.1_V98L	WP_023862030.1_V98L	0	4	0.709	0	1	1	636.367	2542.45	2542.45	0.14	9e-05	CID	MS2			64.9	17080	M_avium_F8_R2.mgf	F7.23			0	0	0	3.78	0	3.74e-06	WP_023862030.1_V98L	V	AVIAGADGVLINEHLARPAATTLLR	64.9	72.9292	8.02925	0	0	0	0
FALSE	High	Sequest HT (A2)	Selected	[R].FIPEEISIQER.[H]		1	1	WP_023869040.1_Q163E	WP_023869040.1_Q163E	0	2	0.5792	0	1	1	680.859	1360.71	1360.71	0.26	0.00018	CID	MS2			48.5167	13852	M_avium_F5_R1.mgf	F7.13			0	0	0	2.02	0.002142	0.1202	WP_023869040.1_Q163E	V	FIPEEISIQER	48.52	56.5094	7.98939	0.244631	0.140441	0.683623	-0.543182
FALSE	High	Sequest HT (A2)	Selected	[R].RGLcDLLSSDPDLR.[I]	C4(Carbamidomethyl)	1	1	WP_003874670.1_Q28R	WP_003874670.1_Q28R	1	3	0.6734	0	1	1	539.608	1616.81	1616.81	1.23	0.00067	CID	MS2			59.7167	16129	M_avium_F7_R1.mgf	F7.19			0	0	0	3.46	0	0.0001066	WP_003874670.1_Q28R	V	RGLC1DLLSSDPDLR	59.72	51.7584	7.96163	0	0	0	0
FALSE	High	Sequest HT (A2)	Selected	[R].YRADEALRPTAVEEVLR.[W]		1	1	WP_170924375.1_I304V	WP_170924375.1_I304V	1	4	0.5291	0	1	1	497.77	1988.06	1988.06	0.47	0.00023	CID	MS2			56.5667	14770	M_avium_F6_R1.mgf	F7.16			0	0	0	2.23	0.0003286	0.00803	WP_170924375.1_I304V	V	YRADEALRPTAVEEVLR	56.57	48.6236	7.94643	0.127672	0.068773	0.440428	-0.371655
FALSE	High	Sequest HT (A2)	Unambiguous	[R].KQEAADEAAAQVGPQALGVGAHAVDEDAAR.[Q]		1	1	WP_033712675.1_A47E	WP_033712675.1_A47E	1	3	0.7449	0	1	1	982.482	2945.43	2945.43	-1.01	-0.00099	CID	MS2			54.05	15235	M_avium_F5_R3.mgf	F7.15			0	0	0	1.96	0.0005732	0.04998	WP_033712675.1_A47E	V	KQEAADEAAAQVGPQALGVGAHAVDEDAAR	54.05	46.1101	7.9399	0.293323	0.172891	0.788487	-0.615596
FALSE	High	Sequest HT (A2)	Selected	[R].STRPATDAERETILAEPGFGK.[Y]		1	1	WP_033713317.1_G20A	WP_033713317.1_G20A	1	3	0.3789	0	1	1	749.385	2246.14	2246.14	0.04	3e-05	CID	MS2			39.7833	11206	M_avium_F5_R3.mgf	F7.15			0	0	0	2.27	0	0.002947	WP_033713317.1_G20A	V	STRPATDAERETILAEPGFGK	39.78	47.7123	7.93234	0.112445	0.0600932	0.399822	-0.339728
FALSE	High	Sequest HT (A2)	Unambiguous	[R].QLADPYTLSSDRGAEPDVGPQPDLPcRR.[G]	C26(Carbamidomethyl)	1	1	WP_033719563.1_W229C	WP_033719563.1_W229C	2	4	0.4703	0	1	1	778.377	3110.49	3110.5	-3.11	-0.00242	CID	MS2			51.2333	14624	M_avium_F5_R1.mgf	F7.13			0	0	0	2.36	0.0003286	0.01449	WP_033719563.1_W229C	V	QLADPYTLSSDRGAEPDVGPQPDLPC1RR	51.23	59.1567	7.92671	0.0867638	0.0460297	0.314592	-0.268562
FALSE	High	Sequest HT (A2)	Unambiguous	[R].AAIAAAAAAVAAVAR.[T]		1	1	WP_033712509.1_V65A	WP_033712509.1_V65A	0	3	0.4143	0	1	1	423.254	1267.75	1267.75	-0.31	-0.00013	CID	MS2			68.15	16878	M_avium_F10_R1.mgf	F7.28			0	0	0	3.91	0	2.54e-06	WP_033712509.1_V65A	V	AAIAAAAAAVAAVAR	68.15	60.2456	7.90442	0	0	0	0
FALSE	High	Sequest HT (A2)	Selected	[R].ADGPITVEDVQTAETIEALAER.[V]		1	1	WP_071321353.1_A1489T	WP_071321353.1_A1489T	0	3	0.5376	0	1	1	776.724	2328.16	2328.16	0.43	0.00033	CID	MS2			93.6833	25900	M_avium_F5_R1.mgf	F7.13			0	0	0	1.73	0.0003286	0.01328	WP_071321353.1_A1489T	V	ADGPITVEDVQTAETIEALAER	93.68	101.557	7.87684	0.4994	0.335037	1.32485	-0.989818
FALSE	High	Sequest HT (A2)	Unambiguous	[K].SNSDVTLPPMEEGYADTYIDGVR.[Y]		1	1	WP_011723897.1_N111D	WP_011723897.1_N111D	0	3	0.6164	0	1	1	843.721	2529.15	2529.14	1.1	0.00092	CID	MS2			77.55	21538	M_avium_F5_R3.mgf	F7.15			0	0	0	1.46	0.003049	0.1657	WP_011723897.1_N111D	V	SNSDVTLPPMEEGYADTYIDGVR	77.55	85.4026	7.85256	0.744507	0.590764	2.8108	-2.22003
FALSE	High	Sequest HT (A2)	Unambiguous	[R].LTVDGHDVHAEPAAMR.[A]		1	1		WP_033719636.1_V273L	0	4		0	1	2	430.462	1718.83	1718.83	0.08	3e-05	CID	MS2			27.9833	7749	M_avium_F5_R1.mgf	F7.13			0	0	0	3.55	0	0.0004154	WP_033719636.1_V273L	V	LTVDGHDVHAEPAAMR	27.98	20.1311	7.84886	0	0	0	0
FALSE	High	Sequest HT (A2)	Selected	[R].TVTDVQQITNPDLR.[L]		1	1	WP_003874613.1_A167T	WP_003874613.1_A167T	0	2	0.685	0	1	1	800.421	1599.83	1599.83	0.63	0.0005	CID	MS2			41.4167	11816	M_avium_F5_R1.mgf	F7.13			0	0	0	4	0	4.07e-07	WP_003874613.1_A167T	V	TVTDVQQITNPDLR	41.42	49.2608	7.8408	0	0	0	0
FALSE	High	Sequest HT (A2)	Selected	[R].LSGLTELTTVEAAPSPPAPR.[-]		1	1	WP_023861423.1_V90L	WP_023861423.1_V90L	0	2	0.6735	0	1	1	1004.04	2007.08	2007.08	1.31	0.00131	CID	MS2			66.3833	18627	M_avium_F7_R3.mgf	F7.21			0	0	0	2.91	0	0.0008965	WP_023861423.1_V90L	V	LSGLTELTTVEAAPSPPAPR	66.38	74.2195	7.83954	0.00960566	0.00504637	0	0.00504637
FALSE	High	Sequest HT (A2)	Selected	[R].RGLcDLLSSDPDLR.[I]	C4(Carbamidomethyl)	1	1	WP_003874670.1_Q28R	WP_003874670.1_Q28R	1	3	0.6982	0	1	1	539.607	1616.81	1616.81	-0.43	-0.00023	CID	MS2			59.5833	16641	M_avium_F7_R3.mgf	F7.21			0	0	0	3.28	0	0.0002954	WP_003874670.1_Q28R	V	RGLC1DLLSSDPDLR	59.58	51.7584	7.82163	0.00215827	0.00116471	0	0.00116471
FALSE	High	Sequest HT (A2)	Unambiguous	[R].QLADPYTLSSDRGAEPDVGPQPDLPcRR.[G]	C26(Carbamidomethyl)	1	1	WP_033719563.1_W229C	WP_033719563.1_W229C	2	4	0.5429	0	1	1	778.381	3110.5	3110.5	2.07	0.00161	CID	MS2			51.35	14658	M_avium_F5_R1.mgf	F7.13			0	0	0	2.45	0	0.0005927	WP_033719563.1_W229C	V	QLADPYTLSSDRGAEPDVGPQPDLPC1RR	51.35	59.1567	7.80671	0.0663702	0.0348738	0.238286	-0.203413
FALSE	High	Sequest HT (A2)	Selected	[R].RPIAEFDPALHQDPANAGSR.[Q]		1	1	WP_019731976.1_V233L	WP_019731976.1_V233L	0	3	0.733	0	1	1	721.362	2162.07	2162.07	-0.6	-0.00043	CID	MS2			31.4667	8830	M_avium_F5_R1.mgf	F7.13			0	0	0	3.67	0	1.57e-05	WP_019731976.1_V233L	V	RPIAEFDPALHQDPANAGSR	31.47	39.2756	7.80565	0	0	0	0
FALSE	High	Sequest HT (A2)	Selected	[R].NAEVTDLILEDDRVAGVR.[T]		1	1	WP_023868083.1_G139D	WP_023868083.1_G139D	1	3	0.6395	0	1	1	662.349	1985.03	1985.03	0.66	0.00044	CID	MS2			64.5333	17516	M_avium_F5_R2_210504181830.mgf	F7.14			0	0	0	4.41	0	1.66e-06	WP_023868083.1_G139D	V	NAEVTDLILEDDRVAGVR	64.53	72.3074	7.77737	0	0	0	0
FALSE	High	Sequest HT (A2)	Selected	[R].ADGPITVEDVQTAETIEALAER.[V]		1	1	WP_071321353.1_A1489T	WP_071321353.1_A1489T	0	3	0.7659	0	1	1	776.723	2328.15	2328.16	-0.99	-0.00077	CID	MS2			93.7833	25245	M_avium_F5_R2_210504181830.mgf	F7.14			0	0	0	4.1	0	4.67e-07	WP_071321353.1_A1489T	V	ADGPITVEDVQTAETIEALAER	93.78	101.557	7.77684	0	0	0	0
FALSE	High	Sequest HT (A2)	Unambiguous	[R].HGLSDASPAALAADPDVIAQIAAGVAAGNAK.[L]		1	1	WP_033720045.1_V525D	WP_033720045.1_V525D	0	3	0.7989	0	1	1	948.163	2842.47	2842.47	1.98	0.00188	CID	MS2			103.333	26754	M_avium_F9_R2.mgf	F7.26			0	0	0	1.89	0.002875	0.1396	WP_033720045.1_V525D	V	HGLSDASPAALAADPDVIAQIAAGVAAGNAK	103.33	95.5602	7.76977	0.355633	0.216238	0.906738	-0.6905
FALSE	High	Sequest HT (A2)	Unambiguous	[R].KPFGDTLVSVTGAGSGIGR.[A]		1	1	WP_033713315.1_A320P	WP_033713315.1_A320P	0	3	0.7108	0	1	1	606.995	1818.97	1818.97	-0.02	-1e-05	CID	MS2			61.75	16206	M_avium_F8_R2.mgf	F7.23			0	0	0	4.53	0	4.83e-05	WP_033713315.1_A320P	V	KPFGDTLVSVTGAGSGIGR	61.75	54.0742	7.67577	0	0	0	0
FALSE	High	Sequest HT (A2)	Selected	[R].IEQTDAAAGALPGLSQPAAK.[A]		1	1	WP_023870537.1_H269R	WP_023870537.1_H269R	0	2	0.7754	0	1	1	955.006	1909	1909	0.63	0.0006	CID	MS2			43.7667	12482	M_avium_F5_R1.mgf	F7.13			0	0	0	1.38	0.0005732	0.05038	WP_023870537.1_H269R	V	IEQTDAAAGALPGLSQPAAK	43.77	51.3927	7.62273	0.808875	0.679273	3.59616	-2.91689
FALSE	High	Sequest HT (A2)	Selected	[R].VAGNEAAFHFR.[L]		1	1	WP_062886235.1_G85R	WP_062886235.1_G85R	0	3	0.6835	0	1	1	406.872	1218.6	1218.6	0.47	0.00019	CID	MS2			22.5	5632	M_avium_F5_R2_210504181830.mgf	F7.14			0	0	0	3.95	0	0.0002039	WP_062886235.1_G85R	V	VAGNEAAFHFR	22.5	30.0926	7.59262	0	0	0	0
FALSE	High	Sequest HT (A2)	Unambiguous	[R].AFAMFGDSSAAKGDESAADATEFDAR.[S]		1	1	WP_009977446.1_T317A	WP_009977446.1_T317A	1	3	0.9132	0	1	1	880.051	2638.14	2638.14	0.86	0.00075	CID	MS2			59.8	16972	M_avium_F5_R1.mgf	F7.13			0	0	0	3.34	0	0.0001209	WP_009977446.1_T317A	V	AFAMFGDSSAAKGDESAADATEFDAR	59.8	67.3915	7.59155	0.00154799	0.000838665	0	0.000838665
FALSE	High	Sequest HT (A2)	Selected	[R].KQEAADEAAAQVGPQALGVGAHAVDEDAAR.[Q]		1	1	WP_033712675.1_A47E	WP_033712675.1_A47E	1	4	0.75	0	1	1	737.114	2945.43	2945.43	-0.04	-3e-05	CID	MS2			53.7	15136	M_avium_F5_R3.mgf	F7.15			0	0	0	8.08	0	2.5e-12	WP_033712675.1_A47E	V	KQEAADEAAAQVGPQALGVGAHAVDEDAAR	53.7	46.1101	7.5899	0	0	0	0
FALSE	High	Sequest HT (A2)	Unambiguous	[R].HGLSDASPAALAADPDVIAQIAAGVAAGNAK.[L]		1	1	WP_033720045.1_V525D	WP_033720045.1_V525D	0	3	0.7751	0	1	1	948.164	2842.48	2842.47	2.59	0.00245	CID	MS2			103.117	27601	M_avium_F8_R3.mgf	F7.24			0	0	0	5.47	0	9.64e-10	WP_033720045.1_V525D	V	HGLSDASPAALAADPDVIAQIAAGVAAGNAK	103.12	95.5602	7.55977	0	0	0	0
FALSE	High	Sequest HT (A2)	Unambiguous	[K].LSDSPDNAVAAETNAAAAPAVAVPHGSGVPVLELIDVSHEYASGTPWSK.[V]		1	1	WP_201789638.1_T471A	WP_201789638.1_T471A	0	4	0.6994	0	1	1	1217.86	4868.41	4868.4	1.55	0.00189	CID	MS2			104.883	28067	M_avium_F8_R3.mgf	F7.24			0	0	0	1.73	0.002381	0.1313	WP_201789638.1_T471A	V	LSDSPDNAVAAETNAAAAPAVAVPHGSGVPVLELIDVSHEYASGTPWSK	104.88	97.3491	7.53086	0.504728	0.340471	1.34672	-1.00625
FALSE	High	Sequest HT (A2)	Unambiguous	[R].SSSEPAPKADRHASIIILTSGTTGTPK.[G]		1	1	WP_031353751.1_E217D	WP_031353751.1_E217D	2	4	0.5391	0	1	1	681.366	2722.44	2722.44	1.36	0.00093	CID	MS2			34.0667	8881	M_avium_F7_R3.mgf	F7.21			0	0	0	3.71	0	2.82e-05	WP_031353751.1_E217D	V	SSSEPAPKADRHASIIILTSGTTGTPK	34.07	41.5979	7.52794	0	0	0	0
FALSE	High	Sequest HT (A2)	Rejected	[R].LGAHQAYTPQQAIDAR.[V]		1	1	WP_023860792.1_E251D	WP_023860792.1_E251D	0	3		0.04	2	2	580.632	1739.88	1739.88	-0.77	-0.00044	CID	MS2			20.1	5298	M_avium_F5_R1.mgf	F7.13			0	0	0	4.56	0	5.1e-05	WP_023860792.1_E251D	V	LGAHQAYTPQQAIDAR	20.1	27.6201	7.52013	0	0	0	0
FALSE	High	Sequest HT (A2)	Unambiguous	[R].HGLSDASPAALAADPDVIAQIAAGVAAGNAK.[L]		1	1	WP_033720045.1_V525D	WP_033720045.1_V525D	0	3	0.8361	0	1	1	948.16	2842.47	2842.47	-1.18	-0.00112	CID	MS2			103.083	27213	M_avium_F8_R1.mgf	F7.22			0	0	0	5.92	0	6.96e-11	WP_033720045.1_V525D	V	HGLSDASPAALAADPDVIAQIAAGVAAGNAK	103.08	95.5602	7.51977	0	0	0	0
FALSE	High	Sequest HT (A2)	Unambiguous	[R].KPFGDTLVSVTGAGSGIGR.[A]		1	1	WP_033713315.1_A320P	WP_033713315.1_A320P	0	3	0.7022	0	1	1	606.995	1818.97	1818.97	-0.46	-0.00028	CID	MS2			61.5667	15951	M_avium_F8_R1.mgf	F7.22			0	0	0	3.66	0	4.09e-05	WP_033713315.1_A320P	V	KPFGDTLVSVTGAGSGIGR	61.57	54.0742	7.49577	0	0	0	0
FALSE	High	Sequest HT (A2)	Selected	[R].AGNIEILPADLGDAVDRQR.[V]		1	1	WP_023869989.1_A65V	WP_023869989.1_A65V	1	3	0.7059	0	1	1	675.024	2023.06	2023.06	0.11	8e-05	CID	MS2			60.0167	17028	M_avium_F5_R1.mgf	F7.13			0	0	0	3.23	0	4.44e-05	WP_023869989.1_A65V	V	AGNIEILPADLGDAVDRQR	60.02	67.5112	7.4912	0.00408998	0.00220147	0	0.00220147
FALSE	High	Sequest HT (A2)	Unambiguous	[R].KPFGDTLVSVTGAGSGIGR.[A]		1	1	WP_033713315.1_A320P	WP_033713315.1_A320P	0	3	0.7269	0	1	1	606.995	1818.97	1818.97	-0.33	-0.0002	CID	MS2			61.55	16245	M_avium_F8_R3.mgf	F7.24			0	0	0	4.32	0	5.48e-07	WP_033713315.1_A320P	V	KPFGDTLVSVTGAGSGIGR	61.55	54.0742	7.47577	0	0	0	0
FALSE	High	Sequest HT (A2)	Selected	[R].TSDPDIYAVGDIAAAEHPLLR.[T]		1	1	WP_019733904.1_T277A	WP_019733904.1_T277A	0	3	0.8129	0	1	1	742.046	2224.12	2224.12	-0.91	-0.00067	CID	MS2			75.55	21218	M_avium_F7_R3.mgf	F7.21			0	0	0	4.65	0	2.95e-08	WP_019733904.1_T277A	V	TSDPDIYAVGDIAAAEHPLLR	75.55	83.0031	7.45307	0	0	0	0
FALSE	High	Sequest HT (A2)	Unambiguous	[R].IWLDEIEREVPED.[-]		1	1	WP_033719571.1_I677V	WP_033719571.1_I677V	1	2	0.8827	0	1	1	821.902	1642.8	1642.8	0.23	0.00019	CID	MS2			77.9	21756	M_avium_F5_R1.mgf	F7.13			0	0	0	3.07	0	7.27e-05	WP_033719571.1_I677V	V	IWLDEIEREVPED	77.9	85.3278	7.42785	0.00576701	0.00306427	0	0.00306427
FALSE	High	Sequest HT (A2)	Unambiguous	[R].VREAATAALAAYEALS.[-]		1	1	WP_023861515.1_A312T	WP_023861515.1_A312T	1	2	0.7135	0	1	1	803.926	1606.84	1606.84	0.49	0.00039	CID	MS2			74.4167	19845	M_avium_F8_R3.mgf	F7.24			0	0	0	1.78	0.003294	0.1751	WP_023861515.1_A312T	V	VREAATAALAAYEALS	74.42	67.0027	7.41733	0.452905	0.294613	1.18965	-0.895034
FALSE	High	Sequest HT (A2)	Selected	[K].AAAAAARPEYVHLWAGSGYR.[H]		1	1	WP_033712877.1_T318S	WP_033712877.1_T318S	0	3	0.8293	0	1	1	706.361	2117.07	2117.07	1.02	0.00072	CID	MS2			44.6	11452	M_avium_F8_R3.mgf	F7.24			0	0	0	4.16	0	2.16e-05	WP_033712877.1_T318S	V	AAAAAARPEYVHLWAGSGYR	44.6	51.9887	7.38867	0	0	0	0
FALSE	High	Sequest HT (A2)	Unambiguous	[R].TDIGHLTSDAGKEDLKSLGGVSATTAGVILR.[A]		1	1	WP_023868698.1_V183D	WP_023868698.1_V183D	2	5	0.4419	0	1	1	617.333	3082.64	3082.64	-0.36	-0.00022	CID	MS2			68.5333	18210	M_avium_F8_R3.mgf	F7.24			0	0	0	3.44	0.0003286	0.009036	WP_023868698.1_V183D	V	TDIGHLTSDAGKEDLKSLGGVSATTAGVILR	68.53	75.9072	7.37718	0	0	0	0
FALSE	High	Sequest HT (A2)	Unambiguous	[R].IANNSIYGLAGAVFSGDQER.[A]		1	1	WP_044543494.1_D457E	WP_044543494.1_D457E	0	3	0.5517	0	1	1	694.681	2082.03	2082.03	1.24	0.00086	CID	MS2			86.3167	22018	M_avium_F9_R1.mgf	F7.25			0	0	0	1.74	0.003049	0.1523	WP_044543494.1_D457E	V	IANNSIYGLAGAVFSGDQER	86.32	78.9815	7.3385	0.488525	0.326095	1.2838	-0.957707
FALSE	High	Sequest HT (A2)	Unambiguous	[R].WDPQGPAGEQAVPLPSR.[A]		1	1	WP_033718279.1_R157G	WP_033718279.1_R157G	0	2	0.7951	0	1	1	902.952	1804.9	1804.9	-0.73	-0.00066	CID	MS2			50.05	14288	M_avium_F5_R1.mgf	F7.13			0	0	0	2.83	0	5.82e-05	WP_033718279.1_R157G	V	WDPQGPAGEQAVPLPSR	50.05	57.3529	7.30286	0.0131394	0.00688722	0	0.00688722
FALSE	High	Sequest HT (A2)	Unambiguous	[R].LSGLTELTTVEAAPSPPAPR.[-]		1	1	WP_023861423.1_V90L	WP_023861423.1_V90L	0	2	0.5649	0	1	1	1004.04	2007.08	2007.08	2.09	0.0021	CID	MS2			66.9333	18521	M_avium_F7_R2.mgf	F7.20			0	0	0	2.39	0.0003286	0.006674	WP_023861423.1_V90L	V	LSGLTELTTVEAAPSPPAPR	66.93	74.2195	7.28954	0.0785459	0.0415353	0.290495	-0.24896
FALSE	High	Sequest HT (A2)	Unambiguous	[R].IANNSIYGLAGAVFSGDQER.[A]		1	1	WP_044543494.1_D457E	WP_044543494.1_D457E	0	2	0.756	0	1	1	1041.52	2082.03	2082.03	0.74	0.00077	CID	MS2			86.2667	22130	M_avium_F9_R3.mgf	F7.27			0	0	0	2.09	0.0005732	0.04738	WP_044543494.1_D457E	V	IANNSIYGLAGAVFSGDQER	86.27	78.9815	7.2885	0.199952	0.111921	0.59527	-0.483348
FALSE	High	Sequest HT (A2)	Selected	[R].TSDPDIYAVGDIAAAEHPLLR.[T]		1	1	WP_019733904.1_T277A	WP_019733904.1_T277A	0	3	0.8113	0	1	1	742.047	2224.13	2224.12	1.14	0.00084	CID	MS2			75.7333	21007	M_avium_F7_R2.mgf	F7.20			0	0	0	4.61	0	7.14e-06	WP_019733904.1_T277A	V	TSDPDIYAVGDIAAAEHPLLR	75.73	83.0031	7.27307	0	0	0	0
FALSE	High	Sequest HT (A2)	Unambiguous	[R].SSSEPAPKADRHASIIILTSGTTGTPK.[G]		1	1	WP_031353751.1_E217D	WP_031353751.1_E217D	2	4	0.5765	0	1	1	681.365	2722.44	2722.44	0.81	0.00055	CID	MS2			34.35	8846	M_avium_F7_R2.mgf	F7.20			0	0	0	2.81	0	0.000121	WP_031353751.1_E217D	V	SSSEPAPKADRHASIIILTSGTTGTPK	34.35	41.5979	7.24794	0.0134011	0.00702595	0	0.00702595
FALSE	High	Sequest HT (A2)	Unambiguous	[R].IAENLAAADVLGEQR.[A]		1	1	WP_033712743.1_M358I	WP_033712743.1_M358I	0	2	0.798	0	1	1	785.415	1569.82	1569.82	0.27	0.00021	CID	MS2			49.4333	14117	M_avium_F5_R1.mgf	F7.13			0	0	0	4.01	0	1.04e-06	WP_033712743.1_M358I	V	IAENLAAADVLGEQR	49.43	56.6769	7.24692	0	0	0	0
FALSE	High	Sequest HT (A2)	Selected	[R].DRAGNIEILPADLGDAVDR.[Q]		1	1	WP_023869989.1_A65V	WP_023869989.1_A65V	1	3	0.7453	0	1	1	670.68	2010.03	2010.03	0.23	0.00015	CID	MS2			64.7	18275	M_avium_F5_R1.mgf	F7.13			0	0	0	3.18	0	5.74e-05	WP_023869989.1_A65V	V	DRAGNIEILPADLGDAVDR	64.7	71.9396	7.23962	0.00448143	0.00240419	0	0.00240419
FALSE	High	Sequest HT (A2)	Selected	[R].IANNSIYGLAGAVFSGDQER.[A]		1	1	WP_044543494.1_D457E	WP_044543494.1_D457E	0	3	0.7	0	1	1	694.679	2082.02	2082.03	-0.81	-0.00056	CID	MS2			86.2	22228	M_avium_F9_R2.mgf	F7.26			0	0	0	2.3	0	0.004371	WP_044543494.1_D457E	V	IANNSIYGLAGAVFSGDQER	86.2	78.9815	7.2185	0.103303	0.0550759	0.371709	-0.316633
FALSE	High	Sequest HT (A2)	Selected	[R].DRAGNIEILPADLGDAVDRQR.[V]		1	1	WP_023869989.1_A65V	WP_023869989.1_A65V	2	4	0.736	0	1	1	574.302	2294.19	2294.18	0.46	0.00026	CID	MS2			57.2333	16284	M_avium_F5_R1.mgf	F7.13			0	0	0	3.56	0	0.0001998	WP_023869989.1_A65V	V	DRAGNIEILPADLGDAVDRQR	57.23	64.4355	7.20553	0	0	0	0
FALSE	High	Sequest HT (A2)	Selected	[R].VAGNEAAFHFR.[L]		1	1	WP_062886235.1_G85R	WP_062886235.1_G85R	0	3	0.6616	0	1	1	406.872	1218.6	1218.6	-0.47	-0.00019	CID	MS2			22.9	6193	M_avium_F5_R3.mgf	F7.15			0	0	0	3.96	0	0.0003235	WP_062886235.1_G85R	V	VAGNEAAFHFR	22.9	30.0926	7.19261	0	0	0	0
FALSE	High	Sequest HT (A2)	Selected	[R].AVDMLESLGAEHLADRSYGTLSEGER.[K]		1	1	WP_033717668.1_A148D	WP_033717668.1_A148D	1	4	0.759	0	1	1	702.339	2806.33	2806.33	0.46	0.00032	CID	MS2			71.35	19787	M_avium_F7_R2.mgf	F7.20			0	0	0	5.27	0	2.16e-09	WP_033717668.1_A148D	V	AVDMLESLGAEHLADRSYGTLSEGER	71.35	78.4871	7.13711	0	0	0	0
FALSE	High	Sequest HT (A2)	Selected	[R].YRADEALRPTAVEEVLR.[W]		1	1	WP_170924375.1_I304V	WP_170924375.1_I304V	1	4	0.6444	0	1	1	497.77	1988.06	1988.06	0.29	0.00015	CID	MS2			55.75	14870	M_avium_F6_R2.mgf	F7.17			0	0	0	3.29	0	0.0009639	WP_170924375.1_I304V	V	YRADEALRPTAVEEVLR	55.75	48.6236	7.12643	0.00218978	0.00118288	0	0.00118288
FALSE	High	Sequest HT (A2)	Selected	[R].YRADEALRPTAVEEVLR.[W]		1	1	WP_170924375.1_I304V	WP_170924375.1_I304V	1	4	0.6441	0	1	1	497.77	1988.06	1988.06	0.28	0.00014	CID	MS2			55.75	14554	M_avium_F6_R1.mgf	F7.16			0	0	0	2.81	0	0.0006098	WP_170924375.1_I304V	V	YRADEALRPTAVEEVLR	55.75	48.6236	7.12643	0.0137615	0.00721547	0	0.00721547
FALSE	High	Sequest HT (A2)	Unambiguous	[R].LSERADGPITVEDVQTAETIEALAER.[V]		1	1	WP_071321353.1_A1489T	WP_071321353.1_A1489T	1	3	0.7583	0	1	1	938.476	2813.41	2813.42	-1.04	-0.00097	CID	MS2			87.2833	23533	M_avium_F5_R2_210504181830.mgf	F7.14			0	0	0	2.4	0	0.002093	WP_071321353.1_A1489T	V	LSERADGPITVEDVQTAETIEALAER	87.28	94.3776	7.09758	0.0777016	0.0410841	0.283802	-0.242718
FALSE	High	Sequest HT (A2)	Rejected	[R].IADIAcGTAVLSER.[I]	C6(Carbamidomethyl)	0	1		WP_033719662.1_G61A	0	2	0	0	1	1	738.38	1475.75	1475.75	0.37	0.00027	CID	MS2			55.5167	13869	M_avium_F9_R1.mgf	F7.25			0	0	0	1.5	0.003049	0.157	WP_033719662.1_G61A	V	IADIAC1GTAVLSER	55.52	48.4425	7.07754	0.715255	0.555787	2.51004	-1.95425
FALSE	High	Sequest HT (A2)	Unambiguous	[R].DANFGSVSVVEKVNK.[T]		1	1	WP_003872516.1_L83V	WP_003872516.1_L83V	1	3	0.6676	0	1	1	531.615	1592.83	1592.83	1.1	0.00058	CID	MS2			37.6667	10073	M_avium_F5_R2_210504181830.mgf	F7.14			0	0	0	3.67	0	2.05e-06	WP_003872516.1_L83V	V	DANFGSVSVVEKVNK	37.67	44.7039	7.03394	0	0	0	0
FALSE	High	Sequest HT (A2)	Unambiguous	[R].SLDDGRNWSELSAGERADVIDSHR.[L]		1	1	WP_031353995.1_G208S	WP_031353995.1_G208S	2	4	0.6298	0	1	1	672.071	2685.26	2685.26	0.73	0.00049	CID	MS2			45.8167	13083	M_avium_F5_R1.mgf	F7.13			0	0	0	2.89	0	0.000103	WP_031353995.1_G208S	V	SLDDGRNWSELSAGERADVIDSHR	45.82	52.8527	7.03271	0.010989	0.00576862	0	0.00576862
FALSE	High	Sequest HT (A2)	Unambiguous	[K].QGGPTPVGADGIVQNFAGGK.[V]		1	1	WP_033718104.1_G245A	WP_033718104.1_G245A	0	2	0.7888	0	1	1	935.475	1869.94	1869.95	-1.09	-0.00102	CID	MS2			57.8167	16109	M_avium_F7_R3.mgf	F7.21			0	0	0	3.22	0	2.85e-06	WP_033718104.1_G245A	V	QGGPTPVGADGIVQNFAGGK	57.82	64.8493	7.02932	0.00402145	0.0021631	0	0.0021631
FALSE	High	Sequest HT (A2)	Selected	[R].AAcLEYIEEHWPDIRPK.[S]	C3(Carbamidomethyl)	1	1	WP_003877688.1_Q54E	WP_003877688.1_Q54E	0	4	0.7471	0	1	1	532.513	2127.03	2127.03	-0.45	-0.00024	CID	MS2			71.1167	19364	M_avium_F7_R1.mgf	F7.19			0	0	0	2.57	0	1.96e-05	WP_003877688.1_Q54E	V	AAC1LEYIEEHWPDIRPK	71.12	64.1175	7.00247	0.042879	0.0223623	0.127622	-0.105259
FALSE	High	Sequest HT (A2)	Selected	[R].NAEVTDLILEDDRVAGVR.[T]		1	1	WP_023868083.1_G139D	WP_023868083.1_G139D	1	3	0.7872	0	1	1	662.349	1985.03	1985.03	0.66	0.00044	CID	MS2			65.3167	17731	M_avium_F5_R2_210504181830.mgf	F7.14			0	0	0	3.76	0	4.69e-06	WP_023868083.1_G139D	V	NAEVTDLILEDDRVAGVR	65.32	72.3074	6.98737	0	0	0	0
FALSE	High	Sequest HT (A2)	Selected	[R].AAELEVPGADIDAYQDKLR.[N]		1	1	WP_019732256.1_Q223E	WP_019732256.1_Q223E	1	3	0.8047	0	1	1	692.02	2074.05	2074.05	-0.02	-1e-05	CID	MS2			59.0167	16762	M_avium_F5_R1.mgf	F7.13			0	0	0	4.3	0	6.48e-08	WP_019732256.1_Q223E	V	AAELEVPGADIDAYQDKLR	59.02	66.0001	6.98006	0	0	0	0
FALSE	High	Sequest HT (A2)	Selected	[R].AVDMLESLGAEHLADRSYGTLSEGER.[K]		1	1	WP_033717668.1_A148D	WP_033717668.1_A148D	1	4	0.6957	0	1	1	702.34	2806.34	2806.33	2.24	0.00157	CID	MS2			71.5167	19481	M_avium_F7_R1.mgf	F7.19			0	0	0	4.14	0	1.76e-06	WP_033717668.1_A148D	V	AVDMLESLGAEHLADRSYGTLSEGER	71.52	78.4871	6.96711	0	0	0	0
FALSE	High	Sequest HT (A2)	Selected	[R].NMDAFYDAFDGADEGALFLEPDRR.[V]		1	1	WP_019733154.1_E643D	WP_019733154.1_E643D	1	3	0.769	0	1	1	912.407	2735.21	2735.2	1.34	0.00123	CID	MS2			104.9	28787	M_avium_F7_R2.mgf	F7.20			0	0	0	2.9	0	0.0009412	WP_019733154.1_E643D	V	NMDAFYDAFDGADEGALFLEPDRR	104.9	97.9866	6.9134	0.0105369	0.00553204	0	0.00553204
FALSE	High	Sequest HT (A2)	Selected	[R].IVTGDDDLEAEcGLPVLVETAR.[L]	C12(Carbamidomethyl)	1	1	WP_023868090.1_S457P	WP_023868090.1_S457P	0	3	0.7451	0	1	1	791.393	2372.17	2372.16	0.28	0.00022	CID	MS2			81.6333	22612	M_avium_F5_R3.mgf	F7.15			0	0	0	2.04	0	0.003507	WP_023868090.1_S457P	V	IVTGDDDLEAEC1GLPVLVETAR	81.63	88.5419	6.91191	0.234414	0.133653	0.658188	-0.524535
FALSE	High	Sequest HT (A2)	Unambiguous	[R].QQSAPASSAPADDPWGSASASGSFGGGDDEPPF.[-]		1	1	WP_023866854.1_P154S	WP_023866854.1_P154S	0	3	0.8875	0	1	1	1050.78	3150.32	3150.32	-0.12	-0.00012	CID	MS2			88.3667	23816	M_avium_F5_R2_210504181830.mgf	F7.14			0	0	0	3.11	0	0.0001432	WP_023866854.1_P154S	V	QQSAPASSAPADDPWGSASASGSFGGGDDEPPF	88.37	81.4596	6.91044	0.00540541	0.00288284	0	0.00288284
FALSE	High	Sequest HT (A2)	Selected	[R].SLDDGRNWSELSAGERADVIDSHR.[L]		1	1	WP_031353995.1_G208S	WP_031353995.1_G208S	2	5	0.6788	0	1	1	537.858	2685.26	2685.26	-0.27	-0.00014	CID	MS2			45.9833	13134	M_avium_F5_R1.mgf	F7.13			0	0	0	3.3	0	0.0006366	WP_031353995.1_G208S	V	SLDDGRNWSELSAGERADVIDSHR	45.98	52.8527	6.87272	0.00220588	0.00119121	0	0.00119121
FALSE	High	Sequest HT (A2)	Selected	[K].AAAAAARPEYVHLWAGSGYR.[H]		1	1	WP_033712877.1_T318S	WP_033712877.1_T318S	0	3	0.8312	0	1	1	706.361	2117.07	2117.07	1.14	0.00081	CID	MS2			45.15	11345	M_avium_F8_R1.mgf	F7.22			0	0	0	3.85	0	1.47e-07	WP_033712877.1_T318S	V	AAAAAARPEYVHLWAGSGYR	45.15	51.9887	6.83867	0	0	0	0
FALSE	High	Sequest HT (A2)	Selected	[K].IKEIVGDIPGLDGAVAPAAm.[-]	M20(Oxidation)	1	1	WP_023868347.1_V243I	WP_023868347.1_V243I	1	2	0.5964	0	1	1	977.025	1953.04	1953.04	3.76	0.00367	CID	MS2			76.9	20958	M_avium_F7_R1.mgf	F7.19			0	0	0	1.66	0.0005732	0.04426	WP_023868347.1_V243I	V	IKEIVGDIPGLDGAVAPAAM2	76.9	70.1091	6.79085	0.557589	0.394018	1.60419	-1.21018
FALSE	High	Sequest HT (A2)	Selected	[R].VATDIVADWPTNDAR.[F]		1	1	WP_033717677.1_A175D	WP_033717677.1_A175D	0	2	0.6783	0	1	1	822.405	1643.8	1643.8	-0.03	-2e-05	CID	MS2			53.8833	15365	M_avium_F5_R1.mgf	F7.13			0	0	0	2.86	0	0.0006205	WP_033717677.1_A175D	V	VATDIVADWPTNDAR	53.88	60.6352	6.75515	0.0130183	0.00683234	0	0.00683234
FALSE	High	Sequest HT (A2)	Unambiguous	[R].NMDAFYDAFDGADEGALFLEPDRR.[V]		1	1	WP_019733154.1_E643D	WP_019733154.1_E643D	1	3	0.7753	0	1	1	912.409	2735.21	2735.2	2.64	0.00241	CID	MS2			104.717	28383	M_avium_F7_R1.mgf	F7.19			0	0	0	2.27	0	0.003262	WP_019733154.1_E643D	V	NMDAFYDAFDGADEGALFLEPDRR	104.72	97.9866	6.7334	0.112511	0.0601323	0.398929	-0.338797
FALSE	High	Sequest HT (A2)	Unambiguous	[R].RVAAQQQSTTLLDDLPKPEDPAAGT.[-]		1	1	WP_095764078.1_A202T	WP_095764078.1_A202T	1	3	0.7284	0	1	1	874.784	2622.34	2622.34	0.25	0.00022	CID	MS2			64.0333	17953	M_avium_F5_R3.mgf	F7.15			0	0	0	2.43	0	0.002778	WP_095764078.1_A202T	V	RVAAQQQSTTLLDDLPKPEDPAAGT	64.03	57.3024	6.72762	0.0705171	0.0371685	0.255689	-0.218521
FALSE	High	Sequest HT (A2)	Unambiguous	[R].AFAMFGDSSAAKGDESAADATEFDAR.[S]		1	1	WP_009977446.1_T317A	WP_009977446.1_T317A	1	3	0.9596	0	1	1	880.05	2638.14	2638.14	-0.13	-0.00012	CID	MS2			60.6667	17203	M_avium_F5_R1.mgf	F7.13			0	0	0	3.22	0	0.0004155	WP_009977446.1_T317A	V	AFAMFGDSSAAKGDESAADATEFDAR	60.67	67.3915	6.72155	0.00401606	0.00216011	0	0.00216011
FALSE	High	Sequest HT (A2)	Unambiguous	[K].SQWAEEAVADGLPAGR.[R]		1	1	WP_033713320.1_E23D	WP_033713320.1_E23D	0	2	0.7475	0	1	1	828.905	1656.8	1656.8	2.87	0.00238	CID	MS2			57.7	15691	M_avium_F5_R2_210504181830.mgf	F7.14			0	0	0	2.02	0.0005732	0.0206	WP_033713320.1_E23D	V	SQWAEEAVADGLPAGR	57.7	64.4213	6.72126	0.247307	0.142219	0.692102	-0.549883
FALSE	High	Sequest HT (A2)	Selected	[R].KQEAADEAAAQVGPQALGVGAHAVDEDAAR.[Q]		1	1	WP_033712675.1_A47E	WP_033712675.1_A47E	1	4	0.7925	0	1	1	737.114	2945.43	2945.43	-0.04	-3e-05	CID	MS2			52.8333	14896	M_avium_F5_R3.mgf	F7.15			0	0	0	10.07	0	2.45e-16	WP_033712675.1_A47E	V	KQEAADEAAAQVGPQALGVGAHAVDEDAAR	52.83	46.1101	6.7199	0	0	0	0
FALSE	High	Sequest HT (A2)	Selected	[R].EEIDNWQDVGSAAFNR.[V]		1	1	WP_003875754.1_D53G	WP_003875754.1_D53G	0	2	0.8746	0	1	1	925.919	1850.83	1850.83	0.13	0.00012	CID	MS2			63.2667	17896	M_avium_F5_R1.mgf	F7.13			0	0	0	3.35	0	2.08e-06	WP_003875754.1_D53G	V	EEIDNWQDVGSAAFNR	63.27	69.986	6.71602	0.00156128	0.000845884	0	0.000845884
FALSE	High	Sequest HT (A2)	Unambiguous	[R].KVPADPTTATVTVR.[L]		1	1	WP_071321526.1_A569T	WP_071321526.1_A569T	1	3	0.6332	0	1	1	485.944	1455.82	1455.82	0.34	0.00016	CID	MS2			18.95	4939	M_avium_F5_R1.mgf	F7.13			0	0	0	3.49	0	0.001053	WP_071321526.1_A569T	V	KVPADPTTATVTVR	18.95	25.6549	6.70488	0	0	0	0
FALSE	High	Sequest HT (A2)	Unambiguous	[R].LRPLVPGGTYLDPEAAAAGAAAVASQGGG.[-]		1	1	WP_044544205.1_R248G	WP_044544205.1_R248G	0	2	0.7482	0	1	1	1319.18	2637.36	2637.36	-0.26	-0.00034	CID	MS2			91.4	24268	M_avium_F8_R2.mgf	F7.23			0	0	0	1.39	0.005882	0.227	WP_044544205.1_R248G	V	LRPLVPGGTYLDPEAAAAGAAAVASQGGG	91.4	84.7085	6.69153	0.798466	0.665909	3.46185	-2.79594
FALSE	High	Sequest HT (A2)	Selected	[R].SLMASIGTEEITK.[A]		1	1	WP_023868698.1_N424K	WP_023868698.1_N424K	0	2	0.7719	0	1	1	690.356	1379.7	1379.71	-3.4	-0.00235	CID	MS2			47.2833	13500	M_avium_F5_R1.mgf	F7.13			0	0	0	3.42	0	0.0001487	WP_023868698.1_N424K	V	SLMASIGTEEITK	47.28	53.9706	6.69065	0.000838926	0.000457175	0	0.000457175
FALSE	High	Sequest HT (A2)	Selected	[R].SSSEPAPKADRHASIIILTSGTTGTPK.[G]		1	1	WP_031353751.1_E217D	WP_031353751.1_E217D	2	4	0.5362	0	1	1	681.365	2722.44	2722.44	1.08	0.00074	CID	MS2			34.9333	8609	M_avium_F8_R1.mgf	F7.22			0	0	0	2.35	0.0005732	0.0339	WP_031353751.1_E217D	V	SSSEPAPKADRHASIIILTSGTTGTPK	34.93	41.5979	6.66794	0.0905105	0.0481285	0.324409	-0.27628
FALSE	High	Sequest HT (A2)	Unambiguous	[R].LRIEHYLQHR.[D]		1	1	WP_023870426.1_D143E	WP_023870426.1_D143E	1	3	0.6031	0	1	1	455.59	1364.75	1364.75	-0.24	-0.00011	CID	MS2			26.2	6475	M_avium_F9_R2.mgf	F7.26			0	0	0	1.94	0.002625	0.1338	WP_023870426.1_D143E	V	LRIEHYLQHR	26.2	19.5451	6.65488	0.311581	0.185439	0.82017	-0.634731
FALSE	High	Sequest HT (A2)	Selected	[R].AAMPALRIPDFHMSSVSQAQ.[-]		1	1	WP_071321403.1_Q449H	WP_071321403.1_Q449H	1	3	0.573	0	1	1	719.69	2157.06	2157.06	-1	-0.00072	CID	MS2			77.0167	19800	M_avium_F9_R2.mgf	F7.26			0	0	0	2.74	0.0008369	0.07059	WP_071321403.1_Q449H	V	AAMPALRIPDFHMSSVSQAQ	77.02	70.3655	6.6545	0.0195822	0.0102479	0.00356983	0.00667803
FALSE	High	Sequest HT (A2)	Selected	[R].NAEVTDLILEDDRVAGVR.[T]		1	1	WP_023868083.1_G139D	WP_023868083.1_G139D	1	3	0.7088	0	1	1	662.348	1985.03	1985.03	-0.01	-1e-05	CID	MS2			65.7	18396	M_avium_F5_R3.mgf	F7.15			0	0	0	4.43	0	1.16e-07	WP_023868083.1_G139D	V	NAEVTDLILEDDRVAGVR	65.7	72.3074	6.60737	0	0	0	0
FALSE	High	Sequest HT (A2)	Selected	[R].NAEVTDLILEDDRVAGVR.[T]		1	1	WP_023868083.1_G139D	WP_023868083.1_G139D	1	2	0.7357	0	1	1	993.018	1985.03	1985.03	-0.32	-0.00032	CID	MS2			65.7	18400	M_avium_F5_R3.mgf	F7.15			0	0	0	1.4	0.005437	0.2111	WP_023868083.1_G139D	V	NAEVTDLILEDDRVAGVR	65.7	72.3074	6.60737	0.788806	0.651553	3.30344	-2.65188
FALSE	High	Sequest HT (A2)	Unambiguous	[R].FPTEPPEAALPR.[Y]		1	1	WP_031354234.1_P187A	WP_031354234.1_P187A	0	2	0.7327	0	1	1	662.848	1324.69	1324.69	-0.19	-0.00012	CID	MS2			45.0833	12867	M_avium_F5_R1.mgf	F7.13			0	0	0	2.17	0.0003286	0.01137	WP_031354234.1_P187A	V	FPTEPPEAALPR	45.08	51.6778	6.59781	0.156642	0.0861285	0.508255	-0.422127
FALSE	High	Sequest HT (A2)	Selected	[K].LRALGSNPDADEPSGSTDETLAELIER.[S]		1	1	WP_031353751.1_T186S	WP_031353751.1_T186S	1	3	0.6341	0	1	1	952.801	2856.39	2856.39	0.45	0.00043	CID	MS2			70.8833	19911	M_avium_F5_R1.mgf	F7.13			0	0	0	2.46	0	2.81e-05	WP_031353751.1_T186S	V	LRALGSNPDADEPSGSTDETLAELIER	70.88	77.4767	6.5967	0.0626948	0.0328961	0.226685	-0.193788
FALSE	High	Sequest HT (A2)	Selected	[R].LRIEHYLQHR.[D]		1	1	WP_023870426.1_D143E	WP_023870426.1_D143E	1	3	0.646	0	1	1	455.59	1364.75	1364.75	-0.4	-0.00018	CID	MS2			26.1333	6305	M_avium_F9_R3.mgf	F7.27			0	0	0	2.26	0.0005732	0.02333	WP_023870426.1_D143E	V	LRIEHYLQHR	26.13	19.5451	6.58488	0.117237	0.0627889	0.4083	-0.345511
FALSE	High	Sequest HT (A2)	Selected	[R].YRADEALRPTAVEEVLR.[W]		1	1	WP_170924375.1_I304V	WP_170924375.1_I304V	1	4	0.6151	0	1	1	497.769	1988.05	1988.06	-0.74	-0.00037	CID	MS2			55.2	14879	M_avium_F6_R3.mgf	F7.18			0	0	0	2.52	0.0005732	0.03907	WP_170924375.1_I304V	V	YRADEALRPTAVEEVLR	55.2	48.6236	6.57643	0.0549491	0.0287414	0.177153	-0.148412
FALSE	High	Sequest HT (A2)	Unambiguous	[K].AHLASYQNAVNNLAAATYMGGR.[V]		1	1	WP_033713336.1_K101N	WP_033713336.1_K101N	0	3	0.808	0	1	1	765.042	2293.11	2293.11	-1.42	-0.00109	CID	MS2			65.8833	15899	M_avium_F10_R3.mgf	F7.30			0	0	0	4.74	0	3.29e-08	WP_033713336.1_K101N	V	AHLASYQNAVNNLAAATYMGGR	65.88	72.4449	6.56492	0	0	0	0
FALSE	High	Sequest HT (A2)	Unambiguous	[R].VAALTAAGRTPGLGTILVGDDPGSQAYVR.[G]		1	1	WP_033718433.1_P28A	WP_033718433.1_P28A	1	3	0.8082	0	1	1	942.842	2826.51	2826.51	0.52	0.00049	CID	MS2			74.4833	19518	M_avium_F8_R1.mgf	F7.22			0	0	0	5.84	0	7.88e-11	WP_033718433.1_P28A	V	VAALTAAGRTPGLGTILVGDDPGSQAYVR	74.48	81.0446	6.56457	0	0	0	0
FALSE	High	Sequest HT (A2)	Selected	[R].LDAGGEGTLGDLVVSRcPR.[T]	C17(Carbamidomethyl)	1	1	WP_062907992.1_R1366G	WP_062907992.1_R1366G	1	3	0.5466	0	1	1	658.001	1971.99	1971.99	-1.62	-0.00107	CID	MS2			53.1167	14140	M_avium_F7_R1.mgf	F7.19			0	0	0	3.11	0	0.002757	WP_062907992.1_R1366G	V	LDAGGEGTLGDLVVSRC1PR	53.12	59.6755	6.55547	0.0054315	0.00289835	0	0.00289835
FALSE	High	Sequest HT (A2)	Unambiguous	[R].KVPADPTTATVTVR.[L]		1	1	WP_071321526.1_A569T	WP_071321526.1_A569T	1	2	0.7117	0	1	1	728.412	1455.82	1455.82	-0.59	-0.00043	CID	MS2			19.1	4985	M_avium_F5_R1.mgf	F7.13			0	0	0	2.22	0.0003286	0.0147	WP_071321526.1_A569T	V	KVPADPTTATVTVR	19.1	25.6549	6.55488	0.133481	0.0722123	0.454708	-0.382495
FALSE	High	Sequest HT (A2)	Selected	[R].WAKLAGMFASDEARDER.[-]		1	1	WP_179151744.1_V193A	WP_179151744.1_V193A	2	4	0.75	0	1	1	488.987	1952.93	1952.93	-0.1	-5e-05	CID	MS2			46.2333	11912	M_avium_F8_R3.mgf	F7.24			0	0	0	3.76	0	0.001737	WP_179151744.1_V193A	V	WAKLAGMFASDEARDER	46.23	52.7655	6.5355	0	0	0	0
FALSE	High	Sequest HT (A2)	Unambiguous	[R].IANNSIYGLAGAVFSGDQER.[A]		1	1	WP_044543494.1_D457E	WP_044543494.1_D457E	0	2	0.8204	0	1	1	1041.51	2082.02	2082.03	-1.57	-0.00163	CID	MS2			85.5	22670	M_avium_F8_R2.mgf	F7.23			0	0	0	3.73	0	6.63e-06	WP_044543494.1_D457E	V	IANNSIYGLAGAVFSGDQER	85.5	78.9815	6.5185	0	0	0	0
FALSE	High	Sequest HT (A2)	Selected	[R].KAAAAAARPEYVHLWAGSGYR.[H]		1	1	WP_033712877.1_T318S	WP_033712877.1_T318S	1	4	0.6708	0	1	1	562.047	2245.16	2245.16	0.91	0.00051	CID	MS2			39.45	9108	M_avium_F10_R2_210508172251.mgf	F7.29			0	0	0	3.19	0	0.0001462	WP_033712877.1_T318S	V	KAAAAAARPEYVHLWAGSGYR	39.45	45.9621	6.51211	0.00456026	0.00244746	0	0.00244746
FALSE	High	Sequest HT (A2)	Selected	[R].LFHSTFATADQSEGMAAFVEKR.[A]		1	1	WP_023868502.1_T246S	WP_023868502.1_T246S	1	4	0.6754	0	1	1	611.548	2443.17	2443.17	0.21	0.00013	CID	MS2			60.0833	15827	M_avium_F8_R3.mgf	F7.24			0	0	0	6.1	0	9.92e-10	WP_023868502.1_T246S	V	LFHSTFATADQSEGMAAFVEKR	60.08	66.5807	6.50067	0	0	0	0
FALSE	High	Sequest HT (A2)	Selected	[R].IANNSIYGLAGAVFSGDQER.[A]		1	1	WP_044543494.1_D457E	WP_044543494.1_D457E	0	3	0.6727	0	1	1	694.684	2082.04	2082.03	5.92	0.00411	CID	MS2			85.4833	22860	M_avium_F8_R3.mgf	F7.24			0	0	0	2.2	0.001094	0.08808	WP_044543494.1_D457E	V	IANNSIYGLAGAVFSGDQER	85.48	78.9815	6.4985	0.142471	0.0775516	0.477912	-0.40036
FALSE	High	Sequest HT (A2)	Unambiguous	[R].WDPQGPAGEQAVPLPSR.[A]		1	1	WP_033718279.1_R157G	WP_033718279.1_R157G	0	2	0.7385	0	1	1	902.952	1804.9	1804.9	-0.42	-0.00038	CID	MS2			50.8833	14523	M_avium_F5_R1.mgf	F7.13			0	0	0	2.18	0.0003286	0.01511	WP_033718279.1_R157G	V	WDPQGPAGEQAVPLPSR	50.88	57.3529	6.47286	0.148494	0.0811803	0.490406	-0.409226
FALSE	High	Sequest HT (A2)	Unambiguous	[R].LRPLVPGGTYLDPEAAAAGAAAVASQGGG.[-]		1	1	WP_044544205.1_R248G	WP_044544205.1_R248G	0	3	0.763	0	1	1	879.792	2637.36	2637.36	-0.11	-0.0001	CID	MS2			91.1833	24205	M_avium_F8_R2.mgf	F7.23			0	0	0	5.57	0	1.05e-07	WP_044544205.1_R248G	V	LRPLVPGGTYLDPEAAAAGAAAVASQGGG	91.18	84.7085	6.47153	0	0	0	0
FALSE	High	Sequest HT (A2)	Selected	[R].LASGEDPQRLSAVLDLVENSVR.[R]		1	1	WP_033718264.1_K182N	WP_033718264.1_K182N	1	3	0.6503	0	1	1	790.088	2368.25	2368.25	1.02	0.00081	CID	MS2			98.0167	26053	M_avium_F8_R2.mgf	F7.23			0	0	0	1.83	0.008433	0.266	WP_033718264.1_K182N	V	LASGEDPQRLSAVLDLVENSVR	98.02	91.5547	6.46527	0.40491	0.255276	1.03614	-0.780869
FALSE	High	Sequest HT (A2)	Unambiguous	[R].SSSEPAPKADRHASIIILTSGTTGTPK.[G]		1	1	WP_031353751.1_E217D	WP_031353751.1_E217D	2	4	0.6301	0	1	1	681.365	2722.44	2722.44	-0.16	-0.00011	CID	MS2			35.15	8869	M_avium_F8_R2.mgf	F7.23			0	0	0	3.46	0	9.62e-06	WP_031353751.1_E217D	V	SSSEPAPKADRHASIIILTSGTTGTPK	35.15	41.5979	6.44794	0	0	0	0
FALSE	High	Sequest HT (A2)	Rejected	[R].LGAHQAYTPQQAIDAR.[V]		1	1	WP_023860792.1_E251D	WP_023860792.1_E251D	0	3		0.0323	2	2	580.633	1739.88	1739.88	0.48	0.00028	CID	MS2			21.1833	5251	M_avium_F5_R2_210504181830.mgf	F7.14			0	0	0	4.5	0	1.7e-05	WP_023860792.1_E251D	V	LGAHQAYTPQQAIDAR	21.18	27.6201	6.44013	0	0	0	0
FALSE	High	Sequest HT (A2)	Selected	[R].SSSEPAPKADRHASIIILTSGTTGTPK.[G]		1	1	WP_031353751.1_E217D	WP_031353751.1_E217D	2	4	0.7128	0	1	1	681.368	2722.45	2722.44	4.49	0.00305	CID	MS2			35.1833	8916	M_avium_F8_R3.mgf	F7.24			0	0	0	2.82	0	0.001884	WP_031353751.1_E217D	V	SSSEPAPKADRHASIIILTSGTTGTPK	35.18	41.5979	6.41794	0.0135135	0.00708092	0	0.00708092
FALSE	High	Sequest HT (A2)	Selected	[R].RLFHSTFATADQSEGMAAFVEK.[R]		1	1	WP_023868502.1_T246S	WP_023868502.1_T246S	1	4	0.5508	0	1	1	611.549	2443.17	2443.17	0.91	0.00055	CID	MS2			59.5167	16072	M_avium_F7_R1.mgf	F7.19			0	0	0	3.54	0	7.42e-05	WP_023868502.1_T246S	V	RLFHSTFATADQSEGMAAFVEK	59.52	65.9328	6.41282	0	0	0	0
FALSE	High	Sequest HT (A2)	Selected	[R].ALGSNPDADEPSGSTDETLAELIER.[S]		1	1	WP_031353751.1_T186S	WP_031353751.1_T186S	0	3	0.6593	0	1	1	863.072	2587.2	2587.2	0.05	4e-05	CID	MS2			86.7833	22862	M_avium_F4_R1.mgf	F7.10			0	0	0	1.35	0.002875	0.142	WP_031353751.1_T186S	V	ALGSNPDADEPSGSTDETLAELIER	86.78	80.3679	6.41212	0.826929	0.704063	3.95002	-3.24596
FALSE	High	Sequest HT (A2)	Unambiguous	[R].KQEAADEAAAQVGPQALGVGAHAVDEDAAR.[Q]		1	1	WP_033712675.1_A47E	WP_033712675.1_A47E	1	3	0.8657	0	1	1	982.483	2945.43	2945.43	-0.21	-0.00021	CID	MS2			52.5167	14270	M_avium_F5_R2_210504181830.mgf	F7.14			0	0	0	4.84	0	2.87e-08	WP_033712675.1_A47E	V	KQEAADEAAAQVGPQALGVGAHAVDEDAAR	52.52	46.1101	6.4099	0	0	0	0
FALSE	High	Sequest HT (A2)	Unambiguous	[R].SQVVGTIDLVDDVDAAAVAK.[I]		1	1	WP_088295111.1_F313L	WP_088295111.1_F313L	0	2	0.6984	0	1	1	993.523	1986.04	1986.04	-0.08	-8e-05	CID	MS2			79.5333	21487	M_avium_F5_R2_210504181830.mgf	F7.14			0	0	0	1.26	0.003049	0.154	WP_088295111.1_F313L	V	SQVVGTIDLVDDVDAAAVAK	79.53	85.9358	6.40582	0.881452	0.781985	5.17224	-4.39026
FALSE	High	Sequest HT (A2)	Unambiguous	[K].IKEIVGDIPGLDGAVAPAAm.[-]	M20(Oxidation)	1	1	WP_023868347.1_V243I	WP_023868347.1_V243I	1	2	0.6412	0	1	1	977.022	1953.04	1953.04	-0.09	-9e-05	CID	MS2			76.5	21479	M_avium_F7_R3.mgf	F7.21			0	0	0	1.7	0.0003286	0.005712	WP_023868347.1_V243I	V	IKEIVGDIPGLDGAVAPAAM2	76.5	70.1091	6.39085	0.525943	0.360345	1.43329	-1.07294
FALSE	High	Sequest HT (A2)	Selected	[R].EVLPSQEESDGALTVHHQGTIASLR.[V]		1	1	WP_003872516.1_E31Q	WP_003872516.1_E31Q	0	4	0.7832	0	1	1	669.343	2674.35	2674.34	2.18	0.00145	CID	MS2			45.4167	12277	M_avium_F5_R2_210504181830.mgf	F7.14			0	0	0	5.58	0	1.17e-08	WP_003872516.1_E31Q	V	EVLPSQEESDGALTVHHQGTIASLR	45.42	51.7935	6.37348	0	0	0	0
FALSE	High	Sequest HT (A2)	Selected	[R].KRDEVLADMAAQQEALEAEYR.[E]		1	1	WP_033718089.1_R116K	WP_033718089.1_R116K	2	4	0.5321	0	1	1	609.806	2436.2	2436.18	7.46	0.00454	CID	MS2			66.7167	18097	M_avium_F5_R2_210504181830.mgf	F7.14			0	0	0	2.18	0.0005732	0.03818	WP_033718089.1_R116K	V	KRDEVLADMAAQQEALEAEYR	66.72	73.0881	6.36813	0.14919	0.0816946	0.493976	-0.412281
FALSE	High	Sequest HT (A2)	Selected	[R].AAcLEYIEEHWPDIRPK.[S]	C3(Carbamidomethyl)	1	1	WP_003877688.1_Q54E	WP_003877688.1_Q54E	0	4	0.7394	0	1	1	532.513	2127.03	2127.03	-1.18	-0.00063	CID	MS2			70.4833	19537	M_avium_F7_R2.mgf	F7.20			0	0	0	2.84	0	4.92e-06	WP_003877688.1_Q54E	V	AAC1LEYIEEHWPDIRPK	70.48	64.1175	6.36247	0.0132701	0.0069567	0	0.0069567
FALSE	High	Sequest HT (A2)	Unambiguous	[K].IKEIVGDIPGLDGAVAPAAm.[-]	M20(Oxidation)	1	1	WP_023868347.1_V243I	WP_023868347.1_V243I	1	2	0.6446	0	1	1	977.022	1953.04	1953.04	-0.04	-4e-05	CID	MS2			76.4667	21212	M_avium_F7_R2.mgf	F7.20			0	0	0	1.21	0.003049	0.1453	WP_023868347.1_V243I	V	IKEIVGDIPGLDGAVAPAAM2	76.47	70.1091	6.36085	0.896039	0.808172	5.91343	-5.10526
FALSE	High	Sequest HT (A2)	Selected	[R].LFHSTFATADQSEGMAAFVEKR.[A]		1	1	WP_023868502.1_T246S	WP_023868502.1_T246S	1	4	0.6911	0	1	1	611.549	2443.17	2443.17	0.49	0.0003	CID	MS2			60.2333	15783	M_avium_F8_R2.mgf	F7.23			0	0	0	5.18	0	3.98e-08	WP_023868502.1_T246S	V	LFHSTFATADQSEGMAAFVEKR	60.23	66.5807	6.35067	0	0	0	0
FALSE	High	Sequest HT (A2)	Unambiguous	[R].ATALAEDAGVAITPTEGFR.[A]		1	1	WP_044543581.1_A1971T	WP_044543581.1_A1971T	0	2	0.7024	0	1	1	945.482	1889.96	1889.96	-1.73	-0.00164	CID	MS2			59.3667	16854	M_avium_F5_R1.mgf	F7.13			0	0	0	1.68	0.0008369	0.07011	WP_044543581.1_A1971T	V	ATALAEDAGVAITPTEGFR	59.37	65.7114	6.34143	0.540091	0.377515	1.52923	-1.15171
FALSE	High	Sequest HT (A2)	Unambiguous	[R].IANNSIYGLAGAVFSGDQER.[A]		1	1	WP_044543494.1_D457E	WP_044543494.1_D457E	0	2	0.7461	0	1	1	1041.52	2082.02	2082.03	-0.72	-0.00074	CID	MS2			85.3	22437	M_avium_F8_R1.mgf	F7.22			0	0	0	2.56	0.0005732	0.039	WP_044543494.1_D457E	V	IANNSIYGLAGAVFSGDQER	85.3	78.9815	6.3185	0.0450928	0.023529	0.137439	-0.11391
FALSE	High	Sequest HT (A2)	Selected	[R].SSSEPAPKADRHASIIILTSGTTGTPK.[G]		1	1	WP_031353751.1_E217D	WP_031353751.1_E217D	2	5	0.4964	0	1	1	545.294	2722.44	2722.44	1.4	0.00076	CID	MS2			35.2833	8942	M_avium_F8_R3.mgf	F7.24			0	0	0	4.11	0	0.000188	WP_031353751.1_E217D	V	SSSEPAPKADRHASIIILTSGTTGTPK	35.28	41.5979	6.31794	0	0	0	0
FALSE	High	Sequest HT (A2)	Unambiguous	[R].LRPLVPGGTYLDPEAAAAGAAAVASQGGG.[-]		1	1	WP_044544205.1_R248G	WP_044544205.1_R248G	0	3	0.8137	0	1	1	879.792	2637.36	2637.36	-0.71	-0.00062	CID	MS2			91.0167	23979	M_avium_F8_R1.mgf	F7.22			0	0	0	5.85	0	1.89e-09	WP_044544205.1_R248G	V	LRPLVPGGTYLDPEAAAAGAAAVASQGGG	91.02	84.7085	6.31153	0	0	0	0
FALSE	High	Sequest HT (A2)	Unambiguous	[R].LSWDFLAR.[S]		1	1	WP_033719616.1_M324L	WP_033719616.1_M324L	0	2	0.6721	0	1	1	504.269	1007.53	1007.53	-0.88	-0.00044	CID	MS2			78.7667	19700	M_avium_F10_R1.mgf	F7.28			0	0	0	1.83	0.0005732	0.02911	WP_033719616.1_M324L	V	LSWDFLAR	78.77	72.51	6.26	0.409772	0.258554	1.04373	-0.785177
FALSE	High	Sequest HT (A2)	Unambiguous	[R].LASGEDPQRLSAVLDLVENSVR.[R]		1	1	WP_033718264.1_K182N	WP_033718264.1_K182N	1	3	0.6774	0	1	1	790.089	2368.25	2368.25	1.85	0.00146	CID	MS2			97.8	25811	M_avium_F8_R1.mgf	F7.22			0	0	0	2.17	0.001094	0.08828	WP_033718264.1_K182N	V	LASGEDPQRLSAVLDLVENSVR	97.8	91.5547	6.24527	0.153846	0.084415	0.501116	-0.416701
FALSE	High	Sequest HT (A2)	Unambiguous	[R].VAALTAAGRTPGLGTILVGDDPGSQAYVR.[G]		1	1	WP_033718433.1_P28A	WP_033718433.1_P28A	1	3	0.8275	0	1	1	942.841	2826.51	2826.51	-1.07	-0.00101	CID	MS2			74.8	19951	M_avium_F8_R3.mgf	F7.24			0	0	0	6.61	0	3.86e-12	WP_033718433.1_P28A	V	VAALTAAGRTPGLGTILVGDDPGSQAYVR	74.8	81.0446	6.24457	0	0	0	0
FALSE	High	Sequest HT (A2)	Unambiguous	[R].LRPLVPGGTYLDPEAAAAGAAAVASQGGG.[-]		1	1	WP_044544205.1_R248G	WP_044544205.1_R248G	0	4	0.2187	0	1	1	660.096	2637.36	2637.36	-0.31	-0.0002	CID	MS2			90.95	24144	M_avium_F8_R2.mgf	F7.23			0	0	0	1.92	0.00428	0.1856	WP_044544205.1_R248G	V	LRPLVPGGTYLDPEAAAAGAAAVASQGGG	90.95	84.7085	6.24153	0.331308	0.198903	0.858545	-0.659643
FALSE	High	Sequest HT (A2)	Rejected	[R].RLGAHQAYTPQQAIDAR.[V]		1	1	WP_023860792.1_E251D	WP_023860792.1_E251D	1	3		0.0197	2	2	632.667	1895.99	1895.98	1.6	0.00101	CID	MS2			15.7333	3933	M_avium_F5_R1.mgf	F7.13			0	0	0	3.98	0	2.01e-05	WP_023860792.1_E251D	V	RLGAHQAYTPQQAIDAR	15.73	21.9715	6.24148	0	0	0	0
FALSE	High	Sequest HT (A2)	Selected	[R].IANNSIYGLAGAVFSGDQER.[A]		1	1	WP_044543494.1_D457E	WP_044543494.1_D457E	0	3	0.7349	0	1	1	694.68	2082.03	2082.03	0.2	0.00014	CID	MS2			85.2167	22413	M_avium_F8_R1.mgf	F7.22			0	0	0	3.47	0	5.51e-07	WP_044543494.1_D457E	V	IANNSIYGLAGAVFSGDQER	85.22	78.9815	6.2385	0	0	0	0
FALSE	High	Sequest HT (A2)	Unambiguous	[R].ADQAGLYcVNYAR.[Q]	C8(Carbamidomethyl)	1	1	WP_179294688.1_H194R	WP_179294688.1_H194R	0	2	0.7492	0	1	1	750.849	1500.69	1500.69	-0.06	-4e-05	CID	MS2			35.5833	10098	M_avium_F5_R1.mgf	F7.13			0	0	0	2.95	0	1.62e-05	WP_179294688.1_H194R	V	ADQAGLYC1VNYAR	35.58	41.8133	6.23333	0.00784929	0.0041345	0	0.0041345
FALSE	High	Sequest HT (A2)	Unambiguous	[R].DANFGSVSVVEKVNK.[T]		1	1	WP_003872516.1_L83V	WP_003872516.1_L83V	1	3	0.4843	0	1	1	531.614	1592.83	1592.83	0.12	7e-05	CID	MS2			38.4833	10817	M_avium_F5_R3.mgf	F7.15			0	0	0	2.23	0.002142	0.1199	WP_003872516.1_L83V	V	DANFGSVSVVEKVNK	38.48	44.7039	6.22394	0.130872	0.0705676	0.446229	-0.375662
FALSE	High	Sequest HT (A2)	Rejected	[R].RLGAHQAYTPQQAIDAR.[V]		1	1	WP_023860792.1_E251D	WP_023860792.1_E251D	1	3		0.0232	2	2	632.667	1895.99	1895.98	0.84	0.00053	CID	MS2			15.75	3940	M_avium_F5_R1.mgf	F7.13			0	0	0	4.63	0	6.57e-06	WP_023860792.1_E251D	V	RLGAHQAYTPQQAIDAR	15.75	21.9715	6.22149	0	0	0	0
FALSE	High	Sequest HT (A2)	Unambiguous	[R].LSWDFLAR.[S]		1	1	WP_033719616.1_M324L	WP_033719616.1_M324L	0	2	0.6178	0	1	1	504.269	1007.53	1007.53	-0.01	0	CID	MS2			78.7333	20258	M_avium_F9_R2.mgf	F7.26			0	0	0	1.91	0.0003286	0.01357	WP_033719616.1_M324L	V	LSWDFLAR	78.73	72.51	6.22	0.345946	0.208967	0.879072	-0.670105
FALSE	High	Sequest HT (A2)	Selected	[R].LGEAETPGMRVDATATQLR.[A]		1	1	WP_172428153.1_L236M	WP_172428153.1_L236M	1	3	0.6594	0	1	1	672.677	2016.02	2016.02	-1.17	-0.00079	CID	MS2			39.3333	11218	M_avium_F5_R1.mgf	F7.13			0	0	0	4.11	0	1.64e-06	WP_172428153.1_L236M	V	LGEAETPGMRVDATATQLR	39.33	45.5213	6.19134	0	0	0	0
FALSE	High	Sequest HT (A2)	Selected	[R].WAKLAGMFASDEARDER.[-]		1	1	WP_179151744.1_V193A	WP_179151744.1_V193A	2	4	0.8099	0	1	1	488.988	1952.93	1952.93	0.53	0.00026	CID	MS2			46.5833	11970	M_avium_F8_R2.mgf	F7.23			0	0	0	3.42	0	7.57e-05	WP_179151744.1_V193A	V	WAKLAGMFASDEARDER	46.58	52.7655	6.1855	0.000838223	0.000456783	0	0.000456783
FALSE	High	Sequest HT (A2)	Unambiguous	[R].LRPLVPGGTYLDPEAAAAGAAAVASQGGG.[-]		1	1	WP_044544205.1_R248G	WP_044544205.1_R248G	0	3	0.7404	0	1	1	879.793	2637.37	2637.36	0.86	0.00076	CID	MS2			90.8833	23358	M_avium_F9_R3.mgf	F7.27			0	0	0	2.85	0	0.001669	WP_044544205.1_R248G	V	LRPLVPGGTYLDPEAAAAGAAAVASQGGG	90.88	84.7085	6.17153	0.0128694	0.00675103	0	0.00675103
FALSE	High	Sequest HT (A2)	Selected	[R].ALPYAGDDLDSSIR.[V]		1	1	WP_033719133.1_A276S	WP_033719133.1_A276S	0	2	0.7892	0	1	1	746.868	1492.73	1492.73	0.1	7e-05	CID	MS2			48.9667	13985	M_avium_F5_R1.mgf	F7.13			0	0	0	2.04	0	0.0005207	WP_033719133.1_A276S	V	ALPYAGDDLDSSIR	48.97	55.1409	6.17088	0.239684	0.136937	0.663097	-0.52616
FALSE	High	Sequest HT (A2)	Unambiguous	[R].LRPLVPGGTYLDPEAAAAGAAAVASQGGG.[-]		1	1	WP_044544205.1_R248G	WP_044544205.1_R248G	0	3	0.7568	0	1	1	879.793	2637.36	2637.36	-0.02	-2e-05	CID	MS2			90.8667	24319	M_avium_F8_R3.mgf	F7.24			0	0	0	4.81	0	3.86e-07	WP_044544205.1_R248G	V	LRPLVPGGTYLDPEAAAAGAAAVASQGGG	90.87	84.7085	6.16153	0	0	0	0
FALSE	High	Sequest HT (A2)	Selected	[R].AADLPTLKDVLVQDYRVSSASLR.[S]		1	1	WP_031353911.1_I285V	WP_031353911.1_I285V	2	4	0.6884	0	1	1	630.097	2517.37	2517.37	-0.63	-0.0004	CID	MS2			84.6833	21584	M_avium_F9_R1.mgf	F7.25			0	0	0	3.98	0	2.43e-06	WP_031353911.1_I285V	V	AADLPTLKDVLVQDYRVSSASLR	84.68	78.5248	6.15524	0	0	0	0
FALSE	High	Sequest HT (A2)	Selected	[R].AAMPALRIPDFHMSSVSQAQ.[-]		1	1	WP_071321403.1_Q449H	WP_071321403.1_Q449H	1	3	0.6556	0	1	1	719.689	2157.05	2157.06	-3.08	-0.00222	CID	MS2			76.5167	19542	M_avium_F9_R3.mgf	F7.27			0	0	0	3.02	0.0008369	0.078	WP_071321403.1_Q449H	V	AAMPALRIPDFHMSSVSQAQ	76.52	70.3655	6.1545	0.00609756	0.00322656	0	0.00322656
FALSE	High	Sequest HT (A2)	Selected	[R].AAcLEYIEEHWPDIRPK.[S]	C3(Carbamidomethyl)	1	1	WP_003877688.1_Q54E	WP_003877688.1_Q54E	0	4	0.6755	0	1	1	532.513	2127.03	2127.03	-1	-0.00053	CID	MS2			70.2667	19128	M_avium_F7_R1.mgf	F7.19			0	0	0	2.65	0	2.01e-05	WP_003877688.1_Q54E	V	AAC1LEYIEEHWPDIRPK	70.27	64.1175	6.15247	0.0297231	0.015537	0.0651495	-0.0496125
FALSE	High	Sequest HT (A2)	Unambiguous	[R].ITHAFAKPDEPFQPYARDPETLAR.[Q]		1	1	WP_085989646.1_G450D	WP_085989646.1_G450D	1	4	0.6296	0	1	1	693.351	2770.38	2770.39	-4.19	-0.0029	CID	MS2			47.6667	12476	M_avium_F7_R1.mgf	F7.19			0	0	0	3.24	0	0.0001142	WP_085989646.1_G450D	V	ITHAFAKPDEPFQPYARDPETLAR	47.67	53.8196	6.14959	0.00410678	0.00221151	0	0.00221151
FALSE	High	Sequest HT (A2)	Selected	[R].WAKLAGMFASDEARDER.[-]		1	1	WP_179151744.1_V193A	WP_179151744.1_V193A	2	4	0.7644	0	1	1	488.987	1952.93	1952.93	-0.4	-0.0002	CID	MS2			46.6333	11765	M_avium_F8_R1.mgf	F7.22			0	0	0	3.65	0	1.66e-05	WP_179151744.1_V193A	V	WAKLAGMFASDEARDER	46.63	52.7655	6.1355	0	0	0	0
FALSE	High	Sequest HT (A2)	Unambiguous	[K].EIVGDIPGLDGAVAPAAm.[-]	M18(Oxidation)	1	1	WP_023868347.1_V243I	WP_023868347.1_V243I	0	2	0.7273	0	1	1	856.435	1711.86	1711.86	2.71	0.00232	CID	MS2			83.45	23089	M_avium_F5_R3.mgf	F7.15			0	0	0	1.32	0.001094	0.08847	WP_023868347.1_V243I	V	EIVGDIPGLDGAVAPAAM2	83.45	77.3162	6.13381	0.842849	0.726533	4.29317	-3.56664
FALSE	High	Sequest HT (A2)	Unambiguous	[R].GGYPEPGQAGYPPQQHGYPDLR.[G]		1	1	WP_033718855.1_Q270L	WP_033718855.1_Q270L	0	3	0.692	0	1	1	795.375	2384.11	2384.11	1.7	0.00135	CID	MS2			41.1333	11736	M_avium_F5_R1.mgf	F7.13			0	0	0	2.76	0	0.0008599	WP_033718855.1_Q270L	V	GGYPEPGQAGYPPQQHGYPDLR	41.13	47.2637	6.13369	0.0168814	0.00882805	0	0.00882805
FALSE	High	Sequest HT (A2)	Selected	[R].AAELEVPGADIDAYQDKLR.[N]		1	1	WP_019732256.1_Q223E	WP_019732256.1_Q223E	1	3	0.7493	0	1	1	692.02	2074.05	2074.05	0.23	0.00016	CID	MS2			59.8833	16991	M_avium_F5_R1.mgf	F7.13			0	0	0	3.71	0	3.16e-06	WP_019732256.1_Q223E	V	AAELEVPGADIDAYQDKLR	59.88	66.0001	6.12006	0	0	0	0
FALSE	High	Sequest HT (A2)	Selected	[R].LFHSTFATADQSEGMAAFVEKR.[A]		1	1	WP_023868502.1_T246S	WP_023868502.1_T246S	1	4	0.68	0	1	1	611.548	2443.17	2443.17	-0.77	-0.00047	CID	MS2			60.4667	15639	M_avium_F8_R1.mgf	F7.22			0	0	0	5.75	0	6.45e-09	WP_023868502.1_T246S	V	LFHSTFATADQSEGMAAFVEKR	60.47	66.5807	6.11067	0	0	0	0
FALSE	High	Sequest HT (A2)	Selected	[R].LFHSTFATADQSEGMAAFVEKR.[A]		1	1	WP_023868502.1_T246S	WP_023868502.1_T246S	1	3	0.695	0	1	1	815.062	2443.17	2443.17	-0.21	-0.00017	CID	MS2			60.4833	15853	M_avium_F8_R2.mgf	F7.23			0	0	0	3.41	0	2.21e-06	WP_023868502.1_T246S	V	LFHSTFATADQSEGMAAFVEKR	60.48	66.5807	6.10067	0.000832639	0.000453593	0	0.000453593
FALSE	High	Sequest HT (A2)	Selected	[R].RPNTDDLDLAVAGVR.[T]		1	1	WP_023863794.1_A276V	WP_023863794.1_A276V	0	3	0.1702	0	1	1	537.953	1611.84	1611.84	-0.06	-3e-05	CID	MS2			41.0333	11708	M_avium_F5_R1.mgf	F7.13			0	0	0	4.23	0	3.53e-07	WP_023863794.1_A276V	V	RPNTDDLDLAVAGVR	41.03	47.1204	6.09041	0	0	0	0
FALSE	High	Sequest HT (A2)	Selected	[R].AAcLEYIEEHWPDIRPK.[S]	C3(Carbamidomethyl)	1	1	WP_003877688.1_Q54E	WP_003877688.1_Q54E	0	4	0.7444	0	1	1	532.514	2127.04	2127.03	1.1	0.00058	CID	MS2			70.2	19722	M_avium_F7_R3.mgf	F7.21			0	0	0	2.7	0	0.0006982	WP_003877688.1_Q54E	V	AAC1LEYIEEHWPDIRPK	70.2	64.1175	6.08247	0.0236686	0.0123836	0.0298974	-0.0175138
FALSE	High	Sequest HT (A2)	Selected	[R].SSGVGLDQVATQR.[I]		1	1	WP_009975964.1_A731T	WP_009975964.1_A731T	0	2	0.6773	0	1	1	659.342	1317.68	1317.68	0.5	0.00033	CID	MS2			23.9	6047	M_avium_F5_R2_210504181830.mgf	F7.14			0	0	0	3.13	0	0.0002752	WP_009975964.1_A731T	V	SSGVGLDQVATQR	23.9	29.97	6.06996	0.00551809	0.00294799	0	0.00294799
FALSE	High	Sequest HT (A2)	Unambiguous	[R].KQEAADEAAAQVGPQALGVGAHAVDEDAAR.[Q]		1	1	WP_033712675.1_A47E	WP_033712675.1_A47E	1	4	0.8052	0	1	1	737.114	2945.43	2945.43	0.05	4e-05	CID	MS2			52.1833	14178	M_avium_F5_R2_210504181830.mgf	F7.14			0	0	0	9.96	0	8.73e-18	WP_033712675.1_A47E	V	KQEAADEAAAQVGPQALGVGAHAVDEDAAR	52.18	46.1101	6.0699	0	0	0	0
FALSE	High	Sequest HT (A2)	Selected	[R].IANNSIYGLAGAVFSGDQER.[A]		1	1	WP_044543494.1_D457E	WP_044543494.1_D457E	0	3	0.7845	0	1	1	694.68	2082.02	2082.03	-0.13	-9e-05	CID	MS2			85.05	22742	M_avium_F8_R3.mgf	F7.24			0	0	0	4.13	0	2.08e-08	WP_044543494.1_D457E	V	IANNSIYGLAGAVFSGDQER	85.05	78.9815	6.0685	0	0	0	0
FALSE	High	Sequest HT (A2)	Unambiguous	[R].ITHAFAKPDEPFQPYARDPETLAR.[Q]		1	1	WP_085989646.1_G450D	WP_085989646.1_G450D	1	5	0.6779	0	1	1	554.886	2770.4	2770.39	1.58	0.00088	CID	MS2			47.7667	12996	M_avium_F7_R3.mgf	F7.21			0	0	0	5.65	0	5.09e-06	WP_085989646.1_G450D	V	ITHAFAKPDEPFQPYARDPETLAR	47.77	53.8196	6.0496	0	0	0	0
FALSE	High	Sequest HT (A2)	Unambiguous	[R].SAAPQIDELGPTLVDAVR.[R]		1	1	WP_164999925.1_V615I	WP_164999925.1_V615I	0	3	0.5506	0	1	1	617.999	1851.98	1851.98	0.06	4e-05	CID	MS2			83.9333	21998	M_avium_F6_R1.mgf	F7.16			0	0	0	1.58	0.0005732	0.05488	WP_164999925.1_V615I	V	SAAPQIDELGPTLVDAVR	83.93	77.8865	6.04352	0.638753	0.470712	2.00669	-1.53598
FALSE	High	Sequest HT (A2)	Unambiguous	[R].RPNTDDLDLAVAGVR.[T]		1	1	WP_023863794.1_A276V	WP_023863794.1_A276V	0	2	0.1366	0	1	1	806.427	1611.85	1611.84	0.51	0.00041	CID	MS2			41.0833	11724	M_avium_F5_R1.mgf	F7.13			0	0	0	1.83	0.0008369	0.07164	WP_023863794.1_A276V	V	RPNTDDLDLAVAGVR	41.08	47.1204	6.04041	0.413286	0.261136	1.05578	-0.794642
FALSE	High	Sequest HT (A2)	Unambiguous	[R].IANNSIYGLAGAVFSGDQER.[A]		1	1	WP_044543494.1_D457E	WP_044543494.1_D457E	0	2	0.8225	0	1	1	1041.51	2082.02	2082.03	-1.35	-0.0014	CID	MS2			85.0167	22361	M_avium_F8_R1.mgf	F7.22			0	0	0	3.55	0	6.66e-05	WP_044543494.1_D457E	V	IANNSIYGLAGAVFSGDQER	85.02	78.9815	6.0385	0	0	0	0
FALSE	High	Sequest HT (A2)	Unambiguous	[R].TLPGATIIK.[A]		1	1	WP_062886756.1_M29T	WP_062886756.1_M29T	0	2	0.6701	0	1	1	457.289	913.572	913.572	-0.19	-9e-05	CID	MS2			32.0667	7901	M_avium_F7_R1.mgf	F7.19			0	0	0	1.94	0.006111	0.2334	WP_062886756.1_M29T	V	TLPGATIIK	32.07	38.0847	6.01474	0.310426	0.184546	0.818831	-0.634285
FALSE	High	Sequest HT (A2)	Selected	[R].EYIDIIR.[Q]		1	1	WP_033719100.1_V122I	WP_033719100.1_V122I	0	2	0.7107	0	1	1	461.255	921.503	921.504	-1.6	-0.00074	CID	MS2			43.1833	11657	M_avium_F5_R2_210504181830.mgf	F7.14			0	0	0	1.97	0.007971	0.2537	WP_033719100.1_V122I	V	EYIDIIR	43.18	49.1818	6.00177	0.286763	0.168364	0.777332	-0.608968
FALSE	High	Sequest HT (A2)	Unambiguous	[R].ITHAFAKPDEPFQPYARDPETLAR.[Q]		1	1	WP_085989646.1_G450D	WP_085989646.1_G450D	1	4	0.6909	0	1	1	693.354	2770.4	2770.39	0.29	0.0002	CID	MS2			47.8333	13017	M_avium_F7_R3.mgf	F7.21			0	0	0	4.53	0	1.52e-07	WP_085989646.1_G450D	V	ITHAFAKPDEPFQPYARDPETLAR	47.83	53.8196	5.98959	0	0	0	0
FALSE	High	Sequest HT (A2)	Selected	[R].FAATAQSADDAGRLVDDALR.[A]		1	1	WP_033719925.1_A142D	WP_033719925.1_A142D	1	3	0.7601	0	1	1	688.343	2063.02	2063.02	0.21	0.00015	CID	MS2			68.0333	18132	M_avium_F6_R2.mgf	F7.17			0	0	0	3.21	0	1.49e-05	WP_033719925.1_A142D	V	FAATAQSADDAGRLVDDALR	68.03	62.0459	5.9841	0.00462046	0.002483	0	0.002483
FALSE	High	Sequest HT (A2)	Unambiguous	[K].MTPAPTKPIPVLVGGHADAALRR.[A]		1	1	WP_003872844.1_I178V	WP_003872844.1_I178V	1	5	0.6966	0	1	1	474.472	2368.33	2368.33	0.17	8e-05	CID	MS2			42.1333	9639	M_avium_F10_R3.mgf	F7.30			0	0	0	4.12	0	1.37e-05	WP_003872844.1_I178V	V	MTPAPTKPIPVLVGGHADAALRR	42.13	48.1132	5.98323	0	0	0	0
FALSE	High	Sequest HT (A2)	Unambiguous	[R].LRPLVPGGTYLDPEAAAAGAAAVASQGGG.[-]		1	1	WP_044544205.1_R248G	WP_044544205.1_R248G	0	4	0.6377	0	1	1	660.096	2637.36	2637.36	-1.08	-0.00071	CID	MS2			90.6833	23894	M_avium_F8_R1.mgf	F7.22			0	0	0	3.34	0	0.00168	WP_044544205.1_R248G	V	LRPLVPGGTYLDPEAAAAGAAAVASQGGG	90.68	84.7085	5.97153	0.00153139	0.000829144	0	0.000829144
FALSE	High	Sequest HT (A2)	Unambiguous	[R].LVVELTPDEAAALRDELK.[G]		1	1	WP_003878471.1_G47R	WP_003878471.1_G47R	1	3	0.8622	0	1	1	661.365	1982.08	1982.08	0.25	0.00017	CID	MS2			81.2	21276	M_avium_F6_R1.mgf	F7.16			0	0	0	2.54	0	0.003693	WP_003878471.1_G47R	V	LVVELTPDEAAALRDELK	81.2	75.2421	5.95794	0.05013	0.0261939	0.156627	-0.130433
FALSE	High	Sequest HT (A2)	Selected	[R].FAATAQSADDAGRLVDDALR.[A]		1	1	WP_033719925.1_A142D	WP_033719925.1_A142D	1	3	0.7395	0	1	1	688.343	2063.01	2063.02	-0.32	-0.00022	CID	MS2			68	17797	M_avium_F6_R1.mgf	F7.16			0	0	0	3.34	0	1.06e-05	WP_033719925.1_A142D	V	FAATAQSADDAGRLVDDALR	68	62.0459	5.9541	0.0015361	0.000831753	0	0.000831753
FALSE	High	Sequest HT (A2)	Selected	[R].TRREPLLAAAAALR.[T]		1	1	WP_198924485.1_A164T	WP_198924485.1_A164T	2	3	0.5	0	1	1	503.639	1508.9	1508.9	-0.14	-7e-05	CID	MS2			44.9833	10776	M_avium_F10_R1.mgf	F7.28			0	0	0	3.5	0	3.38e-06	WP_198924485.1_A164T	V	TRREPLLAAAAALR	44.98	39.0581	5.92191	0	0	0	0
FALSE	High	Sequest HT (A2)	Unambiguous	[R].ITHAFAKPDEPFQPYARDPETLAR.[Q]		1	1	WP_085989646.1_G450D	WP_085989646.1_G450D	1	3	0.7294	0	1	1	924.139	2770.4	2770.39	2.4	0.00222	CID	MS2			47.9	13036	M_avium_F7_R3.mgf	F7.21			0	0	0	2.55	0	0.002305	WP_085989646.1_G450D	V	ITHAFAKPDEPFQPYARDPETLAR	47.9	53.8196	5.9196	0.0476548	0.0248596	0.147702	-0.122842
FALSE	High	Sequest HT (A2)	Selected	[R].AAMPALRIPDFHMSSVSQAQ.[-]		1	1	WP_071321403.1_Q449H	WP_071321403.1_Q449H	1	3	0.5587	0	1	1	719.69	2157.06	2157.06	-0.9	-0.00065	CID	MS2			76.2833	19359	M_avium_F9_R1.mgf	F7.25			0	0	0	2.47	0.002381	0.1256	WP_071321403.1_Q449H	V	AAMPALRIPDFHMSSVSQAQ	76.28	70.3655	5.9145	0.0620666	0.0325717	0.225346	-0.192774
FALSE	High	Sequest HT (A2)	Selected	[R].SLMASIGTEEITKAAK.[R]		1	1	WP_023868698.1_N424K	WP_023868698.1_N424K	1	3	0.7743	0	1	1	550.631	1649.88	1649.88	0.57	0.00031	CID	MS2			48.2167	12639	M_avium_F7_R1.mgf	F7.19			0	0	0	3.81	0	5.99e-05	WP_023868698.1_N424K	V	SLMASIGTEEITKAAK	48.22	54.1125	5.89255	0	0	0	0
FALSE	High	Sequest HT (A2)	Selected	[R].KQEAADEAAAQVGPQALGVGAHAVDEDAAR.[Q]		1	1	WP_033712675.1_A47E	WP_033712675.1_A47E	1	4	0.6959	0	1	1	737.115	2945.44	2945.43	1.6	0.00118	CID	MS2			52	14659	M_avium_F5_R3.mgf	F7.15			0	0	0	5.13	0	1.05e-07	WP_033712675.1_A47E	V	KQEAADEAAAQVGPQALGVGAHAVDEDAAR	52	46.1101	5.8899	0	0	0	0
FALSE	High	Sequest HT (A2)	Selected	[R].SDEADVDKALDAAHAAAPAWGKTAPPER.[A]		1	1	WP_023866979.1_A79P	WP_023866979.1_A79P	2	5	0.6453	0	1	1	572.884	2860.39	2860.39	0.94	0.00054	CID	MS2			64.2167	16799	M_avium_F6_R1.mgf	F7.16			0	0	0	2.34	0.0003286	0.01414	WP_023866979.1_A79P	V	SDEADVDKALDAAHAAAPAWGKTAPPER	64.22	70.1023	5.88232	0.091875	0.0488493	0.327086	-0.278237
FALSE	High	Sequest HT (A2)	Rejected	[R].IADIAcGTAVLSER.[I]	C6(Carbamidomethyl)	0	1		WP_033719662.1_G61A	0	2		0	2	2	738.379	1475.75	1475.75	-1.41	-0.00104	CID	MS2			54.3167	14779	M_avium_F7_R2.mgf	F7.20			0	0	0	2.39	0	0.001457	WP_033719662.1_G61A	V	IADIAC1GTAVLSER	54.32	48.4425	5.87754	0.0784695	0.0415035	0.291388	-0.249884
FALSE	High	Sequest HT (A2)	Unambiguous	[R].TLPGATIIK.[A]		1	1	WP_062886756.1_M29T	WP_062886756.1_M29T	0	2	0.7727	0	1	1	457.29	913.572	913.572	0.08	4e-05	CID	MS2			32.2333	8263	M_avium_F7_R2.mgf	F7.20			0	0	0	1.98	0.001094	0.08498	WP_062886756.1_M29T	V	TLPGATIIK	32.23	38.0847	5.85474	0.276113	0.161644	0.749665	-0.588021
FALSE	High	Sequest HT (A2)	Unambiguous	[R].AAMPALRIPDFHMSSVSQAQ.[-]		1	1	WP_071321403.1_Q449H	WP_071321403.1_Q449H	1	3	0.6711	0	1	1	719.692	2157.06	2157.06	1.24	0.00089	CID	MS2			76.2167	18814	M_avium_F10_R2_210508172251.mgf	F7.29			0	0	0	2.28	0.003049	0.1504	WP_071321403.1_Q449H	V	AAMPALRIPDFHMSSVSQAQ	76.22	70.3655	5.8545	0.110621	0.0590766	0.394913	-0.335836
FALSE	High	Sequest HT (A2)	Selected	[R].AAATDYPDTDLGAFSYR.[Q]		1	1	WP_033718486.1_I52T	WP_033718486.1_I52T	0	3	0.7257	0	1	1	611.949	1833.83	1833.83	2.4	0.00147	CID	MS2			60.2667	17096	M_avium_F5_R1.mgf	F7.13			0	0	0	2.26	0	0.002933	WP_033718486.1_I52T	V	AAATDYPDTDLGAFSYR	60.27	66.121	5.85096	0.121474	0.065123	0.417224	-0.352101
FALSE	High	Sequest HT (A2)	Unambiguous	[R].LVFGPEDEFIER.[L]		1	1	WP_023897568.1_A169V	WP_023897568.1_A169V	0	2	0.8073	0	1	1	725.864	1450.72	1450.72	-0.22	-0.00016	CID	MS2			65.65	18526	M_avium_F5_R1.mgf	F7.13			0	0	0	3.01	0	6.01e-05	WP_023897568.1_A169V	V	LVFGPEDEFIER	65.65	71.5004	5.8504	0.00605394	0.00320322	0	0.00320322
FALSE	High	Sequest HT (A2)	Selected	[R].RPRPVLTDEYAEPLVR.[A]		1	1	WP_033713181.1_R44P	WP_033713181.1_R44P	0	3	0.7112	0	1	1	637.686	1911.04	1911.04	-0.06	-4e-05	CID	MS2			35.5167	10075	M_avium_F5_R1.mgf	F7.13			0	0	0	4.57	0	9.73e-09	WP_033713181.1_R44P	V	RPRPVLTDEYAEPLVR	35.52	41.3617	5.84172	0	0	0	0
FALSE	High	Sequest HT (A2)	Selected	[R].ALLTSYHRIDDAQTSAGLWQEAMAAR.[Q]		1	1	WP_023861116.1_A202T	WP_023861116.1_A202T	1	4	0.7125	0	1	1	719.61	2875.42	2875.42	0.37	0.00027	CID	MS2			74.75	19590	M_avium_F8_R1.mgf	F7.22			0	0	0	4	0	3.13e-06	WP_023861116.1_A202T	V	ALLTSYHRIDDAQTSAGLWQEAMAAR	74.75	80.5765	5.82646	0	0	0	0
FALSE	High	Sequest HT (A2)	Unambiguous	[R].KVPADPTTATVTVR.[L]		1	1	WP_071321526.1_A569T	WP_071321526.1_A569T	1	3	0.6196	0	1	1	485.944	1455.82	1455.82	0.42	0.00021	CID	MS2			19.8333	4871	M_avium_F5_R2_210504181830.mgf	F7.14			0	0	0	3.26	0	0.0004115	WP_071321526.1_A569T	V	KVPADPTTATVTVR	19.83	25.6549	5.82488	0.00352113	0.00189762	0	0.00189762
FALSE	High	Sequest HT (A2)	Unambiguous	[R].LRPLVPGGTYLDPEAAAAGAAAVASQGGG.[-]		1	1	WP_044544205.1_R248G	WP_044544205.1_R248G	0	4	0.5085	0	1	1	660.097	2637.37	2637.36	1.08	0.00071	CID	MS2			90.5167	24219	M_avium_F8_R3.mgf	F7.24			0	0	0	2.36	0.001094	0.07883	WP_044544205.1_R248G	V	LRPLVPGGTYLDPEAAAAGAAAVASQGGG	90.52	84.7085	5.81153	0.0869703	0.0461631	0.315484	-0.269321
FALSE	High	Sequest HT (A2)	Unambiguous	[R].LRPLVPGGTYLDPEAAAAGAAAVASQGGG.[-]		1	1	WP_044544205.1_R248G	WP_044544205.1_R248G	0	3	0.6027	0	1	1	879.794	2637.37	2637.36	1.33	0.00117	CID	MS2			90.5167	23129	M_avium_F9_R1.mgf	F7.25			0	0	0	1.46	0.003049	0.1468	WP_044544205.1_R248G	V	LRPLVPGGTYLDPEAAAAGAAAVASQGGG	90.52	84.7085	5.81153	0.749018	0.597827	2.87193	-2.27411
FALSE	High	Sequest HT (A2)	Selected	[K].MTPAPTKPIPVLVGGHADAALR.[R]		1	1	WP_003872844.1_I178V	WP_003872844.1_I178V	0	4	0.7903	0	1	1	553.812	2212.23	2212.23	0.13	7e-05	CID	MS2			47.2333	12194	M_avium_F8_R3.mgf	F7.24			0	0	0	5.34	0	1.28e-08	WP_003872844.1_I178V	V	MTPAPTKPIPVLVGGHADAALR	47.23	53.0403	5.81031	0	0	0	0
FALSE	High	Sequest HT (A2)	Selected	[R].EYDAREVFGDEK.[A]		1	1	WP_009977437.1_E109D	WP_009977437.1_E109D	1	3	0.7254	0	1	1	486.556	1457.65	1457.65	-0.48	-0.00023	CID	MS2			35.6	9422	M_avium_F4_R3.mgf	F7.12			0	0	0	1.93	0.0005732	0.0554	WP_009977437.1_E109D	V	EYDAREVFGDEK	35.6	29.79	5.81001	0.323789	0.193697	0.844266	-0.650569
FALSE	High	Sequest HT (A2)	Unambiguous	[R].ITHAFAKPDEPFQPYARDPETLAR.[Q]		1	1	WP_085989646.1_G450D	WP_085989646.1_G450D	1	5	0.6286	0	1	1	554.885	2770.4	2770.39	0.24	0.00014	CID	MS2			48.0167	12581	M_avium_F7_R1.mgf	F7.19			0	0	0	5.95	0	1.27e-06	WP_085989646.1_G450D	V	ITHAFAKPDEPFQPYARDPETLAR	48.02	53.8196	5.7996	0	0	0	0
FALSE	High	Sequest HT (A2)	Unambiguous	[R].ITHAFAKPDEPFQPYARDPETLAR.[Q]		1	1	WP_085989646.1_G450D	WP_085989646.1_G450D	1	5	0.655	0	1	1	554.885	2770.39	2770.39	0.03	2e-05	CID	MS2			48.0167	12877	M_avium_F7_R2.mgf	F7.20			0	0	0	5.45	0	4.22e-06	WP_085989646.1_G450D	V	ITHAFAKPDEPFQPYARDPETLAR	48.02	53.8196	5.7996	0	0	0	0
FALSE	High	Sequest HT (A2)	Unambiguous	[R].IANNSIYGLAGAVFSGDQER.[A]		1	1	WP_044543494.1_D457E	WP_044543494.1_D457E	0	2	0.722	0	1	1	1041.51	2082.02	2082.03	-1.19	-0.00124	CID	MS2			84.7833	22667	M_avium_F8_R3.mgf	F7.24			0	0	0	2.95	0	0.0008304	WP_044543494.1_D457E	V	IANNSIYGLAGAVFSGDQER	84.78	78.9815	5.7985	0.00786164	0.00414137	0	0.00414137
FALSE	High	Sequest HT (A2)	Selected	[R].RDLDAARGEISESR.[A]		1	1	WP_023869009.1_Q161E	WP_023869009.1_Q161E	2	3	0.628	0	1	1	525.601	1574.79	1574.79	0.17	9e-05	CID	MS2			20.5167	5050	M_avium_F3_R1.mgf	F7.7			0	0	0	2.07	0.003049	0.1637	WP_023869009.1_Q161E	V	RDLDAARGEISESR	20.52	14.7278	5.79218	0.212571	0.119944	0.618474	-0.49853
FALSE	High	Sequest HT (A2)	Selected	[R].TAAPEAAAPRPAPQFEVMYR.[L]		1	1	WP_179151742.1_G248E	WP_179151742.1_G248E	0	3	0.7134	0	1	1	725.033	2173.08	2173.09	-0.42	-0.0003	CID	MS2			50.4333	13816	M_avium_F7_R3.mgf	F7.21			0	0	0	4.71	0	3.23e-06	WP_179151742.1_G248E	V	TAAPEAAAPRPAPQFEVMYR	50.43	56.2116	5.78159	0	0	0	0
FALSE	High	Sequest HT (A2)	Selected	[R].LVVELTPDEAAALRDELK.[G]		1	1	WP_003878471.1_G47R	WP_003878471.1_G47R	1	3	0.6442	0	1	1	661.365	1982.08	1982.08	0.49	0.00032	CID	MS2			81.0167	21553	M_avium_F6_R2.mgf	F7.17			0	0	0	1.04	0.005437	0.2112	WP_003878471.1_G47R	V	LVVELTPDEAAALRDELK	81.02	75.2421	5.77794	0.947509	0.900046	9.75725	-8.85721
FALSE	High	Sequest HT (A2)	Unambiguous	[R].VAALTAAGRTPGLGTILVGDDPGSQAYVR.[G]		1	1	WP_033718433.1_P28A	WP_033718433.1_P28A	1	3	0.7893	0	1	1	942.84	2826.51	2826.51	-1.51	-0.00142	CID	MS2			75.2667	19086	M_avium_F9_R1.mgf	F7.25			0	0	0	3.18	0	0.0002107	WP_033718433.1_P28A	V	VAALTAAGRTPGLGTILVGDDPGSQAYVR	75.27	81.0446	5.77457	0.0044843	0.00240595	0	0.00240595
FALSE	High	Sequest HT (A2)	Selected	[K].LRALGSNPDADEPSGSTDETLAELIER.[S]		1	1	WP_031353751.1_T186S	WP_031353751.1_T186S	1	3	0.7842	0	1	1	952.8	2856.39	2856.39	-0.15	-0.00014	CID	MS2			71.7167	20130	M_avium_F5_R1.mgf	F7.13			0	0	0	4.31	0	4.66e-08	WP_031353751.1_T186S	V	LRALGSNPDADEPSGSTDETLAELIER	71.72	77.4767	5.7567	0	0	0	0
FALSE	High	Sequest HT (A2)	Selected	[R].IANNSIYGLAGAVFSGDQER.[A]		1	1	WP_044543494.1_D457E	WP_044543494.1_D457E	0	2	0.6703	0	1	1	1041.52	2082.03	2082.03	0.77	0.00081	CID	MS2			84.7167	22460	M_avium_F8_R2.mgf	F7.23			0	0	0	2.76	0	0.004304	WP_044543494.1_D457E	V	IANNSIYGLAGAVFSGDQER	84.72	78.9815	5.7385	0.0173026	0.00904765	0	0.00904765
FALSE	High	Sequest HT (A2)	Selected	[R].SAAPQIDELGPTLVDAVR.[R]		1	1	WP_164999925.1_V615I	WP_164999925.1_V615I	0	3	0.4834	0	1	1	617.998	1851.98	1851.98	-0.46	-0.00029	CID	MS2			83.6167	22235	M_avium_F6_R2.mgf	F7.17			0	0	0	2.11	0.0005732	0.0182	WP_164999925.1_V615I	V	SAAPQIDELGPTLVDAVR	83.62	77.8865	5.73353	0.182583	0.101486	0.569389	-0.467903
FALSE	High	Sequest HT (A2)	Selected	[K].MTPAPTKPIPVLVGGHADAALR.[R]		1	1	WP_003872844.1_I178V	WP_003872844.1_I178V	0	4	0.8221	0	1	1	553.812	2212.23	2212.23	-0.08	-4e-05	CID	MS2			47.3167	11957	M_avium_F8_R1.mgf	F7.22			0	0	0	5.06	0	1.66e-07	WP_003872844.1_I178V	V	MTPAPTKPIPVLVGGHADAALR	47.32	53.0403	5.72031	0	0	0	0
FALSE	High	Sequest HT (A2)	Selected	[K].GPDLAGWLTPHGR.[E]		1	1	WP_033718998.1_I301T	WP_033718998.1_I301T	0	3	0.6935	0	1	1	459.574	1376.71	1376.71	0.7	0.00032	CID	MS2			58.9167	14451	M_avium_F10_R1.mgf	F7.28			0	0	0	2.61	0	0.003313	WP_033718998.1_I301T	V	GPDLAGWLTPHGR	58.92	53.2043	5.71565	0.0381739	0.0199136	0.0999554	-0.0800418
FALSE	High	Sequest HT (A2)	Selected	[R].TAAPEAAAPRPAPQFEVMYR.[L]		1	1	WP_179151742.1_G248E	WP_179151742.1_G248E	0	3	0.7347	0	1	1	725.033	2173.08	2173.09	-1.29	-0.00093	CID	MS2			50.5	13631	M_avium_F7_R2.mgf	F7.20			0	0	0	3.92	0	1.84e-05	WP_179151742.1_G248E	V	TAAPEAAAPRPAPQFEVMYR	50.5	56.2116	5.71159	0	0	0	0
FALSE	High	Sequest HT (A2)	Unambiguous	[R].SVPQWPELEAAALKR.[I]		1	1	WP_033718484.1_R214K	WP_033718484.1_R214K	1	3	0.6278	0	1	1	565.645	1694.92	1694.92	-1.02	-0.00058	CID	MS2			63.7667	17872	M_avium_F7_R3.mgf	F7.21			0	0	0	2.66	0	0.0002362	WP_033718484.1_R214K	V	SVPQWPELEAAALKR	63.77	69.4815	5.71148	0.0282209	0.0147554	0.0606872	-0.0459318
FALSE	High	Sequest HT (A2)	Selected	[R].QQAVINALVGAGIDHKDISTTEVALTPQYSNPEAGGSAAITGYR.[A]		1	1	WP_044543433.1_T107A	WP_044543433.1_T107A	1	4	0.6349	0	1	1	1121.82	4484.27	4484.27	0.52	0.00058	CID	MS2			86.1	22833	M_avium_F8_R2.mgf	F7.23			0	0	0	1.89	0.0005732	0.05116	WP_044543433.1_T107A	V	QQAVINALVGAGIDHKDISTTEVALTPQYSNPEAGGSAAITGYR	86.1	91.7886	5.68857	0.358844	0.218229	0.9112	-0.692972
FALSE	High	Sequest HT (A2)	Selected	[R].FAATAQSADDAGRLVDDALR.[A]		1	1	WP_033719925.1_A142D	WP_033719925.1_A142D	1	3	0.7632	0	1	1	688.343	2063.02	2063.02	0.26	0.00018	CID	MS2			67.7333	18221	M_avium_F6_R3.mgf	F7.18			0	0	0	3.8	0	2.32e-06	WP_033719925.1_A142D	V	FAATAQSADDAGRLVDDALR	67.73	62.0459	5.6841	0	0	0	0
FALSE	High	Sequest HT (A2)	Unambiguous	[R].LRPLVPGGTYLDPEAAAAGAAAVASQGGG.[-]		1	1	WP_044544205.1_R248G	WP_044544205.1_R248G	0	2	0.7073	0	1	1	1319.19	2637.36	2637.36	-0.08	-0.00011	CID	MS2			90.3833	24184	M_avium_F8_R3.mgf	F7.24			0	0	0	1.64	0.001094	0.09217	WP_044544205.1_R248G	V	LRPLVPGGTYLDPEAAAAGAAAVASQGGG	90.38	84.7085	5.67153	0.580348	0.416676	1.70817	-1.29149
FALSE	High	Sequest HT (A2)	Unambiguous	[R].LRPLVPGGTYLDPEAAAAGAAAVASQGGG.[-]		1	1	WP_044544205.1_R248G	WP_044544205.1_R248G	0	3	0.5714	0	1	1	879.792	2637.36	2637.36	-0.48	-0.00042	CID	MS2			90.3833	23338	M_avium_F9_R2.mgf	F7.26			0	0	0	1.26	0.008888	0.2708	WP_044544205.1_R248G	V	LRPLVPGGTYLDPEAAAAGAAAVASQGGG	90.38	84.7085	5.67153	0.881309	0.781832	5.15797	-4.37613
FALSE	High	Sequest HT (A2)	Selected	[R].RLFHSTFATADQSEGMAAFVEKR.[A]		1	1	WP_023868502.1_T246S	WP_023868502.1_T246S	2	4	0.8213	0	1	1	650.573	2599.27	2599.27	-1.28	-0.00083	CID	MS2			55.7667	14599	M_avium_F8_R3.mgf	F7.24			0	0	0	6.77	0	2.23e-10	WP_023868502.1_T246S	V	RLFHSTFATADQSEGMAAFVEKR	55.77	61.4409	5.6709	0	0	0	0
FALSE	High	Sequest HT (A2)	Selected	[K].MTPAPTKPIPVLVGGHADAALR.[R]		1	1	WP_003872844.1_I178V	WP_003872844.1_I178V	0	3	0.8115	0	1	1	738.082	2212.23	2212.23	1.66	0.00123	CID	MS2			47.3667	11971	M_avium_F8_R1.mgf	F7.22			0	0	0	4.35	0	1.1e-06	WP_003872844.1_I178V	V	MTPAPTKPIPVLVGGHADAALR	47.37	53.0403	5.67031	0	0	0	0
FALSE	High	Sequest HT (A2)	Selected	[R].LRPLVPGGTYLDPEAAAAGAAAVASQGGG.[-]		1	1	WP_044544205.1_R248G	WP_044544205.1_R248G	0	3	0.7033	0	1	1	879.793	2637.36	2637.36	0.54	0.00047	CID	MS2			90.3667	23988	M_avium_F8_R2.mgf	F7.23			0	0	0	3	0	0.0008168	WP_044544205.1_R248G	V	LRPLVPGGTYLDPEAAAAGAAAVASQGGG	90.37	84.7085	5.66153	0.00596853	0.00315545	0	0.00315545
FALSE	High	Sequest HT (A2)	Selected	[R].ALGSNPDADEPSGSTDETLAELIER.[S]		1	1	WP_031353751.1_T186S	WP_031353751.1_T186S	0	3	0.6923	0	1	1	863.072	2587.2	2587.2	0.01	1e-05	CID	MS2			86.0167	22665	M_avium_F4_R1.mgf	F7.10			0	0	0	2.08	0	0.001341	WP_031353751.1_T186S	V	ALGSNPDADEPSGSTDETLAELIER	86.02	80.3679	5.65212	0.20881	0.117453	0.606426	-0.488973
FALSE	High	Sequest HT (A2)	Selected	[K].MTPAPTKPIPVLVGGHADAALR.[R]		1	1	WP_003872844.1_I178V	WP_003872844.1_I178V	0	4	0.8418	0	1	1	553.812	2212.23	2212.23	0.41	0.00022	CID	MS2			47.4	12202	M_avium_F8_R2.mgf	F7.23			0	0	0	5.69	0	1.32e-09	WP_003872844.1_I178V	V	MTPAPTKPIPVLVGGHADAALR	47.4	53.0403	5.64031	0	0	0	0
FALSE	High	Sequest HT (A2)	Unambiguous	[R].QLAAEPLVTLYPHTVTHPILAR.[C]		1	1	WP_023869595.1_D225E	WP_023869595.1_D225E	0	4	0.7641	0	1	1	610.848	2440.37	2440.37	0.13	8e-05	CID	MS2			67.4	16998	M_avium_F9_R1.mgf	F7.25			0	0	0	4.96	0	2.76e-08	WP_023869595.1_D225E	V	QLAAEPLVTLYPHTVTHPILAR	67.4	73.0336	5.63357	0	0	0	0
FALSE	High	Sequest HT (A2)	Selected	[R].ALGSNPDADEPSGSTDETLAELIER.[S]		1	1	WP_031353751.1_T186S	WP_031353751.1_T186S	0	3	0.7273	0	1	1	863.072	2587.2	2587.2	0.15	0.00013	CID	MS2			86	22663	M_avium_F4_R1.mgf	F7.10			0	0	0	1.76	0	0.004758	WP_031353751.1_T186S	V	ALGSNPDADEPSGSTDETLAELIER	86	80.3679	5.63212	0.470671	0.310519	1.23695	-0.926429
FALSE	High	Sequest HT (A2)	Selected	[R].LFHSTFATADQSEGMAAFVEKR.[A]		1	1	WP_023868502.1_T246S	WP_023868502.1_T246S	1	4	0.3913	0	1	1	611.548	2443.17	2443.17	0.09	6e-05	CID	MS2			60.95	16070	M_avium_F8_R3.mgf	F7.24			0	0	0	2.3	0.0003286	0.005565	WP_023868502.1_T246S	V	LFHSTFATADQSEGMAAFVEKR	60.95	66.5807	5.63067	0.103448	0.0551696	0.373048	-0.317878
FALSE	High	Sequest HT (A2)	Selected	[R].TDVELPWEQLNKVDDLKR.[A]		1	1	WP_023869502.1_E398D	WP_023869502.1_E398D	2	4	0.7986	0	1	1	550.292	2198.15	2198.15	0.03	1e-05	CID	MS2			68.7	19294	M_avium_F7_R3.mgf	F7.21			0	0	0	5.81	0	1.26e-08	WP_023869502.1_E398D	V	TDVELPWEQLNKVDDLKR	68.7	74.328	5.62802	0	0	0	0
FALSE	High	Sequest HT (A2)	Unambiguous	[K].GGAEAPGDEAARIPETAAG.[-]		1	1	WP_003878132.1_G230D	WP_003878132.1_G230D	1	2	0.8577	0	1	1	870.413	1739.82	1739.82	0.02	2e-05	CID	MS2			38.4667	9819	M_avium_F3_R1.mgf	F7.7			0	0	0	2.81	0	0.001084	WP_003878132.1_G230D	V	GGAEAPGDEAARIPETAAG	38.47	32.8477	5.62226	0.0133764	0.00701173	0	0.00701173
FALSE	High	Sequest HT (A2)	Selected	[R].TAAPEAAAPRPAPQFEVMYR.[L]		1	1	WP_179151742.1_G248E	WP_179151742.1_G248E	0	3	0.7167	0	1	1	725.033	2173.09	2173.09	-0.16	-0.00011	CID	MS2			50.6	13374	M_avium_F7_R1.mgf	F7.19			0	0	0	4.13	0	7.52e-07	WP_179151742.1_G248E	V	TAAPEAAAPRPAPQFEVMYR	50.6	56.2116	5.61159	0	0	0	0
FALSE	High	Sequest HT (A2)	Unambiguous	[R].SQVVGTIDLVDDVDAAAVAK.[I]		1	1	WP_088295111.1_F313L	WP_088295111.1_F313L	0	2	0.7939	0	1	1	993.523	1986.04	1986.04	0.11	0.00011	CID	MS2			80.3333	21701	M_avium_F5_R2_210504181830.mgf	F7.14			0	0	0	3.3	0	5.49e-06	WP_088295111.1_F313L	V	SQVVGTIDLVDDVDAAAVAK	80.33	85.9358	5.60582	0.00221729	0.00119776	0	0.00119776
FALSE	High	Sequest HT (A2)	Selected	[R].VGELEPAFGEELAAR.[Y]		1	1	WP_031354003.1_A20G	WP_031354003.1_A20G	0	2	0.6831	0	1	1	794.405	1587.8	1587.8	0.87	0.00069	CID	MS2			59.2167	16813	M_avium_F5_R1.mgf	F7.13			0	0	0	2.84	0	2.83e-05	WP_031354003.1_A20G	V	VGELEPAFGEELAAR	59.22	64.8022	5.58223	0.0132576	0.00694955	0	0.00694955
FALSE	High	Sequest HT (A2)	Unambiguous	[R].VAALTAAGRTPGLGTILVGDDPGSQAYVR.[G]		1	1	WP_033718433.1_P28A	WP_033718433.1_P28A	1	3	0.8477	0	1	1	942.843	2826.51	2826.51	1.01	0.00096	CID	MS2			75.4833	19266	M_avium_F9_R3.mgf	F7.27			0	0	0	4.86	0	1.23e-10	WP_033718433.1_P28A	V	VAALTAAGRTPGLGTILVGDDPGSQAYVR	75.48	81.0446	5.56457	0	0	0	0
FALSE	High	Sequest HT (A2)	Selected	[R].TAAPEAAAPRPAPQFEVMYR.[L]		1	1	WP_179151742.1_G248E	WP_179151742.1_G248E	0	3	0.7247	0	1	1	725.032	2173.08	2173.09	-2.23	-0.00161	CID	MS2			50.65	13675	M_avium_F7_R2.mgf	F7.20			0	0	0	3.85	0	2.89e-05	WP_179151742.1_G248E	V	TAAPEAAAPRPAPQFEVMYR	50.65	56.2116	5.56159	0	0	0	0
FALSE	High	Sequest HT (A2)	Selected	[K].MTPAPTKPIPVLVGGHADAALR.[R]		1	1	WP_003872844.1_I178V	WP_003872844.1_I178V	0	3	0.7962	0	1	1	738.081	2212.23	2212.23	1.2	0.00089	CID	MS2			47.4833	12226	M_avium_F8_R2.mgf	F7.23			0	0	0	4.17	0	1.14e-06	WP_003872844.1_I178V	V	MTPAPTKPIPVLVGGHADAALR	47.48	53.0403	5.56031	0	0	0	0
FALSE	High	Sequest HT (A2)	Selected	[R].TDVELPWEQLNKVDDLKR.[A]		1	1	WP_023869502.1_E398D	WP_023869502.1_E398D	2	4	0.7907	0	1	1	550.292	2198.15	2198.15	0.7	0.00038	CID	MS2			68.7667	18709	M_avium_F7_R1.mgf	F7.19			0	0	0	5.16	0	2.95e-10	WP_023869502.1_E398D	V	TDVELPWEQLNKVDDLKR	68.77	74.328	5.55802	0	0	0	0
FALSE	High	Sequest HT (A2)	Selected	[K].VIEEAPSPLLDPETRAR.[I]		1	1	WP_023868702.1_V250E	WP_023868702.1_V250E	1	3	0.6976	0	1	1	631.673	1893.01	1893.01	-1.23	-0.00078	CID	MS2			40.9167	11676	M_avium_F5_R1.mgf	F7.13			0	0	0	2.48	0	0.001826	WP_023868702.1_V250E	V	VIEEAPSPLLDPETRAR	40.92	46.4726	5.55262	0.0605208	0.0317424	0.209728	-0.177985
FALSE	High	Sequest HT (A2)	Selected	[K].MTPAPTKPIPVLVGGHADAALR.[R]		1	1	WP_003872844.1_I178V	WP_003872844.1_I178V	0	3	0.8134	0	1	1	738.081	2212.23	2212.23	0.1	8e-05	CID	MS2			47.5	12267	M_avium_F8_R3.mgf	F7.24			0	0	0	4.18	0	8.38e-07	WP_003872844.1_I178V	V	MTPAPTKPIPVLVGGHADAALR	47.5	53.0403	5.54031	0	0	0	0
FALSE	High	Sequest HT (A2)	Selected	[K].VAEVKPSFGPDYKVSDTGER.[G]		1	1	WP_031354212.1_D33E	WP_031354212.1_D33E	1	3	0.7606	0	1	1	727.699	2181.08	2181.08	-0.17	-0.00012	CID	MS2			31.0667	8707	M_avium_F5_R1.mgf	F7.13			0	0	0	4.26	0	6.06e-08	WP_031354212.1_D33E	V	VAEVKPSFGPDYKVSDTGER	31.07	36.6017	5.53169	0	0	0	0
FALSE	High	Sequest HT (A2)	Selected	[R].RPGLPGAEEQAPVTIDTAYR.[K]		1	1	WP_033719734.1_T415A	WP_033719734.1_T415A	0	3	0.7511	0	1	1	714.371	2141.1	2141.1	0.42	0.0003	CID	MS2			45.6167	13024	M_avium_F5_R1.mgf	F7.13			0	0	0	4.5	0	6.57e-07	WP_033719734.1_T415A	V	RPGLPGAEEQAPVTIDTAYR	45.62	51.1486	5.52859	0	0	0	0
FALSE	High	Sequest HT (A2)	Selected	[R].ANVPLTDALDSELGADRLTESADLWR.[R]		1	1	WP_033719703.1_N123D	WP_033719703.1_N123D	1	3	0.75	0	1	1	943.473	2828.4	2828.41	-0.58	-0.00055	CID	MS2			99.05	26900	M_avium_F7_R1.mgf	F7.19			0	0	0	3.32	0	2.12e-06	WP_033719703.1_N123D	V	ANVPLTDALDSELGADRLTESADLWR	99.05	104.577	5.52666	0.00226244	0.00122412	0	0.00122412
FALSE	High	Sequest HT (A2)	Unambiguous	[R].LRPLVPGGTYLDPEAAAAGAAAVASQGGG.[-]		1	1	WP_044544205.1_R248G	WP_044544205.1_R248G	0	3	0.7895	0	1	1	879.792	2637.36	2637.36	-0.71	-0.00062	CID	MS2			90.2167	23766	M_avium_F8_R1.mgf	F7.22			0	0	0	4.75	0	3.28e-08	WP_044544205.1_R248G	V	LRPLVPGGTYLDPEAAAAGAAAVASQGGG	90.22	84.7085	5.51153	0	0	0	0
FALSE	High	Sequest HT (A2)	Unambiguous	[R].SSGVGLDQVATQR.[I]		1	1	WP_009975964.1_A731T	WP_009975964.1_A731T	0	2	0.6826	0	1	1	659.343	1317.68	1317.68	1.63	0.00108	CID	MS2			24.4833	6664	M_avium_F5_R3.mgf	F7.15			0	0	0	2.93	0	2.61e-05	WP_009975964.1_A731T	V	SSGVGLDQVATQR	24.48	29.97	5.48996	0.00876741	0.00461401	0	0.00461401
FALSE	High	Sequest HT (A2)	Unambiguous	[R].SAAPQIDELGPTLVDAVR.[R]		1	1	WP_164999925.1_V615I	WP_164999925.1_V615I	0	2	0.7081	0	1	1	926.495	1851.98	1851.98	0.44	0.00041	CID	MS2			83.3667	22341	M_avium_F6_R3.mgf	F7.18			0	0	0	1.85	0.0003286	0.01134	WP_164999925.1_V615I	V	SAAPQIDELGPTLVDAVR	83.37	77.8865	5.48353	0.393808	0.246639	1.00669	-0.760055
FALSE	High	Sequest HT (A2)	Selected	[R].EYDAREVFGDEK.[A]		1	1	WP_009977437.1_E109D	WP_009977437.1_E109D	1	3	0.7005	0	1	1	486.556	1457.65	1457.65	-0.68	-0.00033	CID	MS2			35.2667	9238	M_avium_F4_R2.mgf	F7.11			0	0	0	2.07	0.0008369	0.06868	WP_009977437.1_E109D	V	EYDAREVFGDEK	35.27	29.79	5.48001	0.212736	0.120053	0.61535	-0.495297
FALSE	High	Sequest HT (A2)	Unambiguous	[R].RVAAQQQSTTLLDDLPKPEDPAAGT.[-]		1	1	WP_095764078.1_A202T	WP_095764078.1_A202T	1	3	0.7132	0	1	1	874.784	2622.34	2622.34	0.45	0.0004	CID	MS2			62.7667	17048	M_avium_F5_R2_210504181830.mgf	F7.14			0	0	0	2.65	0	0.002596	WP_095764078.1_A202T	V	RVAAQQQSTTLLDDLPKPEDPAAGT	62.77	57.3024	5.46762	0.0296989	0.0155285	0.0655957	-0.0500672
FALSE	High	Sequest HT (A2)	Selected	[R].QLAAEPLVTLYPHTVTHPILAR.[C]		1	1	WP_023869595.1_D225E	WP_023869595.1_D225E	0	4	0.7711	0	1	1	610.848	2440.37	2440.37	-0.39	-0.00024	CID	MS2			67.5667	17166	M_avium_F9_R3.mgf	F7.27			0	0	0	4.85	0	1.54e-07	WP_023869595.1_D225E	V	QLAAEPLVTLYPHTVTHPILAR	67.57	73.0336	5.46357	0	0	0	0
FALSE	High	Sequest HT (A2)	Selected	[R].TRREPLLAAAAALR.[T]		1	1	WP_198924485.1_A164T	WP_198924485.1_A164T	2	3	0.4171	0	1	1	503.638	1508.9	1508.9	-0.82	-0.00041	CID	MS2			44.5167	11055	M_avium_F9_R3.mgf	F7.27			0	0	0	1.99	0.003049	0.1481	WP_198924485.1_A164T	V	TRREPLLAAAAALR	44.52	39.0581	5.46191	0.272403	0.159138	0.739402	-0.580264
FALSE	High	Sequest HT (A2)	Selected	[R].RLFHSTFATADQSEGMAAFVEKR.[A]		1	1	WP_023868502.1_T246S	WP_023868502.1_T246S	2	4	0.7915	0	1	1	650.574	2599.28	2599.27	1.36	0.00088	CID	MS2			55.9833	14392	M_avium_F8_R1.mgf	F7.22			0	0	0	4.94	0	4.65e-08	WP_023868502.1_T246S	V	RLFHSTFATADQSEGMAAFVEKR	55.98	61.4409	5.4609	0	0	0	0
FALSE	High	Sequest HT (A2)	Unambiguous	[R].FPEPGSSVEK.[G]		1	1	WP_044543528.1_T582S	WP_044543528.1_T582S	0	2	0.6955	0	1	1	538.766	1076.53	1076.53	-0.13	-7e-05	CID	MS2			23.95	5964	M_avium_F3_R1.mgf	F7.7			0	0	0	2.2	0	0.004397	WP_044543528.1_T582S	V	FPEPGSSVEK	23.95	18.4929	5.45711	0.139674	0.0758048	0.475234	-0.399429
FALSE	High	Sequest HT (A2)	Unambiguous	[R].ITHAFAKPDEPFQPYARDPETLAR.[Q]		1	1	WP_085989646.1_G450D	WP_085989646.1_G450D	1	3	0.7492	0	1	1	924.137	2770.4	2770.39	0.53	0.00049	CID	MS2			48.3667	12688	M_avium_F7_R1.mgf	F7.19			0	0	0	2.99	0	0.0003681	WP_085989646.1_G450D	V	ITHAFAKPDEPFQPYARDPETLAR	48.37	53.8196	5.4496	0.00595883	0.00314999	0	0.00314999
FALSE	High	Sequest HT (A2)	Unambiguous	[R].ITHAFAKPDEPFQPYARDPETLAR.[Q]		1	1	WP_085989646.1_G450D	WP_085989646.1_G450D	1	4	0.6881	0	1	1	693.354	2770.39	2770.39	-0.49	-0.00034	CID	MS2			48.3667	12984	M_avium_F7_R2.mgf	F7.20			0	0	0	2.95	0	0.0007716	WP_085989646.1_G450D	V	ITHAFAKPDEPFQPYARDPETLAR	48.37	53.8196	5.4496	0.00833768	0.00439005	0	0.00439005
FALSE	High	Sequest HT (A2)	Selected	[R].TDVELPWEQLNKVDDLKR.[A]		1	1	WP_023869502.1_E398D	WP_023869502.1_E398D	2	3	0.7571	0	1	1	733.386	2198.14	2198.15	-0.78	-0.00057	CID	MS2			68.8833	19078	M_avium_F7_R2.mgf	F7.20			0	0	0	3.54	0	0.0001805	WP_023869502.1_E398D	V	TDVELPWEQLNKVDDLKR	68.88	74.328	5.44802	0	0	0	0
FALSE	High	Sequest HT (A2)	Selected	[R].AAAGGTENDVVIGHDWGAIAATGLAAMPDSPFAK.[A]		1	1	WP_044544341.1_D95E	WP_044544341.1_D95E	0	3	0.5844	0	1	1	1094.54	3281.59	3281.59	0.47	0.00052	CID	MS2			105	27907	M_avium_F8_R2.mgf	F7.23			0	0	0	2.43	0.0003286	0.007585	WP_044544341.1_D95E	V	AAAGGTENDVVIGHDWGAIAATGLAAMPDSPFAK	105	99.5537	5.44631	0.0703282	0.0370711	0.258813	-0.221742
FALSE	High	Sequest HT (A2)	Unambiguous	[R].SVDVYAVNYPANDDYHNSANAGADDASAHVQDTVAAcPNSR.[I]	C37(Carbamidomethyl)	1	1	WP_023869169.1_N102D	WP_023869169.1_N102D	0	4	1	0	1	1	1081.22	4321.87	4321.87	-0.77	-0.00084	CID	MS2			53.7333	15319	M_avium_F5_R1.mgf	F7.13			0	0	0	2.11	0.0005732	0.01982	WP_023869169.1_N102D	V	SVDVYAVNYPANDDYHNSANAGADDASAHVQDTVAAC1PNSR	53.73	59.1756	5.44563	0.185669	0.103378	0.573405	-0.470027
FALSE	High	Sequest HT (A2)	Selected	[R].TVDFVAELPR.[N]		1	1	WP_062887866.1_T488A	WP_062887866.1_T488A	0	2	0.4255	0	1	1	573.811	1146.62	1146.62	-0.26	-0.00015	CID	MS2			62.4	16322	M_avium_F6_R1.mgf	F7.16			0	0	0	2.35	0	0.00378	WP_062887866.1_T488A	V	TVDFVAELPR	62.4	56.9548	5.44521	0.0898806	0.0477726	0.320839	-0.273066
FALSE	High	Sequest HT (A2)	Selected	[R].EVLPSQEESDGALTVHHQGTIASLR.[V]		1	1	WP_003872516.1_E31Q	WP_003872516.1_E31Q	0	4	0.7339	0	1	1	669.342	2674.35	2674.34	1.3	0.00087	CID	MS2			46.35	13054	M_avium_F5_R3.mgf	F7.15			0	0	0	5.11	0	4.01e-07	WP_003872516.1_E31Q	V	EVLPSQEESDGALTVHHQGTIASLR	46.35	51.7935	5.44348	0	0	0	0
FALSE	High	Sequest HT (A2)	Selected	[R].SAAPQIDELGPTLVDAVR.[R]		1	1	WP_164999925.1_V615I	WP_164999925.1_V615I	0	3	0.5642	0	1	1	617.999	1851.98	1851.98	-0.03	-2e-05	CID	MS2			83.3167	22330	M_avium_F6_R3.mgf	F7.18			0	0	0	2.18	0.0003286	0.01208	WP_164999925.1_V615I	V	SAAPQIDELGPTLVDAVR	83.32	77.8865	5.43353	0.149134	0.0815631	0.491299	-0.409735
FALSE	High	Sequest HT (A2)	Unambiguous	[R].LLALILGTGGDATR.[I]		1	1	WP_044543433.1_V150L	WP_044543433.1_V150L	0	2	0.7033	0	1	1	685.903	1370.8	1370.8	-0.43	-0.00029	CID	MS2			71.8833	17485	M_avium_F10_R3.mgf	F7.30			0	0	0	3.91	0	1.4e-07	WP_044543433.1_V150L	V	LLALILGTGGDATR	71.88	66.4553	5.42472	0	0	0	0
FALSE	High	Sequest HT (A2)	Unambiguous	[R].GVAAAADLSDLVAR.[K]		1	1	WP_033718094.1_T23A	WP_033718094.1_T23A	0	2	0.6607	0	1	1	664.863	1328.72	1328.72	0.89	0.00059	CID	MS2			62.75	16901	M_avium_F6_R3.mgf	F7.18			0	0	0	1.68	0.003049	0.1636	WP_033718094.1_T23A	V	GVAAAADLSDLVAR	62.75	68.171	5.42098	0.542401	0.379468	1.53548	-1.15601
FALSE	High	Sequest HT (A2)	Unambiguous	[R].EWEKLEQFVDGR.[L]		1	1	WP_062886396.1_S432G	WP_062886396.1_S432G	1	3	0.7992	0	1	1	512.587	1535.75	1535.75	-1.05	-0.00054	CID	MS2			60.5167	17161	M_avium_F5_R1.mgf	F7.13			0	0	0	2.59	0	0.002414	WP_062886396.1_S432G	V	EWEKLEQFVDGR	60.52	65.9357	5.41568	0.0400155	0.0208642	0.113342	-0.0924781
FALSE	High	Sequest HT (A2)	Selected	[R].TDVELPWEQLNKVDDLKR.[A]		1	1	WP_023869502.1_E398D	WP_023869502.1_E398D	2	4	0.7741	0	1	1	550.292	2198.15	2198.15	0.35	0.00019	CID	MS2			68.9167	19089	M_avium_F7_R2.mgf	F7.20			0	0	0	5.8	0	1.09e-09	WP_023869502.1_E398D	V	TDVELPWEQLNKVDDLKR	68.92	74.328	5.40802	0	0	0	0
FALSE	High	Sequest HT (A2)	Selected	[K].ETAPQcPLTDVTSVK.[K]	C6(Carbamidomethyl)	1	1	WP_003874137.1_R84Q	WP_003874137.1_R84Q	0	2	0.6579	0	1	1	823.409	1645.81	1645.81	0.9	0.00074	CID	MS2			38.3333	10920	M_avium_F5_R1.mgf	F7.13			0	0	0	1.9	0	0.001358	WP_003874137.1_R84Q	V	ETAPQC1PLTDVTSVK	38.33	43.7342	5.40423	0.350147	0.212264	0.89469	-0.682426
FALSE	High	Sequest HT (A2)	Unambiguous	[K].VIEEAPSPLLDPETRAR.[I]		1	1	WP_023868702.1_V250E	WP_023868702.1_V250E	1	3	0.7972	0	1	1	631.674	1893.01	1893.01	-0.19	-0.00012	CID	MS2			41.0667	11719	M_avium_F5_R1.mgf	F7.13			0	0	0	2.81	0	0.0001525	WP_023868702.1_V250E	V	VIEEAPSPLLDPETRAR	41.07	46.4726	5.40262	0.0137489	0.0072085	0	0.0072085
FALSE	High	Sequest HT (A2)	Selected	[R].VISKAEPGGLIEGR.[R]		1	1	WP_033718379.1_V205I	WP_033718379.1_V205I	1	3	0.652	0	1	1	475.94	1425.81	1425.81	-0.46	-0.00022	CID	MS2			21.0833	5604	M_avium_F5_R1.mgf	F7.13			0	0	0	4.08	0	5.43e-06	WP_033718379.1_V205I	V	VISKAEPGGLIEGR	21.08	26.4795	5.39947	0	0	0	0
FALSE	High	Sequest HT (A2)	Unambiguous	[R].AAAGGTENDVVIGHDWGAIAATGLAAMPDSPFAK.[A]		1	1	WP_044544341.1_D95E	WP_044544341.1_D95E	0	3	0.7403	0	1	1	1094.54	3281.59	3281.59	0.93	0.00102	CID	MS2			104.95	26951	M_avium_F9_R1.mgf	F7.25			0	0	0	2.31	0.0003286	0.01313	WP_044544341.1_D95E	V	AAAGGTENDVVIGHDWGAIAATGLAAMPDSPFAK	104.95	99.5537	5.39631	0.101843	0.0542595	0.365016	-0.310756
FALSE	High	Sequest HT (A2)	Unambiguous	[R].AGNIEILPADLGDAVDR.[Q]		1	1	WP_023869989.1_A65V	WP_023869989.1_A65V	0	2	0.8459	0	1	1	869.952	1738.9	1738.9	0.02	2e-05	CID	MS2			73.0667	19782	M_avium_F5_R2_210504181830.mgf	F7.14			0	0	0	3.05	0	0.0009208	WP_023869989.1_A65V	V	AGNIEILPADLGDAVDR	73.07	78.463	5.39305	0.00570451	0.00302588	0	0.00302588
FALSE	High	Sequest HT (A2)	Selected	[R].AAMPALRIPDFHmSSVSQAQ.[-]	M13(Oxidation)	1	1	WP_071321403.1_Q449H	WP_071321403.1_Q449H	1	3	0.4179	0	1	1	725.022	2173.05	2173.05	-0.13	-9e-05	CID	MS2			64	16943	M_avium_F8_R3.mgf	F7.24			0	0	0	2.8	0.0005732	0.01784	WP_071321403.1_Q449H	V	AAMPALRIPDFHM2SSVSQAQ	64	58.6076	5.39239	0.0137237	0.00719326	0	0.00719326
FALSE	High	Sequest HT (A2)	Unambiguous	[R].LRPLVPGGTYLDPEAAAAGAAAVASQGGG.[-]		1	1	WP_044544205.1_R248G	WP_044544205.1_R248G	0	3	0.7131	0	1	1	879.791	2637.36	2637.36	-1.75	-0.00154	CID	MS2			90.1	24107	M_avium_F8_R3.mgf	F7.24			0	0	0	3.59	0	2.91e-05	WP_044544205.1_R248G	V	LRPLVPGGTYLDPEAAAAGAAAVASQGGG	90.1	84.7085	5.39153	0	0	0	0
FALSE	High	Sequest HT (A2)	Selected	[K].RTTADELRDALTALR.[A]		1	1	WP_033726625.1_Q445R	WP_033726625.1_Q445R	2	3	0.6078	0	1	1	567.98	1701.93	1701.92	1.38	0.00078	CID	MS2			64.0167	16949	M_avium_F8_R3.mgf	F7.24			0	0	0	4.64	0	8.94e-08	WP_033726625.1_Q445R	V	RTTADELRDALTALR	64.02	58.629	5.39096	0	0	0	0
FALSE	High	Sequest HT (A2)	Selected	[R].QLAAEPLVTLYPHTVTHPILAR.[C]		1	1	WP_023869595.1_D225E	WP_023869595.1_D225E	0	4	0.746	0	1	1	610.847	2440.37	2440.37	-1.64	-0.001	CID	MS2			67.65	17321	M_avium_F9_R2.mgf	F7.26			0	0	0	5.04	0	5.32e-07	WP_023869595.1_D225E	V	QLAAEPLVTLYPHTVTHPILAR	67.65	73.0336	5.38357	0	0	0	0
FALSE	High	Sequest HT (A2)	Selected	[R].LSWDFLAR.[S]		1	1	WP_033719616.1_M324L	WP_033719616.1_M324L	0	2	0.5668	0	1	1	504.269	1007.53	1007.53	-1.12	-0.00056	CID	MS2			77.8833	19908	M_avium_F9_R3.mgf	F7.27			0	0	0	2.17	0.0003286	0.01385	WP_033719616.1_M324L	V	LSWDFLAR	77.88	72.51	5.37	0.15657	0.0860371	0.505132	-0.419095
FALSE	High	Sequest HT (A2)	Unambiguous	[R].ITHAFAKPDEPFQPYARDPETLAR.[Q]		1	1	WP_085989646.1_G450D	WP_085989646.1_G450D	1	3	0.7678	0	1	1	924.136	2770.39	2770.39	-0.16	-0.00015	CID	MS2			48.45	13008	M_avium_F7_R2.mgf	F7.20			0	0	0	2.67	0	0.0005087	WP_085989646.1_G450D	V	ITHAFAKPDEPFQPYARDPETLAR	48.45	53.8196	5.3696	0.026904	0.0140646	0.0499777	-0.0359131
FALSE	High	Sequest HT (A2)	Selected	[R].RPGAFGPAQPAPENSSPTAR.[L]		1	1	WP_009974686.1_A187P	WP_009974686.1_A187P	0	3	0.8626	0	1	1	670.005	2008	2008	0.17	0.00012	CID	MS2			19.7333	5182	M_avium_F5_R1.mgf	F7.13			0	0	0	5.24	0	9.34e-07	WP_009974686.1_A187P	V	RPGAFGPAQPAPENSSPTAR	19.73	25.0827	5.35272	0	0	0	0
FALSE	High	Sequest HT (A2)	Selected	[R].ALGSNPDADEPSGSTDETLAELIER.[S]		1	1	WP_031353751.1_T186S	WP_031353751.1_T186S	0	3	0.7784	0	1	1	863.072	2587.2	2587.2	0.53	0.00046	CID	MS2			85.7167	22669	M_avium_F4_R3.mgf	F7.12			0	0	0	1.76	0.0003286	0.007065	WP_031353751.1_T186S	V	ALGSNPDADEPSGSTDETLAELIER	85.72	80.3679	5.35212	0.474031	0.31392	1.249	-0.935076
FALSE	High	Sequest HT (A2)	Selected	[R].AAAGGTENDVVIGHDWGAIAATGLAAMPDSPFAK.[A]		1	1	WP_044544341.1_D95E	WP_044544341.1_D95E	0	3	0.8121	0	1	1	1094.53	3281.59	3281.59	-0.26	-0.00028	CID	MS2			104.9	27166	M_avium_F9_R2.mgf	F7.26			0	0	0	3.3	0	8.92e-05	WP_044544341.1_D95E	V	AAAGGTENDVVIGHDWGAIAATGLAAMPDSPFAK	104.9	99.5537	5.34631	0.00220751	0.00119212	0	0.00119212
FALSE	High	Sequest HT (A2)	Unambiguous	[R].LSWDFLAR.[S]		1	1	WP_033719616.1_M324L	WP_033719616.1_M324L	0	2	0.6136	0	1	1	504.269	1007.53	1007.53	-0.05	-2e-05	CID	MS2			77.85	20023	M_avium_F9_R2.mgf	F7.26			0	0	0	2.2	0.0005732	0.01895	WP_033719616.1_M324L	V	LSWDFLAR	77.85	72.51	5.34	0.143127	0.0779171	0.47925	-0.401333
FALSE	High	Sequest HT (A2)	Selected	[R].QLAAEPLVTLYPHTVTHPILAR.[C]		1	1	WP_023869595.1_D225E	WP_023869595.1_D225E	0	4	0.7948	0	1	1	610.848	2440.37	2440.37	-0.57	-0.00035	CID	MS2			67.7	17073	M_avium_F9_R1.mgf	F7.25			0	0	0	4.97	0	7.62e-09	WP_023869595.1_D225E	V	QLAAEPLVTLYPHTVTHPILAR	67.7	73.0336	5.33357	0	0	0	0
FALSE	High	Sequest HT (A2)	Selected	[R].ANVPLTDALDSELGADRLTESADLWR.[R]		1	1	WP_033719703.1_N123D	WP_033719703.1_N123D	1	3	0.8008	0	1	1	943.474	2828.41	2828.41	0.88	0.00083	CID	MS2			99.25	27566	M_avium_F7_R3.mgf	F7.21			0	0	0	2.56	0	0.00155	WP_033719703.1_N123D	V	ANVPLTDALDSELGADRLTESADLWR	99.25	104.577	5.32666	0.0460725	0.0240284	0.141455	-0.117426
FALSE	High	Sequest HT (A2)	Unambiguous	[R].GGYPEPGQAGYPPQQHGYPDLR.[G]		1	1	WP_033718855.1_Q270L	WP_033718855.1_Q270L	0	3	0.7311	0	1	1	795.374	2384.11	2384.11	0.84	0.00067	CID	MS2			41.95	11967	M_avium_F5_R1.mgf	F7.13			0	0	0	3.05	0	0.0005708	WP_033718855.1_Q270L	V	GGYPEPGQAGYPPQQHGYPDLR	41.95	47.2637	5.31369	0.00572738	0.00303971	0	0.00303971
FALSE	High	Sequest HT (A2)	Selected	[R].VISKAEPGGLIEGR.[R]		1	1	WP_033718379.1_V205I	WP_033718379.1_V205I	1	2	0.7827	0	1	1	713.407	1425.81	1425.81	-0.09	-7e-05	CID	MS2			21.2	5639	M_avium_F5_R1.mgf	F7.13			0	0	0	3.13	0	6.17e-06	WP_033718379.1_V205I	V	VISKAEPGGLIEGR	21.2	26.4795	5.27947	0.00553506	0.00295769	0	0.00295769
FALSE	High	Sequest HT (A2)	Selected	[R].AAISTLLETVDDFRSAQELHDELR.[R]		1	1	WP_003872515.1_L28V	WP_003872515.1_L28V	1	4	0.6074	0	1	1	683.098	2729.37	2729.37	-1.06	-0.00072	CID	MS2			96.0833	26114	M_avium_F7_R1.mgf	F7.19			0	0	0	2.98	0	0.003165	WP_003872515.1_L28V	V	AAISTLLETVDDFRSAQELHDELR	96.08	101.349	5.26887	0.00749866	0.00395847	0	0.00395847
FALSE	High	Sequest HT (A2)	Selected	[R].GVAAALADGGRIDPMR.[V]		1	1	WP_033712811.1_T147I	WP_033712811.1_T147I	1	3	0.5502	0	1	1	523.944	1569.82	1569.82	-0.3	-0.00016	CID	MS2			49.0167	12736	M_avium_F6_R1.mgf	F7.16			0	0	0	2.29	0.0003286	0.008258	WP_033712811.1_T147I	V	GVAAALADGGRIDPMR	49.02	43.7556	5.26437	0.104807	0.0559098	0.377956	-0.322047
FALSE	High	Sequest HT (A2)	Unambiguous	[R].AAALVNSIFTK.[-]		1	1	WP_023869148.1_T197N	WP_023869148.1_T197N	0	2	0.7485	0	1	1	567.83	1134.65	1134.65	0.36	0.0002	CID	MS2			52.4167	13037	M_avium_F9_R1.mgf	F7.25			0	0	0	3.26	0	0.0001058	WP_023869148.1_T197N	V	AAALVNSIFTK	52.42	57.6768	5.25682	0.00354108	0.00190919	0	0.00190919
FALSE	High	Sequest HT (A2)	Selected	[R].AIDGTEmLEHDGDPETTSLAAAVLR.[I]	M7(Oxidation)	1	1	WP_033719153.1_E307D	WP_033719153.1_E307D	0	3	0.8108	0	1	1	876.755	2628.25	2628.25	1.44	0.00126	CID	MS2			67.1333	18925	M_avium_F5_R1.mgf	F7.13			0	0	0	1.85	0.0003286	0.007754	WP_033719153.1_E307D	V	AIDGTEM2LEHDGDPETTSLAAAVLR	67.13	72.3854	5.25544	0.388927	0.242423	0.988398	-0.745975
FALSE	High	Sequest HT (A2)	Unambiguous	[R].SSGVGLDQVATQR.[I]		1	1	WP_009975964.1_A731T	WP_009975964.1_A731T	0	2	0.6952	0	1	1	659.342	1317.68	1317.68	0.11	7e-05	CID	MS2			24.7167	6286	M_avium_F5_R2_210504181830.mgf	F7.14			0	0	0	2.92	0	4.15e-05	WP_009975964.1_A731T	V	SSGVGLDQVATQR	24.72	29.97	5.24997	0.00867347	0.0045617	0	0.0045617
FALSE	High	Sequest HT (A2)	Selected	[R].IPRPPMPHLDPPFALR.[V]		1	1	WP_031347974.1_V35M	WP_031347974.1_V35M	0	4	0.7307	0	1	1	464.261	1854.02	1854.02	0.87	0.0004	CID	MS2			69.2667	17176	M_avium_F10_R1.mgf	F7.28			0	0	0	4.27	0	1.62e-06	WP_031347974.1_V35M	V	IPRPPMPHLDPPFALR	69.27	64.0413	5.2287	0	0	0	0
FALSE	High	Sequest HT (A2)	Unambiguous	[K].AIGVLIDSVR.[Q]		1	1	WP_009974686.1_L26V	WP_009974686.1_L26V	0	2	0.7149	0	1	1	521.816	1042.62	1042.63	-0.64	-0.00034	CID	MS2			49.5333	12856	M_avium_F8_R3.mgf	F7.24			0	0	0	2.49	0.0008369	0.07479	WP_009974686.1_L26V	V	AIGVLIDSVR	49.53	54.7531	5.22313	0.0570613	0.0298748	0.197233	-0.167359
FALSE	High	Sequest HT (A2)	Unambiguous	[R].ALAGAHAGAASWPFA.[-]		1	1	WP_019733860.1_N299S	WP_019733860.1_N299S	0	2	0.7943	0	1	1	699.352	1397.7	1397.7	-0.13	-9e-05	CID	MS2			63.6833	16269	M_avium_F9_R2.mgf	F7.26			0	0	0	2.82	0	0.0009878	WP_019733860.1_N299S	V	ALAGAHAGAASWPFA	63.68	58.4573	5.22274	0.0134946	0.00707281	0	0.00707281
FALSE	High	Sequest HT (A2)	Selected	[R].LSWDFLAR.[S]		1	1	WP_033719616.1_M324L	WP_033719616.1_M324L	0	2	0.6018	0	1	1	504.269	1007.53	1007.53	0.03	2e-05	CID	MS2			77.7333	19746	M_avium_F9_R1.mgf	F7.25			0	0	0	2.26	0.0005732	0.01693	WP_033719616.1_M324L	V	LSWDFLAR	77.73	72.51	5.22	0.121509	0.0651451	0.416778	-0.351633
FALSE	High	Sequest HT (A2)	Unambiguous	[R].ITHAFAKPDEPFQPYARDPETLAR.[Q]		1	1	WP_085989646.1_G450D	WP_085989646.1_G450D	1	5	0.4732	0	1	1	554.886	2770.4	2770.39	1.89	0.00105	CID	MS2			48.6	13254	M_avium_F7_R3.mgf	F7.21			0	0	0	3.55	0.0003286	0.007544	WP_085989646.1_G450D	V	ITHAFAKPDEPFQPYARDPETLAR	48.6	53.8196	5.21959	0	0	0	0
FALSE	High	Sequest HT (A2)	Selected	[R].DLVNTPPSHLFPDEFAKRAR.[A]		1	1	WP_033713316.1_A208D	WP_033713316.1_A208D	2	4	0.695	0	1	1	578.306	2310.2	2310.2	1.15	0.00067	CID	MS2			55.1167	14358	M_avium_F8_R2.mgf	F7.23			0	0	0	3.77	0	0.0001302	WP_033713316.1_A208D	V	DLVNTPPSHLFPDEFAKRAR	55.12	60.3342	5.21422	0	0	0	0
FALSE	High	Sequest HT (A2)	Selected	[R].GVAAALADGGRIDPMR.[V]		1	1	WP_033712811.1_T147I	WP_033712811.1_T147I	1	3	0.5896	0	1	1	523.943	1569.82	1569.82	-0.83	-0.00044	CID	MS2			48.95	13021	M_avium_F6_R2.mgf	F7.17			0	0	0	3.07	0	0.0003156	WP_033712811.1_T147I	V	GVAAALADGGRIDPMR	48.95	43.7556	5.19437	0.00523256	0.00278216	0	0.00278216
FALSE	High	Sequest HT (A2)	Unambiguous	[R].KVPADPTTATVTVR.[L]		1	1	WP_071321526.1_A569T	WP_071321526.1_A569T	1	3	0.6202	0	1	1	485.944	1455.82	1455.82	1.47	0.00071	CID	MS2			20.4667	5472	M_avium_F5_R3.mgf	F7.15			0	0	0	3.37	0	7.51e-05	WP_071321526.1_A569T	V	KVPADPTTATVTVR	20.47	25.6549	5.18488	0.00160256	0.000869899	0	0.000869899
FALSE	High	Sequest HT (A2)	Selected	[R].DLVNTPPSHLFPDEFAKRAR.[A]		1	1	WP_033713316.1_A208D	WP_033713316.1_A208D	2	4	0.6417	0	1	1	578.305	2310.2	2310.2	-0.69	-0.0004	CID	MS2			55.15	14159	M_avium_F8_R1.mgf	F7.22			0	0	0	3.6	0	4.44e-05	WP_033713316.1_A208D	V	DLVNTPPSHLFPDEFAKRAR	55.15	60.3342	5.18422	0	0	0	0
FALSE	High	Sequest HT (A2)	Selected	[R].EYIDIIR.[Q]		1	1	WP_033719100.1_V122I	WP_033719100.1_V122I	0	2	0.7044	0	1	1	461.255	921.503	921.504	-0.72	-0.00033	CID	MS2			44	12406	M_avium_F5_R3.mgf	F7.15			0	0	0	2.03	0.001094	0.08435	WP_033719100.1_V122I	V	EYIDIIR	44	49.1818	5.18177	0.2411	0.137737	0.663989	-0.526252
FALSE	High	Sequest HT (A2)	Unambiguous	[R].AVIAGADGVLINEHLARPAATTLLR.[V]		1	1	WP_023862030.1_V98L	WP_023862030.1_V98L	0	4	0.4211	0	1	1	636.367	2542.45	2542.45	-0.32	-0.0002	CID	MS2			67.75	17215	M_avium_F9_R3.mgf	F7.27			0	0	0	2.09	0.002875	0.1409	WP_023862030.1_V98L	V	AVIAGADGVLINEHLARPAATTLLR	67.75	72.9292	5.17925	0.205699	0.115419	0.601963	-0.486544
FALSE	High	Sequest HT (A2)	Unambiguous	[R].AAALVNSIFTK.[-]		1	1	WP_023869148.1_T197N	WP_023869148.1_T197N	0	2	0.7254	0	1	1	567.829	1134.65	1134.65	-0.13	-7e-05	CID	MS2			52.5	12557	M_avium_F10_R2_210508172251.mgf	F7.29			0	0	0	2.84	0	0.0004964	WP_023869148.1_T197N	V	AAALVNSIFTK	52.5	57.6768	5.17682	0.0132639	0.00695294	0	0.00695294
FALSE	High	Sequest HT (A2)	Unambiguous	[R].NNIVIDVDAcRK.[D]	C10(Carbamidomethyl)	1	1	WP_033719675.1_V218I	WP_033719675.1_V218I	1	2	0.6042	0	1	1	708.867	1416.73	1416.73	0.21	0.00015	CID	MS2			24.25	6148	M_avium_F5_R2_210504181830.mgf	F7.14			0	0	0	1.92	0.0008369	0.07296	WP_033719675.1_V218I	V	NNIVIDVDAC1RK	24.25	29.4255	5.17552	0.331371	0.198951	0.858099	-0.659148
FALSE	High	Sequest HT (A2)	Unambiguous	[R].DTGIITEELVYPAGHRPDVAEPAR.[A]		1	1	WP_033717898.1_S360T	WP_033717898.1_S360T	0	3	0.7066	0	1	1	869.445	2606.32	2606.32	-0.18	-0.00016	CID	MS2			56.3667	16046	M_avium_F5_R1.mgf	F7.13			0	0	0	2.42	0	0.0002651	WP_033717898.1_S360T	V	DTGIITEELVYPAGHRPDVAEPAR	56.37	61.5386	5.16858	0.0737542	0.0389148	0.266399	-0.227484
FALSE	High	Sequest HT (A2)	Selected	[K].SLDLDAPVEPGDIREcLR.[I]	C16(Carbamidomethyl)	1	1	WP_031343919.1_D24E	WP_031343919.1_D24E	1	3	0.7309	0	1	1	685.678	2055.02	2055.02	0.39	0.00027	CID	MS2			60.45	17143	M_avium_F5_R1.mgf	F7.13			0	0	0	2.75	0	0.002111	WP_031343919.1_D24E	V	SLDLDAPVEPGDIREC1LR	60.45	65.6169	5.16686	0.0189094	0.00988774	0	0.00988774
FALSE	High	Sequest HT (A2)	Unambiguous	[R].AAAGGTENDVVIGHDWGAIAATGLAAMPDSPFAK.[A]		1	1	WP_044544341.1_D95E	WP_044544341.1_D95E	0	3	0.75	0	1	1	1094.53	3281.59	3281.59	-0.85	-0.00093	CID	MS2			104.717	26888	M_avium_F9_R1.mgf	F7.25			0	0	0	1.36	0.007764	0.2452	WP_044544341.1_D95E	V	AAAGGTENDVVIGHDWGAIAATGLAAMPDSPFAK	104.72	99.5537	5.16631	0.816097	0.690439	3.80366	-3.11322
FALSE	High	Sequest HT (A2)	Unambiguous	[R].ALAGAHAGAASWPFA.[-]		1	1	WP_019733860.1_N299S	WP_019733860.1_N299S	0	2	0.6923	0	1	1	699.351	1397.7	1397.7	-0.56	-0.00039	CID	MS2			63.6167	15991	M_avium_F9_R1.mgf	F7.25			0	0	0	2.6	0.0005732	0.0222	WP_019733860.1_N299S	V	ALAGAHAGAASWPFA	63.62	58.4573	5.16274	0.0391236	0.0203932	0.106649	-0.0862556
FALSE	High	Sequest HT (A2)	Selected	[R].RLDADVPPPSAAIDGVPAQFDDFVQR.[A]		1	1	WP_080708759.1_T227A	WP_080708759.1_T227A	1	3	0.6959	0	1	1	932.805	2796.4	2796.4	2.27	0.00212	CID	MS2			85.6333	23340	M_avium_F7_R1.mgf	F7.19			0	0	0	3.42	0	2.31e-06	WP_080708759.1_T227A	V	RLDADVPPPSAAIDGVPAQFDDFVQR	85.63	90.7796	5.14962	0.00083612	0.000455572	0	0.000455572
FALSE	High	Sequest HT (A2)	Unambiguous	[R].AAALVNSIFTK.[-]		1	1	WP_023869148.1_T197N	WP_023869148.1_T197N	0	2	0.7711	0	1	1	567.829	1134.65	1134.65	-1.68	-0.00096	CID	MS2			52.5333	13179	M_avium_F9_R3.mgf	F7.27			0	0	0	3.32	0	0.000368	WP_023869148.1_T197N	V	AAALVNSIFTK	52.53	57.6768	5.14682	0.00225394	0.00121919	0	0.00121919
FALSE	High	Sequest HT (A2)	Selected	[R].RPIAEFDPALHQDPANAGSR.[Q]		1	1	WP_019731976.1_V233L	WP_019731976.1_V233L	0	3	0.8214	0	1	1	721.364	2162.08	2162.07	1.15	0.00083	CID	MS2			34.1333	9042	M_avium_F5_R2_210504181830.mgf	F7.14			0	0	0	3.64	0	4.31e-07	WP_019731976.1_V233L	V	RPIAEFDPALHQDPANAGSR	34.13	39.2756	5.14565	0	0	0	0
FALSE	High	Sequest HT (A2)	Unambiguous	[R].KVPADPTTATVTVR.[L]		1	1	WP_071321526.1_A569T	WP_071321526.1_A569T	1	2	0.6968	0	1	1	728.413	1455.82	1455.82	1.15	0.00083	CID	MS2			20.5167	5482	M_avium_F5_R3.mgf	F7.15			0	0	0	2.21	0	0.001362	WP_071321526.1_A569T	V	KVPADPTTATVTVR	20.52	25.6549	5.13488	0.136476	0.0739437	0.46631	-0.392366
FALSE	High	Sequest HT (A2)	Selected	[R].RHELFFSNLVAR.[C]		1	1	WP_019732256.1_H202R	WP_019732256.1_H202R	1	3	0.6606	0	1	1	496.941	1488.81	1488.81	0.55	0.00027	CID	MS2			53.4167	12993	M_avium_F10_R1.mgf	F7.28			0	0	0	2.74	0.0003286	0.007664	WP_019732256.1_H202R	V	RHELFFSNLVAR	53.42	48.295	5.12502	0.0191805	0.01004	0.00178492	0.00825509
FALSE	High	Sequest HT (A2)	Selected	[R].FAATAQSADDAGRLVDDALR.[A]		1	1	WP_033719925.1_A142D	WP_033719925.1_A142D	1	3	0.7361	0	1	1	688.343	2063.02	2063.02	0.21	0.00014	CID	MS2			67.1667	17579	M_avium_F6_R1.mgf	F7.16			0	0	0	2.88	0	0.0001477	WP_033719925.1_A142D	V	FAATAQSADDAGRLVDDALR	67.17	62.0459	5.1241	0.0108857	0.00571754	0	0.00571754
FALSE	High	Sequest HT (A2)	Unambiguous	[R].DLVNTPPSHLFPDEFAKR.[A]		1	1	WP_033713316.1_A208D	WP_033713316.1_A208D	1	4	0.4569	0	1	1	521.52	2083.06	2083.06	-0.34	-0.00018	CID	MS2			59.6	16647	M_avium_F7_R3.mgf	F7.21			0	0	0	4.64	0	1.03e-06	WP_033713316.1_A208D	V	DLVNTPPSHLFPDEFAKR	59.6	64.7238	5.12383	0	0	0	0
FALSE	High	Sequest HT (A2)	Selected	[R].SSGVGLDQVATQR.[I]		1	1	WP_009975964.1_A731T	WP_009975964.1_A731T	0	2	0.7523	0	1	1	659.341	1317.67	1317.68	-1.19	-0.00078	CID	MS2			24.85	6773	M_avium_F5_R3.mgf	F7.15			0	0	0	3.23	0	0.0002991	WP_009975964.1_A731T	V	SSGVGLDQVATQR	24.85	29.97	5.11996	0.00409836	0.00220656	0	0.00220656
FALSE	High	Sequest HT (A2)	Unambiguous	[R].QLADPYTLSSDRGAEPDVGPQPDLPcR.[R]	C26(Carbamidomethyl)	1	1	WP_033719563.1_W229C	WP_033719563.1_W229C	1	3	0.7222	0	1	1	985.476	2954.41	2954.39	5.8	0.00572	CID	MS2			61.5	16710	M_avium_F5_R2_210504181830.mgf	F7.14			0	0	0	1.62	0.007971	0.2514	WP_033719563.1_W229C	V	QLADPYTLSSDRGAEPDVGPQPDLPC1R	61.5	66.6198	5.11984	0.592969	0.427945	1.7751	-1.34716
FALSE	High	Sequest HT (A2)	Selected	[R].GAEDKIEANITK.[A]		1	1	WP_023869486.1_T416R	WP_023869486.1_T416R	1	3	0.635	0	1	1	430.229	1288.67	1288.67	-0.5	-0.00021	CID	MS2			24.2833	6053	M_avium_F3_R1.mgf	F7.7			0	0	0	2	0.003049	0.148	WP_023869486.1_T416R	V	GAEDKIEANITK	24.28	19.1614	5.11858	0.260497	0.151145	0.717983	-0.566838
FALSE	High	Sequest HT (A2)	Selected	[R].AAAGGTENDVVIGHDWGAIAATGLAAMPDSPFAK.[A]		1	1	WP_044544341.1_D95E	WP_044544341.1_D95E	0	3	0.7273	0	1	1	1094.53	3281.59	3281.59	-0.47	-0.00051	CID	MS2			104.667	27822	M_avium_F8_R2.mgf	F7.23			0	0	0	3.52	0	4.98e-05	WP_044544341.1_D95E	V	AAAGGTENDVVIGHDWGAIAATGLAAMPDSPFAK	104.67	99.5537	5.11631	0	0	0	0
FALSE	High	Sequest HT (A2)	Selected	[R].WLPPLVSGSMR.[A]		1	1	WP_033711693.1_L119M	WP_033711693.1_L119M	0	2	0.619	0	1	1	621.837	1242.67	1242.67	-0.44	-0.00028	CID	MS2			70.55	17516	M_avium_F10_R1.mgf	F7.28			0	0	0	2.1	0.0005732	0.03731	WP_033711693.1_L119M	V	WLPPLVSGSMR	70.55	65.4337	5.11629	0.193635	0.108154	0.58813	-0.479976
FALSE	High	Sequest HT (A2)	Selected	[K].LAGMFASDEARDER.[-]		1	1	WP_179151744.1_V193A	WP_179151744.1_V193A	1	3	0.7791	0	1	1	523.244	1567.72	1567.72	0.57	0.0003	CID	MS2			25.4833	6983	M_avium_F5_R1.mgf	F7.13			0	0	0	3.44	0	3.77e-05	WP_179151744.1_V193A	V	LAGMFASDEARDER	25.48	30.5927	5.11271	0	0	0	0
FALSE	High	Sequest HT (A2)	Selected	[R].TDVELPWEQLNKVDDLKR.[A]		1	1	WP_023869502.1_E398D	WP_023869502.1_E398D	2	3	0.7844	0	1	1	733.385	2198.14	2198.15	-1.81	-0.00133	CID	MS2			69.2167	19445	M_avium_F7_R3.mgf	F7.21			0	0	0	4.87	0	2.31e-06	WP_023869502.1_E398D	V	TDVELPWEQLNKVDDLKR	69.22	74.328	5.10802	0	0	0	0
FALSE	High	Sequest HT (A2)	Selected	[R].SVDLLNQLATLR.[K]		1	1	WP_003874622.1_E166D	WP_003874622.1_E166D	0	2	0.7674	0	1	1	671.888	1342.77	1342.77	-0.05	-3e-05	CID	MS2			83.75	21580	M_avium_F9_R2.mgf	F7.26			0	0	0	3.31	0	0.0001803	WP_003874622.1_E166D	V	SVDLLNQLATLR	83.75	78.6478	5.10224	0.00222552	0.00120264	0	0.00120264
FALSE	High	Sequest HT (A2)	Unambiguous	[R].EALGGRPFGDGTPPGPPVEAERVPAGHGA.[-]		1	1	WP_033718998.1_D324E	WP_033718998.1_D324E	1	4	0.7616	0	1	1	699.601	2795.38	2795.39	-1.11	-0.00078	CID	MS2			43.8167	12496	M_avium_F5_R1.mgf	F7.13			0	0	0	5.62	0	3.29e-08	WP_033718998.1_D324E	V	EALGGRPFGDGTPPGPPVEAERVPAGHGA	43.82	48.9199	5.09993	0	0	0	0
FALSE	High	Sequest HT (A2)	Selected	[R].FAATAQSADDAGRLVDDALR.[A]		1	1	WP_033719925.1_A142D	WP_033719925.1_A142D	1	3	0.7638	0	1	1	688.343	2063.02	2063.02	0.13	9e-05	CID	MS2			67.1333	17896	M_avium_F6_R2.mgf	F7.17			0	0	0	3.98	0	1.21e-07	WP_033719925.1_A142D	V	FAATAQSADDAGRLVDDALR	67.13	62.0459	5.0841	0	0	0	0
FALSE	High	Sequest HT (A2)	Selected	[R].ANVPLTDALDSELGADRLTESADLWR.[R]		1	1	WP_033719703.1_N123D	WP_033719703.1_N123D	1	3	0.5762	0	1	1	943.475	2828.41	2828.41	1.63	0.00153	CID	MS2			99.5	27373	M_avium_F7_R2.mgf	F7.20			0	0	0	1.51	0.003049	0.1547	WP_033719703.1_N123D	V	ANVPLTDALDSELGADRLTESADLWR	99.5	104.577	5.07666	0.709157	0.548225	2.47523	-1.92701
FALSE	High	Sequest HT (A2)	Selected	[R].AAAGGTENDVVIGHDWGAIAATGLAAMPDSPFAK.[A]		1	1	WP_044544341.1_D95E	WP_044544341.1_D95E	0	3	0.6913	0	1	1	1094.54	3281.6	3281.59	3.77	0.00413	CID	MS2			104.633	28001	M_avium_F8_R3.mgf	F7.24			0	0	0	3.11	0	0.001296	WP_044544341.1_D95E	V	AAAGGTENDVVIGHDWGAIAATGLAAMPDSPFAK	104.63	99.5537	5.07631	0.00540216	0.00288109	0	0.00288109
FALSE	High	Sequest HT (A2)	Unambiguous	[R].DLVNTPPSHLFPDEFAKR.[A]		1	1	WP_033713316.1_A208D	WP_033713316.1_A208D	1	3	0.5582	0	1	1	695.025	2083.06	2083.06	-0.42	-0.00029	CID	MS2			59.65	16663	M_avium_F7_R3.mgf	F7.21			0	0	0	4.21	0	9.89e-07	WP_033713316.1_A208D	V	DLVNTPPSHLFPDEFAKR	59.65	64.7238	5.07383	0	0	0	0
FALSE	High	Sequest HT (A2)	Unambiguous	[R].AAAGGTENDVVIGHDWGAIAATGLAAMPDSPFAK.[A]		1	1	WP_044544341.1_D95E	WP_044544341.1_D95E	0	3	0.7139	0	1	1	1094.54	3281.6	3281.59	3.11	0.0034	CID	MS2			104.617	27616	M_avium_F8_R1.mgf	F7.22			0	0	0	3.46	0	0.003682	WP_044544341.1_D95E	V	AAAGGTENDVVIGHDWGAIAATGLAAMPDSPFAK	104.62	99.5537	5.06631	0	0	0	0
FALSE	High	Sequest HT (A2)	Selected	[R].TDVELPWEQLNKVDDLKR.[A]		1	1	WP_023869502.1_E398D	WP_023869502.1_E398D	2	3	0.7816	0	1	1	733.387	2198.15	2198.15	1	0.00073	CID	MS2			69.2667	18847	M_avium_F7_R1.mgf	F7.19			0	0	0	4.03	0	2.48e-05	WP_023869502.1_E398D	V	TDVELPWEQLNKVDDLKR	69.27	74.328	5.05802	0	0	0	0
FALSE	High	Sequest HT (A2)	Selected	[K].VAAATEAAGIHGFGFTDHPAPSQR.[W]		1	1	WP_033721280.1_A31T	WP_033721280.1_A31T	0	4	0.7628	0	1	1	602.799	2408.17	2408.17	0.09	6e-05	CID	MS2			43.5333	11696	M_avium_F7_R3.mgf	F7.21			0	0	0	5.48	0	1.21e-07	WP_033721280.1_A31T	V	VAAATEAAGIHGFGFTDHPAPSQR	43.53	48.5874	5.05739	0	0	0	0
FALSE	High	Sequest HT (A2)	Selected	[R].AFDGTGWATDVELR.[I]		1	1	WP_044543494.1_D92G	WP_044543494.1_D92G	0	2	0.8763	0	1	1	769.367	1537.73	1537.73	-0.83	-0.00064	CID	MS2			64.8167	18315	M_avium_F5_R1.mgf	F7.13			0	0	0	2.99	0	0.0001524	WP_044543494.1_D92G	V	AFDGTGWATDVELR	64.82	69.8671	5.04709	0.00594595	0.00314236	0	0.00314236
FALSE	High	Sequest HT (A2)	Rejected	[R].IADIAcGTAVLSER.[I]	C6(Carbamidomethyl)	0	1		WP_033719662.1_G61A	0	2		0.0208	2	2	738.381	1475.75	1475.75	1.56	0.00115	CID	MS2			53.4833	14755	M_avium_F7_R3.mgf	F7.21			0	0	0	3.3	0	4.46e-05	WP_033719662.1_G61A	V	IADIAC1GTAVLSER	53.48	48.4425	5.03754	0.00219459	0.00118569	0	0.00118569
FALSE	High	Sequest HT (A2)	Unambiguous	[R].QLADPYTLSSDRGAEPDVGPQPDLPcRR.[G]	C26(Carbamidomethyl)	1	1	WP_033719563.1_W229C	WP_033719563.1_W229C	2	4	0.213	0	1	1	778.38	3110.5	3110.5	0.9	0.0007	CID	MS2			54.1167	14712	M_avium_F5_R2_210504181830.mgf	F7.14			0	0	0	3.85	0	2.24e-05	WP_033719563.1_W229C	V	QLADPYTLSSDRGAEPDVGPQPDLPC1RR	54.12	59.1567	5.03672	0	0	0	0
FALSE	High	Sequest HT (A2)	Selected	[R].HVGVGGLAVSDEAERTR.[F]		1	1	WP_071321502.1_A427S	WP_071321502.1_A427S	1	3	0.7606	0	1	1	584.972	1752.9	1752.9	0.91	0.00053	CID	MS2			21.3167	5292	M_avium_F5_R2_210504181830.mgf	F7.14			0	0	0	2.84	0	0.0001879	WP_071321502.1_A427S	V	HVGVGGLAVSDEAERTR	21.32	26.3541	5.03409	0.0131951	0.00692073	0	0.00692073
FALSE	High	Sequest HT (A2)	Unambiguous	[R].AAALVNSIFTK.[-]		1	1	WP_023869148.1_T197N	WP_023869148.1_T197N	0	2	0.7711	0	1	1	567.83	1134.65	1134.65	0.25	0.00014	CID	MS2			52.65	13360	M_avium_F9_R2.mgf	F7.26			0	0	0	3.32	0	0.0001058	WP_023869148.1_T197N	V	AAALVNSIFTK	52.65	57.6768	5.02682	0.00225564	0.00122013	0	0.00122013
FALSE	High	Sequest HT (A2)	Selected	[R].KAAAAAARPEYVHLWAGSGYR.[H]		1	1	WP_033712877.1_T318S	WP_033712877.1_T318S	1	4	0.6624	0	1	1	562.046	2245.16	2245.16	-0.66	-0.00037	CID	MS2			40.95	10115	M_avium_F9_R3.mgf	F7.27			0	0	0	3.14	0	8.61e-05	WP_033712877.1_T318S	V	KAAAAAARPEYVHLWAGSGYR	40.95	45.9621	5.01211	0.00556931	0.00297796	0	0.00297796
FALSE	High	Sequest HT (A2)	Unambiguous	[R].TAEVFDPSTGAVQAQVPMAGR.[A]		1	1	WP_023870183.1_D23E	WP_023870183.1_D23E	0	2	0.8011	0	1	1	1066.52	2132.04	2132.04	-1.03	-0.0011	CID	MS2			63.1333	17437	M_avium_F7_R2.mgf	F7.20			0	0	0	1.81	0.0003286	0.01112	WP_023870183.1_D23E	V	TAEVFDPSTGAVQAQVPMAGR	63.13	68.1402	5.01024	0.42418	0.270122	1.0888	-0.818678
FALSE	High	Sequest HT (A2)	Selected	[R].RLDADVPPPSAAIDGVPAQFDDFVQR.[A]		1	1	WP_080708759.1_T227A	WP_080708759.1_T227A	1	3	0.8119	0	1	1	932.803	2796.39	2796.4	-0.24	-0.00022	CID	MS2			85.7667	24003	M_avium_F7_R3.mgf	F7.21			0	0	0	4.2	0	8.05e-08	WP_080708759.1_T227A	V	RLDADVPPPSAAIDGVPAQFDDFVQR	85.77	90.7796	5.00962	0	0	0	0
FALSE	High	Sequest HT (A2)	Unambiguous	[R].KVVSAYQQAQAAGTSVITVDGR.[M]		1	1	WP_071321422.1_R245K	WP_071321422.1_R245K	1	3	0.8585	0	1	1	750.404	2249.2	2249.19	3.53	0.00265	CID	MS2			53	12884	M_avium_F10_R1.mgf	F7.28			0	0	0	2.12	0.0005732	0.0242	WP_071321422.1_R245K	V	KVVSAYQQAQAAGTSVITVDGR	53	47.9927	5.00729	0.179134	0.099166	0.559572	-0.460406
FALSE	High	Sequest HT (A2)	Unambiguous	[R].VNSVHPSGVATPMILNDFVVNR.[M]		1	1	WP_019733718.1_G204S	WP_019733718.1_G204S	0	3	0.7537	0	1	1	789.413	2366.23	2366.23	-1.41	-0.00111	CID	MS2			75.8167	19482	M_avium_F9_R2.mgf	F7.26			0	0	0	4.1	0	3.57e-06	WP_019733718.1_G204S	V	VNSVHPSGVATPMILNDFVVNR	75.82	80.8249	5.00494	0	0	0	0
FALSE	High	Sequest HT (A2)	Unambiguous	[R].DLVNTPPSHLFPDEFAKR.[A]		1	1	WP_033713316.1_A208D	WP_033713316.1_A208D	1	4	0.4508	0	1	1	521.52	2083.06	2083.06	-0.93	-0.00048	CID	MS2			59.7333	16440	M_avium_F7_R2.mgf	F7.20			0	0	0	4.37	0	1.69e-06	WP_033713316.1_A208D	V	DLVNTPPSHLFPDEFAKR	59.73	64.7238	4.99383	0	0	0	0
FALSE	High	Sequest HT (A2)	Unambiguous	[R].ALAGAHAGAASWPFA.[-]		1	1	WP_019733860.1_N299S	WP_019733860.1_N299S	0	2	0.8566	0	1	1	699.352	1397.7	1397.7	1.05	0.00073	CID	MS2			63.45	16068	M_avium_F9_R3.mgf	F7.27			0	0	0	2.72	0	0.0005626	WP_019733860.1_N299S	V	ALAGAHAGAASWPFA	63.45	58.4573	4.99274	0.0222317	0.0116267	0.0200803	-0.00845359
FALSE	High	Sequest HT (A2)	Selected	[R].IQNTVYMVGEKGADAIKADHTDLYK.[-]		1	1	WP_031353755.1_A594T	WP_031353755.1_A594T	2	5	0.6889	0	1	1	556.884	2780.39	2780.39	-0.73	-0.00041	CID	MS2			54.8	14646	M_avium_F7_R1.mgf	F7.19			0	0	0	6.14	0	1.88e-07	WP_031353755.1_A594T	V	IQNTVYMVGEKGADAIKADHTDLYK	54.8	49.8077	4.99225	0	0	0	0
FALSE	High	Sequest HT (A2)	Selected	[K].ALLADPEVAGSLTTAQNR.[H]		1	1	WP_071321510.1_G285A	WP_071321510.1_G285A	0	2	0.4711	0	1	1	913.983	1826.96	1826.96	-0.53	-0.00049	CID	MS2			57.0667	15343	M_avium_F7_R1.mgf	F7.19			0	0	0	2.42	0	0.0004129	WP_071321510.1_G285A	V	ALLADPEVAGSLTTAQNR	57.07	62.0579	4.98787	0.0734952	0.0387861	0.26506	-0.226274
FALSE	High	Sequest HT (A2)	Selected	[R].MGYAEVVDDVTK.[L]		1	1	WP_033719100.1_R280K	WP_033719100.1_R280K	0	2	0.6638	0	1	1	663.815	1326.62	1326.62	-0.76	-0.0005	CID	MS2			56.6833	15962	M_avium_F5_R3.mgf	F7.15			0	0	0	2.29	0	0.001714	WP_033719100.1_R280K	V	MGYAEVVDDVTK	56.68	51.696	4.98402	0.106643	0.0568902	0.380634	-0.323743
FALSE	High	Sequest HT (A2)	Selected	[R].KAAAAAARPEYVHLWAGSGYR.[H]		1	1	WP_033712877.1_T318S	WP_033712877.1_T318S	1	4	0.6825	0	1	1	562.046	2245.16	2245.16	0.35	0.0002	CID	MS2			40.9833	10033	M_avium_F9_R1.mgf	F7.25			0	0	0	4	0	5.15e-07	WP_033712877.1_T318S	V	KAAAAAARPEYVHLWAGSGYR	40.98	45.9621	4.9821	0	0	0	0
FALSE	High	Sequest HT (A2)	Unambiguous	[R].LLALILGTGGDATR.[I]		1	1	WP_044543433.1_V150L	WP_044543433.1_V150L	0	2	0.7273	0	1	1	685.904	1370.8	1370.8	0.79	0.00054	CID	MS2			71.4333	17553	M_avium_F10_R2_210508172251.mgf	F7.29			0	0	0	3.41	0	5.19e-06	WP_044543433.1_V150L	V	LLALILGTGGDATR	71.43	66.4553	4.97472	0.000826446	0.000449881	0	0.000449881
FALSE	High	Sequest HT (A2)	Selected	[R].TVDFVAELPR.[N]		1	1	WP_062887866.1_T488A	WP_062887866.1_T488A	0	2	0.4494	0	1	1	573.811	1146.62	1146.62	-0.23	-0.00013	CID	MS2			61.9167	16679	M_avium_F6_R3.mgf	F7.18			0	0	0	2.47	0	0.002585	WP_062887866.1_T488A	V	TVDFVAELPR	61.92	56.9548	4.96521	0.0621096	0.0325957	0.224453	-0.191858
FALSE	High	Sequest HT (A2)	Unambiguous	[R].VAALTAAGRTPGLGTILVGDDPGSQAYVR.[G]		1	1	WP_033718433.1_P28A	WP_033718433.1_P28A	1	3	0.8365	0	1	1	942.842	2826.51	2826.51	0.43	0.00041	CID	MS2			76.0833	19303	M_avium_F9_R1.mgf	F7.25			0	0	0	5.75	0	5.84e-10	WP_033718433.1_P28A	V	VAALTAAGRTPGLGTILVGDDPGSQAYVR	76.08	81.0446	4.96457	0	0	0	0
FALSE	High	Sequest HT (A2)	Selected	[R].IQNTVYMVGEKGADAIKADHTDLYK.[-]		1	1	WP_031353755.1_A594T	WP_031353755.1_A594T	2	5	0.6507	0	1	1	556.884	2780.39	2780.39	-0.61	-0.00034	CID	MS2			54.7667	14926	M_avium_F7_R2.mgf	F7.20			0	0	0	6.7	0	4.84e-08	WP_031353755.1_A594T	V	IQNTVYMVGEKGADAIKADHTDLYK	54.77	49.8077	4.96225	0	0	0	0
FALSE	High	Sequest HT (A2)	Unambiguous	[R].RPIAEFDPALHQDPANAGSR.[Q]		1	1	WP_019731976.1_V233L	WP_019731976.1_V233L	0	4	0.6876	0	1	1	541.275	2162.08	2162.07	2.98	0.00161	CID	MS2			34.3167	9097	M_avium_F5_R2_210504181830.mgf	F7.14			0	0	0	5.41	0	5.22e-07	WP_019731976.1_V233L	V	RPIAEFDPALHQDPANAGSR	34.32	39.2756	4.95565	0	0	0	0
FALSE	High	Sequest HT (A2)	Selected	[R].THQAPPVPGAVG.[-]		1	1	WP_019733395.1_S157A	WP_019733395.1_S157A	0	2	0.711	0	1	1	565.801	1130.59	1130.6	-0.31	-0.00017	CID	MS2			16.7333	4244	M_avium_F5_R1.mgf	F7.13			0	0	0	2.63	0.0005732	0.05156	WP_019733395.1_S157A	V	THQAPPVPGAVG	16.73	21.6849	4.95489	0.0340818	0.0177897	0.0812137	-0.063424
FALSE	High	Sequest HT (A2)	Unambiguous	[R].DLVNTPPSHLFPDEFAKR.[A]		1	1	WP_033713316.1_A208D	WP_033713316.1_A208D	1	3	0.4972	0	1	1	695.025	2083.06	2083.06	0.22	0.00015	CID	MS2			59.7667	16450	M_avium_F7_R2.mgf	F7.20			0	0	0	3.62	0	0.0002014	WP_033713316.1_A208D	V	DLVNTPPSHLFPDEFAKR	59.77	64.7238	4.95383	0	0	0	0
FALSE	High	Sequest HT (A2)	Unambiguous	[R].YQQVIPMHEcR.[S]	C10(Carbamidomethyl)	1	1	WP_033719583.1_E459Q	WP_033719583.1_E459Q	0	3	0.7096	0	1	1	487.564	1460.68	1460.68	0.79	0.00038	CID	MS2			25.7167	6617	M_avium_F6_R3.mgf	F7.18			0	0	0	2.72	0	0.00279	WP_033719583.1_E459Q	V	YQQVIPMHEC1R	25.72	20.7673	4.95275	0.0222127	0.0116156	0.0209728	-0.0093572
FALSE	High	Sequest HT (A2)	Unambiguous	[R].QLADPYTLSSDRGAEPDVGPQPDLPcR.[R]	C26(Carbamidomethyl)	1	1	WP_033719563.1_W229C	WP_033719563.1_W229C	1	3	0.7024	0	1	1	985.47	2954.4	2954.39	0.66	0.00065	CID	MS2			61.6667	16756	M_avium_F5_R2_210504181830.mgf	F7.14			0	0	0	1.68	0.002381	0.1305	WP_033719563.1_W229C	V	QLADPYTLSSDRGAEPDVGPQPDLPC1R	61.67	66.6198	4.94984	0.53989	0.377076	1.52209	-1.14501
FALSE	High	Sequest HT (A2)	Selected	[R].RLDADVPPPSAAIDGVPAQFDDFVQR.[A]		1	1	WP_080708759.1_T227A	WP_080708759.1_T227A	1	3	0.7632	0	1	1	932.803	2796.39	2796.4	-0.38	-0.00035	CID	MS2			85.8333	23759	M_avium_F7_R2.mgf	F7.20			0	0	0	4.56	0	5.31e-10	WP_080708759.1_T227A	V	RLDADVPPPSAAIDGVPAQFDDFVQR	85.83	90.7796	4.94962	0	0	0	0
FALSE	High	Sequest HT (A2)	Unambiguous	[R].LFHSTFATADQSEGMAAFVEK.[R]		1	1	WP_023868502.1_T246S	WP_023868502.1_T246S	0	3	0.7222	0	1	1	763.028	2287.07	2287.07	-0.61	-0.00046	CID	MS2			67.6667	17972	M_avium_F8_R3.mgf	F7.24			0	0	0	3.24	0	0.001142	WP_023868502.1_T246S	V	LFHSTFATADQSEGMAAFVEK	67.67	72.6172	4.94723	0.00411805	0.00221656	0	0.00221656
FALSE	High	Sequest HT (A2)	Selected	[R].VNSVHPSGVATPMILNDFVVNR.[M]		1	1	WP_019733718.1_G204S	WP_019733718.1_G204S	0	3	0.7331	0	1	1	789.415	2366.23	2366.23	0.71	0.00056	CID	MS2			75.8833	19375	M_avium_F9_R3.mgf	F7.27			0	0	0	3.41	0	1.31e-05	WP_019733718.1_G204S	V	VNSVHPSGVATPMILNDFVVNR	75.88	80.8249	4.94494	0.000825764	0.000449488	0	0.000449488
FALSE	High	Sequest HT (A2)	Unambiguous	[R].VAALTAAGRTPGLGTILVGDDPGSQAYVR.[G]		1	1	WP_033718433.1_P28A	WP_033718433.1_P28A	1	3	0.7599	0	1	1	942.843	2826.51	2826.51	1.36	0.00129	CID	MS2			76.1	19556	M_avium_F9_R2.mgf	F7.26			0	0	0	4.04	0	1.44e-06	WP_033718433.1_P28A	V	VAALTAAGRTPGLGTILVGDDPGSQAYVR	76.1	81.0446	4.94457	0	0	0	0
FALSE	High	Sequest HT (A2)	Selected	[R].RHELFFSNLVAR.[C]		1	1	WP_019732256.1_H202R	WP_019732256.1_H202R	1	3	0.7329	0	1	1	496.941	1488.81	1488.81	0.06	3e-05	CID	MS2			53.2333	12946	M_avium_F10_R1.mgf	F7.28			0	0	0	3.07	0	0.001106	WP_019732256.1_H202R	V	RHELFFSNLVAR	53.23	48.295	4.93502	0.00522042	0.00277511	0	0.00277511
FALSE	High	Sequest HT (A2)	Unambiguous	[R].TLPGATIIK.[A]		1	1	WP_062886756.1_M29T	WP_062886756.1_M29T	0	2	0.8514	0	1	1	457.289	913.572	913.572	-0.21	-0.0001	CID	MS2			33.15	7406	M_avium_F10_R3.mgf	F7.30			0	0	0	2.22	0.0005732	0.05398	WP_062886756.1_M29T	V	TLPGATIIK	33.15	38.0847	4.93474	0.133444	0.0721901	0.455154	-0.382964
FALSE	High	Sequest HT (A2)	Selected	[R].LAQIRESMRPQQD.[-]		1	1	WP_019733443.1_P74R	WP_019733443.1_P74R	1	3	0.4829	0	1	1	524.604	1571.8	1571.8	1.67	0.00087	CID	MS2			16.6833	3986	M_avium_F5_R2_210504181830.mgf	F7.14			0	0	0	3.21	0.0003286	0.01337	WP_019733443.1_P74R	V	LAQIRESMRPQQD	16.68	21.6141	4.93409	0.00398671	0.00214343	0	0.00214343
FALSE	High	Sequest HT (A2)	Unambiguous	[K].EIVGDIPGLDGAVAPAAm.[-]	M18(Oxidation)	1	1	WP_023868347.1_V243I	WP_023868347.1_V243I	0	2	0.6838	0	1	1	856.435	1711.86	1711.86	3.23	0.00277	CID	MS2			82.25	22204	M_avium_F5_R2_210504181830.mgf	F7.14			0	0	0	1.17	0.002381	0.1259	WP_023868347.1_V243I	V	EIVGDIPGLDGAVAPAAM2	82.25	77.3162	4.93381	0.908749	0.830622	6.61758	-5.78696
FALSE	High	Sequest HT (A2)	Selected	[K].MTPAPTKPIPVLVGGHADAALRR.[A]		1	1	WP_003872844.1_I178V	WP_003872844.1_I178V	1	5	0.6967	0	1	1	474.471	2368.33	2368.33	-0.52	-0.00025	CID	MS2			43.1833	10611	M_avium_F9_R1.mgf	F7.25			0	0	0	4.55	0	0.0001031	WP_003872844.1_I178V	V	MTPAPTKPIPVLVGGHADAALRR	43.18	48.1132	4.93323	0	0	0	0
FALSE	High	Sequest HT (A2)	Selected	[R].VAVGDLAQPPFR.[G]		1	1	WP_033726107.1_A3109G	WP_033726107.1_A3109G	0	2	0.6638	0	1	1	635.352	1269.7	1269.69	0.95	0.0006	CID	MS2			56.2667	13366	M_avium_F10_R3.mgf	F7.30			0	0	0	2.32	0.0003286	0.01033	WP_033726107.1_A3109G	V	VAVGDLAQPPFR	56.27	51.3372	4.93285	0.0987805	0.0526068	0.354752	-0.302146
FALSE	High	Sequest HT (A2)	Unambiguous	[K].EIVGDIPGLDGAVAPAAM.[-]		1	1	WP_023868347.1_V243I	WP_023868347.1_V243I	0	2	1	0	1	1	848.435	1695.86	1695.86	0.45	0.00038	CID	MS2			98.95	25957	M_avium_F6_R1.mgf	F7.16			0	0	0	1	0.003049	0.1723	WP_023868347.1_V243I	V	EIVGDIPGLDGAVAPAAM	98.95	94.0237	4.92631	0.957258	0.914953	11.0393	-10.1243
FALSE	High	Sequest HT (A2)	Selected	[K].LAGMFASDEARDER.[-]		1	1	WP_179151744.1_V193A	WP_179151744.1_V193A	1	2	0.678	0	1	1	784.362	1567.72	1567.72	-0.38	-0.0003	CID	MS2			25.6667	7039	M_avium_F5_R1.mgf	F7.13			0	0	0	2.05	0.0003286	0.01266	WP_179151744.1_V193A	V	LAGMFASDEARDER	25.67	30.5927	4.9227	0.227889	0.12947	0.643909	-0.514439
FALSE	High	Sequest HT (A2)	Selected	[R].ATRVPPITAGATTVPAVSRDGADEATLTSA.[-]		1	1	WP_003875921.1_L349V	WP_003875921.1_L349V	2	3	0.7747	0	1	1	966.172	2896.5	2896.5	-0.36	-0.00035	CID	MS2			53.55	15267	M_avium_F5_R1.mgf	F7.13			0	0	0	2.53	0	0.003964	WP_003875921.1_L349V	V	ATRVPPITAGATTVPAVSRDGADEATLTSA	53.55	58.4723	4.92225	0.0511971	0.026746	0.165551	-0.138805
FALSE	High	Sequest HT (A2)	Selected	[K].AAAAAARPEYVHLWAGSGYR.[H]		1	1	WP_033712877.1_T318S	WP_033712877.1_T318S	0	4	0.5746	0	1	1	530.023	2117.07	2117.07	0.77	0.00041	CID	MS2			47.0667	11878	M_avium_F9_R2.mgf	F7.26			0	0	0	2.68	0.0003286	0.01317	WP_033712877.1_T318S	V	AAAAAARPEYVHLWAGSGYR	47.07	51.9887	4.91867	0.0269598	0.0140975	0.0477465	-0.0336491
FALSE	High	Sequest HT (A2)	Unambiguous	[R].VAALTAAGRTPGLGTILVGDDPGSQAYVR.[G]		1	1	WP_033718433.1_P28A	WP_033718433.1_P28A	1	3	0.7517	0	1	1	942.843	2826.51	2826.51	1.34	0.00127	CID	MS2			76.1333	18611	M_avium_F10_R3.mgf	F7.30			0	0	0	4.35	0	6.67e-07	WP_033718433.1_P28A	V	VAALTAAGRTPGLGTILVGDDPGSQAYVR	76.13	81.0446	4.91457	0	0	0	0
FALSE	High	Sequest HT (A2)	Unambiguous	[R].DLVNTPPSHLFPDEFAKR.[A]		1	1	WP_033713316.1_A208D	WP_033713316.1_A208D	1	3	0.4369	0	1	1	695.025	2083.06	2083.06	-0.22	-0.00015	CID	MS2			59.8167	16467	M_avium_F7_R2.mgf	F7.20			0	0	0	3.09	0	0.0003462	WP_033713316.1_A208D	V	DLVNTPPSHLFPDEFAKR	59.82	64.7238	4.90383	0.00530348	0.00282425	0	0.00282425
FALSE	High	Sequest HT (A2)	Selected	[K].ALADAGIPGTSGRPNPDFEVR.[I]		1	1	WP_033717948.1_V325I	WP_033717948.1_V325I	0	3	0.5101	0	1	1	714.032	2140.08	2140.08	1.21	0.00086	CID	MS2			56.0167	14627	M_avium_F6_R1.mgf	F7.16			0	0	0	1.98	0.0005732	0.0306	WP_033717948.1_V325I	V	ALADAGIPGTSGRPNPDFEVR	56.02	51.121	4.89897	0.275589	0.161314	0.746988	-0.585674
FALSE	High	Sequest HT (A2)	Selected	[R].VIDDADVTASMSGLAAR.[L]		1	1	WP_062907992.1_L1946V	WP_062907992.1_L1946V	0	3	0.4815	0	1	1	564.614	1691.83	1691.83	-0.05	-3e-05	CID	MS2			59.8833	16280	M_avium_F5_R2_210504181830.mgf	F7.14			0	0	0	1.62	0.0005732	0.03381	WP_062907992.1_L1946V	V	VIDDADVTASMSGLAAR	59.88	64.7631	4.88314	0.60313	0.437316	1.82731	-1.38999
FALSE	High	Sequest HT (A2)	Unambiguous	[R].EGWDYPGMAR.[E]		1	1	WP_003875158.1_D28G	WP_003875158.1_D28G	0	2	0.8875	0	1	1	591.256	1181.5	1181.5	0.48	0.00028	CID	MS2			41.4167	11818	M_avium_F5_R1.mgf	F7.13			0	0	0	2.4	0	0.003293	WP_003875158.1_D28G	V	EGWDYPGMAR	41.42	46.3015	4.88146	0.0770997	0.040751	0.278447	-0.237696
FALSE	High	Sequest HT (A2)	Selected	[R].EATILDPGQGFQR.[F]		1	1	WP_019732941.1_A91P	WP_019732941.1_A91P	0	2	0.7214	0	1	1	716.365	1431.72	1431.72	0.57	0.00041	CID	MS2			44.8333	12792	M_avium_F5_R1.mgf	F7.13			0	0	0	2.62	0	0.0004074	WP_019732941.1_A91P	V	EATILDPGQGFQR	44.83	49.7113	4.8813	0.0364501	0.0190285	0.0928157	-0.0737872
FALSE	High	Sequest HT (A2)	Unambiguous	[K].AALSNWTTGQASVFGTR.[G]		1	1	WP_019732047.1_A154T	WP_019732047.1_A154T	0	2	0.8267	0	1	1	883.944	1766.88	1766.88	-0.3	-0.00027	CID	MS2			67.95	17268	M_avium_F9_R3.mgf	F7.27			0	0	0	2.25	0	0.00062	WP_019732047.1_A154T	V	AALSNWTTGQASVFGTR	67.95	63.0689	4.8811	0.123077	0.0661454	0.427041	-0.360896
FALSE	High	Sequest HT (A2)	Selected	[R].VAVFKGGMLQQcDEPAR.[L]	C12(Carbamidomethyl)	1	1	WP_019732924.1_V213M	WP_019732924.1_V213M	1	3	0.65	0	1	1	635.985	1905.94	1905.93	4.42	0.00281	CID	MS2			38.5333	10200	M_avium_F7_R3.mgf	F7.21			0	0	0	3	0	0.001147	WP_019732924.1_V213M	V	VAVFKGGMLQQC1DEPAR	38.53	43.4079	4.87787	0.0060208	0.00318429	0	0.00318429
FALSE	High	Sequest HT (A2)	Unambiguous	[R].VIPLFELIRT.[-]		1	1	WP_033710741.1_Q139E	WP_033710741.1_Q139E	1	2	0.9292	0	1	1	600.871	1200.73	1200.74	-0.07	-4e-05	CID	MS2			95.6167	24178	M_avium_F10_R1.mgf	F7.28			0	0	0	2.12	0.0003286	0.00961	WP_033710741.1_Q139E	V	VIPLFELIRT	95.62	90.7558	4.86423	0.181049	0.100388	0.565819	-0.465431
FALSE	High	Sequest HT (A2)	Unambiguous	[K].MTPAPTKPIPVLVGGHADAALRR.[A]		1	1	WP_003872844.1_I178V	WP_003872844.1_I178V	1	5	0.7349	0	1	1	474.471	2368.33	2368.33	0.09	4e-05	CID	MS2			43.25	10871	M_avium_F9_R2.mgf	F7.26			0	0	0	4.98	0	6.8e-06	WP_003872844.1_I178V	V	MTPAPTKPIPVLVGGHADAALRR	43.25	48.1132	4.86323	0	0	0	0
FALSE	High	Sequest HT (A2)	Unambiguous	[K].MTPAPTKPIPVLVGGHADAALRR.[A]		1	1	WP_003872844.1_I178V	WP_003872844.1_I178V	1	5	0.6511	0	1	1	474.471	2368.33	2368.33	-0.02	-1e-05	CID	MS2			43.25	10719	M_avium_F9_R3.mgf	F7.27			0	0	0	4.5	0	0.0002047	WP_003872844.1_I178V	V	MTPAPTKPIPVLVGGHADAALRR	43.25	48.1132	4.86323	0	0	0	0
FALSE	High	Sequest HT (A2)	Selected	[R].ALGSNPDADEPSGSTDETLAELIER.[S]		1	1	WP_031353751.1_T186S	WP_031353751.1_T186S	0	3	0.6606	0	1	1	863.071	2587.2	2587.2	-0.52	-0.00045	CID	MS2			85.2333	22462	M_avium_F4_R1.mgf	F7.10			0	0	0	1.65	0.0008369	0.07038	WP_031353751.1_T186S	V	ALGSNPDADEPSGSTDETLAELIER	85.23	80.3679	4.86212	0.56887	0.405593	1.66577	-1.26018
FALSE	High	Sequest HT (A2)	Unambiguous	[K].VLPGGTGLTcDLGPEHEPR.[I]	C10(Carbamidomethyl)	1	1	WP_019734088.1_I63T	WP_019734088.1_I63T	0	3	0.823	0	1	1	668.999	2004.98	2004.98	0.45	0.0003	CID	MS2			40.7	11610	M_avium_F5_R1.mgf	F7.13			0	0	0	4.35	0	2.87e-08	WP_019734088.1_I63T	V	VLPGGTGLTC1DLGPEHEPR	40.7	45.5619	4.86194	0	0	0	0
FALSE	High	Sequest HT (A2)	Selected	[K].AALSNWTTGQASVFGTR.[G]		1	1	WP_019732047.1_A154T	WP_019732047.1_A154T	0	2	0.8623	0	1	1	883.944	1766.88	1766.88	-0.35	-0.00031	CID	MS2			67.9333	17397	M_avium_F9_R2.mgf	F7.26			0	0	0	2.76	0	0.0001148	WP_019732047.1_A154T	V	AALSNWTTGQASVFGTR	67.93	63.0689	4.8611	0.0165179	0.00863847	0	0.00863847
FALSE	High	Sequest HT (A2)	Selected	[K].VIEEAPSPLLDPETR.[A]		1	1	WP_023868702.1_V250E	WP_023868702.1_V250E	0	2	0.8127	0	1	1	833.438	1665.87	1665.87	-0.66	-0.00055	CID	MS2			49.5	14134	M_avium_F5_R1.mgf	F7.13			0	0	0	2.99	0	0.0009911	WP_023868702.1_V250E	V	VIEEAPSPLLDPETR	49.5	54.3585	4.85853	0.00645856	0.0034117	0	0.0034117
FALSE	High	Sequest HT (A2)	Unambiguous	[R].DLVNTPPSHLFPDEFAKR.[A]		1	1	WP_033713316.1_A208D	WP_033713316.1_A208D	1	4	0.4909	0	1	1	521.521	2083.06	2083.06	1.43	0.00075	CID	MS2			59.8667	16173	M_avium_F7_R1.mgf	F7.19			0	0	0	4.38	0	1.48e-05	WP_033713316.1_A208D	V	DLVNTPPSHLFPDEFAKR	59.87	64.7238	4.85383	0	0	0	0
FALSE	High	Sequest HT (A2)	Selected	[R].TDVELPWEQLNKVDDLKR.[A]		1	1	WP_023869502.1_E398D	WP_023869502.1_E398D	2	3	0.7872	0	1	1	733.386	2198.14	2198.15	-0.39	-0.00028	CID	MS2			69.4833	19251	M_avium_F7_R2.mgf	F7.20			0	0	0	4.84	0	7.72e-07	WP_023869502.1_E398D	V	TDVELPWEQLNKVDDLKR	69.48	74.328	4.84802	0	0	0	0
FALSE	High	Sequest HT (A2)	Selected	[R].QLSGVVEDAAHcPAYFQLLVK.[S]	C12(Carbamidomethyl)	1	1	WP_033711565.1_I162V	WP_033711565.1_I162V	0	3	0.6095	0	1	1	782.405	2345.2	2345.2	2.1	0.00164	CID	MS2			82.85	21777	M_avium_F8_R1.mgf	F7.22			0	0	0	2.74	0	0.0006232	WP_033711565.1_I162V	V	QLSGVVEDAAHC1PAYFQLLVK	82.85	87.6951	4.84514	0.0192056	0.01005	0.000892459	0.00915757
FALSE	High	Sequest HT (A2)	Rejected	[R].RLGAHQAYTPQQAIDAR.[V]		1	1	WP_023860792.1_E251D	WP_023860792.1_E251D	1	3		0.0292	2	2	632.67	1896	1895.98	6.75	0.00427	CID	MS2			17.1333	4506	M_avium_F5_R3.mgf	F7.15			0	0	0	3.33	0	0.0003834	WP_023860792.1_E251D	V	RLGAHQAYTPQQAIDAR	17.13	21.9715	4.84148	0.00152905	0.000827647	0	0.000827647
FALSE	High	Sequest HT (A2)	Selected	[R].MGAVNAVVEHAELER.[A]		1	1	WP_023864394.1_H212R	WP_023864394.1_H212R	0	2	0.6993	0	1	1	812.909	1624.81	1624.81	-0.45	-0.00037	CID	MS2			44.2	11940	M_avium_F5_R2_210504181830.mgf	F7.14			0	0	0	1.43	0.0008369	0.07252	WP_023864394.1_H212R	V	MGAVNAVVEHAELER	44.2	49.0269	4.82692	0.767626	0.623404	3.07631	-2.4529
FALSE	High	Sequest HT (A2)	Selected	[R].QLSGVVEDAAHcPAYFQLLVK.[S]	C12(Carbamidomethyl)	1	1	WP_033711565.1_I162V	WP_033711565.1_I162V	0	3	0.3269	0	1	1	782.404	2345.2	2345.2	0.98	0.00076	CID	MS2			82.8667	22149	M_avium_F8_R3.mgf	F7.24			0	0	0	1.56	0.002875	0.1441	WP_033711565.1_I162V	V	QLSGVVEDAAHC1PAYFQLLVK	82.87	87.6951	4.82514	0.664081	0.497316	2.13342	-1.63611
FALSE	High	Sequest HT (A2)	Selected	[R].IQNTVYMVGEKGADAIKADHTDLYK.[-]		1	1	WP_031353755.1_A594T	WP_031353755.1_A594T	2	4	0.6946	0	1	1	695.853	2780.39	2780.39	-0.44	-0.00031	CID	MS2			54.6333	14881	M_avium_F7_R2.mgf	F7.20			0	0	0	4.78	0	6.25e-06	WP_031353755.1_A594T	V	IQNTVYMVGEKGADAIKADHTDLYK	54.63	49.8077	4.82225	0	0	0	0
FALSE	High	Sequest HT (A2)	Selected	[R].IVAPYRFEPTAIDDKTPEcLADGQVLLR.[F]	C19(Carbamidomethyl)	1	1	WP_023860794.1_T16A	WP_023860794.1_T16A	2	4	0.677	0	1	1	797.665	3187.64	3187.65	-2.95	-0.00235	CID	MS2			79.0167	21109	M_avium_F8_R3.mgf	F7.24			0	0	0	3.22	0	0.003769	WP_023860794.1_T16A	V	IVAPYRFEPTAIDDKTPEC1LADGQVLLR	79.02	83.8415	4.82149	0.00400267	0.00215269	0	0.00215269
FALSE	High	Sequest HT (A2)	Unambiguous	[R].TLPGATIIK.[A]		1	1	WP_062886756.1_M29T	WP_062886756.1_M29T	0	2	0.7194	0	1	1	457.289	913.571	913.572	-0.68	-0.00031	CID	MS2			33.2667	8623	M_avium_F6_R2.mgf	F7.17			0	0	0	1.96	0.008206	0.2626	WP_062886756.1_M29T	V	TLPGATIIK	33.27	38.0847	4.81474	0.295546	0.174446	0.795181	-0.620735
FALSE	High	Sequest HT (A2)	Selected	[R].KAAAAAARPEYVHLWAGSGYR.[H]		1	1	WP_033712877.1_T318S	WP_033712877.1_T318S	1	4	0.6921	0	1	1	562.046	2245.16	2245.16	0.27	0.00015	CID	MS2			41.15	10322	M_avium_F9_R2.mgf	F7.26			0	0	0	4.32	0	5.7e-06	WP_033712877.1_T318S	V	KAAAAAARPEYVHLWAGSGYR	41.15	45.9621	4.8121	0	0	0	0
FALSE	High	Sequest HT (A2)	Selected	[R].TDVELPWEQLNKVDDLKR.[A]		1	1	WP_023869502.1_E398D	WP_023869502.1_E398D	2	4	0.7751	0	1	1	550.292	2198.14	2198.15	-0.46	-0.00026	CID	MS2			69.5167	19530	M_avium_F7_R3.mgf	F7.21			0	0	0	5.47	0	1.63e-07	WP_023869502.1_E398D	V	TDVELPWEQLNKVDDLKR	69.52	74.328	4.80802	0	0	0	0
FALSE	High	Sequest HT (A2)	Selected	[R].DLDAARGEISESR.[A]		1	1	WP_023869009.1_Q161E	WP_023869009.1_Q161E	1	3	0.7241	0	1	1	473.567	1418.69	1418.69	-0.02	-1e-05	CID	MS2			26.8833	6742	M_avium_F3_R1.mgf	F7.7			0	0	0	1.74	0.008433	0.2637	WP_023869009.1_Q161E	V	DLDAARGEISESR	26.88	22.0794	4.8006	0.492908	0.329826	1.30299	-0.973163
FALSE	High	Sequest HT (A2)	Selected	[R].LTNQVITVEGDRATAR.[T]		1	1	WP_033712265.1_A75V	WP_033712265.1_A75V	1	3	0.6642	0	1	1	581.983	1743.94	1743.93	0.35	0.00021	CID	MS2			23.8333	6472	M_avium_F5_R1.mgf	F7.13			0	0	0	4.08	0	1.03e-06	WP_033712265.1_A75V	V	LTNQVITVEGDRATAR	23.83	28.6244	4.7944	0	0	0	0
FALSE	High	Sequest HT (A2)	Unambiguous	[R].DLVNTPPSHLFPDEFAKR.[A]		1	1	WP_033713316.1_A208D	WP_033713316.1_A208D	1	3	0.4471	0	1	1	695.026	2083.06	2083.06	1.16	0.0008	CID	MS2			59.9333	16196	M_avium_F7_R1.mgf	F7.19			0	0	0	2.55	0	0.00181	WP_033713316.1_A208D	V	DLVNTPPSHLFPDEFAKR	59.93	64.7238	4.79383	0.0482784	0.0251771	0.150826	-0.125648
FALSE	High	Sequest HT (A2)	Unambiguous	[R].LFHSTFATADQSEGMAAFVEK.[R]		1	1	WP_023868502.1_T246S	WP_023868502.1_T246S	0	3	0.7625	0	1	1	763.028	2287.07	2287.07	-0.26	-0.0002	CID	MS2			67.8333	17891	M_avium_F8_R2.mgf	F7.23			0	0	0	3.2	0	7.49e-06	WP_023868502.1_T246S	V	LFHSTFATADQSEGMAAFVEK	67.83	72.6172	4.78723	0.00459318	0.00246686	0	0.00246686
FALSE	High	Sequest HT (A2)	Selected	[R].FAATAQSADDAGRLVDDALR.[A]		1	1	WP_033719925.1_A142D	WP_033719925.1_A142D	1	3	0.6989	0	1	1	688.343	2063.01	2063.02	-0.35	-0.00024	CID	MS2			66.8333	17990	M_avium_F6_R3.mgf	F7.18			0	0	0	3.52	0	0.000188	WP_033719925.1_A142D	V	FAATAQSADDAGRLVDDALR	66.83	62.0459	4.7841	0	0	0	0
FALSE	High	Sequest HT (A2)	Selected	[R].IPRPPMPHLDPPFALR.[V]		1	1	WP_031347974.1_V35M	WP_031347974.1_V35M	0	4	0.62	0	1	1	464.261	1854.02	1854.02	0.51	0.00024	CID	MS2			68.8167	16861	M_avium_F10_R2_210508172251.mgf	F7.29			0	0	0	3	0.0003286	0.00621	WP_031347974.1_V35M	V	IPRPPMPHLDPPFALR	68.82	64.0413	4.7787	0.00600437	0.0031742	0	0.0031742
FALSE	High	Sequest HT (A2)	Selected	[R].HVGVGGLAVSDEAERTR.[F]		1	1	WP_071321502.1_A427S	WP_071321502.1_A427S	1	3	0.7404	0	1	1	584.971	1752.9	1752.9	0.18	0.0001	CID	MS2			21.5833	5369	M_avium_F5_R2_210504181830.mgf	F7.14			0	0	0	3.39	0	3.02e-06	WP_071321502.1_A427S	V	HVGVGGLAVSDEAERTR	21.58	26.3541	4.77409	0.000812348	0.000441472	0	0.000441472
FALSE	High	Sequest HT (A2)	Unambiguous	[R].VAVGDLAQPPFR.[G]		1	1	WP_033726107.1_A3109G	WP_033726107.1_A3109G	0	2	0.615	0	1	1	635.351	1269.7	1269.69	0.57	0.00036	CID	MS2			56.1	13510	M_avium_F10_R2_210508172251.mgf	F7.29			0	0	0	1.87	0.0008369	0.06735	WP_033726107.1_A3109G	V	VAVGDLAQPPFR	56.1	51.3372	4.76285	0.373009	0.230195	0.952253	-0.722058
FALSE	High	Sequest HT (A2)	Selected	[R].IQNTVYMVGEKGADAIKADHTDLYK.[-]		1	1	WP_031353755.1_A594T	WP_031353755.1_A594T	2	5	0.7253	0	1	1	556.884	2780.39	2780.39	0.04	2e-05	CID	MS2			54.5667	14861	M_avium_F7_R2.mgf	F7.20			0	0	0	6.88	0	4.28e-08	WP_031353755.1_A594T	V	IQNTVYMVGEKGADAIKADHTDLYK	54.57	49.8077	4.76225	0	0	0	0
FALSE	High	Sequest HT (A2)	Unambiguous	[R].WDPQGPAGEQAVPLPSRADRTEPRPTNVYAATK.[L]		1	1	WP_033718279.1_R157G	WP_033718279.1_R157G	2	5	0.3541	0	1	1	715.966	3575.8	3575.8	0.65	0.00046	CID	MS2			48.9667	13365	M_avium_F7_R3.mgf	F7.21			0	0	0	3.53	0.0005732	0.02186	WP_033718279.1_R157G	V	WDPQGPAGEQAVPLPSRADRTEPRPTNVYAATK	48.97	53.7284	4.75843	0	0	0	0
FALSE	High	Sequest HT (A2)	Selected	[K].ADYGPLVTEAALAR.[V]		1	1	WP_023870183.1_V331L	WP_023870183.1_V331L	0	2	0.6996	0	1	1	723.883	1446.76	1446.76	-0.27	-0.00019	CID	MS2			65.3167	17091	M_avium_F6_R1.mgf	F7.16			0	0	0	2.33	0	8.54e-06	WP_023870183.1_V331L	V	ADYGPLVTEAALAR	65.32	60.5622	4.75784	0.0945612	0.0503246	0.339581	-0.289256
FALSE	High	Sequest HT (A2)	Unambiguous	[R].ALLEEDADPQAAIDAMAR.[A]		1	1	WP_023869682.1_D452E	WP_023869682.1_D452E	0	3	0.7739	0	1	1	633.976	1899.91	1899.91	0.35	0.00022	CID	MS2			71.0833	19965	M_avium_F5_R1.mgf	F7.13			0	0	0	2.61	0	0.002026	WP_023869682.1_D452E	V	ALLEEDADPQAAIDAMAR	71.08	75.8345	4.75447	0.0370809	0.0193535	0.097278	-0.0779245
FALSE	High	Sequest HT (A2)	Unambiguous	[R].LSERADGPITVEDVQTAETIEALAER.[V]		1	1	WP_071321353.1_A1489T	WP_071321353.1_A1489T	1	3	0.7459	0	1	1	938.477	2813.42	2813.42	-0.01	-1e-05	CID	MS2			89.6333	24716	M_avium_F5_R3.mgf	F7.15			0	0	0	3.62	0	2.02e-05	WP_071321353.1_A1489T	V	LSERADGPITVEDVQTAETIEALAER	89.63	94.3776	4.74758	0	0	0	0
FALSE	High	Sequest HT (A2)	Unambiguous	[R].VAALTAAGRTPGLGTILVGDDPGSQAYVR.[G]		1	1	WP_033718433.1_P28A	WP_033718433.1_P28A	1	3	0.8365	0	1	1	942.842	2826.51	2826.51	0.36	0.00034	CID	MS2			76.3	19485	M_avium_F9_R3.mgf	F7.27			0	0	0	4.71	0	7.98e-08	WP_033718433.1_P28A	V	VAALTAAGRTPGLGTILVGDDPGSQAYVR	76.3	81.0446	4.74457	0	0	0	0
FALSE	High	Sequest HT (A2)	Selected	[K].VAAATEAAGIHGFGFTDHPAPSQR.[W]		1	1	WP_033721280.1_A31T	WP_033721280.1_A31T	0	3	0.8283	0	1	1	803.398	2408.18	2408.17	1.75	0.0014	CID	MS2			43.85	11794	M_avium_F7_R3.mgf	F7.21			0	0	0	3.61	0	0.0001067	WP_033721280.1_A31T	V	VAAATEAAGIHGFGFTDHPAPSQR	43.85	48.5874	4.73739	0	0	0	0
FALSE	High	Sequest HT (A2)	Selected	[R].TLGADLVGMSTVHETIATR.[A]		1	1	WP_003878986.1_A216T	WP_003878986.1_A216T	0	3	0.4774	0	1	1	658.014	1972.03	1972.02	5.78	0.0038	CID	MS2			62.5	16520	M_avium_F8_R3.mgf	F7.24			0	0	0	1.55	0.003049	0.1696	WP_003878986.1_A216T	V	TLGADLVGMSTVHETIATR	62.5	67.2308	4.73079	0.678201	0.512038	2.20571	-1.69367
FALSE	High	Sequest HT (A2)	Selected	[R].TDVELPWEQLNKVDDLKR.[A]		1	1	WP_023869502.1_E398D	WP_023869502.1_E398D	2	4	0.7815	0	1	1	550.292	2198.15	2198.15	0.35	0.00019	CID	MS2			69.6	18942	M_avium_F7_R1.mgf	F7.19			0	0	0	5.72	0	1.15e-09	WP_023869502.1_E398D	V	TDVELPWEQLNKVDDLKR	69.6	74.328	4.72802	0	0	0	0
FALSE	High	Sequest HT (A2)	Unambiguous	[K].AAQNELYDVVPPDPR.[V]		1	1	WP_031353972.1_V279A	WP_031353972.1_V279A	0	2	0.7031	0	1	1	842.421	1683.83	1683.83	0.6	0.0005	CID	MS2			49.0167	14000	M_avium_F5_R1.mgf	F7.13			0	0	0	1.92	0.0003286	0.01299	WP_031353972.1_V279A	V	AAQNELYDVVPPDPR	49.02	53.74	4.71999	0.331625	0.199077	0.858992	-0.659915
FALSE	High	Sequest HT (A2)	Selected	[K].VAAATEAAGIHGFGFTDHPAPSQR.[W]		1	1	WP_033721280.1_A31T	WP_033721280.1_A31T	0	4	0.7432	0	1	1	602.799	2408.17	2408.17	-0.02	-1e-05	CID	MS2			43.8667	11626	M_avium_F7_R2.mgf	F7.20			0	0	0	5.53	0	1.35e-07	WP_033721280.1_A31T	V	VAAATEAAGIHGFGFTDHPAPSQR	43.87	48.5874	4.71739	0	0	0	0
FALSE	High	Sequest HT (A2)	Selected	[R].IQNTVYMVGEKGADAIKADHTDLYK.[-]		1	1	WP_031353755.1_A594T	WP_031353755.1_A594T	2	4	0.7528	0	1	1	695.853	2780.39	2780.39	-0.49	-0.00034	CID	MS2			54.5167	14563	M_avium_F7_R1.mgf	F7.19			0	0	0	5.3	0	1.13e-06	WP_031353755.1_A594T	V	IQNTVYMVGEKGADAIKADHTDLYK	54.52	49.8077	4.71225	0	0	0	0
FALSE	High	Sequest HT (A2)	Selected	[R].TPLFPRAEQAALEPPPAAQAR.[W]		1	1	WP_085989659.1_L124Q	WP_085989659.1_L124Q	1	3	0.6431	0	1	1	744.404	2231.2	2231.19	2.07	0.00154	CID	MS2			53.8667	14875	M_avium_F7_R3.mgf	F7.21			0	0	0	3.11	0	0.0007759	WP_085989659.1_L124Q	V	TPLFPRAEQAALEPPPAAQAR	53.87	58.581	4.711	0.00542823	0.00289658	0	0.00289658
FALSE	High	Sequest HT (A2)	Selected	[K].ALADAGIPGTSGRPNPDFEVR.[I]		1	1	WP_033717948.1_V325I	WP_033717948.1_V325I	0	3	0.6287	0	1	1	714.031	2140.08	2140.08	0.18	0.00013	CID	MS2			55.8333	14895	M_avium_F6_R2.mgf	F7.17			0	0	0	2.37	0	0.0001018	WP_033717948.1_V325I	V	ALADAGIPGTSGRPNPDFEVR	55.83	51.121	4.70897	0.0841032	0.0446163	0.307452	-0.262836
FALSE	High	Sequest HT (A2)	Unambiguous	[R].ALGSNPDADEPSGSTDETLAELIER.[S]		1	1	WP_031353751.1_T186S	WP_031353751.1_T186S	0	3	0.6615	0	1	1	863.073	2587.2	2587.2	1.01	0.00087	CID	MS2			85.0667	22410	M_avium_F4_R2.mgf	F7.11			0	0	0	1.3	0.002381	0.1304	WP_031353751.1_T186S	V	ALGSNPDADEPSGSTDETLAELIER	85.07	80.3679	4.70212	0.855437	0.74236	4.53637	-3.79401
FALSE	High	Sequest HT (A2)	Selected	[K].AAQEAIADGVNQYPPGIGIAPLR.[H]		1	1	WP_033719002.1_H47Q	WP_033719002.1_H47Q	0	3	0.8006	0	1	1	774.413	2321.22	2321.22	-0.67	-0.00052	CID	MS2			74.8333	21023	M_avium_F7_R3.mgf	F7.21			0	0	0	3.41	0	4.64e-05	WP_033719002.1_H47Q	V	AAQEAIADGVNQYPPGIGIAPLR	74.83	79.5236	4.69356	0.000830565	0.000452376	0	0.000452376
FALSE	High	Sequest HT (A2)	Selected	[R].KSAPIYWMDVPGGTGGFGDKGYWAITK.[H]		1	1	WP_003875680.1_V39M	WP_003875680.1_V39M	2	4	0.5837	0	1	1	726.361	2902.42	2902.42	0.12	9e-05	CID	MS2			82.9333	20586	M_avium_F10_R2_210508172251.mgf	F7.29			0	0	0	2.57	0	0.000697	WP_003875680.1_V39M	V	KSAPIYWMDVPGGTGGFGDKGYWAITK	82.93	87.6123	4.68227	0.044241	0.0230858	0.130745	-0.107659
FALSE	High	Sequest HT (A2)	Selected	[R].AVDMLESLGAEHLADR.[S]		1	1	WP_033717668.1_A148D	WP_033717668.1_A148D	0	3	0.6932	0	1	1	576.286	1726.84	1726.84	-0.2	-0.00011	CID	MS2			64.9	17469	M_avium_F6_R3.mgf	F7.18			0	0	0	4.14	0	2.78e-06	WP_033717668.1_A148D	V	AVDMLESLGAEHLADR	64.9	69.5817	4.68171	0	0	0	0
FALSE	High	Sequest HT (A2)	Selected	[R].TSDPDIYAVGDIAAAEHPLLR.[T]		1	1	WP_019733904.1_T277A	WP_019733904.1_T277A	0	3	0.5858	0	1	1	742.046	2224.12	2224.12	-0.12	-9e-05	CID	MS2			78.3333	21011	M_avium_F6_R3.mgf	F7.18			0	0	0	1.69	0.0005732	0.0592	WP_019733904.1_T277A	V	TSDPDIYAVGDIAAAEHPLLR	78.33	83.0031	4.67307	0.531452	0.366145	1.46319	-1.09704
FALSE	High	Sequest HT (A2)	Unambiguous	[K].AAQNELYDVVPPDPR.[V]		1	1	WP_031353972.1_V279A	WP_031353972.1_V279A	0	3	0.5381	0	1	1	561.949	1683.83	1683.83	-0.26	-0.00014	CID	MS2			49.0667	14014	M_avium_F5_R1.mgf	F7.13			0	0	0	2.36	0.0005732	0.03323	WP_031353972.1_V279A	V	AAQNELYDVVPPDPR	49.07	53.74	4.66999	0.0883559	0.0469285	0.317269	-0.270341
FALSE	High	Sequest HT (A2)	Selected	[R].GAEDKIEANITK.[A]		1	1	WP_023869486.1_T416R	WP_023869486.1_T416R	1	3	0.515	0	1	1	430.229	1288.67	1288.67	-0.55	-0.00024	CID	MS2			23.8333	5993	M_avium_F3_R2.mgf	F7.8			0	0	0	2.33	0.0003286	0.007489	WP_023869486.1_T416R	V	GAEDKIEANITK	23.83	19.1614	4.66858	0.0960295	0.051091	0.344489	-0.293398
FALSE	High	Sequest HT (A2)	Unambiguous	[R].AAALVNSIFTK.[-]		1	1	WP_023869148.1_T197N	WP_023869148.1_T197N	0	2	0.7559	0	1	1	567.83	1134.65	1134.65	0.15	8e-05	CID	MS2			53.0167	12508	M_avium_F10_R3.mgf	F7.30			0	0	0	2.95	0	0.0002548	WP_023869148.1_T197N	V	AAALVNSIFTK	53.02	57.6768	4.65682	0.00785752	0.00413917	0	0.00413917
FALSE	High	Sequest HT (A2)	Selected	[R].SVDLLNQLATLR.[K]		1	1	WP_003874622.1_E166D	WP_003874622.1_E166D	0	2	0.6799	0	1	1	671.888	1342.77	1342.77	0.04	3e-05	CID	MS2			83.3	21344	M_avium_F9_R3.mgf	F7.27			0	0	0	2.78	0	0.0001138	WP_003874622.1_E166D	V	SVDLLNQLATLR	83.3	78.6478	4.65224	0.0149186	0.00781206	0	0.00781206
FALSE	High	Sequest HT (A2)	Selected	[R].TAFcDGYAAASGIDPR.[D]	C4(Carbamidomethyl)	1	1	WP_033725683.1_E396D	WP_033725683.1_E396D	0	3	0.8778	0	1	1	557.919	1671.74	1671.74	0.22	0.00012	CID	MS2			46.65	13317	M_avium_F5_R1.mgf	F7.13			0	0	0	3.6	0	3.25e-06	WP_033725683.1_E396D	V	TAFC1DGYAAASGIDPR	46.65	51.2981	4.64811	0	0	0	0
FALSE	High	Sequest HT (A2)	Selected	[R].GDTWSWGPPEAAQR.[V]		1	1	WP_023868809.1_V207A	WP_023868809.1_V207A	0	2	0.8101	0	1	1	779.357	1557.71	1557.71	-0.73	-0.00057	CID	MS2			59.8333	15639	M_avium_F6_R1.mgf	F7.16			0	0	0	1.58	0.0005732	0.04784	WP_023868809.1_V207A	V	GDTWSWGPPEAAQR	59.83	55.1819	4.64806	0.637527	0.46987	2.00089	-1.53102
FALSE	High	Sequest HT (A2)	Selected	[R].LTYDMTDPAIIAR.[S]		1	1	WP_033710520.1_V319I	WP_033710520.1_V319I	0	3	0.5312	0	1	1	493.922	1479.75	1479.75	0.38	0.00019	CID	MS2			65.0167	17010	M_avium_F6_R1.mgf	F7.16			0	0	0	1.28	0.003049	0.1485	WP_033710520.1_V319I	V	LTYDMTDPAIIAR	65.02	60.3784	4.64161	0.869497	0.762998	4.77555	-4.01255
FALSE	High	Sequest HT (A2)	Selected	[R].VAVFKGGMLQQcDEPAR.[L]	C12(Carbamidomethyl)	1	1	WP_019732924.1_V213M	WP_019732924.1_V213M	1	3	0.6224	0	1	1	635.983	1905.93	1905.93	1.91	0.00121	CID	MS2			38.7667	9820	M_avium_F7_R1.mgf	F7.19			0	0	0	3.31	0	0.0001603	WP_019732924.1_V213M	V	VAVFKGGMLQQC1DEPAR	38.77	43.4079	4.63787	0.00224719	0.00121507	0	0.00121507
FALSE	High	Sequest HT (A2)	Unambiguous	[K].ADYGPLVTEAALAR.[V]		1	1	WP_023870183.1_V331L	WP_023870183.1_V331L	0	3	0.5111	0	1	1	482.924	1446.76	1446.76	0.12	6e-05	CID	MS2			65.2	17548	M_avium_F6_R3.mgf	F7.18			0	0	0	1.35	0.001094	0.08203	WP_023870183.1_V331L	V	ADYGPLVTEAALAR	65.2	60.5622	4.63784	0.821725	0.697882	3.88889	-3.19101
FALSE	High	Sequest HT (A2)	Selected	[K].VAAATEAAGIHGFGFTDHPAPSQR.[W]		1	1	WP_033721280.1_A31T	WP_033721280.1_A31T	0	3	0.8066	0	1	1	803.397	2408.18	2408.17	0.45	0.00036	CID	MS2			43.95	11822	M_avium_F7_R3.mgf	F7.21			0	0	0	3.62	0	1.07e-05	WP_033721280.1_A31T	V	VAAATEAAGIHGFGFTDHPAPSQR	43.95	48.5874	4.63739	0	0	0	0
FALSE	High	Sequest HT (A2)	Selected	[K].VIEEAPSPLLDPETR.[A]		1	1	WP_023868702.1_V250E	WP_023868702.1_V250E	0	3	0.6325	0	1	1	555.961	1665.87	1665.87	-0.02	-1e-05	CID	MS2			49.7333	14198	M_avium_F5_R1.mgf	F7.13			0	0	0	3.51	0	9.07e-06	WP_023868702.1_V250E	V	VIEEAPSPLLDPETR	49.73	54.3585	4.62853	0	0	0	0
FALSE	High	Sequest HT (A2)	Selected	[R].SVLGELAAAVYAHPSER.[L]		1	1	WP_080691838.1_Q118E	WP_080691838.1_Q118E	0	3	0.7335	0	1	1	590.644	1769.92	1769.92	-0.32	-0.00019	CID	MS2			76.4333	20405	M_avium_F8_R3.mgf	F7.24			0	0	0	3.34	0	1.97e-05	WP_080691838.1_Q118E	V	SVLGELAAAVYAHPSER	76.43	71.8031	4.62688	0.00155039	0.000839411	0	0.000839411
FALSE	High	Sequest HT (A2)	Selected	[K].GPDLAGWLTPHGR.[E]		1	1	WP_033718998.1_I301T	WP_033718998.1_I301T	0	2	0.7869	0	1	1	688.857	1376.71	1376.71	0.12	8e-05	CID	MS2			57.8333	14746	M_avium_F9_R2.mgf	F7.26			0	0	0	2.44	0	0.003063	WP_033718998.1_I301T	V	GPDLAGWLTPHGR	57.83	53.2043	4.62565	0.0688491	0.0362765	0.250335	-0.214058
FALSE	High	Sequest HT (A2)	Unambiguous	[R].SVDVYAVNYPANDDYHNSANAGADDASAHVQDTVAAcPNSR.[I]	C37(Carbamidomethyl)	1	1	WP_023869169.1_N102D	WP_023869169.1_N102D	0	4	1	0	1	1	1081.23	4321.89	4321.87	3.44	0.00371	CID	MS2			54.55	15548	M_avium_F5_R1.mgf	F7.13			0	0	0	2.12	0.0003286	0.005482	WP_023869169.1_N102D	V	SVDVYAVNYPANDDYHNSANAGADDASAHVQDTVAAC1PNSR	54.55	59.1756	4.62563	0.17982	0.0996227	0.56091	-0.461288
FALSE	High	Sequest HT (A2)	Selected	[R].ERVDYLEHMTK.[Y]		1	1	WP_009975169.1_T129K	WP_009975169.1_T129K	1	3	0.7013	0	1	1	474.234	1420.69	1420.69	-0.14	-6e-05	CID	MS2			20.1167	5301	M_avium_F5_R1.mgf	F7.13			0	0	0	3.85	0	0.0008101	WP_009975169.1_T129K	V	ERVDYLEHMTK	20.12	24.7382	4.61823	0	0	0	0
FALSE	High	Sequest HT (A2)	Selected	[R].ERVDYLEHMTK.[Y]		1	1	WP_009975169.1_T129K	WP_009975169.1_T129K	1	2	0.7286	0	1	1	710.848	1420.69	1420.69	0	0	CID	MS2			20.1167	5303	M_avium_F5_R1.mgf	F7.13			0	0	0	2.69	0	0.002615	WP_009975169.1_T129K	V	ERVDYLEHMTK	20.12	24.7382	4.61823	0.0246656	0.0128981	0.0406069	-0.0277088
FALSE	High	Sequest HT (A2)	Unambiguous	[R].LLALILGTGGDATR.[I]		1	1	WP_044543433.1_V150L	WP_044543433.1_V150L	0	2	0.5619	0	1	1	685.904	1370.8	1370.8	0.48	0.00033	CID	MS2			71.0667	17269	M_avium_F10_R3.mgf	F7.30			0	0	0	3.31	0	0.0003045	WP_044543433.1_V150L	V	LLALILGTGGDATR	71.07	66.4553	4.61472	0.00223214	0.00120642	0	0.00120642
FALSE	High	Sequest HT (A2)	Selected	[R].IQNTVYMVGEKGADAIKADHTDLYK.[-]		1	1	WP_031353755.1_A594T	WP_031353755.1_A594T	2	5	0.673	0	1	1	556.884	2780.39	2780.39	-0.07	-4e-05	CID	MS2			54.4167	14533	M_avium_F7_R1.mgf	F7.19			0	0	0	6.3	0	6.55e-07	WP_031353755.1_A594T	V	IQNTVYMVGEKGADAIKADHTDLYK	54.42	49.8077	4.61225	0	0	0	0
FALSE	High	Sequest HT (A2)	Selected	[R].IQNTVYMVGEKGADAIKADHTDLYK.[-]		1	1	WP_031353755.1_A594T	WP_031353755.1_A594T	2	4	0.7441	0	1	1	695.854	2780.4	2780.39	1.14	0.00079	CID	MS2			54.4167	15055	M_avium_F7_R3.mgf	F7.21			0	0	0	5.51	0	7.4e-10	WP_031353755.1_A594T	V	IQNTVYMVGEKGADAIKADHTDLYK	54.42	49.8077	4.61225	0	0	0	0
FALSE	High	Sequest HT (A2)	Selected	[K].VAAATEAAGIHGFGFTDHPAPSQR.[W]		1	1	WP_033721280.1_A31T	WP_033721280.1_A31T	0	4	0.7988	0	1	1	602.799	2408.18	2408.17	0.7	0.00042	CID	MS2			43.9833	11355	M_avium_F7_R1.mgf	F7.19			0	0	0	6.66	0	4.42e-11	WP_033721280.1_A31T	V	VAAATEAAGIHGFGFTDHPAPSQR	43.98	48.5874	4.60739	0	0	0	0
FALSE	High	Sequest HT (A2)	Selected	[R].RHELFFSNLVAR.[C]		1	1	WP_019732256.1_H202R	WP_019732256.1_H202R	1	3	0.7704	0	1	1	496.941	1488.81	1488.81	0.57	0.00028	CID	MS2			52.9	12860	M_avium_F10_R1.mgf	F7.28			0	0	0	3.92	0	1.23e-05	WP_019732256.1_H202R	V	RHELFFSNLVAR	52.9	48.295	4.60502	0	0	0	0
FALSE	High	Sequest HT (A2)	Selected	[R].THQAPPVPGAVG.[-]		1	1	WP_019733395.1_S157A	WP_019733395.1_S157A	0	2	0.6986	0	1	1	565.802	1130.6	1130.6	0.81	0.00046	CID	MS2			17.0833	4094	M_avium_F5_R2_210504181830.mgf	F7.14			0	0	0	2.92	0.0003286	0.007122	WP_019733395.1_S157A	V	THQAPPVPGAVG	17.08	21.6849	4.60489	0.0087269	0.00459238	0	0.00459238
FALSE	High	Sequest HT (A2)	Selected	[R].LTYDMTDPAIIAR.[S]		1	1	WP_033710520.1_V319I	WP_033710520.1_V319I	0	2	0.6351	0	1	1	740.379	1479.75	1479.75	0.16	0.00012	CID	MS2			64.9833	17492	M_avium_F6_R3.mgf	F7.18			0	0	0	2.11	0.0005732	0.03267	WP_033710520.1_V319I	V	LTYDMTDPAIIAR	64.98	60.3784	4.60161	0.184262	0.102524	0.572066	-0.469542
FALSE	High	Sequest HT (A2)	Selected	[R].TDVELPWEQLNKVDDLKR.[A]		1	1	WP_023869502.1_E398D	WP_023869502.1_E398D	2	4	0.7695	0	1	1	550.291	2198.14	2198.15	-0.91	-0.0005	CID	MS2			69.7333	19323	M_avium_F7_R2.mgf	F7.20			0	0	0	5.51	0	3.64e-08	WP_023869502.1_E398D	V	TDVELPWEQLNKVDDLKR	69.73	74.328	4.59802	0	0	0	0
FALSE	High	Sequest HT (A2)	Selected	[R].IAYGVDDGVVVGDEPGWDR.[T]		1	1	WP_009975457.1_M221V	WP_009975457.1_M221V	0	2	0.7207	0	1	1	1009.97	2018.94	2018.95	-1.39	-0.0014	CID	MS2			65.0667	18379	M_avium_F5_R1.mgf	F7.13			0	0	0	1.79	0.0005732	0.03069	WP_009975457.1_M221V	V	IAYGVDDGVVVGDEPGWDR	65.07	69.6611	4.59112	0.436339	0.281851	1.14502	-0.863173
FALSE	High	Sequest HT (A2)	Selected	[R].ALGSNPDADEPSGSTDETLAELIER.[S]		1	1	WP_031353751.1_T186S	WP_031353751.1_T186S	0	3	0.5203	0	1	1	863.072	2587.2	2587.2	0.46	0.0004	CID	MS2			84.95	22477	M_avium_F4_R3.mgf	F7.12			0	0	0	1.23	0.008433	0.2655	WP_031353751.1_T186S	V	ALGSNPDADEPSGSTDETLAELIER	84.95	80.3679	4.58212	0.887644	0.794845	5.5685	-4.77365
FALSE	High	Sequest HT (A2)	Unambiguous	[R].SDPHWTRPEDSDADLDEEHDVAADEPGDQDDDADTDELSR.[R]		1	1	WP_044544337.1_D73E	WP_044544337.1_D73E	0	5	1	0	1	1	896.965	4480.8	4480.8	0.04	3e-05	CID	MS2			54.4833	14312	M_avium_F3_R3.mgf	F7.9			0	0	0	1.21	0.0005732	0.03623	WP_044544337.1_D73E	V	SDPHWTRPEDSDADLDEEHDVAADEPGDQDDDADTDELSR	54.48	59.0615	4.58154	0.895907	0.808054	5.90094	-5.09288
FALSE	High	Sequest HT (A2)	Unambiguous	[R].LSERADGPITVEDVQTAETIEALAER.[V]		1	1	WP_071321353.1_A1489T	WP_071321353.1_A1489T	1	3	0.6895	0	1	1	938.477	2813.42	2813.42	0.25	0.00024	CID	MS2			89.8	24883	M_avium_F5_R1.mgf	F7.13			0	0	0	2.48	0	0.002707	WP_071321353.1_A1489T	V	LSERADGPITVEDVQTAETIEALAER	89.8	94.3776	4.57758	0.0606805	0.0318212	0.213298	-0.181476
FALSE	High	Sequest HT (A2)	Selected	[R].IADIAcGTGILSER.[I]	C6(Carbamidomethyl)	1	1	WP_033719662.1_V62I	WP_033719662.1_V62I	0	2		0	2	2	738.38	1475.75	1475.75	0.37	0.00027	CID	MS2			55.5167	13869	M_avium_F9_R1.mgf	F7.25			0	0	0	1.5	0.003049	0.1577	WP_033719662.1_V62I	V	IADIAC1GTGILSER	55.52	50.949	4.57099	0.717772	0.558057	2.52566	-1.9676
FALSE	High	Sequest HT (A2)	Selected	[K].GPDLAGWLTPHGR.[E]		1	1	WP_033718998.1_I301T	WP_033718998.1_I301T	0	3	0.763	0	1	1	459.574	1376.71	1376.71	0.11	5e-05	CID	MS2			57.7667	14579	M_avium_F9_R3.mgf	F7.27			0	0	0	4.05	0	3.63e-05	WP_033718998.1_I301T	V	GPDLAGWLTPHGR	57.77	53.2043	4.56565	0	0	0	0
FALSE	High	Sequest HT (A2)	Unambiguous	[R].VVPADDLLTEAKK.[V]		1	1	WP_023868502.1_Q197K	WP_023868502.1_Q197K	1	3	0.7645	0	1	1	466.933	1398.78	1398.78	-0.37	-0.00017	CID	MS2			30.3167	8472	M_avium_F5_R1.mgf	F7.13			0	0	0	3.1	0	0.001062	WP_023868502.1_Q197K	V	VVPADDLLTEAKK	30.32	34.8793	4.55926	0.00533808	0.00284449	0	0.00284449
FALSE	High	Sequest HT (A2)	Unambiguous	[R].AIQLAGLTPEDITHVNAHATGTSVGDVAESK.[A]		1	1	WP_031354036.1_K303E	WP_031354036.1_K303E	0	4	0.6703	0	1	1	776.394	3102.55	3102.57	-5.35	-0.00415	CID	MS2			61.4333	16617	M_avium_F7_R1.mgf	F7.19			0	0	0	4.55	0	1.43e-06	WP_031354036.1_K303E	V	AIQLAGLTPEDITHVNAHATGTSVGDVAESK	61.43	65.9781	4.54813	0	0	0	0
FALSE	High	Sequest HT (A2)	Unambiguous	[R].NNIVIDVDAcRK.[D]	C10(Carbamidomethyl)	1	1	WP_033719675.1_V218I	WP_033719675.1_V218I	1	2	0.7107	0	1	1	708.867	1416.73	1416.73	-0.01	-1e-05	CID	MS2			24.8833	6784	M_avium_F5_R3.mgf	F7.15			0	0	0	2.8	0	0.0006536	WP_033719675.1_V218I	V	NNIVIDVDAC1RK	24.88	29.4255	4.54552	0.0137112	0.00718646	0	0.00718646
FALSE	High	Sequest HT (A2)	Unambiguous	[K].AAQEAIADGVNQYPPGIGIAPLR.[H]		1	1	WP_033719002.1_H47Q	WP_033719002.1_H47Q	0	2	0.6711	0	1	1	1161.12	2321.23	2321.22	0.28	0.00033	CID	MS2			74.9833	21060	M_avium_F7_R3.mgf	F7.21			0	0	0	1.52	0.003049	0.1715	WP_033719002.1_H47Q	V	AAQEAIADGVNQYPPGIGIAPLR	74.98	79.5236	4.54356	0.697345	0.534715	2.3726	-1.83789
FALSE	High	Sequest HT (A2)	Unambiguous	[R].NRTAFcDGYAAASGIDPR.[D]	C6(Carbamidomethyl)	1	1	WP_033725683.1_E396D	WP_033725683.1_E396D	1	3	0.6817	0	1	1	647.967	1941.89	1941.89	-0.4	-0.00026	CID	MS2			45.2833	12133	M_avium_F6_R3.mgf	F7.18			0	0	0	2.89	0	0.001574	WP_033725683.1_E396D	V	NRTAFC1DGYAAASGIDPR	45.28	40.7428	4.53721	0.0109073	0.005727	0	0.005727
FALSE	High	Sequest HT (A2)	Selected	[K].TSTGFHPSGGASVR.[A]		1	1	WP_033721182.1_T166S	WP_033721182.1_T166S	0	2	0.7684	0	1	1	680.834	1360.66	1360.66	0.1	7e-05	CID	MS2			8.35	1806	M_avium_F5_R1.mgf	F7.13			0	0	0	1.77	0.0008369	0.06289	WP_033721182.1_T166S	V	TSTGFHPSGGASVR	8.35	12.8844	4.53436	0.456038	0.297964	1.19991	-0.901947
FALSE	High	Sequest HT (A2)	Unambiguous	[R].ALGSNPDADEPSGSTDETLAELIER.[S]		1	1	WP_031353751.1_T186S	WP_031353751.1_T186S	0	3	0.7482	0	1	1	863.071	2587.2	2587.2	-0.49	-0.00042	CID	MS2			84.9	23473	M_avium_F5_R3.mgf	F7.15			0	0	0	1.39	0.005655	0.2189	WP_031353751.1_T186S	V	ALGSNPDADEPSGSTDETLAELIER	84.9	80.3679	4.53212	0.799603	0.667828	3.4855	-2.81767
FALSE	High	Sequest HT (A2)	Selected	[R].YAVAGENADGPAASVIARQ.[-]		1	1	WP_033711700.1_G538R	WP_033711700.1_G538R	1	2	0.7897	0	1	1	930.468	1859.93	1859.92	2.48	0.0023	CID	MS2			47.6	13410	M_avium_F5_R3.mgf	F7.15			0	0	0	2.33	0	0.0007034	WP_033711700.1_G538R	V	YAVAGENADGPAASVIARQ	47.6	43.071	4.52898	0.0957677	0.0509567	0.340027	-0.28907
FALSE	High	Sequest HT (A2)	Selected	[R].KSLDLDAPVEPGDIREcLR.[I]	C17(Carbamidomethyl)	1	1	WP_031343919.1_D24E	WP_031343919.1_D24E	2	4	0.5789	0	1	1	546.534	2183.12	2183.11	1.6	0.00087	CID	MS2			50.7833	14497	M_avium_F5_R1.mgf	F7.13			0	0	0	4.18	0	0.0001481	WP_031343919.1_D24E	V	KSLDLDAPVEPGDIREC1LR	50.78	55.3028	4.52276	0	0	0	0
FALSE	High	Sequest HT (A2)	Selected	[R].TRREPLLAAAAALR.[T]		1	1	WP_198924485.1_A164T	WP_198924485.1_A164T	2	3	0.5811	0	1	1	503.639	1508.9	1508.9	0.4	0.0002	CID	MS2			43.5833	10961	M_avium_F9_R2.mgf	F7.26			0	0	0	4.44	0	1.1e-07	WP_198924485.1_A164T	V	TRREPLLAAAAALR	43.58	39.0581	4.52191	0	0	0	0
FALSE	High	Sequest HT (A2)	Selected	[K].GPDLAGWLTPHGR.[E]		1	1	WP_033718998.1_I301T	WP_033718998.1_I301T	0	3	0.7535	0	1	1	459.574	1376.71	1376.71	-0.15	-7e-05	CID	MS2			57.7167	14714	M_avium_F9_R2.mgf	F7.26			0	0	0	3.53	0	0.0001156	WP_033718998.1_I301T	V	GPDLAGWLTPHGR	57.72	53.2043	4.51565	0	0	0	0
FALSE	High	Sequest HT (A2)	Selected	[K].ADYGPLVTEAALAR.[V]		1	1	WP_023870183.1_V331L	WP_023870183.1_V331L	0	2	0.7448	0	1	1	723.883	1446.76	1446.76	-0.15	-0.00011	CID	MS2			65.0667	17358	M_avium_F6_R2.mgf	F7.17			0	0	0	2.9	0	2.29e-06	WP_023870183.1_V331L	V	ADYGPLVTEAALAR	65.07	60.5622	4.50784	0.00954774	0.00501341	0	0.00501341
FALSE	High	Sequest HT (A2)	Unambiguous	[R].QIYDLDRPALKDPAFVPDTHPAFADRESPK.[S]		1	1	WP_023870804.1_W347R	WP_023870804.1_W347R	2	5	0.5986	0	1	1	682.75	3409.72	3409.72	1.12	0.00076	CID	MS2			57.6833	16066	M_avium_F7_R3.mgf	F7.21			0	0	0	4.16	0	0.0001604	WP_023870804.1_W347R	V	QIYDLDRPALKDPAFVPDTHPAFADRESPK	57.68	62.1741	4.49407	0	0	0	0
FALSE	High	Sequest HT (A2)	Selected	[R].VAVFKGGMLQQcDEPAR.[L]	C12(Carbamidomethyl)	1	1	WP_019732924.1_V213M	WP_019732924.1_V213M	1	3	0.6648	0	1	1	635.982	1905.93	1905.93	1.03	0.00066	CID	MS2			38.9167	10167	M_avium_F7_R2.mgf	F7.20			0	0	0	3.58	0	5.56e-05	WP_019732924.1_V213M	V	VAVFKGGMLQQC1DEPAR	38.92	43.4079	4.48787	0	0	0	0
FALSE	High	Sequest HT (A2)	Selected	[R].LIVHHSVADEVVAR.[V]		1	1	WP_033718459.1_R308H	WP_033718459.1_R308H	0	3	0.6763	0	1	1	515.624	1544.86	1544.85	1.1	0.00057	CID	MS2			24.2833	6140	M_avium_F7_R2.mgf	F7.20			0	0	0	2.78	0	0.003793	WP_033718459.1_R308H	V	LIVHHSVADEVVAR	24.28	28.7677	4.48771	0.0149119	0.00780766	0	0.00780766
FALSE	High	Sequest HT (A2)	Selected	[R].VADVLPGLIDTAILTTTTNHSNDGAAPMTAEELR.[A]		1	1	WP_033719883.1_G177D	WP_033719883.1_G177D	0	3	0.5421	0	1	1	1169.92	3507.76	3507.76	-1.51	-0.00177	CID	MS2			105.117	27940	M_avium_F8_R2.mgf	F7.23			0	0	0	1.9	0.0005732	0.02551	WP_033719883.1_G177D	V	VADVLPGLIDTAILTTTTNHSNDGAAPMTAEELR	105.12	100.635	4.48537	0.348342	0.210663	0.88755	-0.676887
FALSE	High	Sequest HT (A2)	Unambiguous	[R].GGYPEPGQAGYPPQQHGYPDLR.[G]		1	1	WP_033718855.1_Q270L	WP_033718855.1_Q270L	0	3	0.7427	0	1	1	795.374	2384.11	2384.11	0.21	0.00017	CID	MS2			42.7833	12203	M_avium_F5_R1.mgf	F7.13			0	0	0	3.07	0	0.000229	WP_033718855.1_Q270L	V	GGYPEPGQAGYPPQQHGYPDLR	42.78	47.2637	4.48369	0.00578704	0.00307565	0	0.00307565
FALSE	High	Sequest HT (A2)	Unambiguous	[R].GNPGKTVLLSTVPK.[Q]		1	1	WP_071321356.1_A99P	WP_071321356.1_A99P	1	3	0.755	0	1	1	470.949	1410.83	1410.83	0.43	0.0002	CID	MS2			31.2833	7661	M_avium_F8_R1.mgf	F7.22			0	0	0	2.98	0	0.001288	WP_071321356.1_A99P	V	GNPGKTVLLSTVPK	31.28	35.756	4.47599	0.00645161	0.00340696	0	0.00340696
FALSE	High	Sequest HT (A2)	Unambiguous	[R].cEDPALLAHAVAAPATEDVALR.[T]	C1(Carbamidomethyl)	1	1	WP_023869682.1_Q581H	WP_023869682.1_Q581H	0	3	0.7885	0	1	1	764.056	2290.15	2290.15	1.16	0.00088	CID	MS2			66.2333	18540	M_avium_F5_R3.mgf	F7.15			0	0	0	4.16	0	2.91e-06	WP_023869682.1_Q581H	V	C1EDPALLAHAVAAPATEDVALR	66.23	70.7027	4.47267	0	0	0	0
FALSE	High	Sequest HT (A2)	Selected	[R].LQDIcDYHSSVEQAAATAAR.[A]	C5(Carbamidomethyl)	1	1	WP_023868731.1_E223Q	WP_023868731.1_E223Q	0	3	0.7477	0	1	1	736.012	2206.02	2206.02	0.6	0.00044	CID	MS2			53.8333	14351	M_avium_F6_R2.mgf	F7.17			0	0	0	3.25	0	0.0001635	WP_023868731.1_E223Q	V	LQDIC1DYHSSVEQAAATAAR	53.83	49.3645	4.46547	0.00419287	0.00225832	0	0.00225832
FALSE	High	Sequest HT (A2)	Unambiguous	[R].LQDIcDYHSSVEQAAATAAR.[A]	C5(Carbamidomethyl)	1	1	WP_023868731.1_E223Q	WP_023868731.1_E223Q	0	3	0.8104	0	1	1	736.011	2206.02	2206.02	0.03	2e-05	CID	MS2			53.8333	14034	M_avium_F6_R1.mgf	F7.16			0	0	0	3.64	0	1.16e-06	WP_023868731.1_E223Q	V	LQDIC1DYHSSVEQAAATAAR	53.83	49.3645	4.46547	0	0	0	0
FALSE	High	Sequest HT (A2)	Unambiguous	[R].LVVELTPDEAAALRDELKGVTSSS.[-]		1	1	WP_003878471.1_G47R	WP_003878471.1_G47R	2	3	0.6526	0	1	1	834.109	2500.31	2500.31	-0.25	-0.00021	CID	MS2			93.8	25508	M_avium_F7_R1.mgf	F7.19			0	0	0	1.9	0.001094	0.09514	WP_003878471.1_G47R	V	LVVELTPDEAAALRDELKGVTSSS	93.8	89.3355	4.4645	0.350065	0.212171	0.890674	-0.678503
FALSE	High	Sequest HT (A2)	Selected	[R].THQAPPVPGAVG.[-]		1	1	WP_019733395.1_S157A	WP_019733395.1_S157A	0	2	0.6806	0	1	1	565.801	1130.6	1130.6	-0.23	-0.00013	CID	MS2			17.2333	4374	M_avium_F4_R1.mgf	F7.10			0	0	0	2.88	0.0003286	0.005751	WP_019733395.1_S157A	V	THQAPPVPGAVG	17.23	21.6849	4.45489	0.0113693	0.00597028	0	0.00597028
FALSE	High	Sequest HT (A2)	Unambiguous	[R].VIPLFELIRT.[-]		1	1	WP_033710741.1_Q139E	WP_033710741.1_Q139E	1	2	0.8841	0	1	1	600.871	1200.74	1200.74	0.03	2e-05	CID	MS2			95.2	23831	M_avium_F10_R2_210508172251.mgf	F7.29			0	0	0	2.33	0.0005732	0.01923	WP_033710741.1_Q139E	V	VIPLFELIRT	95.2	90.7558	4.44423	0.0957807	0.0509627	0.343597	-0.292634
FALSE	High	Sequest HT (A2)	Selected	[R].RAFDGTGWATDVELR.[I]		1	1	WP_044543494.1_D92G	WP_044543494.1_D92G	1	3	0.7102	0	1	1	565.281	1693.83	1693.83	-0.01	0	CID	MS2			62.0333	16224	M_avium_F6_R1.mgf	F7.16			0	0	0	3.14	0	5.3e-05	WP_044543494.1_D92G	V	RAFDGTGWATDVELR	62.03	57.5872	4.44276	0.00559006	0.0029898	0	0.0029898
FALSE	High	Sequest HT (A2)	Unambiguous	[R].IEQTDAAAGALPGLSQPAAK.[A]		1	1	WP_023870537.1_H269R	WP_023870537.1_H269R	0	2	0.8111	0	1	1	955.005	1909	1909	0.54	0.00051	CID	MS2			46.95	12713	M_avium_F5_R2_210504181830.mgf	F7.14			0	0	0	2.17	0.0003286	0.007055	WP_023870537.1_H269R	V	IEQTDAAAGALPGLSQPAAK	46.95	51.3927	4.44273	0.157303	0.0864794	0.509594	-0.423115
FALSE	High	Sequest HT (A2)	Selected	[R].TRREPLLAAAAALR.[T]		1	1	WP_198924485.1_A164T	WP_198924485.1_A164T	2	3	0.6545	0	1	1	503.638	1508.9	1508.9	-1.1	-0.00055	CID	MS2			43.5	10691	M_avium_F9_R1.mgf	F7.25			0	0	0	4.11	0	1.39e-06	WP_198924485.1_A164T	V	TRREPLLAAAAALR	43.5	39.0581	4.44191	0	0	0	0
FALSE	High	Sequest HT (A2)	Unambiguous	[K].SVADLIEAGHAAR.[T]		1	1	WP_003874137.1_N255K	WP_003874137.1_N255K	0	2	0.7438	0	1	1	655.347	1309.69	1309.69	0.86	0.00057	CID	MS2			40.5167	10376	M_avium_F6_R1.mgf	F7.16			0	0	0	2.03	0	0.0002038	WP_003874137.1_N255K	V	SVADLIEAGHAAR	40.52	36.0796	4.44043	0.242883	0.13923	0.678715	-0.539484
FALSE	High	Sequest HT (A2)	Selected	[R].VADVLPGLIDTAILTTTTNHSNDGAAPMTAEELR.[A]		1	1	WP_033719883.1_G177D	WP_033719883.1_G177D	0	3	0.7367	0	1	1	1169.93	3507.77	3507.76	1.68	0.00197	CID	MS2			105.067	28115	M_avium_F8_R3.mgf	F7.24			0	0	0	3.38	0	0.0007809	WP_033719883.1_G177D	V	VADVLPGLIDTAILTTTTNHSNDGAAPMTAEELR	105.07	100.635	4.43537	0.00161681	0.00087821	0	0.00087821
FALSE	High	Sequest HT (A2)	Unambiguous	[R].VIPLFELIRT.[-]		1	1	WP_033710741.1_Q139E	WP_033710741.1_Q139E	1	2	0.8718	0	1	1	600.871	1200.73	1200.74	-0.11	-6e-05	CID	MS2			95.1833	23654	M_avium_F10_R3.mgf	F7.30			0	0	0	2.34	0.0003286	0.01368	WP_033710741.1_Q139E	V	VIPLFELIRT	95.18	90.7558	4.42423	0.0939535	0.0499822	0.336011	-0.286029
FALSE	High	Sequest HT (A2)	Unambiguous	[R].QIYDLDRPALKDPAFVPDTHPAFADRESPK.[S]		1	1	WP_023870804.1_W347R	WP_023870804.1_W347R	2	6	0.5714	0	1	1	569.126	3409.72	3409.72	0.92	0.00052	CID	MS2			57.75	16084	M_avium_F7_R3.mgf	F7.21			0	0	0	4.62	0.0005732	0.03202	WP_023870804.1_W347R	V	QIYDLDRPALKDPAFVPDTHPAFADRESPK	57.75	62.1741	4.42407	0	0	0	0
FALSE	High	Sequest HT (A2)	Selected	[R].IQNTVYMVGEKGADAIKADHTDLYK.[-]		1	1	WP_031353755.1_A594T	WP_031353755.1_A594T	2	5	0.6555	0	1	1	556.884	2780.39	2780.39	-0.34	-0.00019	CID	MS2			54.2333	14992	M_avium_F7_R3.mgf	F7.21			0	0	0	5.98	0	7.77e-07	WP_031353755.1_A594T	V	IQNTVYMVGEKGADAIKADHTDLYK	54.23	49.8077	4.42225	0	0	0	0
FALSE	High	Sequest HT (A2)	Selected	[R].VLcETFPTRLER.[G]	C3(Carbamidomethyl)	1	1	WP_023869803.1_M235L	WP_023869803.1_M235L	1	3	0.6042	0	1	1	507.601	1520.79	1520.79	0.2	0.0001	CID	MS2			39.8667	10596	M_avium_F7_R3.mgf	F7.21			0	0	0	2.88	0.0003286	0.005745	WP_023869803.1_M235L	V	VLC1ETFPTRLER	39.87	44.2872	4.41719	0.0108803	0.0057142	0	0.0057142
FALSE	High	Sequest HT (A2)	Unambiguous	[R].VADVLPGLIDTAILTTTTNHSNDGAAPMTAEELR.[A]		1	1	WP_033719883.1_G177D	WP_033719883.1_G177D	0	4	0.7618	0	1	1	877.7	3507.78	3507.76	4.23	0.00371	CID	MS2			105.05	27924	M_avium_F8_R2.mgf	F7.23			0	0	0	6.17	0	1.29e-09	WP_033719883.1_G177D	V	VADVLPGLIDTAILTTTTNHSNDGAAPMTAEELR	105.05	100.635	4.41537	0	0	0	0
FALSE	High	Sequest HT (A2)	Selected	[K].ALADAGIPGTSGRPNPDFEVR.[I]		1	1	WP_033717948.1_V325I	WP_033717948.1_V325I	0	3	0.5962	0	1	1	714.033	2140.08	2140.08	2.44	0.00174	CID	MS2			55.5167	14967	M_avium_F6_R3.mgf	F7.18			0	0	0	2.08	0.0008369	0.07727	WP_033717948.1_V325I	V	ALADAGIPGTSGRPNPDFEVR	55.52	51.121	4.39897	0.212801	0.120064	0.613565	-0.493502
FALSE	High	Sequest HT (A2)	Selected	[R].VADVLPGLIDTAILTTTTNHSNDGAAPMTAEELR.[A]		1	1	WP_033719883.1_G177D	WP_033719883.1_G177D	0	3	0.7397	0	1	1	1169.93	3507.76	3507.76	-0.5	-0.00058	CID	MS2			105.033	27731	M_avium_F8_R1.mgf	F7.22			0	0	0	3.88	0	4.28e-05	WP_033719883.1_G177D	V	VADVLPGLIDTAILTTTTNHSNDGAAPMTAEELR	105.03	100.635	4.39537	0	0	0	0
FALSE	High	Sequest HT (A2)	Selected	[R].SLEPFITQLNTIR.[R]		1	1	WP_198924485.1_M577T	WP_198924485.1_M577T	0	2	0.6953	0	1	1	766.428	1531.85	1531.85	0.33	0.00025	CID	MS2			79.1667	19595	M_avium_F10_R2_210508172251.mgf	F7.29			0	0	0	2.33	0	0.0008698	WP_198924485.1_M577T	V	SLEPFITQLNTIR	79.17	83.5601	4.39012	0.0961598	0.0511811	0.346274	-0.295093
FALSE	High	Sequest HT (A2)	Selected	[R].WLPPLVSGSMR.[A]		1	1	WP_033711693.1_L119M	WP_033711693.1_L119M	0	2	0.629	0	1	1	621.837	1242.67	1242.67	-0.08	-5e-05	CID	MS2			69.8167	16942	M_avium_F10_R3.mgf	F7.30			0	0	0	2.21	0.0005732	0.02453	WP_033711693.1_L119M	V	WLPPLVSGSMR	69.82	65.4337	4.38629	0.136389	0.0739194	0.464079	-0.390159
FALSE	High	Sequest HT (A2)	Selected	[K].FIPDSIPANVGYAAAAR.[H]		1	1	WP_023869440.1_F422Y	WP_023869440.1_F422Y	0	2	0.6038	0	1	1	866.955	1732.9	1732.9	0.84	0.00073	CID	MS2			63.9667	17347	M_avium_F7_R1.mgf	F7.19			0	0	0	2.12	0	0.0008213	WP_023869440.1_F422Y	V	FIPDSIPANVGYAAAAR	63.97	68.3536	4.38363	0.1795	0.0993792	0.560464	-0.461085
FALSE	High	Sequest HT (A2)	Selected	[R].AVDMLESLGAEHLADR.[S]		1	1	WP_033717668.1_A148D	WP_033717668.1_A148D	0	3	0.7166	0	1	1	576.286	1726.84	1726.84	0.36	0.00021	CID	MS2			65.2	17386	M_avium_F6_R2.mgf	F7.17			0	0	0	4.27	0	4.16e-07	WP_033717668.1_A148D	V	AVDMLESLGAEHLADR	65.2	69.5817	4.38171	0	0	0	0
FALSE	High	Sequest HT (A2)	Unambiguous	[K].EIVGDIPGLDGAVAPAAM.[-]		1	1	WP_023868347.1_V243I	WP_023868347.1_V243I	0	2	0.8725	0	1	1	848.434	1695.86	1695.86	-0.34	-0.00029	CID	MS2			98.4	26126	M_avium_F6_R2.mgf	F7.17			0	0	0	1.02	0.003049	0.1501	WP_023868347.1_V243I	V	EIVGDIPGLDGAVAPAAM	98.4	94.0237	4.37631	0.95449	0.909449	10.4895	-9.58006
FALSE	High	Sequest HT (A2)	Unambiguous	[R].GNPGKTVLLSTVPK.[Q]		1	1	WP_071321356.1_A99P	WP_071321356.1_A99P	1	3	0.7774	0	1	1	470.948	1410.83	1410.83	-0.44	-0.00021	CID	MS2			31.3833	7887	M_avium_F8_R2.mgf	F7.23			0	0	0	3.1	0	0.0001826	WP_071321356.1_A99P	V	GNPGKTVLLSTVPK	31.38	35.756	4.37599	0.00537313	0.00286471	0	0.00286471
FALSE	High	Sequest HT (A2)	Unambiguous	[R].LLALILGTGGDATR.[I]		1	1	WP_044543433.1_V150L	WP_044543433.1_V150L	0	2	0.7752	0	1	1	685.904	1370.8	1370.8	-0.01	-1e-05	CID	MS2			70.8333	17591	M_avium_F10_R1.mgf	F7.28			0	0	0	3.07	0	5.44e-05	WP_044543433.1_V150L	V	LLALILGTGGDATR	70.83	66.4553	4.37472	0.00577367	0.00306812	0	0.00306812
FALSE	High	Sequest HT (A2)	Unambiguous	[R].SVDLLNQLATLR.[K]		1	1	WP_003874622.1_E166D	WP_003874622.1_E166D	0	2	0.7579	0	1	1	671.888	1342.77	1342.77	0.31	0.00021	CID	MS2			83.0167	20425	M_avium_F10_R3.mgf	F7.30			0	0	0	3.18	0	4.23e-05	WP_003874622.1_E166D	V	SVDLLNQLATLR	83.02	78.6478	4.37224	0.00451322	0.0024196	0	0.0024196
FALSE	High	Sequest HT (A2)	Selected	[K].ADYGPLVTEAALAR.[V]		1	1	WP_023870183.1_V331L	WP_023870183.1_V331L	0	2	0.7455	0	1	1	723.883	1446.76	1446.76	-0.07	-5e-05	CID	MS2			64.9333	17479	M_avium_F6_R3.mgf	F7.18			0	0	0	2.75	0	8.41e-06	WP_023870183.1_V331L	V	ADYGPLVTEAALAR	64.93	60.5622	4.36784	0.0188928	0.0098784	0	0.0098784
FALSE	High	Sequest HT (A2)	Selected	[R].TSGKQYETIITPYRK.[G]		1	1	WP_009977387.1_V60I	WP_009977387.1_V60I	2	3	0.5581	0	1	1	595.657	1784.96	1784.95	1.17	0.00069	CID	MS2			26.3	6732	M_avium_F7_R3.mgf	F7.21			0	0	0	2.67	0.0005732	0.02121	WP_009977387.1_V60I	V	TSGKQYETIITPYRK	26.3	30.6584	4.35841	0.0272615	0.0142462	0.0522088	-0.0379626
FALSE	High	Sequest HT (A2)	Selected	[R].TSDPDIYAVGDIAAAEHPLLR.[T]		1	1	WP_019733904.1_T277A	WP_019733904.1_T277A	0	3	0.7449	0	1	1	742.046	2224.12	2224.12	-0.05	-4e-05	CID	MS2			78.65	20930	M_avium_F6_R2.mgf	F7.17			0	0	0	1.96	0.002381	0.125	WP_019733904.1_T277A	V	TSDPDIYAVGDIAAAEHPLLR	78.65	83.0031	4.35307	0.295263	0.174299	0.794288	-0.619989
FALSE	High	Sequest HT (A2)	Selected	[R].QLSGVVEDAAHcPAYFQLLVK.[S]	C12(Carbamidomethyl)	1	1	WP_033711565.1_I162V	WP_033711565.1_I162V	0	3	0.6107	0	1	1	782.405	2345.2	2345.2	2.41	0.00188	CID	MS2			83.35	22090	M_avium_F8_R2.mgf	F7.23			0	0	0	2.62	0	0.0009484	WP_033711565.1_I162V	V	QLSGVVEDAAHC1PAYFQLLVK	83.35	87.6951	4.34514	0.0342493	0.0178691	0.0883534	-0.0704844
FALSE	High	Sequest HT (A2)	Unambiguous	[R].DSLGDAAQSWPVLQADASSPATLNEMAAR.[T]		1	1	WP_033719563.1_S61P	WP_033719563.1_S61P	0	3	0.6473	0	1	1	991.474	2972.41	2972.41	0.2	0.0002	CID	MS2			95.85	26672	M_avium_F7_R3.mgf	F7.21			0	0	0	2.41	0	0.0004274	WP_033719563.1_S61P	V	DSLGDAAQSWPVLQADASSPATLNEMAAR	95.85	100.191	4.34062	0.074454	0.039325	0.269523	-0.230198
FALSE	High	Sequest HT (A2)	Selected	[R].ALGSNPDADEPSGSTDETLAELIER.[S]		1	1	WP_031353751.1_T186S	WP_031353751.1_T186S	0	3	0.6983	0	1	1	863.072	2587.2	2587.2	0.79	0.00068	CID	MS2			76.0333	21266	M_avium_F5_R1.mgf	F7.13			0	0	0	2.95	0	0.0002129	WP_031353751.1_T186S	V	ALGSNPDADEPSGSTDETLAELIER	76.03	80.3679	4.33788	0.00788644	0.00415576	0	0.00415576
FALSE	High	Sequest HT (A2)	Selected	[K].VAAATEAAGIHGFGFTDHPAPSQR.[W]		1	1	WP_033721280.1_A31T	WP_033721280.1_A31T	0	3	0.8543	0	1	1	803.395	2408.17	2408.17	-0.98	-0.00079	CID	MS2			44.25	11432	M_avium_F7_R1.mgf	F7.19			0	0	0	3.98	0	1.86e-06	WP_033721280.1_A31T	V	VAAATEAAGIHGFGFTDHPAPSQR	44.25	48.5874	4.33739	0	0	0	0
FALSE	High	Sequest HT (A2)	Selected	[R].RAFDGTGWATDVELR.[I]		1	1	WP_044543494.1_D92G	WP_044543494.1_D92G	1	3	0.6223	0	1	1	565.281	1693.83	1693.83	-0.96	-0.00054	CID	MS2			61.9167	16514	M_avium_F6_R2.mgf	F7.17			0	0	0	3.23	0	0.0007143	WP_044543494.1_D92G	V	RAFDGTGWATDVELR	61.92	57.5872	4.33276	0.00406229	0.00218678	0	0.00218678
FALSE	High	Sequest HT (A2)	Unambiguous	[R].SSGVGLDQVATQR.[I]		1	1	WP_009975964.1_A731T	WP_009975964.1_A731T	0	2	0.6555	0	1	1	659.343	1317.68	1317.68	1.6	0.00106	CID	MS2			25.65	7013	M_avium_F5_R3.mgf	F7.15			0	0	0	2.99	0	9.33e-05	WP_009975964.1_A731T	V	SSGVGLDQVATQR	25.65	29.97	4.31996	0.00645508	0.00340951	0	0.00340951
FALSE	High	Sequest HT (A2)	Selected	[R].VDFEGDAAAVQAVRDAPK.[G]		1	1	WP_023865681.1_L189F	WP_023865681.1_L189F	1	3	0.7843	0	1	1	620.315	1858.93	1858.93	0.67	0.00042	CID	MS2			50.8833	14522	M_avium_F5_R1.mgf	F7.13			0	0	0	5.1	0	6.52e-08	WP_023865681.1_L189F	V	VDFEGDAAAVQAVRDAPK	50.88	55.1971	4.31713	0	0	0	0
FALSE	High	Sequest HT (A2)	Selected	[R].VISKAEPGGLIEGR.[R]		1	1	WP_033718379.1_V205I	WP_033718379.1_V205I	1	3	0.6154	0	1	1	475.94	1425.81	1425.81	-0.24	-0.00011	CID	MS2			22.1667	5532	M_avium_F5_R2_210504181830.mgf	F7.14			0	0	0	4.16	0	5.56e-06	WP_033718379.1_V205I	V	VISKAEPGGLIEGR	22.17	26.4795	4.30947	0	0	0	0
FALSE	High	Sequest HT (A2)	Unambiguous	[R].IPWDLGSYGIDPDDFPVAR.[A]		1	1	WP_062887860.1_P170A	WP_062887860.1_P170A	0	2	0.4875	0	1	1	1067.02	2133.03	2133.03	-0.61	-0.00065	CID	MS2			105.317	28186	M_avium_F8_R3.mgf	F7.24			0	0	0	1.6	0.001094	0.0893	WP_062887860.1_P170A	V	IPWDLGSYGIDPDDFPVAR	105.32	101.012	4.30799	0.619015	0.452458	1.90495	-1.4525
FALSE	High	Sequest HT (A2)	Selected	[R].LADLAGGQPGAGVVTGR.[A]		1	1	WP_062907992.1_R542G	WP_062907992.1_R542G	0	2	0.6971	0	1	1	769.918	1538.83	1538.83	0.31	0.00024	CID	MS2			44.7	11537	M_avium_F6_R1.mgf	F7.16			0	0	0	3.07	0	4.18e-05	WP_062907992.1_R542G	V	LADLAGGQPGAGVVTGR	44.7	40.3946	4.30544	0.00576369	0.00306235	0	0.00306235
FALSE	High	Sequest HT (A2)	Unambiguous	[R].IPWDLGSYGIDPDDFPVAR.[A]		1	1	WP_062887860.1_P170A	WP_062887860.1_P170A	0	2	0.721	0	1	1	1067.02	2133.03	2133.03	-0.19	-0.0002	CID	MS2			105.3	27991	M_avium_F8_R2.mgf	F7.23			0	0	0	2.76	0	0.002739	WP_062887860.1_P170A	V	IPWDLGSYGIDPDDFPVAR	105.3	101.012	4.28799	0.0165031	0.00863025	0	0.00863025
FALSE	High	Sequest HT (A2)	Unambiguous	[R].NRTAFcDGYAAASGIDPR.[D]	C6(Carbamidomethyl)	1	1	WP_033725683.1_E396D	WP_033725683.1_E396D	1	3	0.7388	0	1	1	647.967	1941.89	1941.89	-0.06	-4e-05	CID	MS2			45.0333	11930	M_avium_F6_R2.mgf	F7.17			0	0	0	3.79	0	5.04e-05	WP_033725683.1_E396D	V	NRTAFC1DGYAAASGIDPR	45.03	40.7428	4.28721	0	0	0	0
FALSE	High	Sequest HT (A2)	Selected	[-].MNTTQSTTVVTAIAPGcRPR.[L]	C17(Carbamidomethyl)	1	1	WP_023869722.1_S16G	WP_023869722.1_S16G	0	3	0.5333	0	1	1	721.033	2161.09	2161.09	-0.03	-2e-05	CID	MS2			38.2	10097	M_avium_F7_R3.mgf	F7.21			0	0	0	2.85	0	3.06e-05	WP_023869722.1_S16G	V	MNTTQSTTVVTAIAPGC1RPR	38.2	42.4838	4.28378	0.0128755	0.00675443	0	0.00675443
FALSE	High	Sequest HT (A2)	Selected	[K].FIPDSIPANVGYAAAAR.[H]		1	1	WP_023869440.1_F422Y	WP_023869440.1_F422Y	0	2	0.6902	0	1	1	866.956	1732.9	1732.9	1.61	0.0014	CID	MS2			64.0667	16966	M_avium_F8_R3.mgf	F7.24			0	0	0	3.26	0	8.01e-07	WP_023869440.1_F422Y	V	FIPDSIPANVGYAAAAR	64.07	68.3536	4.28363	0.00351865	0.00189627	0	0.00189627
FALSE	High	Sequest HT (A2)	Unambiguous	[R].NADNSIGALKEAGVQAFALEAIPR.[I]		1	1	WP_003874197.1_Q112E	WP_003874197.1_Q112E	1	3	0.7388	0	1	1	819.109	2455.31	2455.29	7.6	0.00622	CID	MS2			84.7667	22472	M_avium_F8_R2.mgf	F7.23			0	0	0	4.02	0	7.56e-05	WP_003874197.1_Q112E	V	NADNSIGALKEAGVQAFALEAIPR	84.77	89.05	4.28002	0	0	0	0
FALSE	High	Sequest HT (A2)	Unambiguous	[R].GNPGKTVLLSTVPK.[Q]		1	1	WP_071321356.1_A99P	WP_071321356.1_A99P	1	2	0.9209	0	1	1	705.92	1410.83	1410.83	0.23	0.00016	CID	MS2			31.4833	7911	M_avium_F8_R2.mgf	F7.23			0	0	0	1.39	0.003049	0.1586	WP_071321356.1_A99P	V	GNPGKTVLLSTVPK	31.48	35.756	4.27599	0.798116	0.665325	3.45515	-2.78983
FALSE	High	Sequest HT (A2)	Selected	[R].WLRDESAPEPARDEVATAVR.[L]		1	1	WP_023861906.1_Q21R	WP_023861906.1_Q21R	2	4	0.5221	0	1	1	567.79	2268.14	2268.14	1.06	0.0006	CID	MS2			41.1167	11586	M_avium_F5_R3.mgf	F7.15			0	0	0	2.49	0	0.0041	WP_023861906.1_Q21R	V	WLRDESAPEPARDEVATAVR	41.12	45.3951	4.27514	0.0573975	0.0300478	0.19768	-0.167632
FALSE	High	Sequest HT (A2)	Unambiguous	[R].DLVNTPPSHLFPDEFAKR.[A]		1	1	WP_033713316.1_A208D	WP_033713316.1_A208D	1	4	0.4664	0	1	1	521.52	2083.06	2083.06	-0.67	-0.00035	CID	MS2			60.45	16899	M_avium_F7_R3.mgf	F7.21			0	0	0	4.46	0	3.2e-07	WP_033713316.1_A208D	V	DLVNTPPSHLFPDEFAKR	60.45	64.7238	4.27383	0	0	0	0
FALSE	High	Sequest HT (A2)	Selected	[R].MVPADADTPGGAQPR.[L]		1	1	WP_023869795.1_L48V	WP_023869795.1_L48V	0	2	0.8341	0	1	1	741.854	1482.7	1482.7	0.67	0.0005	CID	MS2			19.4	4983	M_avium_F4_R1.mgf	F7.10			0	0	0	2.11	0.0003286	0.007079	WP_023869795.1_L48V	V	MVPADADTPGGAQPR	19.4	23.6686	4.26856	0.188235	0.104934	0.578313	-0.473379
FALSE	High	Sequest HT (A2)	Selected	[R].RLDADVPPPSAAIDGVPAQFDDFVQR.[A]		1	1	WP_080708759.1_T227A	WP_080708759.1_T227A	1	3	0.7991	0	1	1	932.804	2796.4	2796.4	0.3	0.00028	CID	MS2			86.5167	23575	M_avium_F7_R1.mgf	F7.19			0	0	0	4.28	0	3.02e-08	WP_080708759.1_T227A	V	RLDADVPPPSAAIDGVPAQFDDFVQR	86.52	90.7796	4.25962	0	0	0	0
FALSE	High	Sequest HT (A2)	Unambiguous	[K].ADYGPLVTEAALAR.[V]		1	1	WP_023870183.1_V331L	WP_023870183.1_V331L	0	3	0.5545	0	1	1	482.924	1446.76	1446.76	0.12	6e-05	CID	MS2			64.8167	16963	M_avium_F6_R1.mgf	F7.16			0	0	0	2.2	0	0.001046	WP_023870183.1_V331L	V	ADYGPLVTEAALAR	64.82	60.5622	4.25784	0.14131	0.0768455	0.477465	-0.40062
FALSE	High	Sequest HT (A2)	Unambiguous	[R].SPLDTIPGIEPDWAER.[A]		1	1	WP_019733022.1_T52A	WP_019733022.1_T52A	0	2	0.7009	0	1	1	898.447	1795.89	1795.89	0.68	0.00061	CID	MS2			87.55	22950	M_avium_F6_R1.mgf	F7.16			0	0	0	1.17	0.006579	0.2371	WP_019733022.1_T52A	V	SPLDTIPGIEPDWAER	87.55	83.2929	4.25713	0.909993	0.833099	6.70683	-5.87373
FALSE	High	Sequest HT (A2)	Unambiguous	[R].LQNLEVRNA.[-]		1	1	WP_003876525.1_T140A	WP_003876525.1_T140A	1	2	0.5674	0	1	1	528.794	1056.58	1056.58	0.45	0.00024	CID	MS2			16.6	4197	M_avium_F4_R1.mgf	F7.10			0	0	0	2.15	0.002142	0.1187	WP_003876525.1_T140A	V	LQNLEVRNA	16.6	20.8568	4.25677	0.169191	0.0933476	0.528336	-0.434988
FALSE	High	Sequest HT (A2)	Unambiguous	[R].AVDMLESLGAEHLADR.[S]		1	1	WP_033717668.1_A148D	WP_033717668.1_A148D	0	3	0.7741	0	1	1	576.287	1726.85	1726.84	1.35	0.00078	CID	MS2			65.3333	17106	M_avium_F6_R1.mgf	F7.16			0	0	0	4.78	0	6.87e-09	WP_033717668.1_A148D	V	AVDMLESLGAEHLADR	65.33	69.5817	4.25171	0	0	0	0
FALSE	High	Sequest HT (A2)	Unambiguous	[R].DLVNTPPSHLFPDEFAKR.[A]		1	1	WP_033713316.1_A208D	WP_033713316.1_A208D	1	3	0.4828	0	1	1	695.025	2083.06	2083.06	-0.49	-0.00034	CID	MS2			60.4833	16913	M_avium_F7_R3.mgf	F7.21			0	0	0	3.79	0	1.75e-05	WP_033713316.1_A208D	V	DLVNTPPSHLFPDEFAKR	60.48	64.7238	4.24383	0	0	0	0
FALSE	High	Sequest HT (A2)	Unambiguous	[K].SVADLIEAGHAAR.[T]		1	1	WP_003874137.1_N255K	WP_003874137.1_N255K	0	2	0.7979	0	1	1	655.348	1309.69	1309.69	1.88	0.00123	CID	MS2			40.3167	10606	M_avium_F6_R2.mgf	F7.17			0	0	0	2.82	0	3.21e-05	WP_003874137.1_N255K	V	SVADLIEAGHAAR	40.32	36.0796	4.24043	0.0134446	0.00704402	0	0.00704402
FALSE	High	Sequest HT (A2)	Unambiguous	[R].GGYPEPGQAGYPPQQHGYPDLR.[G]		1	1	WP_033718855.1_Q270L	WP_033718855.1_Q270L	0	3	0.6364	0	1	1	795.373	2384.1	2384.11	-0.57	-0.00045	CID	MS2			51.5	13413	M_avium_F6_R1.mgf	F7.16			0	0	0	1.65	0.006817	0.242	WP_033718855.1_Q270L	V	GGYPEPGQAGYPPQQHGYPDLR	51.5	47.2637	4.23631	0.566968	0.403868	1.6622	-1.25834
FALSE	High	Sequest HT (A2)	Selected	[R].KSAPIYWMDVPGGTGGFGDKGYWAITK.[H]		1	1	WP_003875680.1_V39M	WP_003875680.1_V39M	2	4	0.5486	0	1	1	726.362	2902.43	2902.42	0.95	0.00069	CID	MS2			83.3833	20522	M_avium_F10_R3.mgf	F7.30			0	0	0	3.19	0.0003286	0.01139	WP_003875680.1_V39M	V	KSAPIYWMDVPGGTGGFGDKGYWAITK	83.38	87.6123	4.23227	0.00455137	0.00244165	0	0.00244165
FALSE	High	Sequest HT (A2)	Unambiguous	[R].SVDLLNQLATLR.[K]		1	1	WP_003874622.1_E166D	WP_003874622.1_E166D	0	2	0.7235	0	1	1	671.888	1342.77	1342.77	0.13	9e-05	CID	MS2			82.8833	20571	M_avium_F10_R2_210508172251.mgf	F7.29			0	0	0	2.64	0	0.0003383	WP_003874622.1_E166D	V	SVDLLNQLATLR	82.88	78.6478	4.23224	0.0312247	0.0163181	0.0691656	-0.0528475
FALSE	High	Sequest HT (A2)	Selected	[R].TDVELPWEQLNKVDDLKR.[A]		1	1	WP_023869502.1_E398D	WP_023869502.1_E398D	2	3	0.6762	0	1	1	733.386	2198.14	2198.15	-0.45	-0.00033	CID	MS2			70.1	19083	M_avium_F7_R1.mgf	F7.19			0	0	0	4.2	0	2.54e-06	WP_023869502.1_E398D	V	TDVELPWEQLNKVDDLKR	70.1	74.328	4.22802	0	0	0	0
FALSE	High	Sequest HT (A2)	Unambiguous	[R].NRTAFcDGYAAASGIDPR.[D]	C6(Carbamidomethyl)	1	1	WP_033725683.1_E396D	WP_033725683.1_E396D	1	3	0.6731	0	1	1	647.968	1941.89	1941.89	1.38	0.00089	CID	MS2			44.9667	11610	M_avium_F6_R1.mgf	F7.16			0	0	0	3.64	0	1.46e-05	WP_033725683.1_E396D	V	NRTAFC1DGYAAASGIDPR	44.97	40.7428	4.22721	0	0	0	0
FALSE	High	Sequest HT (A2)	Unambiguous	[R].AAALVNSIFTK.[-]		1	1	WP_023869148.1_T197N	WP_023869148.1_T197N	0	2	0.7387	0	1	1	567.829	1134.65	1134.65	-0.77	-0.00044	CID	MS2			53.45	13002	M_avium_F10_R1.mgf	F7.28			0	0	0	3.1	0	0.0001554	WP_023869148.1_T197N	V	AAALVNSIFTK	53.45	57.6768	4.22682	0.00537956	0.00286819	0	0.00286819
FALSE	High	Sequest HT (A2)	Unambiguous	[R].QLADPYTLSSDRGAEPDVGPQPDLPcRR.[G]	C26(Carbamidomethyl)	1	1	WP_033719563.1_W229C	WP_033719563.1_W229C	2	4	0.3083	0	1	1	778.38	3110.5	3110.5	0.76	0.00059	CID	MS2			54.9333	14933	M_avium_F5_R2_210504181830.mgf	F7.14			0	0	0	2.53	0.0005732	0.01879	WP_033719563.1_W229C	V	QLADPYTLSSDRGAEPDVGPQPDLPC1RR	54.93	59.1567	4.22672	0.0506095	0.0264467	0.161981	-0.135535
FALSE	High	Sequest HT (A2)	Unambiguous	[R].QIYDLDRPALKDPAFVPDTHPAFADRESPK.[S]		1	1	WP_023870804.1_W347R	WP_023870804.1_W347R	2	6	0.6184	0	1	1	569.126	3409.72	3409.72	0.48	0.00027	CID	MS2			57.95	15906	M_avium_F7_R2.mgf	F7.20			0	0	0	4.77	0	0.0001573	WP_023870804.1_W347R	V	QIYDLDRPALKDPAFVPDTHPAFADRESPK	57.95	62.1741	4.22407	0	0	0	0
FALSE	High	Sequest HT (A2)	Unambiguous	[K].FIPDSIPANVGYAAAAR.[H]		1	1	WP_023869440.1_F422Y	WP_023869440.1_F422Y	0	2	0.7893	0	1	1	866.956	1732.9	1732.9	1.28	0.00111	CID	MS2			64.1333	16672	M_avium_F8_R1.mgf	F7.22			0	0	0	2.42	0	5.79e-05	WP_023869440.1_F422Y	V	FIPDSIPANVGYAAAAR	64.13	68.3536	4.22363	0.0734707	0.0387721	0.265506	-0.226734
FALSE	High	Sequest HT (A2)	Selected	[R].AARVDFEGDAAAVQAVR.[D]		1	1	WP_023865681.1_L189F	WP_023865681.1_L189F	1	3	0.7765	0	1	1	582.635	1745.89	1745.89	-0.72	-0.00042	CID	MS2			40.3167	11501	M_avium_F5_R1.mgf	F7.13			0	0	0	5.37	0	6.44e-10	WP_023865681.1_L189F	V	AARVDFEGDAAAVQAVR	40.32	44.5414	4.22144	0	0	0	0
FALSE	High	Sequest HT (A2)	Selected	[R].DLDAARGEISESR.[A]		1	1	WP_023869009.1_Q161E	WP_023869009.1_Q161E	1	3	0.7928	0	1	1	473.567	1418.69	1418.69	-0.61	-0.00029	CID	MS2			26.3	6823	M_avium_F3_R3.mgf	F7.9			0	0	0	2.51	0.0003286	0.006519	WP_023869009.1_Q161E	V	DLDAARGEISESR	26.3	22.0794	4.2206	0.0562365	0.0294143	0.18697	-0.157556
FALSE	High	Sequest HT (A2)	Selected	[K].GPDLAGWLTPHGR.[E]		1	1	WP_033718998.1_I301T	WP_033718998.1_I301T	0	3	0.7163	0	1	1	459.574	1376.71	1376.71	-0.36	-0.00017	CID	MS2			57.4167	14371	M_avium_F9_R1.mgf	F7.25			0	0	0	3.63	0	3.49e-05	WP_033718998.1_I301T	V	GPDLAGWLTPHGR	57.42	53.2043	4.21565	0	0	0	0
FALSE	High	Sequest HT (A2)	Unambiguous	[R].RPIAEFDPALHQDPANAGSR.[Q]		1	1	WP_019731976.1_V233L	WP_019731976.1_V233L	0	4	0.6641	0	1	1	541.274	2162.07	2162.07	-0.16	-9e-05	CID	MS2			35.0667	9809	M_avium_F5_R3.mgf	F7.15			0	0	0	5.12	0	2.38e-06	WP_019731976.1_V233L	V	RPIAEFDPALHQDPANAGSR	35.07	39.2756	4.20565	0	0	0	0
FALSE	High	Sequest HT (A2)	Unambiguous	[R].LQDIcDYHSSVEQAAATAAR.[A]	C5(Carbamidomethyl)	1	1	WP_023868731.1_E223Q	WP_023868731.1_E223Q	0	3	0.8592	0	1	1	736.011	2206.02	2206.02	-0.19	-0.00014	CID	MS2			53.5667	14434	M_avium_F6_R3.mgf	F7.18			0	0	0	4.97	0	2.53e-08	WP_023868731.1_E223Q	V	LQDIC1DYHSSVEQAAATAAR	53.57	49.3645	4.20547	0	0	0	0
FALSE	High	Sequest HT (A2)	Unambiguous	[R].YLVYVPGASSTGISR.[K]		1	1	WP_033719565.1_T460A	WP_033719565.1_T460A	0	2	0.7211	0	1	1	785.418	1569.83	1569.83	1.22	0.00096	CID	MS2			60.3833	14837	M_avium_F10_R1.mgf	F7.28			0	0	0	1.47	0.007971	0.2592	WP_033719565.1_T460A	V	YLVYVPGASSTGISR	60.38	56.1791	4.20089	0.741929	0.587592	2.78046	-2.19286
FALSE	High	Sequest HT (A2)	Selected	[R].VISKAEPGGLIEGR.[R]		1	1	WP_033718379.1_V205I	WP_033718379.1_V205I	1	2	0.7668	0	1	1	713.408	1425.81	1425.81	1.72	0.00122	CID	MS2			22.2833	5566	M_avium_F5_R2_210504181830.mgf	F7.14			0	0	0	2.83	0	0.0003199	WP_033718379.1_V205I	V	VISKAEPGGLIEGR	22.28	26.4795	4.19947	0.0131271	0.00687891	0	0.00687891
FALSE	High	Sequest HT (A2)	Selected	[R].VAALTAAGRTPGLGTILVGDDPGSQAYVRGK.[H]		1	1	WP_033718433.1_P28A	WP_033718433.1_P28A	2	4	0.7302	0	1	1	753.662	3011.63	3011.63	-0.2	-0.00015	CID	MS2			66.7	16809	M_avium_F9_R1.mgf	F7.25			0	0	0	4.04	0	2.7e-05	WP_033718433.1_P28A	V	VAALTAAGRTPGLGTILVGDDPGSQAYVRGK	66.7	70.8975	4.19754	0	0	0	0
FALSE	High	Sequest HT (A2)	Unambiguous	[R].MSLTGDYLSAADALR.[A]		1	1	WP_023861116.1_T161A	WP_023861116.1_T161A	0	2	0.7124	0	1	1	792.388	1583.77	1583.77	-2.72	-0.00215	CID	MS2			76.1	20739	M_avium_F7_R1.mgf	F7.19			0	0	0	3.06	0	4.13e-05	WP_023861116.1_T161A	V	MSLTGDYLSAADALR	76.1	80.2963	4.1963	0.00573394	0.00304383	0	0.00304383
FALSE	High	Sequest HT (A2)	Unambiguous	[R].AALEPLcDDLSIAAQPQLSR.[T]	C7(Carbamidomethyl)	1	1	WP_033718492.1_E236Q	WP_033718492.1_E236Q	0	3	0.7489	0	1	1	723.372	2168.1	2168.1	-0.27	-0.00019	CID	MS2			81.3	21303	M_avium_F6_R1.mgf	F7.16			0	0	0	2.31	0	0.002493	WP_033718492.1_E236Q	V	AALEPLC1DDLSIAAQPQLSR	81.3	77.1051	4.19495	0.101726	0.0541913	0.362784	-0.308593
FALSE	High	Sequest HT (A2)	Selected	[R].LTYDMTDPAIIAR.[S]		1	1	WP_033710520.1_V319I	WP_033710520.1_V319I	0	2	0.5206	0	1	1	740.38	1479.75	1479.75	0.36	0.00027	CID	MS2			64.5667	16898	M_avium_F6_R1.mgf	F7.16			0	0	0	2.67	0	0.0001367	WP_033710520.1_V319I	V	LTYDMTDPAIIAR	64.57	60.3784	4.19161	0.0268817	0.0140518	0.0508701	-0.0368184
FALSE	High	Sequest HT (A2)	Selected	[R].SLEPFITQLNTIR.[R]		1	1	WP_198924485.1_M577T	WP_198924485.1_M577T	0	2	0.6643	0	1	1	766.428	1531.85	1531.85	0.82	0.00063	CID	MS2			79.3667	19467	M_avium_F10_R3.mgf	F7.30			0	0	0	2.8	0	1.51e-05	WP_198924485.1_M577T	V	SLEPFITQLNTIR	79.37	83.5601	4.19012	0.01373	0.00719723	0	0.00719723
FALSE	High	Sequest HT (A2)	Unambiguous	[R].AIGPGVEVLSADDGGPLSR.[T]		1	1	WP_080691805.1_E41D	WP_080691805.1_E41D	0	2	0.4355	0	1	1	905.473	1809.94	1809.93	2.04	0.00184	CID	MS2			68.8167	18507	M_avium_F6_R3.mgf	F7.18			0	0	0	1.24	0.002381	0.127	WP_080691805.1_E41D	V	AIGPGVEVLSADDGGPLSR	68.82	64.6331	4.18694	0.885229	0.789625	5.38465	-4.59502
FALSE	High	Sequest HT (A2)	Selected	[R].RLDADVPPPSAAIDGVPAQFDDFVQR.[A]		1	1	WP_080708759.1_T227A	WP_080708759.1_T227A	1	3	0.7756	0	1	1	932.803	2796.39	2796.4	-0.67	-0.00062	CID	MS2			86.6	24226	M_avium_F7_R3.mgf	F7.21			0	0	0	5.17	0	8.4e-10	WP_080708759.1_T227A	V	RLDADVPPPSAAIDGVPAQFDDFVQR	86.6	90.7796	4.17962	0	0	0	0
FALSE	High	Sequest HT (A2)	Selected	[R].VAALTAAGRTPGLGTILVGDDPGSQAYVRGK.[H]		1	1	WP_033718433.1_P28A	WP_033718433.1_P28A	2	4	0.75	0	1	1	753.662	3011.62	3011.63	-0.89	-0.00067	CID	MS2			66.7167	17073	M_avium_F9_R2.mgf	F7.26			0	0	0	3.6	0	0.0001503	WP_033718433.1_P28A	V	VAALTAAGRTPGLGTILVGDDPGSQAYVRGK	66.72	70.8975	4.17754	0	0	0	0
FALSE	High	Sequest HT (A2)	Unambiguous	[R].LLALILGTGGDATR.[I]		1	1	WP_044543433.1_V150L	WP_044543433.1_V150L	0	2	0.6691	0	1	1	685.903	1370.8	1370.8	-0.98	-0.00067	CID	MS2			70.6333	17343	M_avium_F10_R2_210508172251.mgf	F7.29			0	0	0	2.75	0.0005732	0.01556	WP_044543433.1_V150L	V	LLALILGTGGDATR	70.63	66.4553	4.17472	0.0189261	0.00989793	0	0.00989793
FALSE	High	Sequest HT (A2)	Unambiguous	[R].SVAVYSDPDAAAR.[H]		1	1	WP_023868702.1_V34D	WP_023868702.1_V34D	0	2	0.8538	0	1	1	661.323	1321.64	1321.64	0.07	5e-05	CID	MS2			23.8833	6170	M_avium_F4_R2.mgf	F7.11			0	0	0	3.01	0	0.0001082	WP_023868702.1_V34D	V	SVAVYSDPDAAAR	23.88	28.0444	4.16441	0.0060307	0.00319017	0	0.00319017
FALSE	High	Sequest HT (A2)	Selected	[R].VLcETFPTRLER.[G]	C3(Carbamidomethyl)	1	1	WP_023869803.1_M235L	WP_023869803.1_M235L	1	3	0.6573	0	1	1	507.601	1520.79	1520.79	-0.38	-0.00019	CID	MS2			40.1333	10522	M_avium_F7_R2.mgf	F7.20			0	0	0	2.86	0.0005732	0.01705	WP_023869803.1_M235L	V	VLC1ETFPTRLER	40.13	44.2872	4.15719	0.0121242	0.00636006	0	0.00636006
FALSE	High	Sequest HT (A2)	Selected	[R].GGYPEPGQAGYPPQQHGYPDLR.[G]		1	1	WP_033718855.1_Q270L	WP_033718855.1_Q270L	0	3	0.6825	0	1	1	795.373	2384.1	2384.11	-0.98	-0.00078	CID	MS2			51.4167	13698	M_avium_F6_R2.mgf	F7.17			0	0	0	1.89	0.0005732	0.02444	WP_033718855.1_Q270L	V	GGYPEPGQAGYPPQQHGYPDLR	51.42	47.2637	4.15631	0.358765	0.21818	0.912539	-0.694359
FALSE	High	Sequest HT (A2)	Unambiguous	[R].GNPGKTVLLSTVPK.[Q]		1	1	WP_071321356.1_A99P	WP_071321356.1_A99P	1	3	0.7515	0	1	1	470.949	1410.83	1410.83	0.81	0.00038	CID	MS2			31.6	7986	M_avium_F8_R3.mgf	F7.24			0	0	0	3.26	0	0.0001726	WP_071321356.1_A99P	V	GNPGKTVLLSTVPK	31.6	35.756	4.15599	0.00353357	0.00190476	0	0.00190476
FALSE	High	Sequest HT (A2)	Unambiguous	[K].FIPDSIPANVGYAAAAR.[H]		1	1	WP_023869440.1_F422Y	WP_023869440.1_F422Y	0	2	0.6859	0	1	1	866.956	1732.9	1732.9	1.47	0.00127	CID	MS2			64.2	16880	M_avium_F8_R2.mgf	F7.23			0	0	0	2.77	0	4.29e-05	WP_023869440.1_F422Y	V	FIPDSIPANVGYAAAAR	64.2	68.3536	4.15363	0.0161725	0.00846403	0	0.00846403
FALSE	High	Sequest HT (A2)	Selected	[R].RPGAFGPAQPAPENSSPTAR.[L]		1	1	WP_009974686.1_A187P	WP_009974686.1_A187P	0	3	0.869	0	1	1	670.004	2008	2008	-1.2	-0.0008	CID	MS2			20.9333	5184	M_avium_F5_R2_210504181830.mgf	F7.14			0	0	0	4.96	0	6.15e-09	WP_009974686.1_A187P	V	RPGAFGPAQPAPENSSPTAR	20.93	25.0827	4.15272	0	0	0	0
FALSE	High	Sequest HT (A2)	Unambiguous	[K].GPDLAGWLTPHGR.[E]		1	1	WP_033718998.1_I301T	WP_033718998.1_I301T	0	3	0.5941	0	1	1	459.573	1376.71	1376.71	-1.23	-0.00056	CID	MS2			57.35	14769	M_avium_F8_R1.mgf	F7.22			0	0	0	2.02	0.0005732	0.02997	WP_033718998.1_I301T	V	GPDLAGWLTPHGR	57.35	53.2043	4.14565	0.244307	0.140324	0.684962	-0.544638
FALSE	High	Sequest HT (A2)	Unambiguous	[R].TVTDVQQITNPDLR.[L]		1	1	WP_003874613.1_A167T	WP_003874613.1_A167T	0	2	0.6341	0	1	1	800.42	1599.83	1599.83	-0.38	-0.00031	CID	MS2			45.1167	10426	M_avium_F10_R3.mgf	F7.30			0	0	0	1.64	0.0005732	0.03982	WP_003874613.1_A167T	V	TVTDVQQITNPDLR	45.12	49.2608	4.1408	0.578117	0.414844	1.69389	-1.27904
FALSE	High	Sequest HT (A2)	Unambiguous	[R].GITAHPRPVSSPHPPIWIGGNTAAAR.[Q]		1	1	WP_033721280.1_T184A	WP_033721280.1_T184A	0	4	0.6919	0	1	1	665.86	2660.42	2660.42	-0.23	-0.00015	CID	MS2			41.7833	9547	M_avium_F10_R3.mgf	F7.30			0	0	0	4.22	0	3.58e-06	WP_033721280.1_T184A	V	GITAHPRPVSSPHPPIWIGGNTAAAR	41.78	45.9188	4.13875	0	0	0	0
FALSE	High	Sequest HT (A2)	Selected	[R].RLDADVPPPSAAIDGVPAQFDDFVQR.[A]		1	1	WP_080708759.1_T227A	WP_080708759.1_T227A	1	3	0.7517	0	1	1	932.804	2796.4	2796.4	1.03	0.00096	CID	MS2			86.65	23981	M_avium_F7_R2.mgf	F7.20			0	0	0	4.35	0	9.89e-09	WP_080708759.1_T227A	V	RLDADVPPPSAAIDGVPAQFDDFVQR	86.65	90.7796	4.12962	0	0	0	0
FALSE	High	Sequest HT (A2)	Selected	[R].VGEASQESDRADNVIITLHR.[S]		1	1	WP_033725816.1_V212I	WP_033725816.1_V212I	1	4	0.3948	0	1	1	553.285	2210.12	2210.12	0.48	0.00027	CID	MS2			38.5167	10830	M_avium_F5_R3.mgf	F7.15			0	0	0	2.33	0.0003286	0.008384	WP_033725816.1_V212I	V	VGEASQESDRADNVIITLHR	38.52	42.6461	4.12613	0.0958693	0.0510016	0.342704	-0.291703
FALSE	High	Sequest HT (A2)	Selected	[K].MTPAPTKPIPVLVGGHADAALR.[R]		1	1	WP_003872844.1_I178V	WP_003872844.1_I178V	0	4	0.785	0	1	1	553.812	2212.23	2212.23	0.26	0.00015	CID	MS2			48.9167	12121	M_avium_F9_R1.mgf	F7.25			0	0	0	4.79	0	7.67e-07	WP_003872844.1_I178V	V	MTPAPTKPIPVLVGGHADAALR	48.92	53.0403	4.12031	0	0	0	0
FALSE	High	Sequest HT (A2)	Selected	[K].MTPAPTKPIPVLVGGHADAALR.[R]		1	1	WP_003872844.1_I178V	WP_003872844.1_I178V	0	4	0.6761	0	1	1	553.812	2212.23	2212.23	0.26	0.00015	CID	MS2			48.9167	12372	M_avium_F9_R2.mgf	F7.26			0	0	0	3.55	0	0.0004372	WP_003872844.1_I178V	V	MTPAPTKPIPVLVGGHADAALR	48.92	53.0403	4.12031	0	0	0	0
FALSE	High	Sequest HT (A2)	Selected	[R].VVTFSASDKPVIFWTPEHGAHVVR.[G]		1	1	WP_033718104.1_Y143H	WP_033718104.1_Y143H	0	5	0.6677	0	1	1	536.687	2679.4	2679.4	-0.04	-2e-05	CID	MS2			64.45	15908	M_avium_F10_R1.mgf	F7.28			0	0	0	3.37	0	0.0001126	WP_033718104.1_Y143H	V	VVTFSASDKPVIFWTPEHGAHVVR	64.45	60.3316	4.11845	0.00158479	0.000859833	0	0.000859833
FALSE	High	Sequest HT (A2)	Unambiguous	[R].MSLTGDYLSAADALR.[A]		1	1	WP_023861116.1_T161A	WP_023861116.1_T161A	0	2	0.7924	0	1	1	792.389	1583.77	1583.77	-1.05	-0.00083	CID	MS2			76.1833	21391	M_avium_F7_R3.mgf	F7.21			0	0	0	3.42	0	2.51e-06	WP_023861116.1_T161A	V	MSLTGDYLSAADALR	76.18	80.2963	4.1163	0.000835422	0.000455152	0	0.000455152
FALSE	High	Sequest HT (A2)	Selected	[R].WLPPLVSGSMR.[A]		1	1	WP_033711693.1_L119M	WP_033711693.1_L119M	0	2	0.6143	0	1	1	621.837	1242.67	1242.67	0.18	0.00011	CID	MS2			69.55	17055	M_avium_F10_R2_210508172251.mgf	F7.29			0	0	0	2.1	0.0005732	0.05746	WP_033711693.1_L119M	V	WLPPLVSGSMR	69.55	65.4337	4.11629	0.196567	0.110004	0.592146	-0.482142
FALSE	High	Sequest HT (A2)	Selected	[R].AGNIEILPADLGDAVDR.[Q]		1	1	WP_023869989.1_A65V	WP_023869989.1_A65V	0	2	0.8363	0	1	1	869.952	1738.9	1738.9	0.19	0.00017	CID	MS2			74.35	20693	M_avium_F5_R3.mgf	F7.15			0	0	0	3.42	0	3.32e-06	WP_023869989.1_A65V	V	AGNIEILPADLGDAVDR	74.35	78.463	4.11305	0	0	0	0
FALSE	High	Sequest HT (A2)	Selected	[R].ALGSNPDADEPSGSTDETLAELIER.[S]		1	1	WP_031353751.1_T186S	WP_031353751.1_T186S	0	3	0.6283	0	1	1	863.072	2587.2	2587.2	0.24	0.0002	CID	MS2			84.4833	22265	M_avium_F4_R1.mgf	F7.10			0	0	0	2.26	0	0.002417	WP_031353751.1_T186S	V	ALGSNPDADEPSGSTDETLAELIER	84.48	80.3679	4.11212	0.121404	0.0650779	0.418117	-0.353039
FALSE	High	Sequest HT (A2)	Selected	[R].FAPGFHDVVVAAR.[A]		1	1	WP_019733039.1_R382H	WP_019733039.1_R382H	0	3	0.6246	0	1	1	462.582	1385.73	1385.73	-0.4	-0.00018	CID	MS2			42.6167	10950	M_avium_F7_R1.mgf	F7.19			0	0	0	3.17	0	0.0006746	WP_019733039.1_R382H	V	FAPGFHDVVVAAR	42.62	46.7272	4.10717	0.00510204	0.00273585	0	0.00273585
FALSE	High	Sequest HT (A2)	Selected	[R].GVAASGPGEFVVTTSGGQISR.[Y]		1	1	WP_033724958.1_V340G	WP_033724958.1_V340G	0	2	0.7436	0	1	1	989.006	1977.01	1977	1.04	0.00103	CID	MS2			56.2333	14682	M_avium_F6_R1.mgf	F7.16			0	0	0	1.56	0.007764	0.2441	WP_033724958.1_V340G	V	GVAASGPGEFVVTTSGGQISR	56.23	52.135	4.09495	0.663845	0.496834	2.13164	-1.6348
FALSE	High	Sequest HT (A2)	Unambiguous	[R].DLVNTPPSHLFPDEFAKR.[A]		1	1	WP_033713316.1_A208D	WP_033713316.1_A208D	1	3	0.5786	0	1	1	695.025	2083.06	2083.06	-0.39	-0.00027	CID	MS2			60.6333	16710	M_avium_F7_R2.mgf	F7.20			0	0	0	4.39	0	3.75e-08	WP_033713316.1_A208D	V	DLVNTPPSHLFPDEFAKR	60.63	64.7238	4.09383	0	0	0	0
FALSE	High	Sequest HT (A2)	Selected	[R].EVPFGQDGSYTKDAIITR.[I]		1	1	WP_023869594.1_E341K	WP_023869594.1_E341K	1	3	0.7091	0	1	1	666.337	1997	1997	-0.66	-0.00044	CID	MS2			55.1	14695	M_avium_F6_R2.mgf	F7.17			0	0	0	3.3	0	9.65e-05	WP_023869594.1_E341K	V	EVPFGQDGSYTKDAIITR	55.1	51.0067	4.09334	0.00221239	0.00119503	0	0.00119503
FALSE	High	Sequest HT (A2)	Unambiguous	[K].SVADLIEAGHAAR.[T]		1	1	WP_003874137.1_N255K	WP_003874137.1_N255K	0	2	0.8006	0	1	1	655.346	1309.68	1309.69	-1.47	-0.00096	CID	MS2			40.1667	10681	M_avium_F6_R3.mgf	F7.18			0	0	0	3.21	0	1.12e-05	WP_003874137.1_N255K	V	SVADLIEAGHAAR	40.17	36.0796	4.09042	0.00398936	0.0021449	0	0.0021449
FALSE	High	Sequest HT (A2)	Selected	[R].SQVVGTIDLVDDVDAAAVAK.[I]		1	1	WP_088295111.1_F313L	WP_088295111.1_F313L	0	3	0.7384	0	1	1	662.685	1986.04	1986.04	0.19	0.00012	CID	MS2			81.85	22671	M_avium_F5_R3.mgf	F7.15			0	0	0	3.44	0	2.23e-06	WP_088295111.1_F313L	V	SQVVGTIDLVDDVDAAAVAK	81.85	85.9358	4.08582	0	0	0	0
FALSE	High	Sequest HT (A2)	Selected	[R].VVGVVENMSGLTLPDGSTLQVFGEGGGQQVAER.[L]		1	1	WP_031353940.1_D314E	WP_031353940.1_D314E	0	3	0.6199	0	1	1	1110.89	3330.67	3330.66	0.67	0.00074	CID	MS2			103.517	27514	M_avium_F8_R2.mgf	F7.23			0	0	0	1.71	0.0005732	0.05598	WP_031353940.1_D314E	V	VVGVVENMSGLTLPDGSTLQVFGEGGGQQVAER	103.52	99.44	4.08001	0.518979	0.353654	1.39982	-1.04617
FALSE	High	Sequest HT (A2)	Unambiguous	[R].VAALTAAGRTPGLGTILVGDDPGSQAYVRGK.[H]		1	1	WP_033718433.1_P28A	WP_033718433.1_P28A	2	4	0.7717	0	1	1	753.662	3011.63	3011.63	-0.24	-0.00018	CID	MS2			66.8167	17109	M_avium_F9_R2.mgf	F7.26			0	0	0	4.03	0	0.0001531	WP_033718433.1_P28A	V	VAALTAAGRTPGLGTILVGDDPGSQAYVRGK	66.82	70.8975	4.07754	0	0	0	0
FALSE	High	Sequest HT (A2)	Selected	[R].RMSLTGDYLSAADALR.[A]		1	1	WP_023861116.1_T161A	WP_023861116.1_T161A	1	3	0.7435	0	1	1	580.63	1739.87	1739.87	0.26	0.00015	CID	MS2			62.55	17512	M_avium_F7_R3.mgf	F7.21			0	0	0	3.82	0	4.06e-05	WP_023861116.1_T161A	V	RMSLTGDYLSAADALR	62.55	66.6271	4.07707	0	0	0	0
FALSE	High	Sequest HT (A2)	Unambiguous	[R].MSLTGDYLSAADALR.[A]		1	1	WP_023861116.1_T161A	WP_023861116.1_T161A	0	2	0.6803	0	1	1	792.388	1583.77	1583.77	-2.4	-0.0019	CID	MS2			76.2167	20775	M_avium_F7_R1.mgf	F7.19			0	0	0	2.94	0	0.002228	WP_023861116.1_T161A	V	MSLTGDYLSAADALR	76.22	80.2963	4.0763	0.00884495	0.00465572	0	0.00465572
FALSE	High	Sequest HT (A2)	Unambiguous	[R].AFGRGPHPLLVSVR.[S]		1	1	WP_071321383.1_T75A	WP_071321383.1_T75A	1	3	0.5763	0	1	1	502.628	1505.87	1505.87	-0.01	0	CID	MS2			33	7356	M_avium_F10_R3.mgf	F7.30			0	0	0	2.36	0	0.001713	WP_071321383.1_T75A	V	AFGRGPHPLLVSVR	33	37.075	4.07499	0.0867363	0.0460137	0.315038	-0.269024
FALSE	High	Sequest HT (A2)	Unambiguous	[R].DLVNTPPSHLFPDEFAKR.[A]		1	1	WP_033713316.1_A208D	WP_033713316.1_A208D	1	4	0.4646	0	1	1	521.521	2083.06	2083.06	0.15	8e-05	CID	MS2			60.65	16400	M_avium_F7_R1.mgf	F7.19			0	0	0	4.24	0	9.52e-07	WP_033713316.1_A208D	V	DLVNTPPSHLFPDEFAKR	60.65	64.7238	4.07383	0	0	0	0
FALSE	High	Sequest HT (A2)	Unambiguous	[R].GAVAVLTDAAGVAQLTGGR.[T]		1	1	WP_080691838.1_Q98R	WP_080691838.1_Q98R	0	2	0.7506	0	1	1	863.977	1726.95	1726.94	1.5	0.0013	CID	MS2			75.8833	20077	M_avium_F8_R2.mgf	F7.23			0	0	0	4.01	0	1.62e-06	WP_080691838.1_Q98R	V	GAVAVLTDAAGVAQLTGGR	75.88	79.9491	4.0691	0	0	0	0
FALSE	High	Sequest HT (A2)	Selected	[R].AAATRRPRPVLTDEYAEPLVR.[A]		1	1	WP_033713181.1_R44P	WP_033713181.1_R44P	1	4	0.7512	0	1	1	596.082	2381.3	2381.3	-0.03	-2e-05	CID	MS2			34.9167	9128	M_avium_F7_R3.mgf	F7.21			0	0	0	4.34	0	1.3e-05	WP_033713181.1_R44P	V	AAATRRPRPVLTDEYAEPLVR	34.92	38.9868	4.06682	0	0	0	0
FALSE	High	Sequest HT (A2)	Rejected	[R].STTAAGSDDAAAGPTVDVQSLVGGLVAK.[V]		1	1	WP_179148812.1_S159T	WP_179148812.1_S159T	0	3		0.0051	3	3	853.438	2558.3	2558.29	2.21	0.00188	CID	MS2			96.15	25746	M_avium_F8_R3.mgf	F7.24			0	0	0	1.95	0.0008369	0.06951	WP_179148812.1_S159T	V	STTAAGSDDAAAGPTVDVQSLVGGLVAK	96.15	92.0887	4.06132	0.305347	0.181199	0.807675	-0.626476
FALSE	High	Sequest HT (A2)	Selected	[K].AALSNWTTGQASVFGTR.[G]		1	1	WP_019732047.1_A154T	WP_019732047.1_A154T	0	2	0.8613	0	1	1	883.945	1766.88	1766.88	0.05	4e-05	CID	MS2			67.1333	17046	M_avium_F9_R3.mgf	F7.27			0	0	0	3.46	0	2.59e-05	WP_019732047.1_A154T	V	AALSNWTTGQASVFGTR	67.13	63.0689	4.0611	0	0	0	0
FALSE	High	Sequest HT (A2)	Unambiguous	[R].LAYFAEAAAAQLDGAK.[H]		1	1	WP_023869803.1_S261A	WP_023869803.1_S261A	0	3	0.5132	0	1	1	537.278	1609.82	1609.82	-0.9	-0.00048	CID	MS2			70.0333	19675	M_avium_F7_R3.mgf	F7.21			0	0	0	2.65	0	0.001717	WP_023869803.1_S261A	V	LAYFAEAAAAQLDGAK	70.03	74.0899	4.05992	0.0308567	0.016129	0.0678269	-0.0516978
FALSE	High	Sequest HT (A2)	Selected	[R].VVDGAGRDLPTGTLR.[L]		1	1	WP_031353995.1_P809A	WP_031353995.1_P809A	1	3	0.5879	0	1	1	509.614	1526.83	1526.83	-0.74	-0.00038	CID	MS2			26.0833	7166	M_avium_F5_R1.mgf	F7.13			0	0	0	3.13	0	0.0003837	WP_031353995.1_P809A	V	VVDGAGRDLPTGTLR	26.08	30.1379	4.05792	0.00551133	0.00294399	0	0.00294399
FALSE	High	Sequest HT (A2)	Selected	[R].RMSLTGDYLSAADALR.[A]		1	1	WP_023861116.1_T161A	WP_023861116.1_T161A	1	3	0.6904	0	1	1	580.63	1739.87	1739.87	-0.25	-0.00015	CID	MS2			62.5667	16942	M_avium_F7_R1.mgf	F7.19			0	0	0	3.65	0	3.59e-05	WP_023861116.1_T161A	V	RMSLTGDYLSAADALR	62.57	66.6271	4.05708	0	0	0	0
FALSE	High	Sequest HT (A2)	Unambiguous	[K].ATREDIDEVIAAHANAAR.[L]		1	1	WP_019734236.1_G143E	WP_019734236.1_G143E	1	4	0.5789	0	1	1	481.498	1922.97	1922.97	1.22	0.00059	CID	MS2			44.35	11439	M_avium_F6_R1.mgf	F7.16			0	0	0	3.42	0	0.0004601	WP_019734236.1_G143E	V	ATREDIDEVIAAHANAAR	44.35	40.2958	4.0542	0.000843882	0.000460031	0	0.000460031
FALSE	High	Sequest HT (A2)	Selected	[R].DLVNTPPSHLFPDEFAKR.[A]		1	1	WP_033713316.1_A208D	WP_033713316.1_A208D	1	4	0.5257	0	1	1	521.52	2083.06	2083.06	-1.41	-0.00073	CID	MS2			60.6667	16720	M_avium_F7_R2.mgf	F7.20			0	0	0	4.47	0	2.24e-07	WP_033713316.1_A208D	V	DLVNTPPSHLFPDEFAKR	60.67	64.7238	4.05383	0	0	0	0
FALSE	High	Sequest HT (A2)	Selected	[R].IASGQTLEEIGLSQDSVISR.[G]		1	1	WP_044543396.1_P333S	WP_044543396.1_P333S	0	3	0.4564	0	1	1	701.702	2103.09	2103.09	-1.03	-0.00072	CID	MS2			73.4833	19244	M_avium_F6_R1.mgf	F7.16			0	0	0	2.41	0	0.0005479	WP_044543396.1_P333S	V	IASGQTLEEIGLSQDSVISR	73.48	69.4293	4.05069	0.0756275	0.0399356	0.2722	-0.232264
FALSE	High	Sequest HT (A2)	Selected	[R].QDSSALPPTTEYALAR.[I]		1	1	WP_071321374.1_T309A	WP_071321374.1_T309A	0	2	0.7908	0	1	1	860.431	1719.85	1719.85	-0.22	-0.00019	CID	MS2			47.15	12768	M_avium_F5_R2_210504181830.mgf	F7.14			0	0	0	1.96	0.0005732	0.01536	WP_071321374.1_T309A	V	QDSSALPPTTEYALAR	47.15	51.1986	4.04858	0.293145	0.172803	0.78938	-0.616577
FALSE	High	Sequest HT (A2)	Selected	[R].IIGPIDDYIPPATER.[L]		1	1	WP_071321372.1_V209I	WP_071321372.1_V209I	0	2	0.6923	0	1	1	835.446	1669.88	1669.88	2.57	0.00214	CID	MS2			65.9167	17903	M_avium_F7_R1.mgf	F7.19			0	0	0	1.82	0	0.0001418	WP_071321372.1_V209I	V	IIGPIDDYIPPATER	65.92	69.9676	4.04758	0.417228	0.264082	1.06693	-0.802853
FALSE	High	Sequest HT (A2)	Unambiguous	[R].LVVELTPDEAAALRDELKGVTSSS.[-]		1	1	WP_003878471.1_G47R	WP_003878471.1_G47R	2	3	0.8008	0	1	1	834.11	2500.32	2500.31	0.44	0.00037	CID	MS2			93.3833	26023	M_avium_F7_R3.mgf	F7.21			0	0	0	5.02	0	1.75e-06	WP_003878471.1_G47R	V	LVVELTPDEAAALRDELKGVTSSS	93.38	89.3355	4.04451	0	0	0	0
FALSE	High	Sequest HT (A2)	Unambiguous	[K].SVADLIEAGHAAR.[T]		1	1	WP_003874137.1_N255K	WP_003874137.1_N255K	0	3	0.4947	0	1	1	437.233	1309.68	1309.69	-0.89	-0.00039	CID	MS2			40.1167	10268	M_avium_F6_R1.mgf	F7.16			0	0	0	1.88	0	0.004067	WP_003874137.1_N255K	V	SVADLIEAGHAAR	40.12	36.0796	4.04042	0.370709	0.228295	0.946006	-0.717711
FALSE	High	Sequest HT (A2)	Unambiguous	[R].QLADPYTLSSDRGAEPDVGPQPDLPcRR.[G]	C26(Carbamidomethyl)	1	1	WP_033719563.1_W229C	WP_033719563.1_W229C	2	4	0.1807	0	1	1	778.38	3110.5	3110.5	0.99	0.00077	CID	MS2			55.1167	15528	M_avium_F5_R3.mgf	F7.15			0	0	0	3.32	0	0.0002361	WP_033719563.1_W229C	V	QLADPYTLSSDRGAEPDVGPQPDLPC1RR	55.12	59.1567	4.03672	0.00226415	0.0012251	0	0.0012251
FALSE	High	Sequest HT (A2)	Unambiguous	[R].GNPGKTVLLSTVPK.[Q]		1	1	WP_071321356.1_A99P	WP_071321356.1_A99P	1	2	0.8615	0	1	1	705.92	1410.83	1410.83	0.86	0.00061	CID	MS2			31.7167	8015	M_avium_F8_R3.mgf	F7.24			0	0	0	2.31	0.0005732	0.0173	WP_071321356.1_A99P	V	GNPGKTVLLSTVPK	31.72	35.756	4.03599	0.100152	0.0533658	0.359661	-0.306295
FALSE	High	Sequest HT (A2)	Selected	[R].LADLAGGQPGAGVVTGR.[A]		1	1	WP_062907992.1_R542G	WP_062907992.1_R542G	0	2	0.7827	0	1	1	769.918	1538.83	1538.83	-0.43	-0.00033	CID	MS2			44.4333	11761	M_avium_F6_R2.mgf	F7.17			0	0	0	3.82	0	6.33e-07	WP_062907992.1_R542G	V	LADLAGGQPGAGVVTGR	44.43	40.3946	4.03544	0	0	0	0
FALSE	High	Sequest HT (A2)	Unambiguous	[R].ALAEVVYDPWIEQRPLR.[I]		1	1	WP_033727279.1_V23A	WP_033727279.1_V23A	0	3	0.7	0	1	1	685.707	2055.11	2055.1	1.48	0.00101	CID	MS2			73.8833	20137	M_avium_F7_R1.mgf	F7.19			0	0	0	3.7	0	1.26e-06	WP_033727279.1_V23A	V	ALAEVVYDPWIEQRPLR	73.88	77.9064	4.02643	0	0	0	0
FALSE	High	Sequest HT (A2)	Unambiguous	[R].VIPLFELIRT.[-]		1	1	WP_033710741.1_Q139E	WP_033710741.1_Q139E	1	2	0.8087	0	1	1	600.871	1200.74	1200.74	0.04	3e-05	CID	MS2			94.7833	23958	M_avium_F10_R1.mgf	F7.28			0	0	0	1.83	0.0005732	0.04275	WP_033710741.1_Q139E	V	VIPLFELIRT	94.78	90.7558	4.02423	0.410407	0.259194	1.04507	-0.785876
FALSE	High	Sequest HT (A2)	Selected	[R].LTYDMTDPAIIAR.[S]		1	1	WP_033710520.1_V319I	WP_033710520.1_V319I	0	2	0.4972	0	1	1	740.379	1479.75	1479.75	0.17	0.00013	CID	MS2			64.4	17171	M_avium_F6_R2.mgf	F7.17			0	0	0	3.54	0	1.91e-05	WP_033710520.1_V319I	V	LTYDMTDPAIIAR	64.4	60.3784	4.02161	0	0	0	0
FALSE	High	Sequest HT (A2)	Unambiguous	[K].AALSNWTTGQASVFGTR.[G]		1	1	WP_019732047.1_A154T	WP_019732047.1_A154T	0	2	0.8608	0	1	1	883.945	1766.88	1766.88	0.35	0.00031	CID	MS2			67.0833	17178	M_avium_F9_R2.mgf	F7.26			0	0	0	3.09	0	2.4e-05	WP_019732047.1_A154T	V	AALSNWTTGQASVFGTR	67.08	63.0689	4.0111	0.00531601	0.00283185	0	0.00283185
FALSE	High	Sequest HT (A2)	Selected	[R].FAPGFHDVVVAAR.[A]		1	1	WP_019733039.1_R382H	WP_019733039.1_R382H	0	3	0.5601	0	1	1	462.582	1385.73	1385.73	-0.51	-0.00024	CID	MS2			42.7167	11282	M_avium_F7_R2.mgf	F7.20			0	0	0	3.16	0	0.0005984	WP_019733039.1_R382H	V	FAPGFHDVVVAAR	42.72	46.7272	4.00716	0.00506971	0.00271694	0	0.00271694
FALSE	High	Sequest HT (A2)	Unambiguous	[K].EIVGDIPGLDGAVAPAAM.[-]		1	1	WP_023868347.1_V243I	WP_023868347.1_V243I	0	2	0.8644	0	1	1	848.435	1695.86	1695.86	-0.07	-6e-05	CID	MS2			98.0333	26208	M_avium_F6_R3.mgf	F7.18			0	0	0	1.18	0.0005732	0.03586	WP_023868347.1_V243I	V	EIVGDIPGLDGAVAPAAM	98.03	94.0237	4.00631	0.906445	0.826545	6.44712	-5.62058
FALSE	High	Sequest HT (A2)	Selected	[R].THQAPPVPGAVG.[-]		1	1	WP_019733395.1_S157A	WP_019733395.1_S157A	0	2	0.6143	0	1	1	565.802	1130.6	1130.6	1.11	0.00063	CID	MS2			17.6833	4466	M_avium_F4_R2.mgf	F7.11			0	0	0	2.8	0.0003286	0.01186	WP_019733395.1_S157A	V	THQAPPVPGAVG	17.68	21.6849	4.0049	0.0145852	0.0076406	0	0.0076406
FALSE	High	Sequest HT (A2)	Selected	[R].GAVAVLTDAAGVAQLTGGR.[T]		1	1	WP_080691838.1_Q98R	WP_080691838.1_Q98R	0	2	0.8048	0	1	1	863.976	1726.94	1726.94	0.06	5e-05	CID	MS2			75.95	19917	M_avium_F8_R1.mgf	F7.22			0	0	0	4.2	0	7.36e-09	WP_080691838.1_Q98R	V	GAVAVLTDAAGVAQLTGGR	75.95	79.9491	3.9991	0	0	0	0
FALSE	High	Sequest HT (A2)	Unambiguous	[R].WWETMDKEAMVGADPINPLR.[L]		1	1	WP_019732985.1_S363G	WP_019732985.1_S363G	1	3	0.6812	0	1	1	787.043	2359.11	2359.12	-3.17	-0.00249	CID	MS2			83.45	22309	M_avium_F8_R3.mgf	F7.24			0	0	0	2.07	0	0.004083	WP_019732985.1_S363G	V	WWETMDKEAMVGADPINPLR	83.45	87.4457	3.99566	0.212535	0.119951	0.616689	-0.496738
FALSE	High	Sequest HT (A2)	Unambiguous	[R].TVTDVQQITNPDLR.[L]		1	1	WP_003874613.1_A167T	WP_003874613.1_A167T	0	2	0.6732	0	1	1	800.422	1599.84	1599.83	1.66	0.00133	CID	MS2			45.2667	12756	M_avium_F5_R3.mgf	F7.15			0	0	0	4.1	0	1.94e-07	WP_003874613.1_A167T	V	TVTDVQQITNPDLR	45.27	49.2608	3.9908	0	0	0	0
FALSE	High	Sequest HT (A2)	Selected	[R].DSYLNIDKVVETATR.[T]		1	1	WP_023868702.1_A69T	WP_023868702.1_A69T	1	3	0.6178	0	1	1	575.3	1723.89	1723.89	-0.34	-0.0002	CID	MS2			70.1333	19703	M_avium_F7_R3.mgf	F7.21			0	0	0	1.91	0.0005732	0.0213	WP_023868702.1_A69T	V	DSYLNIDKVVETATR	70.13	66.1416	3.98842	0.346068	0.209027	0.879518	-0.670491
FALSE	High	Sequest HT (A2)	Selected	[K].TSTGFHPSGGASVR.[A]		1	1	WP_033721182.1_T166S	WP_033721182.1_T166S	0	3	0.5771	0	1	1	454.225	1360.66	1360.66	0.09	4e-05	CID	MS2			8.9	1874	M_avium_F5_R2_210504181830.mgf	F7.14			0	0	0	2.53	0.0005732	0.0315	WP_033721182.1_T166S	V	TSTGFHPSGGASVR	8.9	12.8844	3.98436	0.0532305	0.0278283	0.168228	-0.1404
FALSE	High	Sequest HT (A2)	Rejected	[R].STTAAGSDDAAAGPTVDVQSLVGGLVAK.[V]		1	1	WP_179148812.1_S159T	WP_179148812.1_S159T	0	3		0.0467	3	3	853.435	2558.29	2558.29	-1.73	-0.00148	CID	MS2			96.0667	25528	M_avium_F8_R2.mgf	F7.23			0	0	0	2.45	0.0003286	0.006004	WP_179148812.1_S159T	V	STTAAGSDDAAAGPTVDVQSLVGGLVAK	96.07	92.0887	3.98132	0.0651131	0.0342022	0.236948	-0.202746
FALSE	High	Sequest HT (A2)	Selected	[R].GAVAVLTDAAGVAQLTGGR.[T]		1	1	WP_080691838.1_Q98R	WP_080691838.1_Q98R	0	2	0.7555	0	1	1	863.977	1726.95	1726.94	1.01	0.00087	CID	MS2			75.9667	20279	M_avium_F8_R3.mgf	F7.24			0	0	0	4.54	0	2.16e-07	WP_080691838.1_Q98R	V	GAVAVLTDAAGVAQLTGGR	75.97	79.9491	3.9791	0	0	0	0
FALSE	High	Sequest HT (A2)	Selected	[R].MVPADADTPGGAQPR.[L]		1	1	WP_023869795.1_L48V	WP_023869795.1_L48V	0	2	0.837	0	1	1	741.854	1482.7	1482.7	-0.33	-0.00024	CID	MS2			19.7	5066	M_avium_F4_R1.mgf	F7.10			0	0	0	1.84	0.0005732	0.01928	WP_023869795.1_L48V	V	MVPADADTPGGAQPR	19.7	23.6686	3.96856	0.398941	0.250827	1.02142	-0.770592
FALSE	High	Sequest HT (A2)	Unambiguous	[R].FPTEPPEAALPR.[Y]		1	1	WP_031354234.1_P187A	WP_031354234.1_P187A	0	2	0.7641	0	1	1	662.848	1324.69	1324.69	-0.02	-1e-05	CID	MS2			47.7167	12932	M_avium_F5_R2_210504181830.mgf	F7.14			0	0	0	2.84	0	8.58e-05	WP_031354234.1_P187A	V	FPTEPPEAALPR	47.72	51.6778	3.95781	0.0132325	0.00693447	0	0.00693447
FALSE	High	Sequest HT (A2)	Unambiguous	[R].DLVNTPPSHLFPDEFAKR.[A]		1	1	WP_033713316.1_A208D	WP_033713316.1_A208D	1	3	0.4566	0	1	1	695.025	2083.06	2083.06	0.31	0.00021	CID	MS2			60.7667	16435	M_avium_F7_R1.mgf	F7.19			0	0	0	3.11	0	0.0001244	WP_033713316.1_A208D	V	DLVNTPPSHLFPDEFAKR	60.77	64.7238	3.95383	0.00541191	0.0028873	0	0.0028873
FALSE	High	Sequest HT (A2)	Selected	[R].DLDAARGEISESR.[A]		1	1	WP_023869009.1_Q161E	WP_023869009.1_Q161E	1	2	0.5482	0	1	1	709.847	1418.69	1418.69	0.12	9e-05	CID	MS2			26.0333	6514	M_avium_F3_R1.mgf	F7.7			0	0	0	1.66	0.004041	0.1794	WP_023869009.1_Q161E	V	DLDAARGEISESR	26.03	22.0794	3.9506	0.559711	0.396159	1.6216	-1.22544
FALSE	High	Sequest HT (A2)	Selected	[R].GLcDLLSSDPDLRIVGEAGTVAEAK.[A]	C3(Carbamidomethyl)	1	1	WP_003874670.1_Q28R	WP_003874670.1_Q28R	1	3	0.4323	0	1	1	862.776	2586.31	2586.31	1.88	0.00162	CID	MS2			90.85	24728	M_avium_F7_R1.mgf	F7.19			0	0	0	1.92	0.0005732	0.04033	WP_003874670.1_Q28R	V	GLC1DLLSSDPDLRIVGEAGTVAEAK	90.85	86.9027	3.94734	0.330289	0.198143	0.856314	-0.658171
FALSE	High	Sequest HT (A2)	Selected	[R].RPIAEFDPALHQDPANAGSR.[Q]		1	1	WP_019731976.1_V233L	WP_019731976.1_V233L	0	3	0.7365	0	1	1	721.364	2162.08	2162.07	1.92	0.00138	CID	MS2			35.3333	9888	M_avium_F5_R3.mgf	F7.15			0	0	0	2.96	0	5.74e-05	WP_019731976.1_V233L	V	RPIAEFDPALHQDPANAGSR	35.33	39.2756	3.94565	0.00793231	0.00418221	0	0.00418221
FALSE	High	Sequest HT (A2)	Unambiguous	[K].SVADLIEAGHAAR.[T]		1	1	WP_003874137.1_N255K	WP_003874137.1_N255K	0	3	0.6545	0	1	1	437.233	1309.68	1309.69	-1.29	-0.00056	CID	MS2			40.0167	10522	M_avium_F6_R2.mgf	F7.17			0	0	0	2.75	0	5.52e-05	WP_003874137.1_N255K	V	SVADLIEAGHAAR	40.02	36.0796	3.94042	0.018543	0.009696	0	0.009696
FALSE	High	Sequest HT (A2)	Unambiguous	[R].MTKPGESVAAAADLLEDAAR.[G]		1	1	WP_071321424.1_E385D	WP_071321424.1_E385D	0	3	0.7862	0	1	1	672.674	2016.01	2016.01	0.85	0.00057	CID	MS2			73.0833	19787	M_avium_F5_R2_210504181830.mgf	F7.14			0	0	0	2.76	0	2.97e-05	WP_071321424.1_E385D	V	MTKPGESVAAAADLLEDAAR	73.08	77.0191	3.9391	0.016919	0.00884908	0	0.00884908
FALSE	High	Sequest HT (A2)	Selected	[R].YAGAPVAVTSPQGR.[F]		1	1	WP_033719560.1_S26T	WP_033719560.1_S26T	0	2	0.7214	0	1	1	687.363	1373.72	1373.72	0.88	0.00061	CID	MS2			23.1667	6257	M_avium_F5_R1.mgf	F7.13			0	0	0	3.23	0	0.0001065	WP_033719560.1_S26T	V	YAGAPVAVTSPQGR	23.17	27.1049	3.93492	0.00407609	0.0021932	0	0.0021932
FALSE	High	Sequest HT (A2)	Selected	[R].THQAPPVPGAVG.[-]		1	1	WP_019733395.1_S157A	WP_019733395.1_S157A	0	2	0.695	0	1	1	565.801	1130.59	1130.6	-0.26	-0.00015	CID	MS2			17.75	4556	M_avium_F4_R3.mgf	F7.12			0	0	0	2.82	0.0003286	0.01186	WP_019733395.1_S157A	V	THQAPPVPGAVG	17.75	21.6849	3.9349	0.0130597	0.00684366	0	0.00684366
FALSE	High	Sequest HT (A2)	Selected	[R].LVVELTPDEAAALRDELKGVTSSS.[-]		1	1	WP_003878471.1_G47R	WP_003878471.1_G47R	2	3	0.6989	0	1	1	834.109	2500.31	2500.31	-0.51	-0.00042	CID	MS2			93.2667	25732	M_avium_F7_R2.mgf	F7.20			0	0	0	4.55	0	1.68e-05	WP_003878471.1_G47R	V	LVVELTPDEAAALRDELKGVTSSS	93.27	89.3355	3.93451	0	0	0	0
FALSE	High	Sequest HT (A2)	Unambiguous	[R].NRTAFcDGYAAASGIDPR.[D]	C6(Carbamidomethyl)	1	1	WP_033725683.1_E396D	WP_033725683.1_E396D	1	3	0.802	0	1	1	647.969	1941.89	1941.89	2.97	0.00192	CID	MS2			44.6667	11829	M_avium_F6_R2.mgf	F7.17			0	0	0	3.94	0	1.73e-05	WP_033725683.1_E396D	V	NRTAFC1DGYAAASGIDPR	44.67	40.7428	3.92721	0	0	0	0
FALSE	High	Sequest HT (A2)	Selected	[K].VATTISQMSR.[S]		1	1	WP_023868502.1_Q197K	WP_023868502.1_Q197K	0	2	0.4977	0	1	1	547.287	1093.57	1093.57	-0.09	-5e-05	CID	MS2			19.6833	4731	M_avium_F6_R1.mgf	F7.16			0	0	0	2.13	0.0003286	0.01391	WP_023868502.1_Q197K	V	VATTISQMSR	19.68	15.7533	3.92665	0.174551	0.0964275	0.547077	-0.45065
FALSE	High	Sequest HT (A2)	Selected	[K].ADYGPLVTEAALAR.[V]		1	1	WP_023870183.1_V331L	WP_023870183.1_V331L	0	3	0.6567	0	1	1	482.924	1446.76	1446.76	-0.08	-4e-05	CID	MS2			64.4833	17197	M_avium_F6_R2.mgf	F7.17			0	0	0	3	0	0.0003126	WP_023870183.1_V331L	V	ADYGPLVTEAALAR	64.48	60.5622	3.91784	0.00600109	0.00317234	0	0.00317234
FALSE	High	Sequest HT (A2)	Unambiguous	[K].ADYGPLVTEAALAR.[V]		1	1	WP_023870183.1_V331L	WP_023870183.1_V331L	0	2	0.7407	0	1	1	723.883	1446.76	1446.76	0.23	0.00017	CID	MS2			64.4833	16871	M_avium_F6_R1.mgf	F7.16			0	0	0	2.7	0	3.01e-05	WP_023870183.1_V331L	V	ADYGPLVTEAALAR	64.48	60.5622	3.91784	0.024	0.0125497	0.0339134	-0.0213638
FALSE	High	Sequest HT (A2)	Unambiguous	[R].MSLTGDYLSAADALR.[A]		1	1	WP_023861116.1_T161A	WP_023861116.1_T161A	0	2	0.7902	0	1	1	792.388	1583.77	1583.77	-2.46	-0.00195	CID	MS2			76.3833	21447	M_avium_F7_R3.mgf	F7.21			0	0	0	3.67	0	2.02e-05	WP_023861116.1_T161A	V	MSLTGDYLSAADALR	76.38	80.2963	3.9163	0	0	0	0
FALSE	High	Sequest HT (A2)	Selected	[R].AIDDAAQRFTAEIGR.[Q]		1	1	WP_023862030.1_T252A	WP_023862030.1_T252A	1	3	0.5695	0	1	1	545.28	1633.83	1633.83	-1.58	-0.00086	CID	MS2			56.8	14833	M_avium_F6_R1.mgf	F7.16			0	0	0	1.51	0.0005732	0.01849	WP_023862030.1_T252A	V	AIDDAAQRFTAEIGR	56.8	52.8857	3.91434	0.704787	0.544003	2.45426	-1.91026
FALSE	High	Sequest HT (A2)	Selected	[R].AIDGTEMLEHDGDPETTSLAAAVLR.[I]		1	1	WP_033719153.1_E307D	WP_033719153.1_E307D	0	3	0.8504	0	1	1	871.422	2612.25	2612.25	0.09	8e-05	CID	MS2			76.1167	21289	M_avium_F5_R1.mgf	F7.13			0	0	0	2.34	0	0.003982	WP_033719153.1_E307D	V	AIDGTEMLEHDGDPETTSLAAAVLR	76.12	80.0308	3.91082	0.0933126	0.0496493	0.331995	-0.282345
FALSE	High	Sequest HT (A2)	Unambiguous	[R].AHGVVPIAYGDGLTDRLR.[E]		1	1	WP_003874254.1_A201T	WP_003874254.1_A201T	1	3	0.6575	0	1	1	637.345	1910.02	1910.02	-2.01	-0.00128	CID	MS2			48.75	12625	M_avium_F8_R3.mgf	F7.24			0	0	0	3.62	0	0.0004405	WP_003874254.1_A201T	V	AHGVVPIAYGDGLTDRLR	48.75	52.6497	3.89974	0	0	0	0
FALSE	High	Sequest HT (A2)	Unambiguous	[K].LcDSYKLASR.[A]	C2(Carbamidomethyl)	1	1	WP_080772705.1_N125K	WP_080772705.1_N125K	1	2	0.7993	0	1	1	606.806	1212.6	1212.6	0.33	0.0002	CID	MS2			13.95	3409	M_avium_F5_R1.mgf	F7.13			0	0	0	2.69	0	0.000594	WP_080772705.1_N125K	V	LC1DSYKLASR	13.95	17.8443	3.89428	0.0247069	0.0129226	0.038822	-0.0258994
FALSE	High	Sequest HT (A2)	Selected	[R].LAQIRESMRPQQD.[-]		1	1	WP_019733443.1_P74R	WP_019733443.1_P74R	1	3	0.5296	0	1	1	524.604	1571.8	1571.8	0.82	0.00043	CID	MS2			17.7167	4664	M_avium_F5_R3.mgf	F7.15			0	0	0	2.87	0.0003286	0.008738	WP_019733443.1_P74R	V	LAQIRESMRPQQD	17.72	21.6141	3.89409	0.0117763	0.00617895	0	0.00617895
FALSE	High	Sequest HT (A2)	Selected	[R].DLDAARGEISESR.[A]		1	1	WP_023869009.1_Q161E	WP_023869009.1_Q161E	1	3	0.8028	0	1	1	473.567	1418.69	1418.69	-0.67	-0.00032	CID	MS2			25.9667	6498	M_avium_F3_R1.mgf	F7.7			0	0	0	2.84	0	0.001043	WP_023869009.1_Q161E	V	DLDAARGEISESR	25.97	22.0794	3.8906	0.0131765	0.00690994	0	0.00690994
FALSE	High	Sequest HT (A2)	Selected	[R].SSDIAAELAK.[H]		1	1	WP_033725445.1_M167I	WP_033725445.1_M167I	0	2	0.4969	0	1	1	502.766	1004.53	1004.53	-0.22	-0.00011	CID	MS2			22.7833	5892	M_avium_F4_R1.mgf	F7.10			0	0	0	1.61	0.0005732	0.06023	WP_033725445.1_M167I	V	SSDIAAELAK	22.78	26.6642	3.88425	0.612686	0.446547	1.88443	-1.43788
FALSE	High	Sequest HT (A2)	Unambiguous	[R].LVSDLLTVGTKRD.[-]		1	1	WP_033719662.1_P211R	WP_033719662.1_P211R	2	3	0.6119	0	1	1	472.94	1416.81	1416.81	0.12	6e-05	CID	MS2			47.2833	11381	M_avium_F10_R1.mgf	F7.28			0	0	0	2.01	0.0005732	0.04974	WP_033719662.1_P211R	V	LVSDLLTVGTKRD	47.28	43.3959	3.88415	0.257883	0.149412	0.707274	-0.557862
FALSE	High	Sequest HT (A2)	Selected	[R].NSEAPGQPSAGREPR.[V]		1	1	WP_023861516.1_G231S	WP_023861516.1_G231S	1	3	0.7531	0	1	1	518.254	1552.75	1552.75	0.11	6e-05	CID	MS2			11.2333	2545	M_avium_F2_R2.mgf	F7.5			0	0	0	3.24	0	0.0003413	WP_023861516.1_G231S	V	NSEAPGQPSAGREPR	11.23	7.34623	3.88377	0.00413223	0.00222341	0	0.00222341
FALSE	High	Sequest HT (A2)	Unambiguous	[K].MTPAPTKPIPVLVGGHADAALRR.[A]		1	1	WP_003872844.1_I178V	WP_003872844.1_I178V	1	5	0.6142	0	1	1	474.472	2368.33	2368.33	0.11	5e-05	CID	MS2			44.2333	10365	M_avium_F10_R2_210508172251.mgf	F7.29			0	0	0	3.24	0	0.004718	WP_003872844.1_I178V	V	MTPAPTKPIPVLVGGHADAALRR	44.23	48.1132	3.88323	0.00413508	0.00222514	0	0.00222514
FALSE	High	Sequest HT (A2)	Selected	[R].VISKAEPGGLIEGR.[R]		1	1	WP_033718379.1_V205I	WP_033718379.1_V205I	1	3	0.6644	0	1	1	475.94	1425.81	1425.81	-0.18	-9e-05	CID	MS2			22.6	6099	M_avium_F5_R3.mgf	F7.15			0	0	0	4.5	0	2.74e-06	WP_033718379.1_V205I	V	VISKAEPGGLIEGR	22.6	26.4795	3.87947	0	0	0	0
FALSE	High	Sequest HT (A2)	Unambiguous	[R].LADLAGGQPGAGVVTGR.[A]		1	1	WP_062907992.1_R542G	WP_062907992.1_R542G	0	2	0.7875	0	1	1	769.918	1538.83	1538.83	0.74	0.00057	CID	MS2			44.2667	11846	M_avium_F6_R3.mgf	F7.18			0	0	0	3.67	0	7.96e-06	WP_062907992.1_R542G	V	LADLAGGQPGAGVVTGR	44.27	40.3946	3.87544	0	0	0	0
FALSE	High	Sequest HT (A2)	Unambiguous	[R].GTANEPYcLPYTVR.[A]	C8(Carbamidomethyl)	1	1	WP_023869593.1_R244T	WP_023869593.1_R244T	0	2	0.6923	0	1	1	820.89	1640.77	1640.77	-0.24	-0.00019	CID	MS2			55.15	14389	M_avium_F6_R1.mgf	F7.16			0	0	0	2.08	0	0.0003848	WP_023869593.1_R244T	V	GTANEPYC1LPYTVR	55.15	51.2779	3.87208	0.211488	0.119195	0.607764	-0.488569
FALSE	High	Sequest HT (A2)	Unambiguous	[R].TSGKQYETIITPYR.[K]		1	1	WP_009977387.1_V60I	WP_009977387.1_V60I	1	2	0.5954	0	1	1	828.934	1656.86	1656.86	1.07	0.00089	CID	MS2			36.2167	9500	M_avium_F7_R3.mgf	F7.21			0	0	0	1.73	0.003049	0.1732	WP_009977387.1_V60I	V	TSGKQYETIITPYR	36.22	40.089	3.86903	0.498399	0.334309	1.32441	-0.9901
FALSE	High	Sequest HT (A2)	Unambiguous	[K].GPDLAGWLTPHGR.[E]		1	1	WP_033718998.1_I301T	WP_033718998.1_I301T	0	3	0.7069	0	1	1	459.574	1376.71	1376.71	0.3	0.00014	CID	MS2			57.0667	14906	M_avium_F8_R2.mgf	F7.23			0	0	0	2.32	0.0005732	0.01551	WP_033718998.1_I301T	V	GPDLAGWLTPHGR	57.07	53.2043	3.86565	0.0968731	0.0515605	0.348951	-0.297391
FALSE	High	Sequest HT (A2)	Unambiguous	[K].FIPEVTGAEDLAGVVAGPGSDLGTGGMTSK.[M]		1	1	WP_033719567.1_M221T	WP_033719567.1_M221T	0	3	0.2208	0	1	1	945.137	2833.4	2833.39	1.74	0.00164	CID	MS2			94.6333	24958	M_avium_F8_R1.mgf	F7.22			0	0	0	1.54	0.009793	0.2784	WP_033719567.1_M221T	V	FIPEVTGAEDLAGVVAGPGSDLGTGGMTSK	94.63	98.4955	3.86554	0.684345	0.519443	2.26997	-1.75053
FALSE	High	Sequest HT (A2)	Unambiguous	[R].AALEPLcDDLSIAAQPQLSR.[T]	C7(Carbamidomethyl)	1	1	WP_033718492.1_E236Q	WP_033718492.1_E236Q	0	3	0.7048	0	1	1	723.372	2168.1	2168.1	-0.47	-0.00034	CID	MS2			80.9667	21542	M_avium_F6_R2.mgf	F7.17			0	0	0	2.1	0.0003286	0.006786	WP_033718492.1_E236Q	V	AALEPLC1DDLSIAAQPQLSR	80.97	77.1051	3.86495	0.196372	0.109907	0.5917	-0.481793
FALSE	High	Sequest HT (A2)	Unambiguous	[R].FcDQPVGEATATLQAK.[L]	C2(Carbamidomethyl)	1	1	WP_009977834.1_Q77K	WP_009977834.1_Q77K	0	2	0.8765	0	1	1	868.42	1735.83	1735.83	0.75	0.00065	CID	MS2			42.35	12078	M_avium_F5_R1.mgf	F7.13			0	0	0	2.51	0	0.0003049	WP_009977834.1_Q77K	V	FC1DQPVGEATATLQAK	42.35	46.2125	3.86252	0.0553746	0.0289849	0.182062	-0.153077
FALSE	High	Sequest HT (A2)	Unambiguous	[R].GYGYRPITVAGDDPTDVHR.[Q]		1	1	WP_023899839.1_A251T	WP_023899839.1_A251T	0	3	0.7006	0	1	1	697.009	2089.01	2089.01	1.57	0.00109	CID	MS2			34.3	9704	M_avium_F5_R1.mgf	F7.13			0	0	0	3.54	0	1.83e-05	WP_023899839.1_A251T	V	GYGYRPITVAGDDPTDVHR	34.3	38.1574	3.85736	0	0	0	0
FALSE	High	Sequest HT (A2)	Unambiguous	[K].AVVDGMTSTGDMGYLDNAGR.[L]		1	1	WP_033724963.1_T397A	WP_033724963.1_T397A	0	2	0.8868	0	1	1	1015.45	2029.89	2029.9	-0.97	-0.00098	CID	MS2			56.7333	16151	M_avium_F5_R1.mgf	F7.13			0	0	0	2.65	0	0.0001057	WP_033724963.1_T397A	V	AVVDGMTSTGDMGYLDNAGR	56.73	60.5858	3.85579	0.0281978	0.0147415	0.0615797	-0.0468382
FALSE	High	Sequest HT (A2)	Unambiguous	[K].AALSNWTTGQASVFGTR.[G]		1	1	WP_019732047.1_A154T	WP_019732047.1_A154T	0	2	0.9052	0	1	1	883.944	1766.88	1766.88	-0.45	-0.0004	CID	MS2			66.9167	16868	M_avium_F9_R1.mgf	F7.25			0	0	0	3.48	0	2.05e-05	WP_019732047.1_A154T	V	AALSNWTTGQASVFGTR	66.92	63.0689	3.8511	0	0	0	0
FALSE	High	Sequest HT (A2)	Selected	[R].TDVELPWEQLNKVDDLKR.[A]		1	1	WP_023869502.1_E398D	WP_023869502.1_E398D	2	4	0.7593	0	1	1	550.291	2198.14	2198.15	-0.67	-0.00037	CID	MS2			70.4833	18426	M_avium_F8_R1.mgf	F7.22			0	0	0	4.32	0	5.15e-06	WP_023869502.1_E398D	V	TDVELPWEQLNKVDDLKR	70.48	74.328	3.84802	0	0	0	0
FALSE	High	Sequest HT (A2)	Selected	[R].LEVAVPDGDPHIPSLYR.[I]		1	1	WP_009978483.1_E158G	WP_009978483.1_E158G	0	3	0.522	0	1	1	626.664	1877.98	1877.98	0.85	0.00053	CID	MS2			70.2167	18381	M_avium_F6_R1.mgf	F7.16			0	0	0	1.82	0.0005732	0.0356	WP_009978483.1_E158G	V	LEVAVPDGDPHIPSLYR	70.22	66.3757	3.84427	0.417349	0.264074	1.0647	-0.80063
FALSE	High	Sequest HT (A2)	Unambiguous	[R].FSRTAPETPRPAAPVTDATAILDEWV.[-]		1	1	WP_071321385.1_L349V	WP_071321385.1_L349V	1	3	0.639	0	1	1	937.815	2811.43	2811.43	-0.28	-0.00026	CID	MS2			99.1833	26931	M_avium_F7_R1.mgf	F7.19			0	0	0	2.05	0.0005732	0.05196	WP_071321385.1_L349V	V	FSRTAPETPRPAAPVTDATAILDEWV	99.18	95.3398	3.84019	0.227304	0.12912	0.643463	-0.514343
FALSE	High	Sequest HT (A2)	Unambiguous	[R].LDAVGSAAGHDYAVTGGHQ.[-]		1	1	WP_033718321.1_N289D	WP_033718321.1_N289D	0	3	0.8836	0	1	1	609.287	1825.85	1825.85	0.07	4e-05	CID	MS2			26.25	7217	M_avium_F5_R1.mgf	F7.13			0	0	0	4.64	0	3.36e-07	WP_033718321.1_N289D	V	LDAVGSAAGHDYAVTGGHQ	26.25	30.0899	3.83994	0	0	0	0
FALSE	High	Sequest HT (A2)	Unambiguous	[R].DSYLNIDKVVETATR.[T]		1	1	WP_023868702.1_A69T	WP_023868702.1_A69T	1	3	0.6467	0	1	1	575.3	1723.89	1723.89	-0.08	-5e-05	CID	MS2			69.9833	19397	M_avium_F7_R2.mgf	F7.20			0	0	0	3.34	0	6.76e-05	WP_023868702.1_A69T	V	DSYLNIDKVVETATR	69.98	66.1416	3.83842	0.00154083	0.000834481	0	0.000834481
FALSE	High	Sequest HT (A2)	Selected	[R].GDTWSWGPPEAAQR.[V]		1	1	WP_023868809.1_V207A	WP_023868809.1_V207A	0	2	0.7576	0	1	1	779.358	1557.71	1557.71	0.45	0.00035	CID	MS2			59.0167	15426	M_avium_F6_R1.mgf	F7.16			0	0	0	1.98	0	0.0003083	WP_023868809.1_V207A	V	GDTWSWGPPEAAQR	59.02	55.1819	3.83806	0.277755	0.162884	0.760375	-0.59749
FALSE	High	Sequest HT (A2)	Unambiguous	[R].GGYPEPGQAGYPPQQHGYPDLR.[G]		1	1	WP_033718855.1_Q270L	WP_033718855.1_Q270L	0	3	0.7626	0	1	1	795.374	2384.11	2384.11	1.35	0.00107	CID	MS2			51.1	13769	M_avium_F6_R3.mgf	F7.18			0	0	0	2.57	0	0.00366	WP_033718855.1_Q270L	V	GGYPEPGQAGYPPQQHGYPDLR	51.1	47.2637	3.83631	0.0428298	0.0223321	0.12896	-0.106628
FALSE	High	Sequest HT (A2)	Selected	[K].ADYGPLVTEAALAR.[V]		1	1	WP_023870183.1_V331L	WP_023870183.1_V331L	0	2	0.7373	0	1	1	723.883	1446.76	1446.76	-0.07	-5e-05	CID	MS2			56.7333	16147	M_avium_F5_R1.mgf	F7.13			0	0	0	3.16	0	8.95e-06	WP_023870183.1_V331L	V	ADYGPLVTEAALAR	56.73	60.5622	3.83216	0.0050665	0.0027152	0	0.0027152
FALSE	High	Sequest HT (A2)	Selected	[R].AALETELAAIRER.[G]		1	1	WP_009977823.1_A199T	WP_009977823.1_A199T	1	3	0.5833	0	1	1	481.603	1442.8	1442.8	-0.24	-0.00011	CID	MS2			43.9667	12543	M_avium_F5_R1.mgf	F7.13			0	0	0	3.48	0	3.28e-05	WP_009977823.1_A199T	V	AALETELAAIRER	43.97	47.8008	3.83075	0	0	0	0
FALSE	High	Sequest HT (A2)	Selected	[R].GAVVAAQNAAHQAGNR.[E]		1	1	WP_019732941.1_E115Q	WP_019732941.1_E115Q	0	3	0.6039	0	1	1	512.265	1534.78	1534.78	-1.14	-0.00058	CID	MS2			11.2167	2476	M_avium_F5_R2_210504181830.mgf	F7.14			0	0	0	4.57	0	1.61e-06	WP_019732941.1_E115Q	V	GAVVAAQNAAHQAGNR	11.22	7.39059	3.82941	0	0	0	0
FALSE	High	Sequest HT (A2)	Selected	[R].SPYEPFGNAGPGRVPGGTGTGPLPGMHPGMPGPPEPQKR.[S]		1	1	WP_033718711.1_I88M	WP_033718711.1_I88M	2	4	0.6784	0	1	1	970.479	3878.89	3878.89	2.22	0.00215	CID	MS2			60.75	16017	M_avium_F8_R3.mgf	F7.24			0	0	0	2.27	0.003049	0.164	WP_033718711.1_I88M	V	SPYEPFGNAGPGRVPGGTGTGPLPGMHPGMPGPPEPQKR	60.75	64.5778	3.82777	0.116259	0.0622041	0.404284	-0.34208
FALSE	High	Sequest HT (A2)	Selected	[R].RPDTGPAPAVVEIDSLDLDEPNSASIR.[I]		1	1	WP_023868558.1_S155A	WP_023868558.1_S155A	0	3	0.669	0	1	1	945.48	2834.43	2834.42	3.09	0.00292	CID	MS2			73.4833	19891	M_avium_F5_R2_210504181830.mgf	F7.14			0	0	0	2.87	0	0.0007117	WP_023868558.1_S155A	V	RPDTGPAPAVVEIDSLDLDEPNSASIR	73.48	77.3067	3.82672	0.0121951	0.00639479	0	0.00639479
FALSE	High	Sequest HT (A2)	Selected	[R].EVPFGQDGSYTKDAIITR.[I]		1	1	WP_023869594.1_E341K	WP_023869594.1_E341K	1	3	0.7507	0	1	1	666.338	1997	1997	1	0.00067	CID	MS2			54.8333	14780	M_avium_F6_R3.mgf	F7.18			0	0	0	3.53	0	3.81e-05	WP_023869594.1_E341K	V	EVPFGQDGSYTKDAIITR	54.83	51.0067	3.82334	0	0	0	0
FALSE	High	Sequest HT (A2)	Selected	[R].GDTWSWGPPEAAQR.[V]		1	1	WP_023868809.1_V207A	WP_023868809.1_V207A	0	2	0.8901	0	1	1	779.357	1557.71	1557.71	-0.37	-0.00029	CID	MS2			59	15739	M_avium_F6_R2.mgf	F7.17			0	0	0	2.82	0	0.000339	WP_023868809.1_V207A	V	GDTWSWGPPEAAQR	59	55.1819	3.81806	0.0134633	0.00705475	0	0.00705475
FALSE	High	Sequest HT (A2)	Unambiguous	[K].FTFMTPAAFVR.[R]		1	1	WP_009974458.1_N246K	WP_009974458.1_N246K	0	2	0.7171	0	1	1	644.331	1287.65	1287.66	-0.47	-0.0003	CID	MS2			81.2167	20131	M_avium_F10_R2_210508172251.mgf	F7.29			0	0	0	2.05	0.0005732	0.0309	WP_009974458.1_N246K	V	FTFMTPAAFVR	81.22	85.0366	3.81664	0.226289	0.128454	0.642124	-0.51367
FALSE	High	Sequest HT (A2)	Selected	[R].LALEQAPAGSVLHAVGDEGVPLR.[A]		1	1	WP_033719129.1_A225G	WP_033719129.1_A225G	0	3	0.6755	0	1	1	767.085	2299.24	2299.24	-0.28	-0.00021	CID	MS2			71.8	19910	M_avium_F7_R2.mgf	F7.20			0	0	0	4.9	0	1.59e-06	WP_033719129.1_A225G	V	LALEQAPAGSVLHAVGDEGVPLR	71.8	75.6156	3.81557	0	0	0	0
FALSE	High	Sequest HT (A2)	Unambiguous	[R].LVEEPGRLR.[E]		1	1	WP_023868702.1_D173E	WP_023868702.1_D173E	1	2	0.6138	0	1	1	534.812	1068.62	1068.62	0.26	0.00014	CID	MS2			11.5667	2756	M_avium_F4_R1.mgf	F7.10			0	0	0	2.46	0	0.004565	WP_023868702.1_D173E	V	LVEEPGRLR	11.57	15.3812	3.81118	0.0650826	0.0341649	0.232485	-0.198321
FALSE	High	Sequest HT (A2)	Unambiguous	[K].AALSNWTTGQASVFGTR.[G]		1	1	WP_019732047.1_A154T	WP_019732047.1_A154T	0	2	0.8624	0	1	1	883.947	1766.89	1766.88	2.17	0.00192	CID	MS2			66.8833	16857	M_avium_F9_R1.mgf	F7.25			0	0	0	3.27	0	4.45e-06	WP_019732047.1_A154T	V	AALSNWTTGQASVFGTR	66.88	63.0689	3.8111	0.00354862	0.00191354	0	0.00191354
FALSE	High	Sequest HT (A2)	Selected	[R].VISKAEPGGLIEGR.[R]		1	1	WP_033718379.1_V205I	WP_033718379.1_V205I	1	2	0.7358	0	1	1	713.406	1425.81	1425.81	-0.35	-0.00025	CID	MS2			22.6667	6122	M_avium_F5_R3.mgf	F7.15			0	0	0	2.65	0.0003286	0.009098	WP_033718379.1_V205I	V	VISKAEPGGLIEGR	22.67	26.4795	3.80947	0.0300935	0.0157331	0.0660419	-0.0503089
FALSE	High	Sequest HT (A2)	Unambiguous	[R].QQAQRAVAQARPATVSAKTPGVV.[-]		1	1	WP_164999909.1_R386Q	WP_164999909.1_R386Q	2	4	0.5241	0	1	1	584.331	2334.3	2334.3	0.98	0.00057	CID	MS2			25.3333	6477	M_avium_F7_R3.mgf	F7.21			0	0	0	3.11	0.002625	0.1341	WP_164999909.1_R386Q	V	QQAQRAVAQARPATVSAKTPGVV	25.33	29.1387	3.80872	0.00541516	0.00288929	0	0.00288929
FALSE	High	Sequest HT (A2)	Selected	[R].DSYLNIDKVVETATR.[T]		1	1	WP_023868702.1_A69T	WP_023868702.1_A69T	1	3	0.704	0	1	1	575.3	1723.89	1723.89	-0.46	-0.00027	CID	MS2			69.95	19650	M_avium_F7_R3.mgf	F7.21			0	0	0	3.21	0	5.06e-06	WP_023868702.1_A69T	V	DSYLNIDKVVETATR	69.95	66.1416	3.80842	0.00463576	0.00249212	0	0.00249212
FALSE	High	Sequest HT (A2)	Unambiguous	[R].mTKPGESVAAAADLLEDAARGG.[-]	M1(Oxidation)	1	1	WP_071321424.1_E385D	WP_071321424.1_E385D	1	3	0.4722	0	1	1	716.023	2146.06	2146.04	5.1	0.00365	CID	MS2			75.85	20517	M_avium_F5_R2_210504181830.mgf	F7.14			0	0	0	1.8	0.001613	0.1018	WP_071321424.1_E385D	V	M2TKPGESVAAAADLLEDAARGG	75.85	72.045	3.80505	0.434789	0.279873	1.13699	-0.85712
FALSE	High	Sequest HT (A2)	Selected	[R].LVRIPWDLGSYGIDPDDFPVAR.[A]		1	1	WP_062887860.1_P170A	WP_062887860.1_P170A	1	3	0.7153	0	1	1	834.433	2501.28	2501.28	0.96	0.0008	CID	MS2			104.9	27169	M_avium_F9_R2.mgf	F7.26			0	0	0	2.81	0	0.0002897	WP_062887860.1_P170A	V	LVRIPWDLGSYGIDPDDFPVAR	104.9	101.098	3.80248	0.0137868	0.0072303	0	0.0072303
FALSE	High	Sequest HT (A2)	Selected	[R].MGAVNAVVEHAELER.[A]		1	1	WP_023864394.1_H212R	WP_023864394.1_H212R	0	2	0.7724	0	1	1	812.91	1624.81	1624.81	1.36	0.00111	CID	MS2			45.2333	12748	M_avium_F5_R3.mgf	F7.15			0	0	0	2.46	0	0.0005023	WP_023864394.1_H212R	V	MGAVNAVVEHAELER	45.23	49.0269	3.79692	0.0649261	0.0341108	0.23427	-0.20016
FALSE	High	Sequest HT (A2)	Selected	[R].SVTFGSGGDDAAR.[F]		1	1	WP_033717947.1_E89D	WP_033717947.1_E89D	0	2	0.6164	0	1	1	620.284	1239.56	1239.56	0.45	0.00028	CID	MS2			15.45	3882	M_avium_F4_R3.mgf	F7.12			0	0	0	2.32	0.001094	0.08902	WP_033717947.1_E89D	V	SVTFGSGGDDAAR	15.45	19.2464	3.79641	0.0985357	0.0524796	0.35386	-0.30138
FALSE	High	Sequest HT (A2)	Selected	[K].LVDQGSQAGDLMGIALLTNATPAGPPPPEVSETQR.[N]		1	1	WP_033727026.1_S155G	WP_033727026.1_S155G	0	3	0.8222	0	1	1	1177.6	3530.79	3530.78	1.56	0.00183	CID	MS2			98.7667	27438	M_avium_F7_R3.mgf	F7.21			0	0	0	3.88	0	3.08e-06	WP_033727026.1_S155G	V	LVDQGSQAGDLMGIALLTNATPAGPPPPEVSETQR	98.77	102.566	3.79621	0	0	0	0
FALSE	High	Sequest HT (A2)	Unambiguous	[R].LVVELTPDEAAALRDELKGVTSSS.[-]		1	1	WP_003878471.1_G47R	WP_003878471.1_G47R	2	3	0.8232	0	1	1	834.108	2500.31	2500.31	-2.04	-0.0017	CID	MS2			93.1333	24737	M_avium_F8_R2.mgf	F7.23			0	0	0	3.96	0	8.24e-07	WP_003878471.1_G47R	V	LVVELTPDEAAALRDELKGVTSSS	93.13	89.3355	3.79451	0	0	0	0
FALSE	High	Sequest HT (A2)	Selected	[R].LTYDMTDPAIIAR.[S]		1	1	WP_033710520.1_V319I	WP_033710520.1_V319I	0	2	0.5227	0	1	1	740.379	1479.75	1479.75	0.25	0.00019	CID	MS2			64.1667	17275	M_avium_F6_R3.mgf	F7.18			0	0	0	3.31	0	4.41e-05	WP_033710520.1_V319I	V	LTYDMTDPAIIAR	64.17	60.3784	3.79161	0.00223881	0.00121032	0	0.00121032
FALSE	High	Sequest HT (A2)	Selected	[R].MVPADADTPGGAQPR.[L]		1	1	WP_023869795.1_L48V	WP_023869795.1_L48V	0	2	0.852	0	1	1	741.854	1482.7	1482.7	-0.55	-0.00041	CID	MS2			19.8833	5173	M_avium_F4_R3.mgf	F7.12			0	0	0	2.5	0	6.1e-05	WP_023869795.1_L48V	V	MVPADADTPGGAQPR	19.88	23.6686	3.78856	0.0562522	0.0294603	0.191879	-0.162418
FALSE	High	Sequest HT (A2)	Selected	[R].GVAASGPGEFVVTTSGGQISR.[Y]		1	1	WP_033724958.1_V340G	WP_033724958.1_V340G	0	2	0.7114	0	1	1	989.004	1977	1977	-0.99	-0.00098	CID	MS2			55.9167	14918	M_avium_F6_R2.mgf	F7.17			0	0	0	2.01	0	0.001074	WP_033724958.1_V340G	V	GVAASGPGEFVVTTSGGQISR	55.92	52.135	3.78495	0.252508	0.145762	0.698349	-0.552587
FALSE	High	Sequest HT (A2)	Selected	[R].TSDPDIYAVGDIAAAEHPLLR.[T]		1	1	WP_019733904.1_T277A	WP_019733904.1_T277A	0	3	0.786	0	1	1	742.046	2224.12	2224.12	0.22	0.00016	CID	MS2			79.2333	20758	M_avium_F6_R1.mgf	F7.16			0	0	0	2.57	0	0.00222	WP_019733904.1_T277A	V	TSDPDIYAVGDIAAAEHPLLR	79.23	83.0031	3.77307	0.0428626	0.0223526	0.128068	-0.105715
FALSE	High	Sequest HT (A2)	Unambiguous	[R].LVRIPWDLGSYGIDPDDFPVAR.[A]		1	1	WP_062887860.1_P170A	WP_062887860.1_P170A	1	3	0.7064	0	1	1	834.432	2501.28	2501.28	-0.45	-0.00038	CID	MS2			104.867	27051	M_avium_F9_R3.mgf	F7.27			0	0	0	2.18	0.0003286	0.007223	WP_062887860.1_P170A	V	LVRIPWDLGSYGIDPDDFPVAR	104.87	101.098	3.77248	0.147703	0.0807297	0.488175	-0.407445
FALSE	High	Sequest HT (A2)	Unambiguous	[R].ATEERPSWGYQR.[L]		1	1	WP_033720048.1_L34P	WP_033720048.1_L34P	0	2	0.6272	0	1	1	740.352	1479.7	1479.7	-0.36	-0.00027	CID	MS2			18.0833	4674	M_avium_F5_R1.mgf	F7.13			0	0	0	1.69	0.005207	0.2019	WP_033720048.1_L34P	V	ATEERPSWGYQR	18.08	21.8507	3.77074	0.535301	0.369672	1.48996	-1.12029
FALSE	High	Sequest HT (A2)	Selected	[R].DLDAARGEISESR.[A]		1	1	WP_023869009.1_Q161E	WP_023869009.1_Q161E	1	3	0.6983	0	1	1	473.567	1418.69	1418.69	-0.27	-0.00013	CID	MS2			25.85	6528	M_avium_F3_R2.mgf	F7.8			0	0	0	2.42	0.0003286	0.006963	WP_023869009.1_Q161E	V	DLDAARGEISESR	25.85	22.0794	3.7706	0.0725699	0.0382769	0.264614	-0.226337
FALSE	High	Sequest HT (A2)	Selected	[K].ADYGPLVTEAALAR.[V]		1	1	WP_023870183.1_V331L	WP_023870183.1_V331L	0	3	0.7099	0	1	1	482.924	1446.76	1446.76	-0.26	-0.00012	CID	MS2			64.3167	17316	M_avium_F6_R3.mgf	F7.18			0	0	0	3.62	0	3.28e-05	WP_023870183.1_V331L	V	ADYGPLVTEAALAR	64.32	60.5622	3.75784	0	0	0	0
FALSE	High	Sequest HT (A2)	Selected	[R].FAPGFHDVVVAAR.[A]		1	1	WP_019733039.1_R382H	WP_019733039.1_R382H	0	3	0.6921	0	1	1	462.582	1385.73	1385.73	-0.08	-4e-05	CID	MS2			42.9667	11002	M_avium_F8_R3.mgf	F7.24			0	0	0	3.67	0	0.0001287	WP_019733039.1_R382H	V	FAPGFHDVVVAAR	42.97	46.7272	3.75717	0	0	0	0
FALSE	High	Sequest HT (A2)	Selected	[R].FAPGFHDVVVAAR.[A]		1	1	WP_019733039.1_R382H	WP_019733039.1_R382H	0	3	0.6667	0	1	1	462.582	1385.73	1385.73	-0.02	-1e-05	CID	MS2			42.9833	10750	M_avium_F8_R1.mgf	F7.22			0	0	0	3.51	0	0.0001678	WP_019733039.1_R382H	V	FAPGFHDVVVAAR	42.98	46.7272	3.74716	0	0	0	0
FALSE	High	Sequest HT (A2)	Selected	[R].FAPGFHDVVVAAR.[A]		1	1	WP_019733039.1_R382H	WP_019733039.1_R382H	0	3	0.659	0	1	1	462.582	1385.73	1385.73	-0.1	-5e-05	CID	MS2			42.9833	10968	M_avium_F8_R2.mgf	F7.23			0	0	0	3.49	0	0.0001753	WP_019733039.1_R382H	V	FAPGFHDVVVAAR	42.98	46.7272	3.74716	0	0	0	0
FALSE	High	Sequest HT (A2)	Selected	[R].IAENLAAADVLGEQR.[A]		1	1	WP_033712743.1_M358I	WP_033712743.1_M358I	0	2	0.7952	0	1	1	785.415	1569.82	1569.82	0.13	0.0001	CID	MS2			52.9333	14384	M_avium_F5_R2_210504181830.mgf	F7.14			0	0	0	4.15	0	5.63e-07	WP_033712743.1_M358I	V	IAENLAAADVLGEQR	52.93	56.6769	3.74692	0	0	0	0
FALSE	High	Sequest HT (A2)	Selected	[K].LVDQGSQAGDLMGIALLTNATPAGPPPPEVSETQR.[N]		1	1	WP_033727026.1_S155G	WP_033727026.1_S155G	0	4	0.5524	0	1	1	883.449	3530.78	3530.78	-1.28	-0.00113	CID	MS2			98.8167	26837	M_avium_F7_R1.mgf	F7.19			0	0	0	2.48	0.0005732	0.02396	WP_033727026.1_S155G	V	LVDQGSQAGDLMGIALLTNATPAGPPPPEVSETQR	98.82	102.566	3.74621	0.0604995	0.0317304	0.210174	-0.178444
FALSE	High	Sequest HT (A2)	Unambiguous	[R].FDDFGNVIPDPEAPEEGEHELPGLTEEALR.[L]		1	1	WP_071321353.1_E609G	WP_071321353.1_E609G	0	3	0.7835	0	1	1	1108.18	3322.54	3322.54	0.06	7e-05	CID	MS2			93.6667	25213	M_avium_F5_R2_210504181830.mgf	F7.14			0	0	0	1.94	0.0005732	0.03839	WP_071321353.1_E609G	V	FDDFGNVIPDPEAPEEGEHELPGLTEEALR	93.67	97.4141	3.74405	0.315389	0.187877	0.826417	-0.638539
FALSE	High	Sequest HT (A2)	Selected	[K].ADYGPLVTEAALAR.[V]		1	1	WP_023870183.1_V331L	WP_023870183.1_V331L	0	2	0.77	0	1	1	723.883	1446.76	1446.76	-0.06	-4e-05	CID	MS2			64.3	17145	M_avium_F6_R2.mgf	F7.17			0	0	0	3.13	0	9.01e-06	WP_023870183.1_V331L	V	ADYGPLVTEAALAR	64.3	60.5622	3.73784	0.00552486	0.00295179	0	0.00295179
FALSE	High	Sequest HT (A2)	Unambiguous	[R].EVPFGQDGSYTKDAIITR.[I]		1	1	WP_023869594.1_E341K	WP_023869594.1_E341K	1	3	0.7514	0	1	1	666.337	1997	1997	-0.84	-0.00056	CID	MS2			47.2667	13496	M_avium_F5_R1.mgf	F7.13			0	0	0	3.5	0	6.73e-06	WP_023869594.1_E341K	V	EVPFGQDGSYTKDAIITR	47.27	51.0067	3.73666	0	0	0	0
FALSE	High	Sequest HT (A2)	Selected	[K].LVDQGSQAGDLMGIALLTNATPAGPPPPEVSETQR.[N]		1	1	WP_033727026.1_S155G	WP_033727026.1_S155G	0	3	0.7204	0	1	1	1177.59	3530.77	3530.78	-3.36	-0.00396	CID	MS2			98.8333	26466	M_avium_F8_R3.mgf	F7.24			0	0	0	3.04	0	0.0003064	WP_033727026.1_S155G	V	LVDQGSQAGDLMGIALLTNATPAGPPPPEVSETQR	98.83	102.566	3.73621	0.00566572	0.00300342	0	0.00300342
FALSE	High	Sequest HT (A2)	Unambiguous	[R].LPGRALFVTNNASR.[S]		1	1	WP_033727034.1_A37P	WP_033727034.1_A37P	1	3	0.7626	0	1	1	505.951	1515.84	1515.84	-0.61	-0.00031	CID	MS2			32.65	7267	M_avium_F10_R3.mgf	F7.30			0	0	0	2.78	0	0.001168	WP_033727034.1_A37P	V	LPGRALFVTNNASR	32.65	36.3823	3.73234	0.0148917	0.00779954	0	0.00779954
FALSE	High	Sequest HT (A2)	Unambiguous	[R].NRTAFcDGYAAASGIDPR.[D]	C6(Carbamidomethyl)	1	1	WP_033725683.1_E396D	WP_033725683.1_E396D	1	3	0.8484	0	1	1	647.968	1941.89	1941.89	0.76	0.00049	CID	MS2			44.4667	11903	M_avium_F6_R3.mgf	F7.18			0	0	0	4.09	0	1.91e-06	WP_033725683.1_E396D	V	NRTAFC1DGYAAASGIDPR	44.47	40.7428	3.72721	0	0	0	0
FALSE	High	Sequest HT (A2)	Unambiguous	[R].YLELDGGDIDGQLEQLSADER.[A]		1	1	WP_033726107.1_E1591G	WP_033726107.1_E1591G	0	3	0.3969	0	1	1	779.368	2336.09	2336.09	-0.16	-0.00012	CID	MS2			90.8167	25027	M_avium_F5_R3.mgf	F7.15			0	0	0	1.31	0.002625	0.1384	WP_033726107.1_E1591G	V	YLELDGGDIDGQLEQLSADER	90.82	87.0933	3.72675	0.848063	0.732221	4.39045	-3.65823
FALSE	High	Sequest HT (A2)	Selected	[K].GPDLAGWLTPHGR.[E]		1	1	WP_033718998.1_I301T	WP_033718998.1_I301T	0	3	0.7162	0	1	1	459.574	1376.71	1376.71	0.53	0.00024	CID	MS2			56.9333	14359	M_avium_F9_R3.mgf	F7.27			0	0	0	3.7	0	2.63e-05	WP_033718998.1_I301T	V	GPDLAGWLTPHGR	56.93	53.2043	3.72565	0	0	0	0
FALSE	High	Sequest HT (A2)	Selected	[R].RRPDMPDVPIAADESIR.[K]		1	1	WP_033711464.1_E182D	WP_033711464.1_E182D	1	4	0.5316	0	1	1	485.252	1937.98	1937.99	-0.65	-0.00032	CID	MS2			42.9	11583	M_avium_F5_R2_210504181830.mgf	F7.14			0	0	0	2.37	0	0.004277	WP_033711464.1_E182D	V	RRPDMPDVPIAADESIR	42.9	46.6226	3.72262	0.0843412	0.0447358	0.308791	-0.264055
FALSE	High	Sequest HT (A2)	Unambiguous	[R].LDAVGSAAGHDYAVTGGHQ.[-]		1	1	WP_033718321.1_N289D	WP_033718321.1_N289D	0	2	0.8832	0	1	1	913.426	1825.84	1825.85	-1.24	-0.00113	CID	MS2			26.3667	7254	M_avium_F5_R1.mgf	F7.13			0	0	0	2.14	0	0.002431	WP_033718321.1_N289D	V	LDAVGSAAGHDYAVTGGHQ	26.37	30.0899	3.71994	0.171043	0.0945331	0.535921	-0.441388
FALSE	High	Sequest HT (A2)	Selected	[R].GVAASGPGEFVVTTSGGQISR.[Y]		1	1	WP_033724958.1_V340G	WP_033724958.1_V340G	0	2	0.7714	0	1	1	989.006	1977	1977	0.38	0.00037	CID	MS2			55.85	15056	M_avium_F6_R3.mgf	F7.18			0	0	0	2.45	0	0.001177	WP_033724958.1_V340G	V	GVAASGPGEFVVTTSGGQISR	55.85	52.135	3.71495	0.0666211	0.0349954	0.240071	-0.205076
FALSE	High	Sequest HT (A2)	Selected	[R].RPGAFGPAQPAPENSSPTAR.[L]		1	1	WP_009974686.1_A187P	WP_009974686.1_A187P	0	3	0.8782	0	1	1	670.005	2008	2008	0.77	0.00051	CID	MS2			21.3667	5733	M_avium_F5_R3.mgf	F7.15			0	0	0	5.09	0	3.42e-08	WP_009974686.1_A187P	V	RPGAFGPAQPAPENSSPTAR	21.37	25.0827	3.71272	0	0	0	0
FALSE	High	Sequest HT (A2)	Unambiguous	[R].QQAQRAVAQARPATVSAKTPGVV.[-]		1	1	WP_164999909.1_R386Q	WP_164999909.1_R386Q	2	4	0.4576	0	1	1	584.33	2334.3	2334.3	-0.64	-0.00038	CID	MS2			25.4333	6441	M_avium_F7_R2.mgf	F7.20			0	0	0	2.71	0.003294	0.175	WP_164999909.1_R386Q	V	QQAQRAVAQARPATVSAKTPGVV	25.43	29.1387	3.70872	0.0229885	0.0120208	0.0240964	-0.0120756
FALSE	High	Sequest HT (A2)	Unambiguous	[R].LSERADGPITVEDVQTAETIEALAER.[V]		1	1	WP_071321353.1_A1489T	WP_071321353.1_A1489T	1	3	0.7534	0	1	1	938.477	2813.42	2813.42	0.01	1e-05	CID	MS2			90.6667	25111	M_avium_F5_R1.mgf	F7.13			0	0	0	2.23	0.0003286	0.01396	WP_071321353.1_A1489T	V	LSERADGPITVEDVQTAETIEALAER	90.67	94.3776	3.70758	0.128616	0.0693291	0.441321	-0.371992
FALSE	High	Sequest HT (A2)	Unambiguous	[R].NIAKGYPHLTGTVR.[A]		1	1	WP_023860763.1_T267A	WP_023860763.1_T267A	1	3	0.793	0	1	1	509.619	1526.84	1526.84	0.01	0	CID	MS2			21.7167	5475	M_avium_F7_R2.mgf	F7.20			0	0	0	4.01	0	8.96e-07	WP_023860763.1_T267A	V	NIAKGYPHLTGTVR	21.72	25.417	3.69695	0	0	0	0
FALSE	High	Sequest HT (A2)	Selected	[R].EVPFGQDGSYTKDAIITR.[I]		1	1	WP_023869594.1_E341K	WP_023869594.1_E341K	1	3	0.6751	0	1	1	666.337	1997	1997	-0.12	-8e-05	CID	MS2			54.7	14270	M_avium_F6_R1.mgf	F7.16			0	0	0	3.57	0	9.66e-07	WP_023869594.1_E341K	V	EVPFGQDGSYTKDAIITR	54.7	51.0067	3.69334	0	0	0	0
FALSE	High	Sequest HT (A2)	Selected	[R].STTAAGSDDAAAGPTVDVQSLVGGLVAK.[V]		1	1	WP_179148812.1_S159T	WP_179148812.1_S159T	0	3	0	0	1	1	853.434	2558.29	2558.29	-2.42	-0.00206	CID	MS2			95.7833	25267	M_avium_F8_R1.mgf	F7.22			0	0	0	2.55	0	0.001584	WP_179148812.1_S159T	V	STTAAGSDDAAAGPTVDVQSLVGGLVAK	95.78	92.0887	3.69132	0.0473684	0.0247059	0.145917	-0.121211
FALSE	High	Sequest HT (A2)	Unambiguous	[R].TVTDVQQITNPDLR.[L]		1	1	WP_003874613.1_A167T	WP_003874613.1_A167T	0	2	0.8146	0	1	1	800.42	1599.83	1599.83	-1.14	-0.00092	CID	MS2			45.5667	12329	M_avium_F7_R3.mgf	F7.21			0	0	0	3.02	0	0.0001753	WP_003874613.1_A167T	V	TVTDVQQITNPDLR	45.57	49.2608	3.6908	0.00556793	0.00294794	0	0.00294794
FALSE	High	Sequest HT (A2)	Unambiguous	[R].DSLGDAAQSWPVLQADASSPATLNEMAAR.[T]		1	1	WP_033719563.1_S61P	WP_033719563.1_S61P	0	3	0.733	0	1	1	991.474	2972.41	2972.41	0.6	0.00059	CID	MS2			96.5	26224	M_avium_F7_R1.mgf	F7.19			0	0	0	4.27	0	6.04e-09	WP_033719563.1_S61P	V	DSLGDAAQSWPVLQADASSPATLNEMAAR	96.5	100.191	3.69062	0	0	0	0
FALSE	High	Sequest HT (A2)	Selected	[K].SVTLDPQRHVNAVWGVGESAR.[S]		1	1	WP_033719292.1_L179V	WP_033719292.1_L179V	1	4	0.5666	0	1	1	570.298	2278.17	2278.17	0.14	8e-05	CID	MS2			47.5167	12273	M_avium_F8_R3.mgf	F7.24			0	0	0	2.93	0	0.0004991	WP_033719292.1_L179V	V	SVTLDPQRHVNAVWGVGESAR	47.52	51.2026	3.68255	0.00874036	0.00460015	0	0.00460015
FALSE	High	Sequest HT (A2)	Selected	[R].DVLEVTGLDRFVQQR.[V]		1	1	WP_019731770.1_Y173F	WP_019731770.1_Y173F	1	3	0.5848	0	1	1	592.321	1774.95	1774.94	1.39	0.00082	CID	MS2			77.5	20512	M_avium_F8_R2.mgf	F7.23			0	0	0	2.24	0.0003286	0.009352	WP_019731770.1_Y173F	V	DVLEVTGLDRFVQQR	77.5	81.1747	3.67471	0.125671	0.0676482	0.435966	-0.368318
FALSE	High	Sequest HT (A2)	Unambiguous	[R].VIPLFELIRT.[-]		1	1	WP_033710741.1_Q139E	WP_033710741.1_Q139E	1	2	0.9343	0	1	1	600.871	1200.74	1200.74	0.04	3e-05	CID	MS2			94.4333	23627	M_avium_F10_R2_210508172251.mgf	F7.29			0	0	0	1.98	0.0005732	0.03114	WP_033710741.1_Q139E	V	VIPLFELIRT	94.43	90.7558	3.67423	0.27741	0.162548	0.757697	-0.595149
FALSE	High	Sequest HT (A2)	Selected	[R].DLDAARGEISESR.[A]		1	1	WP_023869009.1_Q161E	WP_023869009.1_Q161E	1	2	0.7865	0	1	1	709.847	1418.69	1418.69	0.14	0.0001	CID	MS2			25.75	6500	M_avium_F3_R2.mgf	F7.8			0	0	0	3.42	0	1.65e-06	WP_023869009.1_Q161E	V	DLDAARGEISESR	25.75	22.0794	3.6706	0	0	0	0
FALSE	High	Sequest HT (A2)	Selected	[R].MVPADADTPGGAQPR.[L]		1	1	WP_023869795.1_L48V	WP_023869795.1_L48V	0	2	0.8704	0	1	1	741.854	1482.7	1482.7	-0.44	-0.00032	CID	MS2			20	5123	M_avium_F4_R2.mgf	F7.11			0	0	0	2.16	0	0.00281	WP_023869795.1_L48V	V	MVPADADTPGGAQPR	20	23.6686	3.66856	0.158059	0.0869413	0.511379	-0.424438
FALSE	High	Sequest HT (A2)	Unambiguous	[K].VATTISQMSR.[S]		1	1	WP_023868502.1_Q197K	WP_023868502.1_Q197K	0	2	0.4722	0	1	1	547.287	1093.57	1093.57	0.56	0.0003	CID	MS2			19.4167	4890	M_avium_F6_R2.mgf	F7.17			0	0	0	2.52	0	0.002599	WP_023868502.1_Q197K	V	VATTISQMSR	19.42	15.7533	3.66665	0.0551324	0.0288441	0.180277	-0.151433
FALSE	High	Sequest HT (A2)	Selected	[K].LVDQGSQAGDLMGIALLTNATPAGPPPPEVSETQR.[N]		1	1	WP_033727026.1_S155G	WP_033727026.1_S155G	0	3	0.7603	0	1	1	1177.6	3530.79	3530.78	1.59	0.00187	CID	MS2			98.9	27212	M_avium_F7_R2.mgf	F7.20			0	0	0	3.63	0	1.47e-05	WP_033727026.1_S155G	V	LVDQGSQAGDLMGIALLTNATPAGPPPPEVSETQR	98.9	102.566	3.66621	0	0	0	0
FALSE	High	Sequest HT (A2)	Unambiguous	[R].SQVVGTIDLVDDVDAAAVAK.[I]		1	1	WP_088295111.1_F313L	WP_088295111.1_F313L	0	3	0.6985	0	1	1	662.685	1986.04	1986.04	0.06	4e-05	CID	MS2			82.2667	22212	M_avium_F5_R2_210504181830.mgf	F7.14			0	0	0	1.99	0	0.002687	WP_088295111.1_F313L	V	SQVVGTIDLVDDVDAAAVAK	82.27	85.9358	3.66582	0.270236	0.157701	0.734047	-0.576346
FALSE	High	Sequest HT (A2)	Unambiguous	[R].LQDIcDYHSSVEQAAATAAR.[A]	C5(Carbamidomethyl)	1	1	WP_023868731.1_E223Q	WP_023868731.1_E223Q	0	3	0.8161	0	1	1	736.01	2206.02	2206.02	-1.3	-0.00096	CID	MS2			53.0333	14137	M_avium_F6_R2.mgf	F7.17			0	0	0	3.97	0	4.86e-08	WP_023868731.1_E223Q	V	LQDIC1DYHSSVEQAAATAAR	53.03	49.3645	3.66547	0	0	0	0
FALSE	High	Sequest HT (A2)	Unambiguous	[R].GQQVGLVDVHPVGAVTMGLAGK.[E]		1	1	WP_023869506.1_E111Q	WP_023869506.1_E111Q	0	3	0.4082	0	1	1	711.717	2133.14	2133.15	-5.09	-0.00362	CID	MS2			67.3833	17250	M_avium_F9_R2.mgf	F7.26			0	0	0	2.45	0.003049	0.1719	WP_023869506.1_E111Q	V	GQQVGLVDVHPVGAVTMGLAGK	67.38	63.7149	3.66511	0.0663248	0.0348478	0.239179	-0.204331
FALSE	High	Sequest HT (A2)	Selected	[R].THQAPPVPGAVG.[-]		1	1	WP_019733395.1_S157A	WP_019733395.1_S157A	0	2	0.7098	0	1	1	565.802	1130.6	1130.6	0.53	0.0003	CID	MS2			18.0167	4749	M_avium_F5_R3.mgf	F7.15			0	0	0	2.86	0.0005732	0.01923	WP_019733395.1_S157A	V	THQAPPVPGAVG	18.02	21.6849	3.6649	0.01213	0.00636388	0	0.00636388
FALSE	High	Sequest HT (A2)	Unambiguous	[R].ALAGAHAGAASWPFA.[-]		1	1	WP_019733860.1_N299S	WP_019733860.1_N299S	0	2	0.7552	0	1	1	699.353	1397.7	1397.7	1.29	0.0009	CID	MS2			62.1167	16309	M_avium_F8_R2.mgf	F7.23			0	0	0	2.9	0	0.00143	WP_019733860.1_N299S	V	ALAGAHAGAASWPFA	62.12	58.4573	3.66274	0.00956215	0.00502192	0	0.00502192
FALSE	High	Sequest HT (A2)	Selected	[R].DSYLNIDKVVETATR.[T]		1	1	WP_023868702.1_A69T	WP_023868702.1_A69T	1	3	0.6851	0	1	1	575.301	1723.89	1723.89	1.16	0.00067	CID	MS2			69.8	18999	M_avium_F7_R1.mgf	F7.19			0	0	0	3.62	0	1.66e-05	WP_023868702.1_A69T	V	DSYLNIDKVVETATR	69.8	66.1416	3.65842	0	0	0	0
FALSE	High	Sequest HT (A2)	Unambiguous	[R].VIPLFELIR.[T]		1	1	WP_033710741.1_Q139E	WP_033710741.1_Q139E	0	2	0.9341	0	1	1	550.347	1099.69	1099.69	-0.57	-0.00031	CID	MS2			91.9	22957	M_avium_F10_R2_210508172251.mgf	F7.29			0	0	0	1.67	0.0005732	0.01992	WP_033710741.1_Q139E	V	VIPLFELIR	91.9	88.2426	3.65744	0.549595	0.386479	1.57564	-1.18916
FALSE	High	Sequest HT (A2)	Unambiguous	[R].VPLQVIATGGLATPAAVAEVIR.[A]		1	1	WP_033712877.1_P205Q	WP_033712877.1_P205Q	0	2	0.812	0	1	1	1073.63	2146.26	2146.26	0.62	0.00066	CID	MS2			100.2	24980	M_avium_F10_R3.mgf	F7.30			0	0	0	2.34	0.0005732	0.01888	WP_033712877.1_P205Q	V	VPLQVIATGGLATPAAVAEVIR	100.2	96.5489	3.65115	0.0935162	0.0497375	0.329763	-0.280026
FALSE	High	Sequest HT (A2)	Unambiguous	[K].SVADLIEAGHAAR.[T]		1	1	WP_003874137.1_N255K	WP_003874137.1_N255K	0	3	0.6236	0	1	1	437.233	1309.69	1309.69	-0.53	-0.00023	CID	MS2			39.7333	10553	M_avium_F6_R3.mgf	F7.18			0	0	0	2.63	0	5.21e-05	WP_003874137.1_N255K	V	SVADLIEAGHAAR	39.73	36.0796	3.65042	0.0343862	0.017941	0.0843373	-0.0663963
FALSE	High	Sequest HT (A2)	Selected	[R].VVTFSASDKPVIFWTPEHGAHVVR.[G]		1	1	WP_033718104.1_Y143H	WP_033718104.1_Y143H	0	4	0.7595	0	1	1	670.606	2679.4	2679.4	-0.66	-0.00044	CID	MS2			63.9833	16210	M_avium_F9_R3.mgf	F7.27			0	0	0	3.41	0	0.0001179	WP_033718104.1_Y143H	V	VVTFSASDKPVIFWTPEHGAHVVR	63.98	60.3316	3.64845	0.000825083	0.000449096	0	0.000449096
FALSE	High	Sequest HT (A2)	Selected	[R].ALGSNPDADEPSGSTDETLAELIER.[S]		1	1	WP_031353751.1_T186S	WP_031353751.1_T186S	0	2	0.4698	0	1	1	1294.1	2587.2	2587.2	-0.41	-0.00052	CID	MS2			76.7167	21446	M_avium_F5_R1.mgf	F7.13			0	0	0	1.49	0.0003286	0.01025	WP_031353751.1_T186S	V	ALGSNPDADEPSGSTDETLAELIER	76.72	80.3679	3.64788	0.729005	0.571843	2.61267	-2.04083
FALSE	High	Sequest HT (A2)	Selected	[R].VVVVGTTPDAAAGTHER.[I]		1	1	WP_019733092.1_M132T	WP_019733092.1_M132T	0	3	0.8704	0	1	1	560.629	1679.87	1679.87	0.16	9e-05	CID	MS2			25.6	5844	M_avium_F10_R1.mgf	F7.28			0	0	0	2.16	0.0005732	0.03544	WP_019733092.1_M132T	V	VVVVGTTPDAAAGTHER	25.6	21.9539	3.64607	0.159469	0.0877738	0.514056	-0.426282
FALSE	High	Sequest HT (A2)	Selected	[R].DLDAARGEISESR.[A]		1	1	WP_023869009.1_Q161E	WP_023869009.1_Q161E	1	2	0.8459	0	1	1	709.847	1418.69	1418.69	-0.46	-0.00033	CID	MS2			25.7167	6666	M_avium_F3_R3.mgf	F7.9			0	0	0	2.79	0	3.03e-05	WP_023869009.1_Q161E	V	DLDAARGEISESR	25.72	22.0794	3.6406	0.0145653	0.00762722	0	0.00762722
FALSE	High	Sequest HT (A2)	Unambiguous	[R].TSGKQYETIITPYR.[K]		1	1	WP_009977387.1_V60I	WP_009977387.1_V60I	1	2	0.672	0	1	1	828.933	1656.86	1656.86	0.14	0.00012	CID	MS2			36.45	9446	M_avium_F7_R2.mgf	F7.20			0	0	0	1.86	0.0008369	0.07459	WP_009977387.1_V60I	V	TSGKQYETIITPYR	36.45	40.089	3.63903	0.378793	0.234896	0.970549	-0.735653
FALSE	High	Sequest HT (A2)	Selected	[R].AALETELAAIR.[E]		1	1	WP_009977823.1_A199T	WP_009977823.1_A199T	0	2	0.6422	0	1	1	579.33	1157.65	1157.65	-0.54	-0.00031	CID	MS2			49.1333	14031	M_avium_F5_R1.mgf	F7.13			0	0	0	3.27	0	4.26e-05	WP_009977823.1_A199T	V	AALETELAAIR	49.13	52.7647	3.63465	0.00355872	0.00191946	0	0.00191946
FALSE	High	Sequest HT (A2)	Selected	[R].LVVELTPDEAAALRDELKGVTSSS.[-]		1	1	WP_003878471.1_G47R	WP_003878471.1_G47R	2	3	0.723	0	1	1	834.109	2500.31	2500.31	-0.2	-0.00017	CID	MS2			92.9667	25287	M_avium_F7_R1.mgf	F7.19			0	0	0	4.73	0	4.47e-06	WP_003878471.1_G47R	V	LVVELTPDEAAALRDELKGVTSSS	92.97	89.3355	3.6345	0	0	0	0
FALSE	High	Sequest HT (A2)	Selected	[R].NELVTDETGRVLAR.[D]		1	1	WP_019732101.1_S303L	WP_019732101.1_S303L	1	3	0.459	0	1	1	524.95	1572.83	1572.83	0.13	7e-05	CID	MS2			33.95	9595	M_avium_F5_R1.mgf	F7.13			0	0	0	2.44	0.0005732	0.02342	WP_019732101.1_S303L	V	NELVTDETGRVLAR	33.95	37.5839	3.63394	0.0668258	0.0351198	0.241856	-0.206736
FALSE	High	Sequest HT (A2)	Unambiguous	[R].GGYPEPGQAGYPPQQHGYPDLR.[G]		1	1	WP_033718855.1_Q270L	WP_033718855.1_Q270L	0	3	0.7666	0	1	1	795.373	2384.11	2384.11	0.14	0.00011	CID	MS2			43.6333	12448	M_avium_F5_R1.mgf	F7.13			0	0	0	2.87	0	0.0003177	WP_033718855.1_Q270L	V	GGYPEPGQAGYPPQQHGYPDLR	43.63	47.2637	3.63369	0.0121832	0.00638842	0	0.00638842
FALSE	High	Sequest HT (A2)	Selected	[-].MPGSPPTGPLPPVPAGIDRR.[R]		1	1	WP_031348221.1_S2P	WP_031348221.1_S2P	1	3	0.5287	0	1	1	671.362	2012.07	2012.07	-2.14	-0.00144	CID	MS2			54.6	15110	M_avium_F7_R3.mgf	F7.21			0	0	0	2.44	0.0003286	0.005579	WP_031348221.1_S2P	V	MPGSPPTGPLPPVPAGIDRR	54.6	58.2301	3.63015	0.066712	0.0350755	0.243195	-0.208119
FALSE	High	Sequest HT (A2)	Selected	[R].SLEPFITQLNTIR.[R]		1	1	WP_198924485.1_M577T	WP_198924485.1_M577T	0	2	0.6277	0	1	1	766.428	1531.85	1531.85	-0.08	-6e-05	CID	MS2			79.9333	20573	M_avium_F9_R2.mgf	F7.26			0	0	0	2.82	0	7.45e-05	WP_198924485.1_M577T	V	SLEPFITQLNTIR	79.93	83.5601	3.63012	0.0130964	0.00686097	0	0.00686097
FALSE	High	Sequest HT (A2)	Selected	[R].LQNLEVRNA.[-]		1	1	WP_003876525.1_T140A	WP_003876525.1_T140A	1	2	0.5665	0	1	1	528.793	1056.58	1056.58	-0.07	-4e-05	CID	MS2			17.2333	4402	M_avium_F4_R3.mgf	F7.12			0	0	0	2.33	0.001094	0.08615	WP_003876525.1_T140A	V	LQNLEVRNA	17.23	20.8568	3.62677	0.0955905	0.0508586	0.342258	-0.291399
FALSE	High	Sequest HT (A2)	Selected	[R].ALAEVVYDPWIEQRPLR.[I]		1	1	WP_033727279.1_V23A	WP_033727279.1_V23A	0	3	0.5025	0	1	1	685.704	2055.1	2055.1	-2.02	-0.00138	CID	MS2			74.2833	20603	M_avium_F7_R2.mgf	F7.20			0	0	0	1.99	0.0005732	0.04493	WP_033727279.1_V23A	V	ALAEVVYDPWIEQRPLR	74.28	77.9064	3.62643	0.272765	0.15934	0.739848	-0.580509
FALSE	High	Sequest HT (A2)	Unambiguous	[R].WWETMDKEAMVGADPINPLR.[L]		1	1	WP_019732985.1_S363G	WP_019732985.1_S363G	1	3	0.7545	0	1	1	787.045	2359.12	2359.12	-0.46	-0.00037	CID	MS2			83.8167	22215	M_avium_F8_R2.mgf	F7.23			0	0	0	2.24	0.0003286	0.01116	WP_019732985.1_S363G	V	WWETMDKEAMVGADPINPLR	83.82	87.4457	3.62566	0.123793	0.066528	0.431504	-0.364976
FALSE	High	Sequest HT (A2)	Unambiguous	[R].VIPLFELIRT.[-]		1	1	WP_033710741.1_Q139E	WP_033710741.1_Q139E	1	2	0.8647	0	1	1	600.871	1200.73	1200.74	-0.41	-0.00024	CID	MS2			94.3833	23441	M_avium_F10_R3.mgf	F7.30			0	0	0	2.07	0.0005732	0.01931	WP_033710741.1_Q139E	V	VIPLFELIRT	94.38	90.7558	3.62423	0.213533	0.120562	0.625614	-0.505051
FALSE	High	Sequest HT (A2)	Selected	[R].AALEPLcDDLSIAAQPQLSR.[T]	C7(Carbamidomethyl)	1	1	WP_033718492.1_E236Q	WP_033718492.1_E236Q	0	3	0.67	0	1	1	723.372	2168.1	2168.1	-0.68	-0.00049	CID	MS2			80.7167	21642	M_avium_F6_R3.mgf	F7.18			0	0	0	2.03	0.0005732	0.02962	WP_033718492.1_E236Q	V	AALEPLC1DDLSIAAQPQLSR	80.72	77.1051	3.61495	0.241867	0.13829	0.669344	-0.531054
FALSE	High	Sequest HT (A2)	Selected	[R].ERVDYLEHMTK.[Y]		1	1	WP_009975169.1_T129K	WP_009975169.1_T129K	1	3	0.7273	0	1	1	474.235	1420.69	1420.69	0.51	0.00024	CID	MS2			21.1333	5237	M_avium_F5_R2_210504181830.mgf	F7.14			0	0	0	4.07	0	4.6e-05	WP_009975169.1_T129K	V	ERVDYLEHMTK	21.13	24.7382	3.60823	0	0	0	0
FALSE	High	Sequest HT (A2)	Unambiguous	[R].ERVDYLEHMTK.[Y]		1	1	WP_009975169.1_T129K	WP_009975169.1_T129K	1	2	0.6923	0	1	1	710.849	1420.69	1420.69	0.63	0.00044	CID	MS2			21.1333	5241	M_avium_F5_R2_210504181830.mgf	F7.14			0	0	0	1.69	0.002625	0.1383	WP_009975169.1_T129K	V	ERVDYLEHMTK	21.13	24.7382	3.60823	0.535488	0.371449	1.5029	-1.13145
FALSE	High	Sequest HT (A2)	Selected	[K].FTFMTPAAFVR.[R]		1	1	WP_009974458.1_N246K	WP_009974458.1_N246K	0	2	0.7787	0	1	1	644.331	1287.65	1287.66	-0.85	-0.00055	CID	MS2			81.4333	20008	M_avium_F10_R3.mgf	F7.30			0	0	0	2.44	0.0003286	0.009679	WP_009974458.1_N246K	V	FTFMTPAAFVR	81.43	85.0366	3.60664	0.0678196	0.0356899	0.246319	-0.210629
FALSE	High	Sequest HT (A2)	Selected	[R].GTANEPYcLPYTVR.[A]	C8(Carbamidomethyl)	1	1	WP_023869593.1_R244T	WP_023869593.1_R244T	0	2	0.7582	0	1	1	820.892	1640.78	1640.77	1.99	0.00164	CID	MS2			54.8833	14638	M_avium_F6_R2.mgf	F7.17			0	0	0	2.44	0	0.0001592	WP_023869593.1_R244T	V	GTANEPYC1LPYTVR	54.88	51.2779	3.60208	0.0667348	0.0350907	0.242749	-0.207658
FALSE	High	Sequest HT (A2)	Unambiguous	[R].GKISLVLVEEDNSAPADAPAAAPADATS.[-]		1	1	WP_003875165.1_T747A	WP_003875165.1_T747A	1	3	0.6044	0	1	1	894.115	2680.33	2680.33	0.14	0.00012	CID	MS2			69.1833	19327	M_avium_F5_R3.mgf	F7.15			0	0	0	1.82	0.004041	0.178	WP_003875165.1_T747A	V	GKISLVLVEEDNSAPADAPAAAPADATS	69.18	65.5791	3.60091	0.420894	0.267447	1.08211	-0.814659
FALSE	High	Sequest HT (A2)	Selected	[K].GPDLAGWLTPHGR.[E]		1	1	WP_033718998.1_I301T	WP_033718998.1_I301T	0	3	0.7023	0	1	1	459.574	1376.71	1376.71	-0.57	-0.00026	CID	MS2			56.8	14896	M_avium_F8_R3.mgf	F7.24			0	0	0	2.99	0.0003286	0.007556	WP_033718998.1_I301T	V	GPDLAGWLTPHGR	56.8	53.2043	3.59565	0.00594916	0.0031441	0	0.0031441
FALSE	High	Sequest HT (A2)	Selected	[R].LGGPPATPPR.[T]		1	1	WP_019733721.1_A214P	WP_019733721.1_A214P	0	2	0.7265	0	1	1	481.774	962.542	962.542	-0.24	-0.00011	CID	MS2			12.8667	3151	M_avium_F4_R1.mgf	F7.10			0	0	0	3.4	0	0.0001288	WP_019733721.1_A214P	V	LGGPPATPPR	12.87	16.4503	3.58035	0.000822368	0.000447452	0	0.000447452
FALSE	High	Sequest HT (A2)	Unambiguous	[R].VPLQVIATGGLATPAAVAEVIR.[A]		1	1	WP_033712877.1_P205Q	WP_033712877.1_P205Q	0	2	0.8919	0	1	1	1073.63	2146.26	2146.26	0.65	0.00069	CID	MS2			100.117	25122	M_avium_F10_R2_210508172251.mgf	F7.29			0	0	0	2.96	0	7.2e-05	WP_033712877.1_P205Q	V	VPLQVIATGGLATPAAVAEVIR	100.12	96.5489	3.57115	0.00794071	0.00418732	0	0.00418732
FALSE	High	Sequest HT (A2)	Selected	[-].MHVDAMTVPQPLGQIGDLAR.[R]		1	1	WP_033719669.1_S13G	WP_033719669.1_S13G	0	3	0.7941	0	1	1	717.035	2149.09	2149.09	0.76	0.00054	CID	MS2			76.9667	20192	M_avium_F8_R1.mgf	F7.22			0	0	0	3.74	0	1.35e-06	WP_033719669.1_S13G	V	MHVDAMTVPQPLGQIGDLAR	76.97	80.5408	3.57077	0	0	0	0
FALSE	High	Sequest HT (A2)	Unambiguous	[R].LAYFAEAAAAQLDGAK.[H]		1	1	WP_023869803.1_S261A	WP_023869803.1_S261A	0	3	0.7452	0	1	1	537.279	1609.82	1609.82	-0.31	-0.00017	CID	MS2			70.5167	18763	M_avium_F8_R3.mgf	F7.24			0	0	0	4.71	0	5.11e-08	WP_023869803.1_S261A	V	LAYFAEAAAAQLDGAK	70.52	74.0899	3.56992	0	0	0	0
FALSE	High	Sequest HT (A2)	Selected	[K].LVDQGSQAGDLMGIALLTNATPAGPPPPEVSETQR.[N]		1	1	WP_033727026.1_S155G	WP_033727026.1_S155G	0	3	0.8043	0	1	1	1177.6	3530.78	3530.78	-0.1	-0.00012	CID	MS2			99	26129	M_avium_F8_R1.mgf	F7.22			0	0	0	4.65	0	7.53e-09	WP_033727026.1_S155G	V	LVDQGSQAGDLMGIALLTNATPAGPPPPEVSETQR	99	102.566	3.56621	0	0	0	0
FALSE	High	Sequest HT (A2)	Selected	[R].LALEQAPAGSVLHAVGDEGVPLR.[A]		1	1	WP_033719129.1_A225G	WP_033719129.1_A225G	0	3	0.6877	0	1	1	767.085	2299.24	2299.24	0.09	7e-05	CID	MS2			72.05	19629	M_avium_F7_R1.mgf	F7.19			0	0	0	3.65	0	2.22e-05	WP_033719129.1_A225G	V	LALEQAPAGSVLHAVGDEGVPLR	72.05	75.6156	3.56557	0	0	0	0
FALSE	High	Sequest HT (A2)	Selected	[R].AIDDAAQRFTAEIGR.[Q]		1	1	WP_023862030.1_T252A	WP_023862030.1_T252A	1	3	0.5862	0	1	1	545.28	1633.83	1633.83	-2.06	-0.00112	CID	MS2			56.45	15222	M_avium_F6_R3.mgf	F7.18			0	0	0	1.45	0.0005732	0.03919	WP_023862030.1_T252A	V	AIDDAAQRFTAEIGR	56.45	52.8857	3.56434	0.756987	0.607597	2.95716	-2.34956
FALSE	High	Sequest HT (A2)	Unambiguous	[R].LAYFAEAAAAQLDGAK.[H]		1	1	WP_023869803.1_S261A	WP_023869803.1_S261A	0	3	0.7187	0	1	1	537.279	1609.82	1609.82	-0.18	-0.0001	CID	MS2			70.5333	18620	M_avium_F8_R2.mgf	F7.23			0	0	0	4.23	0	1.35e-07	WP_023869803.1_S261A	V	LAYFAEAAAAQLDGAK	70.53	74.0899	3.55992	0	0	0	0
FALSE	High	Sequest HT (A2)	Selected	[R].AGALTGDDTVRPLFGQHVVLTNPGVR.[Q]		1	1	WP_033712978.1_T182A	WP_033712978.1_T182A	0	4	0.7104	0	1	1	673.364	2690.44	2690.44	-0.66	-0.00045	CID	MS2			62.9333	16340	M_avium_F8_R1.mgf	F7.22			0	0	0	4.04	0	0.001996	WP_033712978.1_T182A	V	AGALTGDDTVRPLFGQHVVLTNPGVR	62.93	66.483	3.55296	0	0	0	0
FALSE	High	Sequest HT (A2)	Unambiguous	[R].TAAPVVLR.[W]		1	1	WP_062908983.1_Q217P	WP_062908983.1_Q217P	0	2	0.5474	0	1	1	413.761	826.514	826.515	-0.7	-0.00029	CID	MS2			19.6167	4117	M_avium_F10_R2_210508172251.mgf	F7.29			0	0	0	1.9	0.0005732	0.03452	WP_062908983.1_Q217P	V	TAAPVVLR	19.62	16.0721	3.54793	0.350028	0.212204	0.894244	-0.68204
FALSE	High	Sequest HT (A2)	Selected	[R].SPYEPFGNAGPGRVPGGTGTGPLPGMHPGMPGPPEPQKR.[S]		1	1	WP_033718711.1_I88M	WP_033718711.1_I88M	2	5	0.7285	0	1	1	776.583	3878.89	3878.89	0.35	0.00027	CID	MS2			61.0333	16098	M_avium_F8_R3.mgf	F7.24			0	0	0	5.01	0	2.96e-06	WP_033718711.1_I88M	V	SPYEPFGNAGPGRVPGGTGTGPLPGMHPGMPGPPEPQKR	61.03	64.5778	3.54777	0	0	0	0
FALSE	High	Sequest HT (A2)	Selected	[K].LVDQGSQAGDLMGIALLTNATPAGPPPPEVSETQR.[N]		1	1	WP_033727026.1_S155G	WP_033727026.1_S155G	0	4	0.5986	0	1	1	883.452	3530.79	3530.78	1.94	0.00171	CID	MS2			99.0167	27505	M_avium_F7_R3.mgf	F7.21			0	0	0	2.84	0	0.001736	WP_033727026.1_S155G	V	LVDQGSQAGDLMGIALLTNATPAGPPPPEVSETQR	99.02	102.566	3.54621	0.01322	0.00693102	0	0.00693102
FALSE	High	Sequest HT (A2)	Selected	[R].FYGAPHAGSWPYGLPELPGAR.[E]		1	1	WP_023869372.1_S122A	WP_023869372.1_S122A	0	3	0.844	0	1	1	748.372	2243.1	2243.1	-0.14	-0.00011	CID	MS2			83.3167	20907	M_avium_F10_R1.mgf	F7.28			0	0	0	3.91	0	1.04e-05	WP_023869372.1_S122A	V	FYGAPHAGSWPYGLPELPGAR	83.32	79.7741	3.54591	0	0	0	0
FALSE	High	Sequest HT (A2)	Selected	[R].SLEPFITQLNTIR.[R]		1	1	WP_198924485.1_M577T	WP_198924485.1_M577T	0	2	0.6528	0	1	1	766.428	1531.85	1531.85	0.22	0.00017	CID	MS2			80.0167	20349	M_avium_F9_R1.mgf	F7.25			0	0	0	2.88	0	0.0001201	WP_198924485.1_M577T	V	SLEPFITQLNTIR	80.02	83.5601	3.54012	0.0118227	0.0062059	0	0.0062059
FALSE	High	Sequest HT (A2)	Selected	[R].LIVHHSVADEVVAR.[V]		1	1	WP_033718459.1_R308H	WP_033718459.1_R308H	0	3	0.7033	0	1	1	515.623	1544.86	1544.85	0.96	0.00049	CID	MS2			25.2333	6492	M_avium_F6_R3.mgf	F7.18			0	0	0	4.55	0	3.67e-07	WP_033718459.1_R308H	V	LIVHHSVADEVVAR	25.23	28.7677	3.53771	0	0	0	0
FALSE	High	Sequest HT (A2)	Unambiguous	[K].LVDQGSQAGDLMGIALLTNATPAGPPPPEVSETQR.[N]		1	1	WP_033727026.1_S155G	WP_033727026.1_S155G	0	4	0.6642	0	1	1	883.452	3530.79	3530.78	1.91	0.00168	CID	MS2			99.0333	27247	M_avium_F7_R2.mgf	F7.20			0	0	0	2.74	0	0.002448	WP_033727026.1_S155G	V	LVDQGSQAGDLMGIALLTNATPAGPPPPEVSETQR	99.03	102.566	3.53621	0.0188019	0.0098361	0	0.0098361
FALSE	High	Sequest HT (A2)	Unambiguous	[R].AHGVVPIAYGDGLTDRLR.[E]		1	1	WP_003874254.1_A201T	WP_003874254.1_A201T	1	3	0.6455	0	1	1	637.346	1910.02	1910.02	-0.91	-0.00058	CID	MS2			49.1167	12689	M_avium_F8_R2.mgf	F7.23			0	0	0	2.68	0.0005732	0.03178	WP_003874254.1_A201T	V	AHGVVPIAYGDGLTDRLR	49.12	52.6497	3.52974	0.0266445	0.0139277	0.0446229	-0.0306952
FALSE	High	Sequest HT (A2)	Selected	[R].LEVAVPDGDPHIPSLYR.[I]		1	1	WP_009978483.1_E158G	WP_009978483.1_E158G	0	3	0.6236	0	1	1	626.663	1877.98	1877.98	0.18	0.00011	CID	MS2			69.9	18625	M_avium_F6_R2.mgf	F7.17			0	0	0	1.78	0.0005732	0.04883	WP_009978483.1_E158G	V	LEVAVPDGDPHIPSLYR	69.9	66.3757	3.52427	0.447345	0.289538	1.166	-0.87646
FALSE	High	Sequest HT (A2)	Selected	[K].ADYGPLVTEAALAR.[V]		1	1	WP_023870183.1_V331L	WP_023870183.1_V331L	0	2	0.7734	0	1	1	723.883	1446.76	1446.76	-0.22	-0.00016	CID	MS2			64.0833	17262	M_avium_F6_R3.mgf	F7.18			0	0	0	3.31	0	5.07e-06	WP_023870183.1_V331L	V	ADYGPLVTEAALAR	64.08	60.5622	3.51784	0.00224215	0.00121218	0	0.00121218
FALSE	High	Sequest HT (A2)	Selected	[R].AAATRRPRPVLTDEYAEPLVR.[A]		1	1	WP_033713181.1_R44P	WP_033713181.1_R44P	1	4	0.7367	0	1	1	596.081	2381.3	2381.3	-1.3	-0.00077	CID	MS2			35.4667	8860	M_avium_F7_R1.mgf	F7.19			0	0	0	3.95	0	5.84e-05	WP_033713181.1_R44P	V	AAATRRPRPVLTDEYAEPLVR	35.47	38.9868	3.51682	0	0	0	0
FALSE	High	Sequest HT (A2)	Unambiguous	[R].LVEEPGRLR.[E]		1	1	WP_023868702.1_D173E	WP_023868702.1_D173E	1	2	0.6627	0	1	1	534.812	1068.62	1068.62	0.16	8e-05	CID	MS2			11.8667	2784	M_avium_F4_R2.mgf	F7.11			0	0	0	2.52	0.0005732	0.03569	WP_023868702.1_D173E	V	LVEEPGRLR	11.87	15.3812	3.51118	0.0548493	0.0287041	0.178492	-0.149788
FALSE	High	Sequest HT (A2)	Unambiguous	[R].DSLGDAAQSWPVLQADASSPATLNEMAAR.[T]		1	1	WP_033719563.1_S61P	WP_033719563.1_S61P	0	3	0.7273	0	1	1	991.475	2972.41	2972.41	2.16	0.00214	CID	MS2			96.6833	26890	M_avium_F7_R3.mgf	F7.21			0	0	0	4.29	0	3.9e-08	WP_033719563.1_S61P	V	DSLGDAAQSWPVLQADASSPATLNEMAAR	96.68	100.191	3.51062	0	0	0	0
FALSE	High	Sequest HT (A2)	Selected	[R].TSGKQYETIITPYRK.[G]		1	1	WP_009977387.1_V60I	WP_009977387.1_V60I	2	3	0.7804	0	1	1	595.656	1784.95	1784.95	0.35	0.00021	CID	MS2			27.15	6889	M_avium_F7_R2.mgf	F7.20			0	0	0	3.78	0	4.69e-07	WP_009977387.1_V60I	V	TSGKQYETIITPYRK	27.15	30.6584	3.50841	0	0	0	0
FALSE	High	Sequest HT (A2)	Unambiguous	[R].VVFGTPVSGFGR.[T]		1	1	WP_033718177.1_A105V	WP_033718177.1_A105V	0	2	0.7112	0	1	1	611.832	1222.66	1222.66	-1.52	-0.00093	CID	MS2			55.4	14098	M_avium_F9_R2.mgf	F7.26			0	0	0	2.32	0.0005732	0.05373	WP_033718177.1_A105V	V	VVFGTPVSGFGR	55.4	58.9073	3.50726	0.0970309	0.0516636	0.35029	-0.298626
FALSE	High	Sequest HT (A2)	Unambiguous	[R].RLVFGPEDEFIER.[L]		1	1	WP_023897568.1_A169V	WP_023897568.1_A169V	1	3	0.6875	0	1	1	536.279	1606.82	1606.82	-0.14	-8e-05	CID	MS2			63.2333	16538	M_avium_F6_R1.mgf	F7.16			0	0	0	2.4	0	0.0004626	WP_023897568.1_A169V	V	RLVFGPEDEFIER	63.23	59.7307	3.49926	0.0779009	0.0411927	0.285587	-0.244394
FALSE	High	Sequest HT (A2)	Unambiguous	[R].GLPADTALATGPQAAVAAVIDPDSLPAAEQIGAGR.[L]		1	1	WP_023861905.1_L342S	WP_023861905.1_L342S	0	3	0.6537	0	1	1	1095.57	3284.71	3284.71	-0.81	-0.00088	CID	MS2			105.217	27964	M_avium_F8_R2.mgf	F7.23			0	0	0	2.83	0.0003286	0.01159	WP_023861905.1_L342S	V	GLPADTALATGPQAAVAAVIDPDSLPAAEQIGAGR	105.22	101.723	3.49655	0.0131332	0.00688276	0	0.00688276
FALSE	High	Sequest HT (A2)	Unambiguous	[R].LVVELTPDEAAALRDELKGVTSSS.[-]		1	1	WP_003878471.1_G47R	WP_003878471.1_G47R	2	3	0.6772	0	1	1	834.109	2500.31	2500.31	-0.21	-0.00017	CID	MS2			92.8333	24471	M_avium_F8_R1.mgf	F7.22			0	0	0	2.54	0.0005732	0.03331	WP_003878471.1_G47R	V	LVVELTPDEAAALRDELKGVTSSS	92.83	89.3355	3.49451	0.050816	0.0265577	0.157519	-0.130961
FALSE	High	Sequest HT (A2)	Selected	[R].YLVYVPGASSTGISR.[K]		1	1	WP_033719565.1_T460A	WP_033719565.1_T460A	0	2	0.8373	0	1	1	785.417	1569.83	1569.83	-0.21	-0.00016	CID	MS2			59.6667	15065	M_avium_F9_R3.mgf	F7.27			0	0	0	2.95	0	1.14e-05	WP_033719565.1_T460A	V	YLVYVPGASSTGISR	59.67	56.1791	3.49089	0.00784519	0.00413216	0	0.00413216
FALSE	High	Sequest HT (A2)	Unambiguous	[R].VAVGDLAQPPFR.[G]		1	1	WP_033726107.1_A3109G	WP_033726107.1_A3109G	0	2	0.6387	0	1	1	635.351	1269.69	1269.69	-0.03	-2e-05	CID	MS2			54.8167	14652	M_avium_F7_R1.mgf	F7.19			0	0	0	2.74	0	0.0006425	WP_033726107.1_A3109G	V	VAVGDLAQPPFR	54.82	51.3372	3.48285	0.0204348	0.0106915	0.00446229	0.00622917
FALSE	High	Sequest HT (A2)	Unambiguous	[R].VAVGDLAQPPFR.[G]		1	1	WP_033726107.1_A3109G	WP_033726107.1_A3109G	0	2	0.7507	0	1	1	635.351	1269.69	1269.69	-0.29	-0.00018	CID	MS2			54.8167	14940	M_avium_F7_R2.mgf	F7.20			0	0	0	3.37	0	9.26e-06	WP_033726107.1_A3109G	V	VAVGDLAQPPFR	54.82	51.3372	3.48285	0.00160385	0.000870677	0	0.000870677
FALSE	High	Sequest HT (A2)	Unambiguous	[K].ITVLATAKDAKQEVAHGAAVATAVATAR.[D]		1	1	WP_033713316.1_T172A	WP_033713316.1_T172A	2	4	0.3165	0	1	1	684.385	2734.52	2734.52	-0.74	-0.00051	CID	MS2			70.6833	17990	M_avium_F9_R3.mgf	F7.27			0	0	0	2.78	0	0.001983	WP_033713316.1_T172A	V	ITVLATAKDAKQEVAHGAAVATAVATAR	70.68	67.2026	3.47743	0.0149389	0.00781947	0	0.00781947
FALSE	High	Sequest HT (A2)	Selected	[R].KVVSAYQQAQAAGTSVITVDGR.[M]		1	1	WP_071321422.1_R245K	WP_071321422.1_R245K	1	3	0.7568	0	1	1	750.401	2249.19	2249.19	0.25	0.00018	CID	MS2			51.4667	13042	M_avium_F9_R2.mgf	F7.26			0	0	0	2.92	0	0.000365	WP_071321422.1_R245K	V	KVVSAYQQAQAAGTSVITVDGR	51.47	47.9927	3.47729	0.00870456	0.00457942	0	0.00457942
FALSE	High	Sequest HT (A2)	Unambiguous	[R].LADLAGGQPGAGVVTGR.[A]		1	1	WP_062907992.1_R542G	WP_062907992.1_R542G	0	2	0.7909	0	1	1	769.919	1538.83	1538.83	0.9	0.00069	CID	MS2			43.8667	11308	M_avium_F6_R1.mgf	F7.16			0	0	0	3.3	0	2.62e-07	WP_062907992.1_R542G	V	LADLAGGQPGAGVVTGR	43.87	40.3946	3.47544	0.0021978	0.00118752	0	0.00118752
FALSE	High	Sequest HT (A2)	Unambiguous	[R].EVPFGQDGSYTKDAIITR.[I]		1	1	WP_023869594.1_E341K	WP_023869594.1_E341K	1	3	0.6894	0	1	1	666.339	1997	1997	2.09	0.00139	CID	MS2			54.4833	14209	M_avium_F6_R1.mgf	F7.16			0	0	0	3.22	0	2.34e-05	WP_023869594.1_E341K	V	EVPFGQDGSYTKDAIITR	54.48	51.0067	3.47334	0.004	0.00215124	0	0.00215124
FALSE	High	Sequest HT (A2)	Selected	[R].SLDDGRNWSELSAGERADVIDSHR.[L]		1	1	WP_031353995.1_G208S	WP_031353995.1_G208S	2	5	0.6512	0	1	1	537.858	2685.26	2685.26	0.54	0.00029	CID	MS2			49.3833	13395	M_avium_F5_R2_210504181830.mgf	F7.14			0	0	0	3.01	0.0003286	0.008762	WP_031353995.1_G208S	V	SLDDGRNWSELSAGERADVIDSHR	49.38	52.8527	3.47271	0.00608407	0.00321852	0	0.00321852
FALSE	High	Sequest HT (A2)	Selected	[R].GDTWSWGPPEAAQR.[V]		1	1	WP_023868809.1_V207A	WP_023868809.1_V207A	0	2	0.8996	0	1	1	779.358	1557.71	1557.71	0.32	0.00025	CID	MS2			58.65	15812	M_avium_F6_R3.mgf	F7.18			0	0	0	2.49	0	0.0002108	WP_023868809.1_V207A	V	GDTWSWGPPEAAQR	58.65	55.1819	3.46806	0.0591989	0.0309864	0.203927	-0.17294
FALSE	High	Sequest HT (A2)	Selected	[R].AGGMPETAER.[A]		1	1	WP_071321357.1_T238M	WP_071321357.1_T238M	0	2	0.5817	0	1	1	509.735	1018.46	1018.46	-0.19	-0.0001	CID	MS2			12.5667	2899	M_avium_F2_R3.mgf	F7.6			0	0	0	2.08	0	0.005364	WP_071321357.1_T238M	V	AGGMPETAER	12.57	9.10788	3.46212	0.208621	0.117355	0.605979	-0.488625
FALSE	High	Sequest HT (A2)	Selected	[K].ADYGPLVTEAALAR.[V]		1	1	WP_023870183.1_V331L	WP_023870183.1_V331L	0	3	0.588	0	1	1	482.924	1446.76	1446.76	-1.23	-0.00059	CID	MS2			64.0167	16745	M_avium_F6_R1.mgf	F7.16			0	0	0	2.33	0	0.001336	WP_023870183.1_V331L	V	ADYGPLVTEAALAR	64.02	60.5622	3.45784	0.0957512	0.050945	0.344043	-0.293098
FALSE	High	Sequest HT (A2)	Selected	[R].AADGYAALEGGRAHYR.[T]		1	1	WP_062886489.1_V317A	WP_062886489.1_V317A	1	4	0.5635	0	1	1	420.207	1677.81	1677.81	-1.57	-0.00066	CID	MS2			18.9167	4928	M_avium_F5_R1.mgf	F7.13			0	0	0	3.62	0	0.000453	WP_062886489.1_V317A	V	AADGYAALEGGRAHYR	18.92	22.3775	3.45749	0	0	0	0
FALSE	High	Sequest HT (A2)	Selected	[-].MDQLWANR.[A]		1	1	WP_033710586.1_V6A	WP_033710586.1_V6A	0	2	0.798	0	1	1	517.248	1033.49	1033.49	0	0	CID	MS2			35.75	9049	M_avium_F6_R1.mgf	F7.16			0	0	0	3.02	0	0.003637	WP_033710586.1_V6A	V	MDQLWANR	35.75	32.2988	3.45124	0.00610094	0.0032284	0	0.0032284
FALSE	High	Sequest HT (A2)	Unambiguous	[R].LVEEPGRLR.[E]		1	1	WP_023868702.1_D173E	WP_023868702.1_D173E	1	2	0.582	0	1	1	534.812	1068.62	1068.62	0.64	0.00034	CID	MS2			11.9333	2854	M_avium_F4_R3.mgf	F7.12			0	0	0	2.56	0.0003286	0.01391	WP_023868702.1_D173E	V	LVEEPGRLR	11.93	15.3812	3.45118	0.0440729	0.0229989	0.134761	-0.111762
FALSE	High	Sequest HT (A2)	Unambiguous	[R].YLVYVPGASSTGISR.[K]		1	1	WP_033719565.1_T460A	WP_033719565.1_T460A	0	2	0.7059	0	1	1	785.417	1569.83	1569.83	0.08	7e-05	CID	MS2			59.6333	14254	M_avium_F10_R3.mgf	F7.30			0	0	0	1.53	0.009793	0.2775	WP_033719565.1_T460A	V	YLVYVPGASSTGISR	59.63	56.1791	3.45088	0.69098	0.526339	2.31816	-1.79182
FALSE	High	Sequest HT (A2)	Selected	[R].ALGSNPDADEPSGSTDETLAELIER.[S]		1	1	WP_031353751.1_T186S	WP_031353751.1_T186S	0	3	0.7535	0	1	1	863.072	2587.2	2587.2	-0.07	-6e-05	CID	MS2			76.9167	21497	M_avium_F5_R1.mgf	F7.13			0	0	0	4.26	0	1.04e-06	WP_031353751.1_T186S	V	ALGSNPDADEPSGSTDETLAELIER	76.92	80.3679	3.44788	0	0	0	0
FALSE	High	Sequest HT (A2)	Selected	[R].IEQTDAAAGALPGLSQPAAK.[A]		1	1	WP_023870537.1_H269R	WP_023870537.1_H269R	0	2	0.7765	0	1	1	955.005	1909	1909	0.59	0.00056	CID	MS2			47.95	13508	M_avium_F5_R3.mgf	F7.15			0	0	0	1.7	0.0005732	0.02011	WP_023870537.1_H269R	V	IEQTDAAAGALPGLSQPAAK	47.95	51.3927	3.44273	0.528587	0.363576	1.45158	-1.08801
FALSE	High	Sequest HT (A2)	Selected	[R].AGNIEILPADLGDAVDRQR.[V]		1	1	WP_023869989.1_A65V	WP_023869989.1_A65V	1	3	0.6555	0	1	1	675.023	2023.05	2023.06	-1.1	-0.00074	CID	MS2			64.0667	17403	M_avium_F5_R2_210504181830.mgf	F7.14			0	0	0	3.28	0	0.001085	WP_023869989.1_A65V	V	AGNIEILPADLGDAVDRQR	64.07	67.5112	3.4412	0.00215983	0.00116563	0	0.00116563
FALSE	High	Sequest HT (A2)	Selected	[R].VLAMVETGAVTAVDGTR.[L]		1	1	WP_033713062.1_D202E	WP_033713062.1_D202E	0	2	0.8109	0	1	1	845.446	1689.88	1689.88	-0.05	-4e-05	CID	MS2			58.4	16282	M_avium_F7_R3.mgf	F7.21			0	0	0	3.49	0	1.8e-06	WP_033713062.1_D202E	V	VLAMVETGAVTAVDGTR	58.4	61.8407	3.44067	0	0	0	0
FALSE	High	Sequest HT (A2)	Unambiguous	[R].GYGYRPITVAGDDPTDVHR.[Q]		1	1	WP_023899839.1_A251T	WP_023899839.1_A251T	0	4	0.8509	0	1	1	523.008	2089.01	2089.01	0.07	3e-05	CID	MS2			34.7167	9829	M_avium_F5_R1.mgf	F7.13			0	0	0	4.36	0	2.57e-07	WP_023899839.1_A251T	V	GYGYRPITVAGDDPTDVHR	34.72	38.1574	3.43736	0	0	0	0
FALSE	High	Sequest HT (A2)	Selected	[R].DRAGNIEILPADLGDAVDRQR.[V]		1	1	WP_023869989.1_A65V	WP_023869989.1_A65V	2	4	0.6958	0	1	1	574.303	2294.19	2294.18	3.06	0.00176	CID	MS2			61	16580	M_avium_F5_R2_210504181830.mgf	F7.14			0	0	0	3.78	0	4.39e-05	WP_023869989.1_A65V	V	DRAGNIEILPADLGDAVDRQR	61	64.4355	3.43553	0	0	0	0
FALSE	High	Sequest HT (A2)	Unambiguous	[R].TLPGATIIK.[A]		1	1	WP_062886756.1_M29T	WP_062886756.1_M29T	0	2	0.8038	0	1	1	457.29	913.572	913.572	0.34	0.00016	CID	MS2			34.65	7853	M_avium_F10_R2_210508172251.mgf	F7.29			0	0	0	1.58	0.0008369	0.0707	WP_062886756.1_M29T	V	TLPGATIIK	34.65	38.0847	3.43474	0.639782	0.472257	2.01294	-1.54068
FALSE	High	Sequest HT (A2)	Selected	[R].SYLmWLAAQDR.[A]	M4(Oxidation)	1	1	WP_033726107.1_V1667L	WP_033726107.1_V1667L	0	2	0.7338	0	1	1	685.332	1369.66	1369.66	0.45	0.00031	CID	MS2			74.4167	18544	M_avium_F10_R1.mgf	F7.28			0	0	0	1.54	0.002381	0.1256	WP_033726107.1_V1667L	V	SYLM2WLAAQDR	74.42	70.9865	3.4335	0.681924	0.516372	2.24543	-1.72905
FALSE	High	Sequest HT (A2)	Selected	[K].ADYGPLVTEAALAR.[V]		1	1	WP_023870183.1_V331L	WP_023870183.1_V331L	0	3	0.6279	0	1	1	482.924	1446.76	1446.76	-0.96	-0.00046	CID	MS2			57.1333	16256	M_avium_F5_R1.mgf	F7.13			0	0	0	2.58	0	0.002448	WP_023870183.1_V331L	V	ADYGPLVTEAALAR	57.13	60.5622	3.43216	0.0422914	0.0220564	0.123159	-0.101103
FALSE	High	Sequest HT (A2)	Selected	[R].TVTDVQQITNPDLR.[L]		1	1	WP_003874613.1_A167T	WP_003874613.1_A167T	0	2	0.6142	0	1	1	800.421	1599.83	1599.83	0.64	0.00051	CID	MS2			45.8333	11538	M_avium_F8_R1.mgf	F7.22			0	0	0	2.54	0.0003286	0.009571	WP_003874613.1_A167T	V	TVTDVQQITNPDLR	45.83	49.2608	3.4308	0.0492537	0.0257151	0.15261	-0.126895
FALSE	High	Sequest HT (A2)	Unambiguous	[R].VIPLFELIR.[T]		1	1	WP_033710741.1_Q139E	WP_033710741.1_Q139E	0	2	0.9435	0	1	1	550.347	1099.69	1099.69	-0.23	-0.00012	CID	MS2			91.6667	22723	M_avium_F10_R3.mgf	F7.30			0	0	0	1.77	0.0005732	0.02573	WP_033710741.1_Q139E	V	VIPLFELIR	91.67	88.2426	3.42744	0.456021	0.298118	1.20482	-0.906702
FALSE	High	Sequest HT (A2)	Unambiguous	[R].DLVNTPPSHLFPDEFAKR.[A]		1	1	WP_033713316.1_A208D	WP_033713316.1_A208D	1	4	0.5536	0	1	1	521.521	2083.06	2083.06	-0.17	-9e-05	CID	MS2			61.3	17143	M_avium_F7_R3.mgf	F7.21			0	0	0	4.66	0	2.9e-07	WP_033713316.1_A208D	V	DLVNTPPSHLFPDEFAKR	61.3	64.7238	3.42383	0	0	0	0
FALSE	High	Sequest HT (A2)	Unambiguous	[R].DLVNTPPSHLFPDEFAKR.[A]		1	1	WP_033713316.1_A208D	WP_033713316.1_A208D	1	3	0.4749	0	1	1	695.026	2083.06	2083.06	0.78	0.00054	CID	MS2			61.3	17144	M_avium_F7_R3.mgf	F7.21			0	0	0	3.98	0	9.19e-08	WP_033713316.1_A208D	V	DLVNTPPSHLFPDEFAKR	61.3	64.7238	3.42383	0	0	0	0
FALSE	High	Sequest HT (A2)	Unambiguous	[R].ALAGAHAGAASWPFA.[-]		1	1	WP_019733860.1_N299S	WP_019733860.1_N299S	0	2	0.7533	0	1	1	699.352	1397.7	1397.7	-0.11	-8e-05	CID	MS2			61.8833	16343	M_avium_F8_R3.mgf	F7.24			0	0	0	3	0	0.0002695	WP_019733860.1_N299S	V	ALAGAHAGAASWPFA	61.88	58.4573	3.42274	0.00599129	0.00316824	0	0.00316824
FALSE	High	Sequest HT (A2)	Unambiguous	[R].GTANEPYcLPYTVR.[A]	C8(Carbamidomethyl)	1	1	WP_023869593.1_R244T	WP_023869593.1_R244T	0	2	0.7741	0	1	1	820.89	1640.77	1640.77	-0.34	-0.00028	CID	MS2			54.7	14745	M_avium_F6_R3.mgf	F7.18			0	0	0	2.39	0	0.001087	WP_023869593.1_R244T	V	GTANEPYC1LPYTVR	54.7	51.2779	3.42208	0.0782722	0.0413949	0.289603	-0.248208
FALSE	High	Sequest HT (A2)	Selected	[R].ATEERPSWGYQR.[L]		1	1	WP_033720048.1_L34P	WP_033720048.1_L34P	0	2	0.6697	0	1	1	740.352	1479.7	1479.7	-1.14	-0.00084	CID	MS2			18.4333	4470	M_avium_F5_R2_210504181830.mgf	F7.14			0	0	0	2.18	0.0003286	0.005763	WP_033720048.1_L34P	V	ATEERPSWGYQR	18.43	21.8507	3.42074	0.149548	0.0818023	0.492191	-0.410389
FALSE	High	Sequest HT (A2)	Unambiguous	[R].GGYPEPGQAGYPPQQHGYPDLR.[G]		1	1	WP_033718855.1_Q270L	WP_033718855.1_Q270L	0	3	0.7077	0	1	1	795.373	2384.11	2384.11	0	0	CID	MS2			50.6833	13191	M_avium_F6_R1.mgf	F7.16			0	0	0	2.84	0	0.0007575	WP_033718855.1_Q270L	V	GGYPEPGQAGYPPQQHGYPDLR	50.68	47.2637	3.41631	0.0132075	0.00692754	0	0.00692754
FALSE	High	Sequest HT (A2)	Unambiguous	[R].NFLDQAVPLESGSWADATGLSVEDGR.[L]		1	1	WP_071321427.1_S190A	WP_071321427.1_S190A	0	3	0.7251	0	1	1	912.103	2734.29	2734.3	-0.33	-0.0003	CID	MS2			104.567	28701	M_avium_F7_R2.mgf	F7.20			0	0	0	2.91	0	4.51e-06	WP_071321427.1_S190A	V	NFLDQAVPLESGSWADATGLSVEDGR	104.57	101.155	3.41507	0.0091417	0.0048048	0	0.0048048
FALSE	High	Sequest HT (A2)	Unambiguous	[R].AGALTGDDTVRPLFGQHVVLTNPGVR.[Q]		1	1	WP_033712978.1_T182A	WP_033712978.1_T182A	0	3	0.503	0	1	1	897.484	2690.44	2690.44	0.19	0.00017	CID	MS2			63.0667	16575	M_avium_F8_R2.mgf	F7.23			0	0	0	1.69	0.003049	0.1606	WP_033712978.1_T182A	V	AGALTGDDTVRPLFGQHVVLTNPGVR	63.07	66.483	3.41296	0.534766	0.369735	1.49487	-1.12513
FALSE	High	Sequest HT (A2)	Selected	[R].DSYLNIDKVVETATR.[T]		1	1	WP_023868702.1_A69T	WP_023868702.1_A69T	1	2	0.7107	0	1	1	862.447	1723.89	1723.89	0	0	CID	MS2			69.55	19271	M_avium_F7_R2.mgf	F7.20			0	0	0	2.42	0	1.84e-05	WP_023868702.1_A69T	V	DSYLNIDKVVETATR	69.55	66.1416	3.40842	0.072024	0.038002	0.262383	-0.224381
FALSE	High	Sequest HT (A2)	Selected	[R].AGALTGDDTVRPLFGQHVVLTNPGVR.[Q]		1	1	WP_033712978.1_T182A	WP_033712978.1_T182A	0	4	0.7244	0	1	1	673.364	2690.44	2690.44	-0.69	-0.00046	CID	MS2			63.0833	16578	M_avium_F8_R2.mgf	F7.23			0	0	0	4.1	0	0.0003695	WP_033712978.1_T182A	V	AGALTGDDTVRPLFGQHVVLTNPGVR	63.08	66.483	3.40296	0	0	0	0
FALSE	High	Sequest HT (A2)	Unambiguous	[R].RLVFGPEDEFIER.[L]		1	1	WP_023897568.1_A169V	WP_023897568.1_A169V	1	3	0.7835	0	1	1	536.28	1606.83	1606.82	1.8	0.00096	CID	MS2			56.3333	16038	M_avium_F5_R1.mgf	F7.13			0	0	0	3.88	0	7.16e-05	WP_023897568.1_A169V	V	RLVFGPEDEFIER	56.33	59.7307	3.40074	0	0	0	0
FALSE	High	Sequest HT (A2)	Selected	[R].DLDAARGEISESR.[A]		1	1	WP_023869009.1_Q161E	WP_023869009.1_Q161E	1	3	1	0	1	1	473.567	1418.69	1418.69	0.66	0.00031	CID	MS2			25.4833	6604	M_avium_F3_R3.mgf	F7.9			0	0	0	2.6	0	0.00185	WP_023869009.1_Q161E	V	DLDAARGEISESR	25.48	22.0794	3.4006	0.0388693	0.0202682	0.102633	-0.0823646
FALSE	High	Sequest HT (A2)	Selected	[R].ISNKFPTSAIAVLAVPcR.[W]	C17(Carbamidomethyl)	1	1	WP_031353948.1_V132I	WP_031353948.1_V132I	1	3	0.692	0	1	1	648.696	1944.07	1944.07	0.31	0.0002	CID	MS2			69.7833	17119	M_avium_F10_R2_210508172251.mgf	F7.29			0	0	0	2.63	0	0.0001034	WP_031353948.1_V132I	V	ISNKFPTSAIAVLAVPC1R	69.78	73.18	3.39999	0.0344275	0.0179662	0.0829987	-0.0650324
FALSE	High	Sequest HT (A2)	Unambiguous	[K].LGAPVGDQAVDGDVISQQFTGGKVSWNR.[V]		1	1	WP_033718104.1_I368V	WP_033718104.1_I368V	1	3	0.7781	0	1	1	967.82	2901.45	2901.45	-0.99	-0.00096	CID	MS2			74.55	19715	M_avium_F8_R2.mgf	F7.23			0	0	0	3.2	0	9.46e-05	WP_033718104.1_I368V	V	LGAPVGDQAVDGDVISQQFTGGKVSWNR	74.55	77.9496	3.39961	0.00460829	0.00247568	0	0.00247568
FALSE	High	Sequest HT (A2)	Unambiguous	[K].VATTISQMSR.[S]		1	1	WP_023868502.1_Q197K	WP_023868502.1_Q197K	0	2	0.573	0	1	1	547.287	1093.57	1093.57	-0.14	-7e-05	CID	MS2			19.15	3998	M_avium_F10_R2_210508172251.mgf	F7.29			0	0	0	1.78	0.001094	0.09521	WP_023868502.1_Q197K	V	VATTISQMSR	19.15	15.7533	3.39665	0.453601	0.295548	1.19099	-0.895438
FALSE	High	Sequest HT (A2)	Selected	[R].GLPADTALATGPQAAVAAVIDPDSLPAAEQIGAGR.[L]		1	1	WP_023861905.1_L342S	WP_023861905.1_L342S	0	3	0.7674	0	1	1	1095.58	3284.72	3284.71	0.92	0.001	CID	MS2			105.117	28129	M_avium_F8_R3.mgf	F7.24			0	0	0	5.03	0	3.51e-08	WP_023861905.1_L342S	V	GLPADTALATGPQAAVAAVIDPDSLPAAEQIGAGR	105.12	101.723	3.39655	0	0	0	0
FALSE	High	Sequest HT (A2)	Selected	[R].GLPADTALATGPQAAVAAVIDPDSLPAAEQIGAGR.[L]		1	1	WP_023861905.1_L342S	WP_023861905.1_L342S	0	4	0.6466	0	1	1	821.934	3284.72	3284.71	1.08	0.00089	CID	MS2			105.117	28847	M_avium_F7_R2.mgf	F7.20			0	0	0	3.99	0	2.06e-05	WP_023861905.1_L342S	V	GLPADTALATGPQAAVAAVIDPDSLPAAEQIGAGR	105.12	101.723	3.39655	0	0	0	0
FALSE	High	Sequest HT (A2)	Unambiguous	[K].SILGYAPAQADR.[-]		1	1	WP_009979848.1_G476A	WP_009979848.1_G476A	0	2	0.7077	0	1	1	631.331	1261.65	1261.65	0.91	0.00057	CID	MS2			41.9	10761	M_avium_F6_R1.mgf	F7.16			0	0	0	1.95	0	0.00198	WP_009979848.1_G476A	V	SILGYAPAQADR	41.9	38.504	3.39599	0.305896	0.18148	0.80946	-0.62798
FALSE	High	Sequest HT (A2)	Unambiguous	[R].LGSLAGGFGAPPGQPPAPAPGV.[-]		1	1	WP_080691804.1_S105P	WP_080691804.1_S105P	0	2	0.5337	0	1	1	958.006	1915.01	1915.01	-0.89	-0.00085	CID	MS2			79.55	21066	M_avium_F8_R2.mgf	F7.23			0	0	0	1.63	0.0005732	0.01895	WP_080691804.1_S105P	V	LGSLAGGFGAPPGQPPAPAPGV	79.55	76.1585	3.39153	0.587561	0.422737	1.74788	-1.32514
FALSE	High	Sequest HT (A2)	Unambiguous	[R].LAYFAEAAAAQLDGAK.[H]		1	1	WP_023869803.1_S261A	WP_023869803.1_S261A	0	3	0.6231	0	1	1	537.279	1609.82	1609.82	0.46	0.00025	CID	MS2			70.7	18486	M_avium_F8_R1.mgf	F7.22			0	0	0	3.21	0	5.12e-05	WP_023869803.1_S261A	V	LAYFAEAAAAQLDGAK	70.7	74.0899	3.38992	0.00464807	0.00249894	0	0.00249894
FALSE	High	Sequest HT (A2)	Unambiguous	[R].LAYFAEAAAAQLDGAK.[H]		1	1	WP_023869803.1_S261A	WP_023869803.1_S261A	0	2	0.6955	0	1	1	805.418	1609.83	1609.82	4.49	0.00361	CID	MS2			70.7	18815	M_avium_F8_R3.mgf	F7.24			0	0	0	2.2	0.0005732	0.01946	WP_023869803.1_S261A	V	LAYFAEAAAAQLDGAK	70.7	74.0899	3.38992	0.137828	0.0747569	0.470326	-0.395569
FALSE	High	Sequest HT (A2)	Unambiguous	[R].TSGKQYETIITPYRK.[G]		1	1	WP_009977387.1_V60I	WP_009977387.1_V60I	2	3	0.7043	0	1	1	595.655	1784.95	1784.95	-1.91	-0.00114	CID	MS2			27.2667	6584	M_avium_F7_R1.mgf	F7.19			0	0	0	3.01	0	0.0004636	WP_009977387.1_V60I	V	TSGKQYETIITPYRK	27.27	30.6584	3.38841	0.00608744	0.00322067	0	0.00322067
FALSE	High	Sequest HT (A2)	Unambiguous	[R].LQDIcDYHSSVEQAAATAAR.[A]	C5(Carbamidomethyl)	1	1	WP_023868731.1_E223Q	WP_023868731.1_E223Q	0	3	0.8057	0	1	1	736.011	2206.02	2206.02	-0.86	-0.00063	CID	MS2			52.75	14211	M_avium_F6_R3.mgf	F7.18			0	0	0	4.22	0	3.3e-07	WP_023868731.1_E223Q	V	LQDIC1DYHSSVEQAAATAAR	52.75	49.3645	3.38547	0	0	0	0
FALSE	High	Sequest HT (A2)	Selected	[K].ATREDIDEVIAAHANAAR.[L]		1	1	WP_019734236.1_G143E	WP_019734236.1_G143E	1	3	0.6414	0	1	1	641.661	1922.97	1922.97	0.36	0.00023	CID	MS2			43.6833	11256	M_avium_F6_R1.mgf	F7.16			0	0	0	3.04	0.0003286	0.006024	WP_019734236.1_G143E	V	ATREDIDEVIAAHANAAR	43.68	40.2958	3.38421	0.00564972	0.00299353	0	0.00299353
FALSE	High	Sequest HT (A2)	Unambiguous	[R].ADQAGLYcVNYAR.[Q]	C8(Carbamidomethyl)	1	1	WP_179294688.1_H194R	WP_179294688.1_H194R	0	2	0.7027	0	1	1	750.849	1500.69	1500.69	0.29	0.00022	CID	MS2			38.4333	10298	M_avium_F5_R2_210504181830.mgf	F7.14			0	0	0	2.96	0	1.13e-05	WP_179294688.1_H194R	V	ADQAGLYC1VNYAR	38.43	41.8133	3.38333	0.00792393	0.00417755	0	0.00417755
FALSE	High	Sequest HT (A2)	Selected	[R].AGALTGDDTVRPLFGQHVVLTNPGVR.[Q]		1	1	WP_033712978.1_T182A	WP_033712978.1_T182A	0	4	0.747	0	1	1	673.364	2690.43	2690.44	-1.02	-0.00069	CID	MS2			63.1	16687	M_avium_F8_R3.mgf	F7.24			0	0	0	4.15	0	0.0001571	WP_033712978.1_T182A	V	AGALTGDDTVRPLFGQHVVLTNPGVR	63.1	66.483	3.38296	0	0	0	0
FALSE	High	Sequest HT (A2)	Selected	[K].SVTLDPQRHVNAVWGVGESAR.[S]		1	1	WP_033719292.1_L179V	WP_033719292.1_L179V	1	4	0.3878	0	1	1	570.298	2278.17	2278.17	-0.2	-0.00011	CID	MS2			47.8167	12099	M_avium_F8_R1.mgf	F7.22			0	0	0	1.96	0.0005732	0.05045	WP_033719292.1_L179V	V	SVTLDPQRHVNAVWGVGESAR	47.82	51.2026	3.38255	0.295769	0.174592	0.796073	-0.621482
FALSE	High	Sequest HT (A2)	Unambiguous	[R].FSTEMVNVDPAKLR.[V]		1	1	WP_009979933.1_Q109K	WP_009979933.1_Q109K	1	3	0.6787	0	1	1	536.281	1606.83	1606.83	1.55	0.00083	CID	MS2			51.8333	14032	M_avium_F7_R2.mgf	F7.20			0	0	0	3.89	0	0.0001387	WP_009979933.1_Q109K	V	FSTEMVNVDPAKLR	51.83	48.4496	3.38038	0	0	0	0
FALSE	High	Sequest HT (A2)	Selected	[K].GPDLAGWLTPHGR.[E]		1	1	WP_033718998.1_I301T	WP_033718998.1_I301T	0	3	0.7163	0	1	1	459.574	1376.71	1376.71	-0.34	-0.00016	CID	MS2			56.5833	14154	M_avium_F9_R1.mgf	F7.25			0	0	0	3.56	0	3.19e-05	WP_033718998.1_I301T	V	GPDLAGWLTPHGR	56.58	53.2043	3.37565	0	0	0	0
FALSE	High	Sequest HT (A2)	Selected	[K].FIPEVTGAEDLAGVVAGPGSDLGTGGMTSK.[M]		1	1	WP_033719567.1_M221T	WP_033719567.1_M221T	0	3	0.5089	0	1	1	945.136	2833.39	2833.39	0.02	1e-05	CID	MS2			95.1167	25273	M_avium_F8_R2.mgf	F7.23			0	0	0	1.69	0.001094	0.08636	WP_033719567.1_M221T	V	FIPEVTGAEDLAGVVAGPGSDLGTGGMTSK	95.12	98.4955	3.37554	0.534892	0.369458	1.48862	-1.11916
FALSE	High	Sequest HT (A2)	Unambiguous	[R].TSLSDQPKPPPQKQPK.[L]		1	1	WP_023860763.1_E156Q	WP_023860763.1_E156Q	1	3	0.6524	0	1	1	592.661	1775.97	1775.97	1.12	0.00066	CID	MS2			7.4	1583	M_avium_F4_R1.mgf	F7.10			0	0	0	3.28	0	5e-05	WP_023860763.1_E156Q	V	TSLSDQPKPPPQKQPK	7.4	10.7742	3.37417	0.00285919	0.00154367	0	0.00154367
FALSE	High	Sequest HT (A2)	Selected	[K].FIPDSIPANVGYAAAAR.[H]		1	1	WP_023869440.1_F422Y	WP_023869440.1_F422Y	0	2	0.6883	0	1	1	866.957	1732.91	1732.9	2.4	0.00208	CID	MS2			64.9833	17104	M_avium_F8_R2.mgf	F7.23			0	0	0	2.47	0.0003286	0.01349	WP_023869440.1_F422Y	V	FIPDSIPANVGYAAAAR	64.98	68.3536	3.37363	0.0613454	0.0321802	0.219991	-0.187811
FALSE	High	Sequest HT (A2)	Selected	[R].IADIAcGTGILSER.[I]	C6(Carbamidomethyl)	1	1	WP_033719662.1_V62I	WP_033719662.1_V62I	0	2	0	0	1	1	738.379	1475.75	1475.75	-1.41	-0.00104	CID	MS2			54.3167	14779	M_avium_F7_R2.mgf	F7.20			0	0	0	2.39	0.0005732	0.02287	WP_033719662.1_V62I	V	IADIAC1GTGILSER	54.32	50.949	3.371	0.078495	0.0415185	0.290942	-0.249423
FALSE	High	Sequest HT (A2)	Unambiguous	[R].MDPIAPKAPVVPAEAPGALR.[W]		1	1	WP_033712565.1_L548M	WP_033712565.1_L548M	1	3	0.4874	0	1	1	667.373	2000.1	2000.1	2.12	0.00141	CID	MS2			54.4833	15076	M_avium_F7_R3.mgf	F7.21			0	0	0	2.38	0.001094	0.08138	WP_033712565.1_L548M	V	MDPIAPKAPVVPAEAPGALR	54.48	57.8459	3.36586	0.0803342	0.042539	0.300312	-0.257773
FALSE	High	Sequest HT (A2)	Selected	[K].GPDLAGWLTPHGR.[E]		1	1	WP_033718998.1_I301T	WP_033718998.1_I301T	0	2	0.7305	0	1	1	688.857	1376.71	1376.71	-0.05	-3e-05	CID	MS2			56.5667	14831	M_avium_F8_R3.mgf	F7.24			0	0	0	2.56	0	0.001485	WP_033718998.1_I301T	V	GPDLAGWLTPHGR	56.57	53.2043	3.36565	0.0450076	0.0234804	0.13967	-0.116189
FALSE	High	Sequest HT (A2)	Selected	[R].TVTDVQQITNPDLR.[L]		1	1	WP_003874613.1_A167T	WP_003874613.1_A167T	0	2	0.6373	0	1	1	800.421	1599.83	1599.83	0.38	0.00031	CID	MS2			45.9	11819	M_avium_F8_R3.mgf	F7.24			0	0	0	2.95	0	8.63e-05	WP_003874613.1_A167T	V	TVTDVQQITNPDLR	45.9	49.2608	3.3608	0.00835946	0.00440272	0	0.00440272
FALSE	High	Sequest HT (A2)	Selected	[R].VLAMVETGAVTAVDGTR.[L]		1	1	WP_033713062.1_D202E	WP_033713062.1_D202E	0	2	0.8338	0	1	1	845.446	1689.88	1689.88	0.5	0.00042	CID	MS2			58.4833	16065	M_avium_F7_R2.mgf	F7.20			0	0	0	3.49	0	1.02e-05	WP_033713062.1_D202E	V	VLAMVETGAVTAVDGTR	58.48	61.8407	3.36067	0	0	0	0
FALSE	High	Sequest HT (A2)	Unambiguous	[R].QQSAPASSAPADDPWGSASASGSFGGGDDEPPF.[-]		1	1	WP_023866854.1_P154S	WP_023866854.1_P154S	0	3	0.8333	0	1	1	1050.78	3150.32	3150.32	0.42	0.00044	CID	MS2			84.8167	23575	M_avium_F5_R1.mgf	F7.13			0	0	0	1.5	0.0005732	0.02987	WP_023866854.1_P154S	V	QQSAPASSAPADDPWGSASASGSFGGGDDEPPF	84.82	81.4596	3.36044	0.712023	0.5519	2.49665	-1.94475
FALSE	High	Sequest HT (A2)	Selected	[R].DRAGNIEILPADLGDAVDR.[Q]		1	1	WP_023869989.1_A65V	WP_023869989.1_A65V	1	3	0.8006	0	1	1	670.68	2010.03	2010.03	0.43	0.00029	CID	MS2			68.5833	18588	M_avium_F5_R2_210504181830.mgf	F7.14			0	0	0	3.31	0	0.0001457	WP_023869989.1_A65V	V	DRAGNIEILPADLGDAVDR	68.58	71.9396	3.35962	0.00223048	0.00120546	0	0.00120546
FALSE	High	Sequest HT (A2)	Unambiguous	[R].LASSPPDSEWTSGAYYAK.[R]		1	1	WP_023884191.1_V235D	WP_023884191.1_V235D	0	2	0.4741	0	1	1	965.447	1929.89	1929.89	-0.1	-0.0001	CID	MS2			55.0167	14827	M_avium_F6_R3.mgf	F7.18			0	0	0	1.16	0.002381	0.1219	WP_023884191.1_V235D	V	LASSPPDSEWTSGAYYAK	55.02	51.6617	3.35826	0.912675	0.837002	6.84114	-6.00414
FALSE	High	Sequest HT (A2)	Unambiguous	[R].GLPADTALATGPQAAVAAVIDPDSLPAAEQIGAGR.[L]		1	1	WP_023861905.1_L342S	WP_023861905.1_L342S	0	3	0.741	0	1	1	1095.57	3284.71	3284.71	-0.6	-0.00065	CID	MS2			105.083	27742	M_avium_F8_R1.mgf	F7.22			0	0	0	4.98	0	8.01e-09	WP_023861905.1_L342S	V	GLPADTALATGPQAAVAAVIDPDSLPAAEQIGAGR	105.08	101.723	3.35655	0	0	0	0
FALSE	High	Sequest HT (A2)	Selected	[R].ALGSNPDADEPSGSTDETLAELIER.[S]		1	1	WP_031353751.1_T186S	WP_031353751.1_T186S	0	3	0.6473	0	1	1	863.072	2587.2	2587.2	-0.08	-7e-05	CID	MS2			83.7167	22064	M_avium_F4_R1.mgf	F7.10			0	0	0	2.24	0	0.0005783	WP_031353751.1_T186S	V	ALGSNPDADEPSGSTDETLAELIER	83.72	80.3679	3.35212	0.12333	0.0662899	0.430165	-0.363875
FALSE	High	Sequest HT (A2)	Selected	[R].VAKEQLSANTTTTLTDGLTGVRGEIR.[L]		1	1	WP_044543988.1_Q265R	WP_044543988.1_Q265R	2	4	0.6633	0	1	1	683.618	2731.45	2731.46	-3.15	-0.00215	CID	MS2			55.2333	14789	M_avium_F7_R1.mgf	F7.19			0	0	0	3.98	0	0.0004486	WP_044543988.1_Q265R	V	VAKEQLSANTTTTLTDGLTGVRGEIR	55.23	58.5803	3.35033	0	0	0	0
FALSE	High	Sequest HT (A2)	Selected	[R].LTNQVITVEGDRATAR.[T]		1	1	WP_033712265.1_A75V	WP_033712265.1_A75V	1	3	0.6006	0	1	1	581.984	1743.94	1743.93	2.26	0.00132	CID	MS2			25.2833	6453	M_avium_F5_R2_210504181830.mgf	F7.14			0	0	0	3.53	0	0.000204	WP_033712265.1_A75V	V	LTNQVITVEGDRATAR	25.28	28.6244	3.3444	0	0	0	0
FALSE	High	Sequest HT (A2)	Selected	[R].SSDIAAELAK.[H]		1	1	WP_033725445.1_M167I	WP_033725445.1_M167I	0	2	0.4671	0	1	1	502.767	1004.53	1004.53	1.62	0.00081	CID	MS2			23.3167	6011	M_avium_F4_R2.mgf	F7.11			0	0	0	1.67	0.001613	0.1132	WP_033725445.1_M167I	V	SSDIAAELAK	23.32	26.6642	3.34425	0.550449	0.387419	1.58188	-1.19446
FALSE	High	Sequest HT (A2)	Selected	[R].TVTDVQQITNPDLR.[L]		1	1	WP_003874613.1_A167T	WP_003874613.1_A167T	0	2	0.645	0	1	1	800.421	1599.83	1599.83	0.44	0.00035	CID	MS2			45.9167	12245	M_avium_F7_R2.mgf	F7.20			0	0	0	2.62	0	0.0001515	WP_003874613.1_A167T	V	TVTDVQQITNPDLR	45.92	49.2608	3.3408	0.0342766	0.0178857	0.087461	-0.0695753
FALSE	High	Sequest HT (A2)	Selected	[R].TVTDVQQITNPDLR.[L]		1	1	WP_003874613.1_A167T	WP_003874613.1_A167T	0	2	0.6546	0	1	1	800.421	1599.83	1599.83	0.24	0.00019	CID	MS2			45.9167	10638	M_avium_F10_R3.mgf	F7.30			0	0	0	3.04	0	2.45e-05	WP_003874613.1_A167T	V	TVTDVQQITNPDLR	45.92	49.2608	3.3408	0.00565291	0.00299551	0	0.00299551
FALSE	High	Sequest HT (A2)	Selected	[R].SLEPFITQLNTIR.[R]		1	1	WP_198924485.1_M577T	WP_198924485.1_M577T	0	2	0.6687	0	1	1	766.428	1531.85	1531.85	0.28	0.00022	CID	MS2			80.2167	20526	M_avium_F9_R3.mgf	F7.27			0	0	0	3.35	0	7.1e-05	WP_198924485.1_M577T	V	SLEPFITQLNTIR	80.22	83.5601	3.34012	0.00155642	0.000842957	0	0.000842957
FALSE	High	Sequest HT (A2)	Selected	[R].DSYLNIDKVVETATR.[T]		1	1	WP_023868702.1_A69T	WP_023868702.1_A69T	1	2	0.8123	0	1	1	862.446	1723.88	1723.89	-1.24	-0.00107	CID	MS2			69.4833	19518	M_avium_F7_R3.mgf	F7.21			0	0	0	2.61	0	4.17e-05	WP_023868702.1_A69T	V	DSYLNIDKVVETATR	69.48	66.1416	3.33842	0.0371248	0.0193716	0.0963855	-0.0770139
FALSE	High	Sequest HT (A2)	Unambiguous	[K].LGAPVGDQAVDGDVISQQFTGGKVSWNR.[V]		1	1	WP_033718104.1_I368V	WP_033718104.1_I368V	1	3	0.7948	0	1	1	967.821	2901.45	2901.45	-0.68	-0.00066	CID	MS2			74.6167	19902	M_avium_F8_R3.mgf	F7.24			0	0	0	4.63	0	5.33e-08	WP_033718104.1_I368V	V	LGAPVGDQAVDGDVISQQFTGGKVSWNR	74.62	77.9496	3.32961	0	0	0	0
FALSE	High	Sequest HT (A2)	Unambiguous	[R].MSLTGDYLSAADALR.[A]		1	1	WP_023861116.1_T161A	WP_023861116.1_T161A	0	2	0.7882	0	1	1	792.388	1583.77	1583.77	-3.02	-0.00239	CID	MS2			76.9667	20976	M_avium_F7_R1.mgf	F7.19			0	0	0	3.73	0	3.35e-06	WP_023861116.1_T161A	V	MSLTGDYLSAADALR	76.97	80.2963	3.3263	0	0	0	0
FALSE	High	Sequest HT (A2)	Unambiguous	[R].LAALVGQSR.[A]		1	1	WP_044544333.1_G150S	WP_044544333.1_G150S	0	2	0.5477	0	1	1	457.775	914.542	914.542	-0.03	-1e-05	CID	MS2			16.5667	4174	M_avium_F7_R2.mgf	F7.20			0	0	0	2.41	0	0.00338	WP_044544333.1_G150S	V	LAALVGQSR	16.57	19.8953	3.32526	0.0757025	0.0399792	0.270861	-0.230882
FALSE	High	Sequest HT (A2)	Unambiguous	[R].NFLDQAVPLESGSWADATGLSVEDGR.[L]		1	1	WP_071321427.1_S190A	WP_071321427.1_S190A	0	3	0.7368	0	1	1	912.102	2734.29	2734.3	-1.52	-0.00138	CID	MS2			104.483	28941	M_avium_F7_R3.mgf	F7.21			0	0	0	3.42	0	3.17e-06	WP_071321427.1_S190A	V	NFLDQAVPLESGSWADATGLSVEDGR	104.48	101.155	3.32507	0.00084246	0.000459179	0	0.000459179
FALSE	High	Sequest HT (A2)	Unambiguous	[R].AFAMFGDSSAAKGDESAADATEFDAR.[S]		1	1	WP_009977446.1_T317A	WP_009977446.1_T317A	1	3	0.9153	0	1	1	880.05	2638.14	2638.14	-0.39	-0.00034	CID	MS2			64.0667	17402	M_avium_F5_R2_210504181830.mgf	F7.14			0	0	0	4.13	0	3.85e-07	WP_009977446.1_T317A	V	AFAMFGDSSAAKGDESAADATEFDAR	64.07	67.3915	3.32155	0	0	0	0
FALSE	High	Sequest HT (A2)	Selected	[R].INEMPMTQSDLHR.[A]		1	1	WP_003873842.1_V354I	WP_003873842.1_V354I	0	3	0.6667	0	1	1	524.582	1571.73	1571.73	-0.05	-3e-05	CID	MS2			26.6833	7348	M_avium_F5_R1.mgf	F7.13			0	0	0	3.78	0	6.26e-05	WP_003873842.1_V354I	V	INEMPMTQSDLHR	26.68	30.0014	3.32142	0	0	0	0
FALSE	High	Sequest HT (A2)	Selected	[K].AGPGGAPETKGPMLINAR.[A]		1	1	WP_023864936.1_D79G	WP_023864936.1_D79G	1	3	0.6832	0	1	1	579.641	1736.91	1736.91	-1.35	-0.00078	CID	MS2			29.65	7723	M_avium_F5_R2_210504181830.mgf	F7.14			0	0	0	3.63	0	6.81e-05	WP_023864936.1_D79G	V	AGPGGAPETKGPMLINAR	29.65	32.963	3.313	0	0	0	0
FALSE	High	Sequest HT (A2)	Unambiguous	[R].LLQAAGLMAcHAYTWK.[Q]	C10(Carbamidomethyl)	1	1	WP_019733485.1_D328A	WP_019733485.1_D328A	0	3	0.6655	0	1	1	611.976	1833.91	1833.91	0.38	0.00023	CID	MS2			66.05	16328	M_avium_F10_R1.mgf	F7.28			0	0	0	2.78	0	0.0003195	WP_019733485.1_D328A	V	LLQAAGLMAC1HAYTWK	66.05	69.3614	3.31135	0.0162162	0.00849057	0	0.00849057
FALSE	High	Sequest HT (A2)	Unambiguous	[R].VRLPLIDGPGTLGAAGL.[-]		1	1	WP_071321374.1_V509A	WP_071321374.1_V509A	1	2	0.7794	0	1	1	810.477	1619.95	1619.95	-0.52	-0.00042	CID	MS2			90.6167	22621	M_avium_F10_R2_210508172251.mgf	F7.29			0	0	0	2.72	0	0.005236	WP_071321374.1_V509A	V	VRLPLIDGPGTLGAAGL	90.62	87.3118	3.30823	0.022308	0.01167	0.0165105	-0.00484053
FALSE	High	Sequest HT (A2)	Unambiguous	[R].GLPADTALATGPQAAVAAVIDPDSLPAAEQIGAGR.[L]		1	1	WP_023861905.1_L342S	WP_023861905.1_L342S	0	4	0.6814	0	1	1	821.933	3284.71	3284.71	-1.14	-0.00094	CID	MS2			105.033	29087	M_avium_F7_R3.mgf	F7.21			0	0	0	5.87	0	7.37e-10	WP_023861905.1_L342S	V	GLPADTALATGPQAAVAAVIDPDSLPAAEQIGAGR	105.03	101.723	3.30655	0	0	0	0
FALSE	High	Sequest HT (A2)	Selected	[R].YTDFSGDAIDQLVLDHLLASDVSTAMR.[G]		1	1	WP_031354307.1_L214R	WP_031354307.1_L214R	0	3	0.8134	0	1	1	985.149	2953.43	2953.42	2.38	0.00234	CID	MS2			105.683	28099	M_avium_F8_R2.mgf	F7.23			0	0	0	4.61	0	4.75e-06	WP_031354307.1_L214R	V	YTDFSGDAIDQLVLDHLLASDVSTAMR	105.68	108.986	3.30645	0	0	0	0
FALSE	High	Sequest HT (A2)	Selected	[R].RIADIAcGTGILSER.[I]	C7(Carbamidomethyl)	1	1	WP_033719662.1_V62I	WP_033719662.1_V62I	1	3	0.1198	0	1	1	544.623	1631.85	1631.85	0.47	0.00026	CID	MS2			47.9167	12847	M_avium_F7_R2.mgf	F7.20			0	0	0	4.34	0	1.34e-05	WP_033719662.1_V62I	V	RIADIAC1GTGILSER	47.92	44.6143	3.30574	0	0	0	0
FALSE	High	Sequest HT (A2)	Selected	[R].AFDGTGWATDVELR.[I]		1	1	WP_044543494.1_D92G	WP_044543494.1_D92G	0	2	0.7971	0	1	1	769.367	1537.73	1537.73	-0.83	-0.00064	CID	MS2			73.1667	19485	M_avium_F6_R2.mgf	F7.17			0	0	0	1.38	0.001094	0.08264	WP_044543494.1_D92G	V	AFDGTGWATDVELR	73.17	69.8671	3.30291	0.803783	0.672984	3.51673	-2.84375
FALSE	High	Sequest HT (A2)	Unambiguous	[R].RLVFGPEDEFIER.[L]		1	1	WP_023897568.1_A169V	WP_023897568.1_A169V	1	3	0.6209	0	1	1	536.28	1606.82	1606.82	1.35	0.00072	CID	MS2			56.4333	16067	M_avium_F5_R1.mgf	F7.13			0	0	0	2.77	0.0003286	0.01277	WP_023897568.1_A169V	V	RLVFGPEDEFIER	56.43	59.7307	3.30074	0.0161798	0.00846865	0	0.00846865
FALSE	High	Sequest HT (A2)	Unambiguous	[R].FSTEMVNVDPAKLR.[V]		1	1	WP_009979933.1_Q109K	WP_009979933.1_Q109K	1	3	0.73	0	1	1	536.28	1606.83	1606.83	0.66	0.00035	CID	MS2			51.75	13728	M_avium_F7_R1.mgf	F7.19			0	0	0	4	0	7.6e-06	WP_009979933.1_Q109K	V	FSTEMVNVDPAKLR	51.75	48.4496	3.30038	0	0	0	0
FALSE	High	Sequest HT (A2)	Unambiguous	[R].QTLYAASQDLTGDTFVGPR.[F]		1	1	WP_023869589.1_P242T	WP_023869589.1_P242T	0	2	0.8533	0	1	1	1020.51	2040	2040	-0.09	-9e-05	CID	MS2			73.5333	19256	M_avium_F6_R1.mgf	F7.16			0	0	0	1.5	0.002142	0.117	WP_023869589.1_P242T	V	QTLYAASQDLTGDTFVGPR	73.53	70.2313	3.29873	0.720259	0.561431	2.54217	-1.98074
FALSE	High	Sequest HT (A2)	Unambiguous	[R].TAAPVVLR.[W]		1	1	WP_062908983.1_Q217P	WP_062908983.1_Q217P	0	2	0.8054	0	1	1	413.761	826.514	826.515	-0.05	-2e-05	CID	MS2			19.3667	4345	M_avium_F10_R1.mgf	F7.28			0	0	0	1.85	0.001613	0.1058	WP_062908983.1_Q217P	V	TAAPVVLR	19.37	16.0721	3.29793	0.392827	0.245988	1.00446	-0.758475
FALSE	High	Sequest HT (A2)	Unambiguous	[R].AHGAGPAHDAADLIATR.[S]		1	1	WP_031353911.1_S249G	WP_031353911.1_S249G	0	3	0.8561	0	1	1	548.613	1643.83	1643.82	0.18	0.0001	CID	MS2			25.45	6953	M_avium_F5_R3.mgf	F7.15			0	0	0	5.42	0	3.89e-08	WP_031353911.1_S249G	V	AHGAGPAHDAADLIATR	25.45	22.1525	3.29747	0	0	0	0
FALSE	High	Sequest HT (A2)	Unambiguous	[R].DLVNTPPSHLFPDEFAKR.[A]		1	1	WP_033713316.1_A208D	WP_033713316.1_A208D	1	3	0.5526	0	1	1	695.025	2083.06	2083.06	0.59	0.00041	CID	MS2			61.4333	16938	M_avium_F7_R2.mgf	F7.20			0	0	0	4.18	0	8.41e-07	WP_033713316.1_A208D	V	DLVNTPPSHLFPDEFAKR	61.43	64.7238	3.29383	0	0	0	0
FALSE	High	Sequest HT (A2)	Selected	[K].LAGMFASDEARDER.[-]		1	1	WP_179151744.1_V193A	WP_179151744.1_V193A	1	2	0.7512	0	1	1	784.361	1567.71	1567.72	-1.86	-0.00146	CID	MS2			27.3	7037	M_avium_F5_R2_210504181830.mgf	F7.14			0	0	0	2.13	0.0005732	0.04666	WP_179151744.1_V193A	V	LAGMFASDEARDER	27.3	30.5927	3.29271	0.176352	0.0974879	0.553771	-0.456283
FALSE	High	Sequest HT (A2)	Unambiguous	[R].LAYFAEAAAAQLDGAK.[H]		1	1	WP_023869803.1_S261A	WP_023869803.1_S261A	0	2	0.7992	0	1	1	805.418	1609.83	1609.82	4.03	0.00324	CID	MS2			70.8	18513	M_avium_F8_R1.mgf	F7.22			0	0	0	2.64	0	0.002088	WP_023869803.1_S261A	V	LAYFAEAAAAQLDGAK	70.8	74.0899	3.28992	0.0323102	0.0168755	0.0736278	-0.0567524
FALSE	High	Sequest HT (A2)	Selected	[R].LIVHHSVADEVVAR.[V]		1	1	WP_033718459.1_R308H	WP_033718459.1_R308H	0	3	0.6852	0	1	1	515.623	1544.85	1544.85	0.24	0.00012	CID	MS2			25.4833	6498	M_avium_F6_R2.mgf	F7.17			0	0	0	4.32	0	8.93e-07	WP_033718459.1_R308H	V	LIVHHSVADEVVAR	25.48	28.7677	3.28771	0	0	0	0
FALSE	High	Sequest HT (A2)	Unambiguous	[R].QRELQDATVGVLAK.[L]		1	1	WP_033710549.1_S168A	WP_033710549.1_S168A	1	2	0.8038	0	1	1	764.429	1527.85	1527.85	1.14	0.00087	CID	MS2			29.4167	8197	M_avium_F5_R1.mgf	F7.13			0	0	0	3.67	0	1.13e-05	WP_033710549.1_S168A	V	QRELQDATVGVLAK	29.42	32.704	3.28399	0	0	0	0
FALSE	High	Sequest HT (A2)	Selected	[K].SAGAALELVDTETRPPGRDEVR.[L]		1	1	WP_062886489.1_Q10K	WP_062886489.1_Q10K	1	4	0.656	0	1	1	585.554	2339.2	2339.19	0.34	0.0002	CID	MS2			41.5333	11851	M_avium_F5_R1.mgf	F7.13			0	0	0	5.96	0	1.34e-07	WP_062886489.1_Q10K	V	SAGAALELVDTETRPPGRDEVR	41.53	44.8101	3.28006	0	0	0	0
FALSE	High	Sequest HT (A2)	Unambiguous	[K].LGAPVGDQAVDGDVISQQFTGGKVSWNR.[V]		1	1	WP_033718104.1_I368V	WP_033718104.1_I368V	1	3	0.7016	0	1	1	967.821	2901.45	2901.45	-0.67	-0.00065	CID	MS2			74.6667	19744	M_avium_F8_R2.mgf	F7.23			0	0	0	3.05	0	0.001241	WP_033718104.1_I368V	V	LGAPVGDQAVDGDVISQQFTGGKVSWNR	74.67	77.9496	3.27962	0.00569801	0.00302233	0	0.00302233
FALSE	High	Sequest HT (A2)	Unambiguous	[K].ITVLATAKDAKQEVAHGAAVATAVATAR.[D]		1	1	WP_033713316.1_T172A	WP_033713316.1_T172A	2	4	0.378	0	1	1	684.386	2734.52	2734.52	0.19	0.00013	CID	MS2			70.4833	18073	M_avium_F9_R2.mgf	F7.26			0	0	0	3.36	0	4.72e-05	WP_033713316.1_T172A	V	ITVLATAKDAKQEVAHGAAVATAVATAR	70.48	67.2026	3.27743	0.00156863	0.000850319	0	0.000850319
FALSE	High	Sequest HT (A2)	Unambiguous	[K].ITVLATAKDAKQEVAHGAAVATAVATAR.[D]		1	1	WP_033713316.1_T172A	WP_033713316.1_T172A	2	4	0.4419	0	1	1	684.387	2734.52	2734.52	1.31	0.00089	CID	MS2			70.4833	17938	M_avium_F9_R3.mgf	F7.27			0	0	0	3.1	0	0.00391	WP_033713316.1_T172A	V	ITVLATAKDAKQEVAHGAAVATAVATAR	70.48	67.2026	3.27743	0.00539568	0.00287742	0	0.00287742
FALSE	High	Sequest HT (A2)	Unambiguous	[R].GLPADTALATGPQAAVAAVIDPDSLPAAEQIGAGR.[L]		1	1	WP_023861905.1_L342S	WP_023861905.1_L342S	0	4	0.6757	0	1	1	821.932	3284.7	3284.71	-2.4	-0.00197	CID	MS2			105	28459	M_avium_F7_R1.mgf	F7.19			0	0	0	5.92	0	5.47e-10	WP_023861905.1_L342S	V	GLPADTALATGPQAAVAAVIDPDSLPAAEQIGAGR	105	101.723	3.27655	0	0	0	0
FALSE	High	Sequest HT (A2)	Unambiguous	[R].LVSDLLTVGTKRD.[-]		1	1	WP_033719662.1_P211R	WP_033719662.1_P211R	2	3	0.7527	0	1	1	472.94	1416.81	1416.81	0.2	0.0001	CID	MS2			46.6667	11620	M_avium_F9_R3.mgf	F7.27			0	0	0	3.64	0	1.48e-05	WP_033719662.1_P211R	V	LVSDLLTVGTKRD	46.67	43.3959	3.27415	0	0	0	0
FALSE	High	Sequest HT (A2)	Unambiguous	[R].DLVNTPPSHLFPDEFAKR.[A]		1	1	WP_033713316.1_A208D	WP_033713316.1_A208D	1	4	0.5523	0	1	1	521.521	2083.06	2083.06	0.53	0.00028	CID	MS2			61.45	16623	M_avium_F7_R1.mgf	F7.19			0	0	0	4.4	0	2.57e-07	WP_033713316.1_A208D	V	DLVNTPPSHLFPDEFAKR	61.45	64.7238	3.27383	0	0	0	0
FALSE	High	Sequest HT (A2)	Unambiguous	[R].RAAELFAEDPDAIE.[-]		1	1	WP_044544044.1_E339D	WP_044544044.1_E339D	1	2	0.8095	0	1	1	773.873	1546.74	1546.74	-0.18	-0.00014	CID	MS2			58.75	15575	M_avium_F4_R3.mgf	F7.12			0	0	0	2.73	0	0.0006885	WP_044544044.1_E339D	V	RAAELFAEDPDAIE	58.75	55.4812	3.26881	0.0211755	0.0110812	0.00981705	0.00126415
FALSE	High	Sequest HT (A2)	Selected	[R].ALVTGASTGIGKQVAQAYLQAGAR.[V]		1	1	WP_033719868.1_S21T	WP_033719868.1_S21T	1	3	0.5951	0	1	1	777.764	2331.28	2331.28	0.37	0.00029	CID	MS2			66.2167	16175	M_avium_F10_R2_210508172251.mgf	F7.29			0	0	0	2.47	0.0005732	0.0426	WP_033719868.1_S21T	V	ALVTGASTGIGKQVAQAYLQAGAR	66.22	69.4878	3.26784	0.0611034	0.0320577	0.21776	-0.185702
FALSE	High	Sequest HT (A2)	Unambiguous	[R].NIAKGYPHLTGTVR.[A]		1	1	WP_023860763.1_T267A	WP_023860763.1_T267A	1	3	0.7679	0	1	1	509.62	1526.84	1526.84	0.2	0.0001	CID	MS2			22.15	5643	M_avium_F7_R3.mgf	F7.21			0	0	0	4.18	0	1.04e-06	WP_023860763.1_T267A	V	NIAKGYPHLTGTVR	22.15	25.417	3.26695	0	0	0	0
FALSE	High	Sequest HT (A2)	Unambiguous	[K].VATTISQMSR.[S]		1	1	WP_023868502.1_Q197K	WP_023868502.1_Q197K	0	2	0.5776	0	1	1	547.287	1093.57	1093.57	-0.25	-0.00013	CID	MS2			19.0167	4433	M_avium_F7_R1.mgf	F7.19			0	0	0	2.77	0	0.000761	WP_023868502.1_Q197K	V	VATTISQMSR	19.02	15.7533	3.26665	0.016158	0.00845585	0	0.00845585
FALSE	High	Sequest HT (A2)	Unambiguous	[R].GGYPEPGQAGYPPQQHGYPDLR.[G]		1	1	WP_033718855.1_Q270L	WP_033718855.1_Q270L	0	3	0.771	0	1	1	795.373	2384.11	2384.11	-0.13	-0.0001	CID	MS2			50.5333	13460	M_avium_F6_R2.mgf	F7.17			0	0	0	3.45	0	8.05e-06	WP_033718855.1_Q270L	V	GGYPEPGQAGYPPQQHGYPDLR	50.53	47.2637	3.26631	0	0	0	0
FALSE	High	Sequest HT (A2)	Selected	[R].AFDGTGWATDVELR.[I]		1	1	WP_044543494.1_D92G	WP_044543494.1_D92G	0	2	0.8768	0	1	1	769.368	1537.73	1537.73	0	0	CID	MS2			73.1333	19152	M_avium_F6_R1.mgf	F7.16			0	0	0	2.03	0	0.001192	WP_044543494.1_D92G	V	AFDGTGWATDVELR	73.13	69.8671	3.26291	0.241741	0.138411	0.675145	-0.536734
FALSE	High	Sequest HT (A2)	Unambiguous	[R].VAVGDLAQPPFR.[G]		1	1	WP_033726107.1_A3109G	WP_033726107.1_A3109G	0	2	0.6839	0	1	1	635.351	1269.7	1269.69	0.35	0.00022	CID	MS2			54.6	15108	M_avium_F7_R3.mgf	F7.21			0	0	0	3.1	0	6.96e-05	WP_033726107.1_A3109G	V	VAVGDLAQPPFR	54.6	51.3372	3.26285	0.00538922	0.00287375	0	0.00287375
FALSE	High	Sequest HT (A2)	Selected	[R].FSRTAPETPRPAAPVTDATAILDEWV.[-]		1	1	WP_071321385.1_L349V	WP_071321385.1_L349V	1	3	0.7596	0	1	1	937.815	2811.43	2811.43	-0.27	-0.00025	CID	MS2			98.6	27134	M_avium_F7_R2.mgf	F7.20			0	0	0	3.91	0	4.7e-06	WP_071321385.1_L349V	V	FSRTAPETPRPAAPVTDATAILDEWV	98.6	95.3398	3.26019	0	0	0	0
FALSE	High	Sequest HT (A2)	Unambiguous	[K].IKEIVGDIPGLDGAVAPAAM.[-]		1	1	WP_023868347.1_V243I	WP_023868347.1_V243I	1	2	0.7348	0	1	1	969.025	1937.04	1937.04	0.61	0.00059	CID	MS2			87.25	21546	M_avium_F10_R3.mgf	F7.30			0	0	0	1.32	0.0005732	0.02652	WP_023868347.1_V243I	V	IKEIVGDIPGLDGAVAPAAM	87.25	83.9919	3.25806	0.842064	0.725456	4.26908	-3.54362
FALSE	High	Sequest HT (A2)	Unambiguous	[R].TAAPVVLR.[W]		1	1	WP_062908983.1_Q217P	WP_062908983.1_Q217P	0	2	0.733	0	1	1	413.761	826.514	826.515	-0.13	-6e-05	CID	MS2			19.3333	4764	M_avium_F9_R2.mgf	F7.26			0	0	0	1.91	0.0005732	0.0154	WP_062908983.1_Q217P	V	TAAPVVLR	19.33	16.0721	3.25793	0.344783	0.208122	0.877733	-0.669611
FALSE	High	Sequest HT (A2)	Unambiguous	[R].AFTDIAAQYRR.[T]		1	1	WP_023866865.1_E131Q	WP_023866865.1_E131Q	1	3	0.3862	0	1	1	437.898	1311.68	1311.68	-0.85	-0.00037	CID	MS2			37.5	9278	M_avium_F8_R1.mgf	F7.22			0	0	0	2.46	0.001613	0.1077	WP_023866865.1_E131Q	V	AFTDIAAQYRR	37.5	34.2467	3.25325	0.0650155	0.0341508	0.232932	-0.198781
FALSE	High	Sequest HT (A2)	Unambiguous	[R].VVVVGTTPDAAAGTHER.[I]		1	1	WP_019733092.1_M132T	WP_019733092.1_M132T	0	3	0.657	0	1	1	560.628	1679.87	1679.87	-0.87	-0.00049	CID	MS2			25.2	6228	M_avium_F9_R2.mgf	F7.26			0	0	0	1.72	0.0008369	0.06839	WP_019733092.1_M132T	V	VVVVGTTPDAAAGTHER	25.2	21.9539	3.24607	0.510056	0.345076	1.36725	-1.02217
FALSE	High	Sequest HT (A2)	Unambiguous	[R].DLVNTPPSHLFPDEFAKR.[A]		1	1	WP_033713316.1_A208D	WP_033713316.1_A208D	1	4	0.4137	0	1	1	521.52	2083.06	2083.06	-0.39	-0.0002	CID	MS2			61.4833	16952	M_avium_F7_R2.mgf	F7.20			0	0	0	3.94	0	9.76e-06	WP_033713316.1_A208D	V	DLVNTPPSHLFPDEFAKR	61.48	64.7238	3.24383	0	0	0	0
FALSE	High	Sequest HT (A2)	Selected	[R].VLSQAGDRLDGAVLAAGLGPSPARDR.[V]		1	1	WP_033718807.1_P78R	WP_033718807.1_P78R	2	4	0.6122	0	1	1	641.349	2562.37	2562.37	-0.74	-0.00047	CID	MS2			58.2	15013	M_avium_F8_R1.mgf	F7.22			0	0	0	3.43	0	0.000194	WP_033718807.1_P78R	V	VLSQAGDRLDGAVLAAGLGPSPARDR	58.2	61.4413	3.24127	0	0	0	0
FALSE	High	Sequest HT (A2)	Selected	[R].ASAVAESLR.[Y]		1	1	WP_023862029.1_V233A	WP_023862029.1_V233A	0	2	0.6025	0	1	1	452.248	903.489	903.489	-0.29	-0.00013	CID	MS2			9.3167	2267	M_avium_F3_R3.mgf	F7.9			0	0	0	3.22	0	0.002911	WP_023862029.1_V233A	V	ASAVAESLR	9.32	12.5611	3.24109	0.00402955	0.00216784	0	0.00216784
FALSE	High	Sequest HT (A2)	Selected	[R].LDLVAIASTAQPGAAGR.[H]		1	1	WP_033719302.1_A337T	WP_033719302.1_A337T	0	2	0.6652	0	1	1	805.95	1610.89	1610.89	4.42	0.00356	CID	MS2			67.7167	17340	M_avium_F9_R2.mgf	F7.26			0	0	0	2.27	0.0008369	0.06492	WP_033719302.1_A337T	V	LDLVAIASTAQPGAAGR	67.72	64.4829	3.23707	0.113935	0.0609216	0.402053	-0.341131
FALSE	High	Sequest HT (A2)	Unambiguous	[R].LVSDLLTVGTKRD.[-]		1	1	WP_033719662.1_P211R	WP_033719662.1_P211R	2	3	0.6296	0	1	1	472.94	1416.81	1416.81	-0.07	-3e-05	CID	MS2			46.6333	11519	M_avium_F9_R1.mgf	F7.25			0	0	0	3.24	0	0.0003938	WP_033719662.1_P211R	V	LVSDLLTVGTKRD	46.63	43.3959	3.23415	0.00412088	0.00221815	0	0.00221815
FALSE	High	Sequest HT (A2)	Selected	[R].TAAPEAAAPRPAPQFEVMYR.[L]		1	1	WP_179151742.1_G248E	WP_179151742.1_G248E	0	3	0.711	0	1	1	725.033	2173.08	2173.09	-0.41	-0.0003	CID	MS2			52.9833	14276	M_avium_F6_R3.mgf	F7.18			0	0	0	3.53	0	2.89e-05	WP_179151742.1_G248E	V	TAAPEAAAPRPAPQFEVMYR	52.98	56.2116	3.23159	0	0	0	0
FALSE	High	Sequest HT (A2)	Selected	[R].TSLSDQPKPPPQKQPK.[L]		1	1	WP_023860763.1_E156Q	WP_023860763.1_E156Q	1	4	0.6925	0	1	1	444.747	1775.97	1775.97	0.08	3e-05	CID	MS2			7.55	1624	M_avium_F4_R1.mgf	F7.10			0	0	0	3.61	0	0.001554	WP_023860763.1_E156Q	V	TSLSDQPKPPPQKQPK	7.55	10.7742	3.22417	0	0	0	0
FALSE	High	Sequest HT (A2)	Selected	[R].AHGVVPIAYGDGLTDRLR.[E]		1	1	WP_003874254.1_A201T	WP_003874254.1_A201T	1	4	0.7044	0	1	1	478.262	1910.03	1910.02	1.29	0.00062	CID	MS2			49.4333	13510	M_avium_F7_R3.mgf	F7.21			0	0	0	4.06	0	0.0002151	WP_003874254.1_A201T	V	AHGVVPIAYGDGLTDRLR	49.43	52.6497	3.21974	0	0	0	0
FALSE	High	Sequest HT (A2)	Selected	[K].LVDQGSQAGDLMGIALLTNATPAGPPPPEVSETQR.[N]		1	1	WP_033727026.1_S155G	WP_033727026.1_S155G	0	4	0.7379	0	1	1	883.451	3530.78	3530.78	1.17	0.00103	CID	MS2			99.35	26410	M_avium_F8_R2.mgf	F7.23			0	0	0	5.15	0	1.98e-06	WP_033727026.1_S155G	V	LVDQGSQAGDLMGIALLTNATPAGPPPPEVSETQR	99.35	102.566	3.21621	0	0	0	0
FALSE	High	Sequest HT (A2)	Unambiguous	[R].LVVELTPDEAAALRDELKGVTSSS.[-]		1	1	WP_003878471.1_G47R	WP_003878471.1_G47R	2	3	0.7179	0	1	1	834.11	2500.31	2500.31	0.04	3e-05	CID	MS2			92.55	25804	M_avium_F7_R3.mgf	F7.21			0	0	0	3.58	0	3.58e-05	WP_003878471.1_G47R	V	LVVELTPDEAAALRDELKGVTSSS	92.55	89.3355	3.2145	0	0	0	0
FALSE	High	Sequest HT (A2)	Selected	[K].AIVDALLDSDAGAVAAYGAR.[F]		1	1	WP_033719108.1_G230S	WP_033719108.1_G230S	0	3	0.6206	0	1	1	640.333	1918.99	1918.99	-0.75	-0.00048	CID	MS2			87	23703	M_avium_F7_R1.mgf	F7.19			0	0	0	3.98	0	3.02e-06	WP_033719108.1_G230S	V	AIVDALLDSDAGAVAAYGAR	87	90.2118	3.21178	0	0	0	0
FALSE	High	Sequest HT (A2)	Selected	[K].KVATTISQMSR.[S]		1	1	WP_023868502.1_Q197K	WP_023868502.1_Q197K	1	3	0.7069	0	1	1	407.892	1221.66	1221.66	-0.12	-5e-05	CID	MS2			13.6167	3299	M_avium_F9_R3.mgf	F7.27			0	0	0	1.74	0.003049	0.1543	WP_023868502.1_Q197K	V	KVATTISQMSR	13.62	10.4157	3.20431	0.49577	0.332095	1.3137	-0.981604
FALSE	High	Sequest HT (A2)	Selected	[R].TPYSSAPDVR.[G]		1	1	WP_033718024.1_A120P	WP_033718024.1_A120P	0	2	0.7143	0	1	1	546.77	1092.53	1092.53	0.84	0.00046	CID	MS2			15.0167	3757	M_avium_F4_R1.mgf	F7.10			0	0	0	3.08	0	0.000327	WP_033718024.1_A120P	V	TPYSSAPDVR	15.02	18.2224	3.20243	0.00525701	0.00279695	0	0.00279695
FALSE	High	Sequest HT (A2)	Selected	[R].MVRAFEQMGPGWRDTVLPR.[L]		1	1	WP_033712069.1_A111V	WP_033712069.1_A111V	2	4	0.6111	0	1	1	562.29	2246.14	2246.13	2.21	0.00124	CID	MS2			65.3333	16147	M_avium_F10_R1.mgf	F7.28			0	0	0	3.42	0	0.002114	WP_033712069.1_A111V	V	MVRAFEQMGPGWRDTVLPR	65.33	62.1285	3.20146	0.00084317	0.000459634	0	0.000459634
FALSE	High	Sequest HT (A2)	Unambiguous	[R].AHGVVPIAYGDGLTDRLR.[E]		1	1	WP_003874254.1_A201T	WP_003874254.1_A201T	1	3	0.7229	0	1	1	637.345	1910.02	1910.02	-1.39	-0.00089	CID	MS2			49.45	13018	M_avium_F7_R1.mgf	F7.19			0	0	0	3.14	0	0.0006569	WP_003874254.1_A201T	V	AHGVVPIAYGDGLTDRLR	49.45	52.6497	3.19974	0.00555899	0.00297203	0	0.00297203
FALSE	High	Sequest HT (A2)	Unambiguous	[K].LGAPVGDQAVDGDVISQQFTGGKVSWNR.[V]		1	1	WP_033718104.1_I368V	WP_033718104.1_I368V	1	3	0.8416	0	1	1	967.82	2901.45	2901.45	-0.84	-0.00081	CID	MS2			74.75	19591	M_avium_F8_R1.mgf	F7.22			0	0	0	4.23	0	4.78e-09	WP_033718104.1_I368V	V	LGAPVGDQAVDGDVISQQFTGGKVSWNR	74.75	77.9496	3.19962	0	0	0	0
FALSE	High	Sequest HT (A2)	Unambiguous	[R].RAAELFAEDPDAIE.[-]		1	1	WP_044544044.1_E339D	WP_044544044.1_E339D	1	2	0.7713	0	1	1	773.873	1546.74	1546.74	0.52	0.0004	CID	MS2			58.6833	15465	M_avium_F4_R2.mgf	F7.11			0	0	0	2.58	0.0003286	0.005735	WP_044544044.1_E339D	V	RAAELFAEDPDAIE	58.68	55.4812	3.19881	0.0416185	0.0217201	0.120482	-0.0987618
FALSE	High	Sequest HT (A2)	Unambiguous	[R].IVSVGTVR.[R]		1	1	WP_033719802.1_H178R	WP_033719802.1_H178R	0	2	0.4142	0	1	1	415.759	830.51	830.509	0.45	0.00019	CID	MS2			13.0167	3132	M_avium_F5_R1.mgf	F7.13			0	0	0	2.39	0.0008369	0.06092	WP_033719802.1_H178R	V	IVSVGTVR	13.02	16.218	3.19801	0.078323	0.0414258	0.28871	-0.247285
FALSE	High	Sequest HT (A2)	Unambiguous	[R].TAAPVVLR.[W]		1	1	WP_062908983.1_Q217P	WP_062908983.1_Q217P	0	2	0.7292	0	1	1	413.761	826.514	826.515	-0.01	-1e-05	CID	MS2			19.2667	4599	M_avium_F9_R3.mgf	F7.27			0	0	0	1.92	0.0005732	0.02988	WP_062908983.1_Q217P	V	TAAPVVLR	19.27	16.0721	3.19793	0.332575	0.199638	0.862115	-0.662477
FALSE	High	Sequest HT (A2)	Selected	[K].VATTISQMSR.[S]		1	1	WP_023868502.1_Q197K	WP_023868502.1_Q197K	0	2	0.6028	0	1	1	547.287	1093.57	1093.57	0.3	0.00016	CID	MS2			18.95	4830	M_avium_F6_R3.mgf	F7.18			0	0	0	2.87	0	0.004514	WP_023868502.1_Q197K	V	VATTISQMSR	18.95	15.7533	3.19665	0.0117302	0.00615341	0	0.00615341
FALSE	High	Sequest HT (A2)	Selected	[K].LVDQGSQAGDLMGIALLTNATPAGPPPPEVSETQR.[N]		1	1	WP_033727026.1_S155G	WP_033727026.1_S155G	0	4	0.657	0	1	1	883.449	3530.77	3530.78	-1.6	-0.00141	CID	MS2			99.3667	26609	M_avium_F8_R3.mgf	F7.24			0	0	0	4.84	0	1.43e-08	WP_033727026.1_S155G	V	LVDQGSQAGDLMGIALLTNATPAGPPPPEVSETQR	99.37	102.566	3.19621	0	0	0	0
FALSE	High	Sequest HT (A2)	Selected	[R].VVTFSASDKPVIFWTPEHGAHVVR.[G]		1	1	WP_033718104.1_Y143H	WP_033718104.1_Y143H	0	4	0.6709	0	1	1	670.607	2679.41	2679.4	0.58	0.00039	CID	MS2			63.5167	16226	M_avium_F9_R2.mgf	F7.26			0	0	0	3.13	0	0.0002796	WP_033718104.1_Y143H	V	VVTFSASDKPVIFWTPEHGAHVVR	63.52	60.3316	3.18845	0.00553846	0.00295995	0	0.00295995
FALSE	High	Sequest HT (A2)	Selected	[K].AIVDALLDSDAGAVAAYGAR.[F]		1	1	WP_033719108.1_G230S	WP_033719108.1_G230S	0	2	0.7778	0	1	1	959.997	1918.99	1918.99	-0.31	-0.0003	CID	MS2			87.0333	23714	M_avium_F7_R1.mgf	F7.19			0	0	0	4.14	0	1.79e-09	WP_033719108.1_G230S	V	AIVDALLDSDAGAVAAYGAR	87.03	90.2118	3.18178	0	0	0	0
FALSE	High	Sequest HT (A2)	Unambiguous	[R].TVTDVQQITNPDLR.[L]		1	1	WP_003874613.1_A167T	WP_003874613.1_A167T	0	2	0.751	0	1	1	800.419	1599.83	1599.83	-1.53	-0.00122	CID	MS2			46.0833	11828	M_avium_F8_R2.mgf	F7.23			0	0	0	2.45	0	0.001244	WP_003874613.1_A167T	V	TVTDVQQITNPDLR	46.08	49.2608	3.1808	0.064837	0.0340661	0.235609	-0.201543
FALSE	High	Sequest HT (A2)	Selected	[R].KVVSAYQQAQAAGTSVITVDGR.[M]		1	1	WP_071321422.1_R245K	WP_071321422.1_R245K	1	3	0.7264	0	1	1	750.402	2249.19	2249.19	1.19	0.00089	CID	MS2			51.1667	12708	M_avium_F9_R1.mgf	F7.25			0	0	0	3.29	0	5.76e-05	WP_071321422.1_R245K	V	KVVSAYQQAQAAGTSVITVDGR	51.17	47.9927	3.17729	0.00216606	0.00116929	0	0.00116929
FALSE	High	Sequest HT (A2)	Selected	[K].SILGYAPAQADR.[-]		1	1	WP_009979848.1_G476A	WP_009979848.1_G476A	0	2	0.6636	0	1	1	631.331	1261.65	1261.65	0.41	0.00026	CID	MS2			41.6833	10990	M_avium_F6_R2.mgf	F7.17			0	0	0	2.17	0	0.0009366	WP_009979848.1_G476A	V	SILGYAPAQADR	41.68	38.504	3.17599	0.156585	0.0860937	0.50647	-0.420377
FALSE	High	Sequest HT (A2)	Selected	[R].EVPFGQDGSYTKDAIITR.[I]		1	1	WP_023869594.1_E341K	WP_023869594.1_E341K	1	3	0.7619	0	1	1	666.338	1997	1997	0.61	0.00041	CID	MS2			54.1833	14450	M_avium_F6_R2.mgf	F7.17			0	0	0	3.99	0	5.84e-07	WP_023869594.1_E341K	V	EVPFGQDGSYTKDAIITR	54.18	51.0067	3.17334	0	0	0	0
FALSE	High	Sequest HT (A2)	Selected	[R].RPNTDDLDLAVAGVR.[T]		1	1	WP_023863794.1_A276V	WP_023863794.1_A276V	0	3	0.148	0	1	1	537.953	1611.84	1611.84	-1.2	-0.00064	CID	MS2			43.95	11873	M_avium_F5_R2_210504181830.mgf	F7.14			0	0	0	4.19	0	3.75e-07	WP_023863794.1_A276V	V	RPNTDDLDLAVAGVR	43.95	47.1204	3.17041	0	0	0	0
FALSE	High	Sequest HT (A2)	Selected	[R].AAELEVPGADIDAYQDKLR.[N]		1	1	WP_019732256.1_Q223E	WP_019732256.1_Q223E	1	3	0.7896	0	1	1	692.02	2074.05	2074.05	0.09	6e-05	CID	MS2			62.8333	17064	M_avium_F5_R2_210504181830.mgf	F7.14			0	0	0	4.42	0	1.32e-08	WP_019732256.1_Q223E	V	AAELEVPGADIDAYQDKLR	62.83	66.0001	3.17006	0	0	0	0
FALSE	High	Sequest HT (A2)	Selected	[R].VVVVGTTPDAAAGTHER.[I]		1	1	WP_019733092.1_M132T	WP_019733092.1_M132T	0	3	0.8205	0	1	1	560.629	1679.87	1679.87	0.11	6e-05	CID	MS2			25.1167	6053	M_avium_F9_R3.mgf	F7.27			0	0	0	2.34	0	0.004172	WP_019733092.1_M132T	V	VVVVGTTPDAAAGTHER	25.12	21.9539	3.16607	0.0932256	0.0495968	0.333333	-0.283736
FALSE	High	Sequest HT (A2)	Selected	[R].VAGNEAAFHFR.[L]		1	1	WP_062886235.1_G85R	WP_062886235.1_G85R	0	3	0.6353	0	1	1	406.872	1218.6	1218.6	-0.39	-0.00016	CID	MS2			26.9333	5890	M_avium_F10_R2_210508172251.mgf	F7.29			0	0	0	1.7	0.003049	0.1627	WP_062886235.1_G85R	V	VAGNEAAFHFR	26.93	30.0926	3.16262	0.530283	0.365209	1.46006	-1.09485
FALSE	High	Sequest HT (A2)	Selected	[R].ALGSNPDADEPSGSTDETLAELIER.[S]		1	1	WP_031353751.1_T186S	WP_031353751.1_T186S	0	3	0.5833	0	1	1	863.072	2587.2	2587.2	0.39	0.00034	CID	MS2			83.5333	22545	M_avium_F5_R2_210504181830.mgf	F7.14			0	0	0	1.8	0	0.004153	WP_031353751.1_T186S	V	ALGSNPDADEPSGSTDETLAELIER	83.53	80.3679	3.16212	0.434723	0.279814	1.13744	-0.857625
FALSE	High	Sequest HT (A2)	Selected	[K].AIVDALLDSDAGAVAAYGAR.[F]		1	1	WP_033719108.1_G230S	WP_033719108.1_G230S	0	3	0.7077	0	1	1	640.333	1918.99	1918.99	-0.56	-0.00036	CID	MS2			87.05	24349	M_avium_F7_R3.mgf	F7.21			0	0	0	4.14	0	1.63e-07	WP_033719108.1_G230S	V	AIVDALLDSDAGAVAAYGAR	87.05	90.2118	3.16178	0	0	0	0
FALSE	High	Sequest HT (A2)	Unambiguous	[K].ITVLATAKDAK.[Q]		1	1	WP_033713316.1_T172A	WP_033713316.1_T172A	1	2	0.5584	0	1	1	565.842	1130.68	1130.68	-0.27	-0.00015	CID	MS2			12.55	3242	M_avium_F5_R3.mgf	F7.15			0	0	0	2.74	0	0.001524	WP_033713316.1_T172A	V	ITVLATAKDAK	12.55	15.711	3.16099	0.0188184	0.00984509	0	0.00984509
FALSE	High	Sequest HT (A2)	Unambiguous	[R].IGLAELADDAR.[F]		1	1	WP_033719973.1_E286A	WP_033719973.1_E286A	0	2	0.5937	0	1	1	572.303	1143.6	1143.6	-1.79	-0.00103	CID	MS2			49.3167	14084	M_avium_F5_R1.mgf	F7.13			0	0	0	3.15	0	0.0001305	WP_033719973.1_E286A	V	IGLAELADDAR	49.32	52.4768	3.15683	0.00501567	0.00268514	0	0.00268514
FALSE	High	Sequest HT (A2)	Unambiguous	[R].GLPADTALATGPQAAVAAVIDPDSLPAAEQIGAGR.[L]		1	1	WP_023861905.1_L342S	WP_023861905.1_L342S	0	3	0.7761	0	1	1	1095.58	3284.72	3284.71	1.2	0.00131	CID	MS2			104.883	28428	M_avium_F7_R1.mgf	F7.19			0	0	0	5.36	0	1.22e-09	WP_023861905.1_L342S	V	GLPADTALATGPQAAVAAVIDPDSLPAAEQIGAGR	104.88	101.723	3.15655	0	0	0	0
FALSE	High	Sequest HT (A2)	Unambiguous	[R].GLPADTALATGPQAAVAAVIDPDSLPAAEQIGAGR.[L]		1	1	WP_023861905.1_L342S	WP_023861905.1_L342S	0	3	0.8202	0	1	1	1095.58	3284.72	3284.71	2.82	0.00309	CID	MS2			104.883	28786	M_avium_F7_R2.mgf	F7.20			0	0	0	6.23	0	9.31e-12	WP_023861905.1_L342S	V	GLPADTALATGPQAAVAAVIDPDSLPAAEQIGAGR	104.88	101.723	3.15655	0	0	0	0
FALSE	High	Sequest HT (A2)	Selected	[K].KVATTISQMSR.[S]		1	1	WP_023868502.1_Q197K	WP_023868502.1_Q197K	1	3	0.6032	0	1	1	407.892	1221.66	1221.66	-0.39	-0.00016	CID	MS2			13.5667	2764	M_avium_F10_R3.mgf	F7.30			0	0	0	1.89	0.002625	0.1336	WP_023868502.1_Q197K	V	KVATTISQMSR	13.57	10.4157	3.1543	0.355803	0.216301	0.908077	-0.691776
FALSE	High	Sequest HT (A2)	Selected	[K].ATREDIDEVIAAHANAAR.[L]		1	1	WP_019734236.1_G143E	WP_019734236.1_G143E	1	3	0.6899	0	1	1	641.661	1922.97	1922.97	0.67	0.00043	CID	MS2			43.45	11611	M_avium_F6_R3.mgf	F7.18			0	0	0	3.45	0	0.0002665	WP_019734236.1_G143E	V	ATREDIDEVIAAHANAAR	43.45	40.2958	3.15421	0	0	0	0
FALSE	High	Sequest HT (A2)	Unambiguous	[R].AHGVVPIAYGDGLTDRLR.[E]		1	1	WP_003874254.1_A201T	WP_003874254.1_A201T	1	3	0.6471	0	1	1	637.346	1910.02	1910.02	-0.74	-0.00047	CID	MS2			49.5	13318	M_avium_F7_R2.mgf	F7.20			0	0	0	2.38	0.0005732	0.0463	WP_003874254.1_A201T	V	AHGVVPIAYGDGLTDRLR	49.5	52.6497	3.14974	0.0821039	0.0434886	0.302097	-0.258609
FALSE	High	Sequest HT (A2)	Unambiguous	[R].QTLYAASQDLTGDTFVGPR.[F]		1	1	WP_023869589.1_P242T	WP_023869589.1_P242T	0	2	0.8479	0	1	1	1020.51	2040	2040	0.52	0.00053	CID	MS2			73.3833	19545	M_avium_F6_R2.mgf	F7.17			0	0	0	2.17	0.0005732	0.02214	WP_023869589.1_P242T	V	QTLYAASQDLTGDTFVGPR	73.38	70.2313	3.14873	0.155281	0.085284	0.503347	-0.418063
FALSE	High	Sequest HT (A2)	Selected	[K].LAYGVIDDQNQPPGSRDIPDNEFR.[V]		1	1	WP_023869251.1_E113D	WP_023869251.1_E113D	1	3	0.7225	0	1	1	906.105	2716.3	2716.3	1.47	0.00133	CID	MS2			57.1833	16267	M_avium_F5_R1.mgf	F7.13			0	0	0	2.09	0.0003286	0.008101	WP_023869251.1_E113D	V	LAYGVIDDQNQPPGSRDIPDNEFR	57.18	60.327	3.14699	0.199566	0.111715	0.594378	-0.482662
FALSE	High	Sequest HT (A2)	Selected	[K].GPDLAGWLTPHGR.[E]		1	1	WP_033718998.1_I301T	WP_033718998.1_I301T	0	2	0.8399	0	1	1	688.855	1376.7	1376.71	-3.05	-0.0021	CID	MS2			56.35	14493	M_avium_F8_R1.mgf	F7.22			0	0	0	3.31	0	5.75e-05	WP_033718998.1_I301T	V	GPDLAGWLTPHGR	56.35	53.2043	3.14565	0.00224888	0.001216	0	0.001216
FALSE	High	Sequest HT (A2)	Selected	[R].LLPDDDPVQR.[L]		1	1	WP_024637323.1_H92R	WP_024637323.1_H92R	0	2	0.8361	0	1	1	584.305	1167.6	1167.6	2.17	0.00127	CID	MS2			31.6	8231	M_avium_F3_R3.mgf	F7.9			0	0	0	1.83	0.0005732	0.02333	WP_024637323.1_H92R	V	LLPDDDPVQR	31.6	34.7434	3.14338	0.411574	0.260016	1.05042	-0.790408
FALSE	High	Sequest HT (A2)	Unambiguous	[K].FTFMTPAAFVR.[R]		1	1	WP_009974458.1_N246K	WP_009974458.1_N246K	0	2	0.6584	0	1	1	644.331	1287.66	1287.66	0	0	CID	MS2			81.9	20128	M_avium_F10_R3.mgf	F7.30			0	0	0	2.43	0.0005732	0.05431	WP_009974458.1_N246K	V	FTFMTPAAFVR	81.9	85.0366	3.13664	0.0706357	0.0372262	0.253905	-0.216678
FALSE	High	Sequest HT (A2)	Unambiguous	[R].GRILLIK.[R]		1	1	WP_023870426.1_Q29R	WP_023870426.1_Q29R	1	2	0.494	0	1	1	406.789	812.571	812.572	-0.22	-9e-05	CID	MS2			19.8333	4745	M_avium_F8_R1.mgf	F7.22			0	0	0	1.68	0.001094	0.08972	WP_023870426.1_Q29R	V	GRILLIK	19.83	22.9636	3.13355	0.536542	0.372527	1.50959	-1.13707
FALSE	High	Sequest HT (A2)	Selected	[R].VAKEQLSANTTTTLTDGLTGVRGEIR.[L]		1	1	WP_044543988.1_Q265R	WP_044543988.1_Q265R	2	3	0.6332	0	1	1	911.157	2731.46	2731.46	-0.45	-0.00041	CID	MS2			55.45	15138	M_avium_F7_R2.mgf	F7.20			0	0	0	1.99	0.0003286	0.01171	WP_044543988.1_Q265R	V	VAKEQLSANTTTTLTDGLTGVRGEIR	55.45	58.5803	3.13033	0.271639	0.158659	0.738063	-0.579405
FALSE	High	Sequest HT (A2)	Unambiguous	[R].FPTEPPEAALPR.[Y]		1	1	WP_031354234.1_P187A	WP_031354234.1_P187A	0	2	0.7511	0	1	1	662.849	1324.69	1324.69	0.93	0.00062	CID	MS2			48.55	13680	M_avium_F5_R3.mgf	F7.15			0	0	0	2.29	0	0.001665	WP_031354234.1_P187A	V	FPTEPPEAALPR	48.55	51.6778	3.12781	0.107313	0.0572297	0.383757	-0.326528
FALSE	High	Sequest HT (A2)	Selected	[R].MDPIAPKAPVVPAEAPGALR.[W]		1	1	WP_033712565.1_L548M	WP_033712565.1_L548M	1	3	0.5868	0	1	1	667.366	2000.08	2000.1	-8.76	-0.00584	CID	MS2			54.7167	14909	M_avium_F7_R2.mgf	F7.20			0	0	0	3.17	0.0003286	0.009019	WP_033712565.1_L548M	V	MDPIAPKAPVVPAEAPGALR	54.72	57.8459	3.12586	0.0050923	0.0027303	0	0.0027303
FALSE	High	Sequest HT (A2)	Unambiguous	[R].DLVNTPPSHLFPDEFAKR.[A]		1	1	WP_033713316.1_A208D	WP_033713316.1_A208D	1	3	0.4293	0	1	1	695.026	2083.06	2083.06	1.37	0.00095	CID	MS2			61.6	16667	M_avium_F7_R1.mgf	F7.19			0	0	0	3.75	0	1.22e-05	WP_033713316.1_A208D	V	DLVNTPPSHLFPDEFAKR	61.6	64.7238	3.12383	0	0	0	0
FALSE	High	Sequest HT (A2)	Selected	[R].VAGNEAAFHFR.[L]		1	1	WP_062886235.1_G85R	WP_062886235.1_G85R	0	3	0.5848	0	1	1	406.872	1218.6	1218.6	-0.92	-0.00037	CID	MS2			26.9667	6957	M_avium_F6_R3.mgf	F7.18			0	0	0	3.42	0	0.002541	WP_062886235.1_G85R	V	VAGNEAAFHFR	26.97	30.0926	3.12262	0.000840336	0.00045799	0	0.00045799
FALSE	High	Sequest HT (A2)	Unambiguous	[R].VAGNEAAFHFR.[L]		1	1	WP_062886235.1_G85R	WP_062886235.1_G85R	0	2	0.5904	0	1	1	609.804	1218.6	1218.6	-0.52	-0.00031	CID	MS2			26.9667	6959	M_avium_F6_R3.mgf	F7.18			0	0	0	2.71	0	8.52e-05	WP_062886235.1_G85R	V	VAGNEAAFHFR	26.97	30.0926	3.12262	0.0237792	0.0124347	0.0263275	-0.0138928
FALSE	High	Sequest HT (A2)	Unambiguous	[R].NDDSFYLPPGIINGSDSFK.[R]		1	1	WP_023869440.1_E692D	WP_023869440.1_E692D	0	2	0.1654	0	1	1	1043.49	2085.97	2085.98	-1.07	-0.00111	CID	MS2			89.7833	24446	M_avium_F7_R1.mgf	F7.19			0	0	0	1.33	0.004041	0.181	WP_023869440.1_E692D	V	NDDSFYLPPGIINGSDSFK	89.78	86.6578	3.12216	0.836951	0.717159	4.13699	-3.41983
FALSE	High	Sequest HT (A2)	Selected	[R].YLVYVPGASSTGISR.[K]		1	1	WP_033719565.1_T460A	WP_033719565.1_T460A	0	2	0.732	0	1	1	785.418	1569.83	1569.83	1.13	0.00089	CID	MS2			59.3	14354	M_avium_F10_R2_210508172251.mgf	F7.29			0	0	0	1.53	0.002625	0.1381	WP_033719565.1_T460A	V	YLVYVPGASSTGISR	59.3	56.1791	3.12088	0.689897	0.52528	2.31682	-1.79154
FALSE	High	Sequest HT (A2)	Selected	[R].MDPIAPKAPVVPAEAPGALR.[W]		1	1	WP_033712565.1_L548M	WP_033712565.1_L548M	1	3	0.5878	0	1	1	667.37	2000.1	2000.1	-1.67	-0.00111	CID	MS2			54.7333	14626	M_avium_F7_R1.mgf	F7.19			0	0	0	2.79	0	0.001662	WP_033712565.1_L548M	V	MDPIAPKAPVVPAEAPGALR	54.73	57.8459	3.11586	0.0145455	0.00761516	0	0.00761516
FALSE	High	Sequest HT (A2)	Selected	[K].AIVDALLDSDAGAVAAYGAR.[F]		1	1	WP_033719108.1_G230S	WP_033719108.1_G230S	0	3	0.6445	0	1	1	640.334	1918.99	1918.99	0.59	0.00037	CID	MS2			87.1	24362	M_avium_F7_R3.mgf	F7.21			0	0	0	4.36	0	5.05e-07	WP_033719108.1_G230S	V	AIVDALLDSDAGAVAAYGAR	87.1	90.2118	3.11178	0	0	0	0
FALSE	High	Sequest HT (A2)	Selected	[R].FSRTAPETPRPAAPVTDATAILDEWV.[-]		1	1	WP_071321385.1_L349V	WP_071321385.1_L349V	1	3	0.7046	0	1	1	937.815	2811.43	2811.43	0.06	6e-05	CID	MS2			98.45	27357	M_avium_F7_R3.mgf	F7.21			0	0	0	3.25	0	0.0006598	WP_071321385.1_L349V	V	FSRTAPETPRPAAPVTDATAILDEWV	98.45	95.3398	3.11019	0.00417827	0.00225002	0	0.00225002
FALSE	High	Sequest HT (A2)	Selected	[R].DSYLNIDKVVETATR.[T]		1	1	WP_023868702.1_A69T	WP_023868702.1_A69T	1	2	0.8225	0	1	1	862.448	1723.89	1723.89	1.2	0.00103	CID	MS2			69.25	18846	M_avium_F7_R1.mgf	F7.19			0	0	0	2.31	0	0.001091	WP_023868702.1_A69T	V	DSYLNIDKVVETATR	69.25	66.1416	3.10842	0.101992	0.054341	0.366801	-0.312459
FALSE	High	Sequest HT (A2)	Selected	[R].TEASNPDGSNTR.[V]		1	1	WP_023874738.1_A276T	WP_023874738.1_A276T	0	2	0.9781	0	1	1	624.776	1248.55	1248.55	0.2	0.00012	CID	MS2			4.0667	638	M_avium_F1_R1.mgf	F7.1			0	0	0	3.66	0	1.04e-06	WP_023874738.1_A276T	V	TEASNPDGSNTR	4.07	7.17825	3.10825	0	0	0	0
FALSE	High	Sequest HT (A2)	Selected	[R].TEASNPDGSNTR.[V]		1	1	WP_023874738.1_A276T	WP_023874738.1_A276T	0	2	0.9763	0	1	1	624.776	1248.55	1248.55	0.1	6e-05	CID	MS2			4.0667	599	M_avium_F1_R3.mgf	F7.3			0	0	0	3.38	0	2.14e-05	WP_023874738.1_A276T	V	TEASNPDGSNTR	4.07	7.17825	3.10825	0.00160901	0.00087357	0	0.00087357
FALSE	High	Sequest HT (A2)	Selected	[R].TEASNPDGSNTR.[V]		1	1	WP_023874738.1_A276T	WP_023874738.1_A276T	0	2	0.9858	0	1	1	624.776	1248.55	1248.55	0.2	0.00012	CID	MS2			4.0667	556	M_avium_F1_R2.mgf	F7.2			0	0	0	3.51	0	6.46e-06	WP_023874738.1_A276T	V	TEASNPDGSNTR	4.07	7.17825	3.10825	0	0	0	0
FALSE	High	Sequest HT (A2)	Unambiguous	[R].IWLDEIEREVPED.[-]		1	1	WP_033719571.1_I677V	WP_033719571.1_I677V	1	2	0.8926	0	1	1	821.902	1642.8	1642.8	0.29	0.00024	CID	MS2			82.2167	22195	M_avium_F5_R2_210504181830.mgf	F7.14			0	0	0	3.26	0	8.14e-05	WP_033719571.1_I677V	V	IWLDEIEREVPED	82.22	85.3278	3.10785	0.00421053	0.00226852	0	0.00226852
FALSE	High	Sequest HT (A2)	Selected	[K].ADYGPLVTEAALAR.[V]		1	1	WP_023870183.1_V331L	WP_023870183.1_V331L	0	2	0.7297	0	1	1	723.883	1446.76	1446.76	0.56	0.00041	CID	MS2			63.6667	16653	M_avium_F6_R1.mgf	F7.16			0	0	0	2.22	0	9.2e-05	WP_023870183.1_V331L	V	ADYGPLVTEAALAR	63.67	60.5622	3.10784	0.132186	0.0714835	0.451584	-0.380101
FALSE	High	Sequest HT (A2)	Selected	[K].ADYGPLVTEAALAR.[V]		1	1	WP_023870183.1_V331L	WP_023870183.1_V331L	0	3	0.6162	0	1	1	482.924	1446.76	1446.76	-0.7	-0.00034	CID	MS2			63.6667	16977	M_avium_F6_R2.mgf	F7.17			0	0	0	1.98	0.0005732	0.02194	WP_023870183.1_V331L	V	ADYGPLVTEAALAR	63.67	60.5622	3.10784	0.27451	0.16067	0.746095	-0.585425
FALSE	High	Sequest HT (A2)	Unambiguous	[R].GLPADTALATGPQAAVAAVIDPDSLPAAEQIGAGR.[L]		1	1	WP_023861905.1_L342S	WP_023861905.1_L342S	0	3	0.7632	0	1	1	1095.58	3284.72	3284.71	2.49	0.00273	CID	MS2			104.833	29036	M_avium_F7_R3.mgf	F7.21			0	0	0	6.42	0	3.19e-10	WP_023861905.1_L342S	V	GLPADTALATGPQAAVAAVIDPDSLPAAEQIGAGR	104.83	101.723	3.10655	0	0	0	0
FALSE	High	Sequest HT (A2)	Unambiguous	[R].VPLQVIATGGLATPAAVAEVIR.[A]		1	1	WP_033712877.1_P205Q	WP_033712877.1_P205Q	0	3	0.865	0	1	1	716.091	2146.26	2146.26	0.12	9e-05	CID	MS2			99.65	24833	M_avium_F10_R3.mgf	F7.30			0	0	0	5.26	0	1.08e-09	WP_033712877.1_P205Q	V	VPLQVIATGGLATPAAVAEVIR	99.65	96.5489	3.10115	0	0	0	0
FALSE	High	Sequest HT (A2)	Unambiguous	[R].RLVFGPEDEFIER.[L]		1	1	WP_023897568.1_A169V	WP_023897568.1_A169V	1	3	0.7431	0	1	1	536.279	1606.82	1606.82	0.28	0.00015	CID	MS2			62.8333	16924	M_avium_F6_R3.mgf	F7.18			0	0	0	2.88	0	0.0001543	WP_023897568.1_A169V	V	RLVFGPEDEFIER	62.83	59.7307	3.09926	0.0117994	0.00619232	0	0.00619232
FALSE	High	Sequest HT (A2)	Selected	[R].LIVHHSVADEVVAR.[V]		1	1	WP_033718459.1_R308H	WP_033718459.1_R308H	0	3	0.7019	0	1	1	515.623	1544.85	1544.85	0.36	0.00019	CID	MS2			25.6667	6302	M_avium_F6_R1.mgf	F7.16			0	0	0	4.26	0	1.48e-08	WP_033718459.1_R308H	V	LIVHHSVADEVVAR	25.67	28.7677	3.09771	0	0	0	0
FALSE	High	Sequest HT (A2)	Unambiguous	[R].IVERELLDESEAESR.[A]		1	1	WP_019731960.1_Q58E	WP_019731960.1_Q58E	1	3	0.2484	0	1	1	592.301	1774.89	1774.88	2.97	0.00176	CID	MS2			39.95	10494	M_avium_F4_R2.mgf	F7.11			0	0	0	1.57	0.0005732	0.03609	WP_019731960.1_Q58E	V	IVERELLDESEAESR	39.95	43.0467	3.09673	0.658142	0.491042	2.09951	-1.60847
FALSE	High	Sequest HT (A2)	Selected	[K].GPDLAGWLTPHGR.[E]		1	1	WP_033718998.1_I301T	WP_033718998.1_I301T	0	3	0.7601	0	1	1	459.574	1376.71	1376.71	0.08	4e-05	CID	MS2			56.3	14476	M_avium_F8_R1.mgf	F7.22			0	0	0	3.96	0	3.8e-05	WP_033718998.1_I301T	V	GPDLAGWLTPHGR	56.3	53.2043	3.09565	0	0	0	0
FALSE	High	Sequest HT (A2)	Unambiguous	[R].NFLDQAVPLESGSWADATGLSVEDGR.[L]		1	1	WP_071321427.1_S190A	WP_071321427.1_S190A	0	3	0.7092	0	1	1	912.104	2734.3	2734.3	1.12	0.00102	CID	MS2			104.25	28265	M_avium_F7_R1.mgf	F7.19			0	0	0	3.37	0	1.77e-07	WP_071321427.1_S190A	V	NFLDQAVPLESGSWADATGLSVEDGR	104.25	101.155	3.09507	0.00159363	0.000864726	0	0.000864726
FALSE	High	Sequest HT (A2)	Unambiguous	[K].TAPPLSQLRPGGFPPALDRVIAK.[G]		1	1	WP_019733486.1_A243G	WP_019733486.1_A243G	1	4	0.6773	0	1	1	601.099	2401.37	2401.37	0.89	0.00054	CID	MS2			71.75	17836	M_avium_F10_R1.mgf	F7.28			0	0	0	3.44	0.0003286	0.00592	WP_019733486.1_A243G	V	TAPPLSQLRPGGFPPALDRVIAK	71.75	74.845	3.09499	0	0	0	0
FALSE	High	Sequest HT (A2)	Unambiguous	[R].NDDSFYLPPGIINGSDSFK.[R]		1	1	WP_023869440.1_E692D	WP_023869440.1_E692D	0	2	0.1962	0	1	1	1043.49	2085.98	2085.98	1.26	0.00131	CID	MS2			89.75	25061	M_avium_F7_R3.mgf	F7.21			0	0	0	2.09	0	0.00509	WP_023869440.1_E692D	V	NDDSFYLPPGIINGSDSFK	89.75	86.6578	3.09216	0.198503	0.111077	0.593931	-0.482855
FALSE	High	Sequest HT (A2)	Unambiguous	[R].DLHPTAVAGFLMTTQPDLR.[I]		1	1	WP_003873874.1_A161T	WP_003873874.1_A161T	0	3	0.6066	0	1	1	695.026	2083.06	2083.06	-0.51	-0.00035	CID	MS2			83.75	21582	M_avium_F9_R2.mgf	F7.26			0	0	0	3.33	0	6.01e-06	WP_003873874.1_A161T	V	DLHPTAVAGFLMTTQPDLR	83.75	80.6627	3.08733	0.0015163	0.000820298	0	0.000820298
FALSE	High	Sequest HT (A2)	Selected	[R].AcASAEcVTR.[R]	C2(Carbamidomethyl); C7(Carbamidomethyl)	1	1	WP_033718602.1_D578V	WP_033718602.1_D578V	0	2	0.8198	0	1	1	562.745	1124.48	1124.48	0.21	0.00012	CID	MS2			10.9167	2455	M_avium_F2_R3.mgf	F7.6			0	0	0	2.83	0	0.000658	WP_033718602.1_D578V	V	AC1ASAEC1VTR	10.92	7.83742	3.08258	0.0131025	0.00686508	0	0.00686508
FALSE	High	Sequest HT (A2)	Selected	[K].AIVDALLDSDAGAVAAYGAR.[F]		1	1	WP_033719108.1_G230S	WP_033719108.1_G230S	0	2	0.7256	0	1	1	959.997	1918.99	1918.99	0.13	0.00013	CID	MS2			87.1333	24371	M_avium_F7_R3.mgf	F7.21			0	0	0	3.79	0	2.92e-07	WP_033719108.1_G230S	V	AIVDALLDSDAGAVAAYGAR	87.13	90.2118	3.08178	0	0	0	0
FALSE	High	Sequest HT (A2)	Unambiguous	[R].VGAVEPGEPTPR.[F]		1	1	WP_023864190.1_G333A	WP_023864190.1_G333A	0	2	0.4915	0	1	1	604.817	1208.63	1208.63	0.44	0.00027	CID	MS2			16.5667	4232	M_avium_F3_R3.mgf	F7.9			0	0	0	2.95	0	0.0003113	WP_023864190.1_G333A	V	VGAVEPGEPTPR	16.57	19.6508	3.08083	0.00786988	0.00414618	0	0.00414618
FALSE	High	Sequest HT (A2)	Selected	[R].APDAVAITcGER.[S]	C9(Carbamidomethyl)	1	1	WP_033726107.1_A1955P	WP_033726107.1_A1955P	0	2	0.7857	0	1	1	630.306	1259.61	1259.6	0.38	0.00024	CID	MS2			27.25	7067	M_avium_F4_R2.mgf	F7.11			0	0	0	3.5	0	0.0003194	WP_033726107.1_A1955P	V	APDAVAITC1GER	27.25	24.1746	3.07542	0	0	0	0
FALSE	High	Sequest HT (A2)	Unambiguous	[R].LVSDLLTVGTKRD.[-]		1	1	WP_033719662.1_P211R	WP_033719662.1_P211R	2	2	0.76	0	1	1	708.907	1416.81	1416.81	0.8	0.00057	CID	MS2			46.4667	11567	M_avium_F9_R3.mgf	F7.27			0	0	0	2.25	0	0.005378	WP_033719662.1_P211R	V	LVSDLLTVGTKRD	46.47	43.3959	3.07415	0.121839	0.0653	0.419902	-0.354602
FALSE	High	Sequest HT (A2)	Unambiguous	[R].FSTEMVNVDPAKLR.[V]		1	1	WP_009979933.1_Q109K	WP_009979933.1_Q109K	1	3	0.7476	0	1	1	536.279	1606.82	1606.83	-1.69	-0.00091	CID	MS2			51.5167	14151	M_avium_F7_R3.mgf	F7.21			0	0	0	4.16	0	7.34e-06	WP_009979933.1_Q109K	V	FSTEMVNVDPAKLR	51.52	48.4496	3.07038	0	0	0	0
FALSE	High	Sequest HT (A2)	Unambiguous	[K].LLELIGR.[E]		1	1	WP_031353758.1_F55L	WP_031353758.1_F55L	0	2	0.4667	0	1	1	407.263	813.519	813.519	-0.35	-0.00014	CID	MS2			49.5167	12278	M_avium_F9_R1.mgf	F7.25			0	0	0	2.1	0.0005732	0.03531	WP_031353758.1_F55L	V	LLELIGR	49.52	46.4521	3.06793	0.192701	0.107617	0.586345	-0.478728
FALSE	High	Sequest HT (A2)	Selected	[R].DLVNTPPSHLFPDEFAK.[R]		1	1	WP_033713316.1_A208D	WP_033713316.1_A208D	0	3	0.6223	0	1	1	642.992	1926.96	1926.96	1.07	0.00069	CID	MS2			70.4	19780	M_avium_F7_R3.mgf	F7.21			0	0	0	3.68	0	0.0004055	WP_033713316.1_A208D	V	DLVNTPPSHLFPDEFAK	70.4	73.466	3.06596	0	0	0	0
FALSE	High	Sequest HT (A2)	Selected	[R].LDEYGVPAGRR.[V]		1	1	WP_023870192.1_Q119R	WP_023870192.1_Q119R	1	3	0.5464	0	1	1	411.551	1232.64	1232.64	1.13	0.00046	CID	MS2			14.75	3687	M_avium_F4_R1.mgf	F7.10			0	0	0	2.8	0.003049	0.1628	WP_023870192.1_Q119R	V	LDEYGVPAGRR	14.75	17.8139	3.06388	0.0141553	0.00741855	0	0.00741855
FALSE	High	Sequest HT (A2)	Selected	[R].VIQWASGGVGK.[A]		1	1	WP_033719195.1_T14S	WP_033719195.1_T14S	0	2	0.4475	0	1	1	551.307	1101.61	1101.61	2.08	0.00115	CID	MS2			32.15	8333	M_avium_F7_R3.mgf	F7.21			0	0	0	2.19	0.0005732	0.03224	WP_033719195.1_T14S	V	VIQWASGGVGK	32.15	35.2127	3.06269	0.144122	0.0786036	0.485051	-0.406448
FALSE	High	Sequest HT (A2)	Selected	[R].KVVSAYQQAQAAGTSVITVDGR.[M]		1	1	WP_071321422.1_R245K	WP_071321422.1_R245K	1	3	0.7322	0	1	1	750.4	2249.19	2249.19	-1.02	-0.00077	CID	MS2			51.05	12780	M_avium_F9_R3.mgf	F7.27			0	0	0	3.51	0	4.3e-07	WP_071321422.1_R245K	V	KVVSAYQQAQAAGTSVITVDGR	51.05	47.9927	3.05729	0	0	0	0
FALSE	High	Sequest HT (A2)	Selected	[K].KVATTISQMSR.[S]		1	1	WP_023868502.1_Q197K	WP_023868502.1_Q197K	1	3	0.5205	0	1	1	407.892	1221.66	1221.66	-0.01	0	CID	MS2			13.4667	3013	M_avium_F7_R1.mgf	F7.19			0	0	0	2.44	0.0005732	0.02351	WP_023868502.1_Q197K	V	KVATTISQMSR	13.47	10.4157	3.0543	0.0668942	0.0351462	0.240964	-0.205818
FALSE	High	Sequest HT (A2)	Selected	[R].YAVAGENADGPAASVIARQ.[-]		1	1	WP_033711700.1_G538R	WP_033711700.1_G538R	1	2	0.8086	0	1	1	930.466	1859.92	1859.92	-0.02	-2e-05	CID	MS2			46.1167	12476	M_avium_F5_R2_210504181830.mgf	F7.14			0	0	0	1.62	0.005437	0.2105	WP_033711700.1_G538R	V	YAVAGENADGPAASVIARQ	46.12	43.071	3.04898	0.599373	0.433823	1.81169	-1.37787
FALSE	High	Sequest HT (A2)	Unambiguous	[R].TAAPVVLR.[W]		1	1	WP_062908983.1_Q217P	WP_062908983.1_Q217P	0	2	0.6886	0	1	1	413.761	826.514	826.515	-0.64	-0.00027	CID	MS2			19.1167	4477	M_avium_F9_R1.mgf	F7.25			0	0	0	1.67	0.001094	0.08298	WP_062908983.1_Q217P	V	TAAPVVLR	19.12	16.0721	3.04793	0.54961	0.386218	1.56805	-1.18183
FALSE	High	Sequest HT (A2)	Unambiguous	[R].NDDSFYLPPGIINGSDSFK.[R]		1	1	WP_023869440.1_E692D	WP_023869440.1_E692D	0	2	0.2621	0	1	1	1043.49	2085.97	2085.98	-0.77	-0.0008	CID	MS2			89.7	24790	M_avium_F7_R2.mgf	F7.20			0	0	0	1.45	0.0005732	0.04123	WP_023869440.1_E692D	V	NDDSFYLPPGIINGSDSFK	89.7	86.6578	3.04216	0.754535	0.604581	2.91075	-2.30617
FALSE	High	Sequest HT (A2)	Unambiguous	[R].LDAVGSAAGHDYAVTGGHQ.[-]		1	1	WP_033718321.1_N289D	WP_033718321.1_N289D	0	3	0.8771	0	1	1	609.287	1825.85	1825.85	0.25	0.00015	CID	MS2			27.05	7463	M_avium_F5_R1.mgf	F7.13			0	0	0	4.8	0	8.12e-08	WP_033718321.1_N289D	V	LDAVGSAAGHDYAVTGGHQ	27.05	30.0899	3.03994	0	0	0	0
FALSE	High	Sequest HT (A2)	Unambiguous	[K].AIDASAGAYAPYSR.[F]		1	1	WP_003874481.1_V16A	WP_003874481.1_V16A	0	2	0.8204	0	1	1	706.845	1412.68	1412.68	1.06	0.00075	CID	MS2			38.4667	10080	M_avium_F6_R2.mgf	F7.17			0	0	0	2.84	0	0.0005001	WP_003874481.1_V16A	V	AIDASAGAYAPYSR	38.47	35.432	3.03798	0.0131889	0.00691737	0	0.00691737
FALSE	High	Sequest HT (A2)	Selected	[R].ALVTGASTGIGKQVAQAYLQAGAR.[V]		1	1	WP_033719868.1_S21T	WP_033719868.1_S21T	1	3	0.811	0	1	1	777.765	2331.28	2331.28	0.75	0.00058	CID	MS2			66.45	16051	M_avium_F10_R3.mgf	F7.30			0	0	0	3.81	0	7.08e-05	WP_033719868.1_S21T	V	ALVTGASTGIGKQVAQAYLQAGAR	66.45	69.4878	3.03784	0	0	0	0
FALSE	High	Sequest HT (A2)	Selected	[K].DLPDEPVWVR.[G]		1	1	WP_071321374.1_V378L	WP_071321374.1_V378L	0	2	0.6265	0	1	1	613.316	1225.62	1225.62	2.72	0.00166	CID	MS2			57.2333	16281	M_avium_F5_R1.mgf	F7.13			0	0	0	1.66	0.0005732	0.04655	WP_071321374.1_V378L	V	DLPDEPVWVR	57.23	60.2665	3.0365	0.560036	0.39636	1.61981	-1.22345
FALSE	High	Sequest HT (A2)	Selected	[R].RIADIAcGTGILSER.[I]	C7(Carbamidomethyl)	1	1	WP_033719662.1_V62I	WP_033719662.1_V62I	1	3	0.1189	0	1	1	544.622	1631.85	1631.85	-0.89	-0.00048	CID	MS2			47.65	12961	M_avium_F7_R3.mgf	F7.21			0	0	0	4.12	0	7.88e-05	WP_033719662.1_V62I	V	RIADIAC1GTGILSER	47.65	44.6143	3.03574	0	0	0	0
FALSE	High	Sequest HT (A2)	Selected	[R].ALGSNPDADEPSGSTDETLAELIER.[S]		1	1	WP_031353751.1_T186S	WP_031353751.1_T186S	0	3	0.7547	0	1	1	863.073	2587.2	2587.2	0.94	0.00081	CID	MS2			83.4	23078	M_avium_F5_R3.mgf	F7.15			0	0	0	2.12	0.0003286	0.00948	WP_031353751.1_T186S	V	ALGSNPDADEPSGSTDETLAELIER	83.4	80.3679	3.03212	0.178929	0.0990559	0.559125	-0.460069
FALSE	High	Sequest HT (A2)	Selected	[K].AIVDALLDSDAGAVAAYGAR.[F]		1	1	WP_033719108.1_G230S	WP_033719108.1_G230S	0	3	0.6767	0	1	1	640.334	1918.99	1918.99	0.22	0.00014	CID	MS2			87.1833	24120	M_avium_F7_R2.mgf	F7.20			0	0	0	4.67	0	1.38e-07	WP_033719108.1_G230S	V	AIVDALLDSDAGAVAAYGAR	87.18	90.2118	3.03178	0	0	0	0
FALSE	High	Sequest HT (A2)	Selected	[-].MDQLWANR.[A]		1	1	WP_033710586.1_V6A	WP_033710586.1_V6A	0	2	0.711	0	1	1	517.248	1033.49	1033.49	-0.55	-0.00029	CID	MS2			35.3333	9298	M_avium_F6_R3.mgf	F7.18			0	0	0	3.01	0	0.003534	WP_033710586.1_V6A	V	MDQLWANR	35.33	32.2988	3.03124	0.00607064	0.00321097	0	0.00321097
FALSE	High	Sequest HT (A2)	Selected	[R].AHGVVPIAYGDGLTDRLR.[E]		1	1	WP_003874254.1_A201T	WP_003874254.1_A201T	1	3	0.6336	0	1	1	637.346	1910.02	1910.02	0.24	0.00015	CID	MS2			49.6167	13074	M_avium_F7_R1.mgf	F7.19			0	0	0	2.62	0.0005732	0.05515	WP_003874254.1_A201T	V	AHGVVPIAYGDGLTDRLR	49.62	52.6497	3.02974	0.0364645	0.0190366	0.0923695	-0.0733329
FALSE	High	Sequest HT (A2)	Unambiguous	[R].FPTEPPEAALPR.[Y]		1	1	WP_031354234.1_P187A	WP_031354234.1_P187A	0	2	0.7623	0	1	1	662.849	1324.69	1324.69	0.84	0.00056	CID	MS2			48.65	13708	M_avium_F5_R3.mgf	F7.15			0	0	0	2.44	0	0.002342	WP_031354234.1_P187A	V	FPTEPPEAALPR	48.65	51.6778	3.02781	0.066984	0.0352141	0.244534	-0.20932
FALSE	High	Sequest HT (A2)	Selected	[K].GPDLAGWLTPHGR.[E]		1	1	WP_033718998.1_I301T	WP_033718998.1_I301T	0	3	0.7619	0	1	1	459.574	1376.71	1376.71	0.19	9e-05	CID	MS2			56.2333	14671	M_avium_F8_R2.mgf	F7.23			0	0	0	3.57	0	0.0001153	WP_033718998.1_I301T	V	GPDLAGWLTPHGR	56.23	53.2043	3.02565	0	0	0	0
FALSE	High	Sequest HT (A2)	Unambiguous	[R].FYGAPHAGSWPYGLPELPGARER.[L]		1	1	WP_023869372.1_S122A	WP_023869372.1_S122A	1	4	0.7303	0	1	1	632.817	2528.25	2528.25	-0.67	-0.00043	CID	MS2			72.65	17691	M_avium_F10_R3.mgf	F7.30			0	0	0	2.67	0.0005732	0.02464	WP_023869372.1_S122A	V	FYGAPHAGSWPYGLPELPGARER	72.65	69.6267	3.02334	0.0276175	0.0144407	0.0535475	-0.0391068
FALSE	High	Sequest HT (A2)	Unambiguous	[R].LGSLAGGFGAPPGQPPAPAPGV.[-]		1	1	WP_080691804.1_S105P	WP_080691804.1_S105P	0	2	0.77	0	1	1	958.008	1915.01	1915.01	0.39	0.00037	CID	MS2			79.1833	21154	M_avium_F8_R3.mgf	F7.24			0	0	0	2.13	0	0.002365	WP_080691804.1_S105P	V	LGSLAGGFGAPPGQPPAPAPGV	79.18	76.1585	3.02153	0.175315	0.0969232	0.551986	-0.455062
FALSE	High	Sequest HT (A2)	Selected	[R].LGEAETPGMRVDATATQLR.[A]		1	1	WP_172428153.1_L236M	WP_172428153.1_L236M	1	3	0.6735	0	1	1	672.678	2016.02	2016.02	0.23	0.00015	CID	MS2			42.5	11471	M_avium_F5_R2_210504181830.mgf	F7.14			0	0	0	3.43	0	1.53e-05	WP_172428153.1_L236M	V	LGEAETPGMRVDATATQLR	42.5	45.5213	3.02134	0	0	0	0
FALSE	High	Sequest HT (A2)	Selected	[R].GGYPEPGQAGYPPQQHGYPDLR.[G]		1	1	WP_033718855.1_Q270L	WP_033718855.1_Q270L	0	3	0.8147	0	1	1	795.372	2384.1	2384.11	-1.04	-0.00083	CID	MS2			50.2833	13539	M_avium_F6_R3.mgf	F7.18			0	0	0	3.67	0	1.21e-05	WP_033718855.1_Q270L	V	GGYPEPGQAGYPPQQHGYPDLR	50.28	47.2637	3.01631	0	0	0	0
FALSE	High	Sequest HT (A2)	Selected	[R].EVPFGQDGSYTKDAIITR.[I]		1	1	WP_023869594.1_E341K	WP_023869594.1_E341K	1	3	0.731	0	1	1	666.338	1997	1997	1.45	0.00097	CID	MS2			54.0167	14557	M_avium_F6_R3.mgf	F7.18			0	0	0	3.94	0	2.13e-07	WP_023869594.1_E341K	V	EVPFGQDGSYTKDAIITR	54.02	51.0067	3.01334	0	0	0	0
FALSE	High	Sequest HT (A2)	Unambiguous	[R].ALAGAHAGAASWPFA.[-]		1	1	WP_019733860.1_N299S	WP_019733860.1_N299S	0	2	0.8693	0	1	1	699.352	1397.7	1397.7	-0.1	-7e-05	CID	MS2			61.4667	15922	M_avium_F8_R1.mgf	F7.22			0	0	0	3.06	0	0.0001522	WP_019733860.1_N299S	V	ALAGAHAGAASWPFA	61.47	58.4573	3.01274	0.00574383	0.00304993	0	0.00304993
FALSE	High	Sequest HT (A2)	Selected	[R].VAGNEAAFHFR.[L]		1	1	WP_062886235.1_G85R	WP_062886235.1_G85R	0	2	0.5261	0	1	1	609.804	1218.6	1218.6	0.18	0.00011	CID	MS2			27.0833	6928	M_avium_F6_R2.mgf	F7.17			0	0	0	2.11	0	0.004462	WP_062886235.1_G85R	V	VAGNEAAFHFR	27.08	30.0926	3.01261	0.182604	0.101563	0.570281	-0.468718
FALSE	High	Sequest HT (A2)	Unambiguous	[K].ADYGPLVTEAALAR.[V]		1	1	WP_023870183.1_V331L	WP_023870183.1_V331L	0	2	0.7401	0	1	1	723.884	1446.76	1446.76	1.01	0.00073	CID	MS2			57.55	16368	M_avium_F5_R1.mgf	F7.13			0	0	0	3.27	0	1.27e-05	WP_023870183.1_V331L	V	ADYGPLVTEAALAR	57.55	60.5622	3.01216	0.00356379	0.0019229	0	0.0019229
FALSE	High	Sequest HT (A2)	Selected	[R].TAAPEAAAPRPAPQFEVMYR.[L]		1	1	WP_179151742.1_G248E	WP_179151742.1_G248E	0	3	0.727	0	1	1	725.033	2173.08	2173.09	-0.8	-0.00058	CID	MS2			53.2	14180	M_avium_F6_R2.mgf	F7.17			0	0	0	3.7	0	1.31e-05	WP_179151742.1_G248E	V	TAAPEAAAPRPAPQFEVMYR	53.2	56.2116	3.01159	0	0	0	0
FALSE	High	Sequest HT (A2)	Unambiguous	[K].TPLLGSLPEEAQASLGK.[Q]		1	1	WP_071321386.1_V205A	WP_071321386.1_V205A	0	2	0.8312	0	1	1	855.969	1710.93	1710.93	2.52	0.00216	CID	MS2			70.45	19794	M_avium_F7_R3.mgf	F7.21			0	0	0	3.14	0	0.001701	WP_071321386.1_V205A	V	TPLLGSLPEEAQASLGK	70.45	67.4388	3.01119	0.00555556	0.00297005	0	0.00297005
FALSE	High	Sequest HT (A2)	Selected	[K].GSGQTLTGPMR.[L]		1	1	WP_170924254.1_H68Q	WP_170924254.1_H68Q	0	2	0.5089	0	1	1	552.777	1104.55	1104.55	0.47	0.00026	CID	MS2			12.6667	3088	M_avium_F4_R1.mgf	F7.10			0	0	0	2.24	0.0008369	0.06828	WP_170924254.1_H68Q	V	GSGQTLTGPMR	12.67	15.6808	3.01082	0.124291	0.0667841	0.432396	-0.365612
FALSE	High	Sequest HT (A2)	Selected	[R].SLEPFITQLNTIR.[R]		1	1	WP_198924485.1_M577T	WP_198924485.1_M577T	0	3	0.6899	0	1	1	511.288	1531.85	1531.85	1.38	0.00071	CID	MS2			80.55	20616	M_avium_F9_R3.mgf	F7.27			0	0	0	2.58	0	0.003527	WP_198924485.1_M577T	V	SLEPFITQLNTIR	80.55	83.5601	3.01012	0.0415864	0.0216977	0.121374	-0.0996767
FALSE	High	Sequest HT (A2)	Selected	[K].KVATTISQMSR.[S]		1	1	WP_023868502.1_Q197K	WP_023868502.1_Q197K	1	2	0.8444	0	1	1	611.335	1221.66	1221.66	-0.04	-2e-05	CID	MS2			13.4167	3000	M_avium_F7_R1.mgf	F7.19			0	0	0	2.25	0	0.001948	WP_023868502.1_Q197K	V	KVATTISQMSR	13.42	10.4157	3.00431	0.122021	0.0653822	0.421241	-0.355858
FALSE	High	Sequest HT (A2)	Unambiguous	[R].VPLQVIATGGLATPAAVAEVIR.[A]		1	1	WP_033712877.1_P205Q	WP_033712877.1_P205Q	0	3	0.8816	0	1	1	716.092	2146.26	2146.26	0.35	0.00025	CID	MS2			99.55	24973	M_avium_F10_R2_210508172251.mgf	F7.29			0	0	0	4.9	0	9.83e-08	WP_033712877.1_P205Q	V	VPLQVIATGGLATPAAVAEVIR	99.55	96.5489	3.00115	0	0	0	0
FALSE	High	Sequest HT (A2)	Selected	[R].VVTFSASDKPVIFWTPEHGAHVVR.[G]		1	1	WP_033718104.1_Y143H	WP_033718104.1_Y143H	0	4	0.6335	0	1	1	670.607	2679.41	2679.4	0.34	0.00023	CID	MS2			63.3333	15226	M_avium_F10_R3.mgf	F7.30			0	0	0	2.51	0	0.004845	WP_033718104.1_Y143H	V	VVTFSASDKPVIFWTPEHGAHVVR	63.33	60.3316	2.99845	0.0550924	0.0288302	0.180723	-0.151893
FALSE	High	Sequest HT (A2)	Unambiguous	[R].LGSLAGGFGAPPGQPPAPAPGV.[-]		1	1	WP_080691804.1_S105P	WP_080691804.1_S105P	0	2	0.7174	0	1	1	958.007	1915.01	1915.01	-0.43	-0.00041	CID	MS2			79.15	20782	M_avium_F8_R1.mgf	F7.22			0	0	0	2.3	0	0.002669	WP_080691804.1_S105P	V	LGSLAGGFGAPPGQPPAPAPGV	79.15	76.1585	2.99153	0.10446	0.0557097	0.375279	-0.319569
FALSE	High	Sequest HT (A2)	Selected	[R].VLSQAGDRLDGAVLAAGLGPSPARDR.[V]		1	1	WP_033718807.1_P78R	WP_033718807.1_P78R	2	4	0.6092	0	1	1	641.349	2562.37	2562.37	-0.38	-0.00024	CID	MS2			58.45	15287	M_avium_F8_R2.mgf	F7.23			0	0	0	4.35	0	3.93e-07	WP_033718807.1_P78R	V	VLSQAGDRLDGAVLAAGLGPSPARDR	58.45	61.4413	2.99127	0	0	0	0
FALSE	High	Sequest HT (A2)	Selected	[R].DSYLNIDKVVETATR.[T]		1	1	WP_023868702.1_A69T	WP_023868702.1_A69T	1	3	0.783	0	1	1	575.301	1723.89	1723.89	1.01	0.00058	CID	MS2			69.1333	19152	M_avium_F7_R2.mgf	F7.20			0	0	0	4.7	0	8.38e-09	WP_023868702.1_A69T	V	DSYLNIDKVVETATR	69.13	66.1416	2.98842	0	0	0	0
FALSE	High	Sequest HT (A2)	Selected	[R].ERVDYLEHMTK.[Y]		1	1	WP_009975169.1_T129K	WP_009975169.1_T129K	1	3	0.7139	0	1	1	474.234	1420.69	1420.69	-0.39	-0.00018	CID	MS2			21.75	5846	M_avium_F5_R3.mgf	F7.15			0	0	0	3.88	0	0.0001371	WP_009975169.1_T129K	V	ERVDYLEHMTK	21.75	24.7382	2.98823	0	0	0	0
FALSE	High	Sequest HT (A2)	Unambiguous	[R].ERIPILVAALGPK.[N]		1	1	WP_033724409.1_A162E	WP_033724409.1_A162E	1	3	1	0	1	1	459.626	1376.86	1376.86	-0.05	-2e-05	CID	MS2			65.4667	16177	M_avium_F10_R1.mgf	F7.28			0	0	0	3.71	0	1.89e-05	WP_033724409.1_A162E	V	ERIPILVAALGPK	65.47	62.4848	2.98517	0	0	0	0
FALSE	High	Sequest HT (A2)	Selected	[R].FSRTAPETPRPAAPVTDATAILDEWV.[-]		1	1	WP_071321385.1_L349V	WP_071321385.1_L349V	1	3	0.6783	0	1	1	937.814	2811.43	2811.43	-1.53	-0.00144	CID	MS2			98.3167	26705	M_avium_F7_R1.mgf	F7.19			0	0	0	3.73	0	4.64e-05	WP_071321385.1_L349V	V	FSRTAPETPRPAAPVTDATAILDEWV	98.32	95.3398	2.98019	0	0	0	0
FALSE	High	Sequest HT (A2)	Unambiguous	[R].VVFGTPVSGFGR.[T]		1	1	WP_033718177.1_A105V	WP_033718177.1_A105V	0	2	0.8028	0	1	1	611.833	1222.66	1222.66	1.29	0.00079	CID	MS2			55.9333	13464	M_avium_F10_R2_210508172251.mgf	F7.29			0	0	0	2.18	0.0005732	0.01719	WP_033718177.1_A105V	V	VVFGTPVSGFGR	55.93	58.9073	2.97726	0.149602	0.0819053	0.495315	-0.413409
FALSE	High	Sequest HT (A2)	Selected	[R].VVVVGTTPDAAAGTHER.[I]		1	1	WP_019733092.1_M132T	WP_019733092.1_M132T	0	3	0.8152	0	1	1	560.629	1679.87	1679.87	0.02	1e-05	CID	MS2			24.9333	5918	M_avium_F9_R1.mgf	F7.25			0	0	0	2.11	0	0.004857	WP_019733092.1_M132T	V	VVVVGTTPDAAAGTHER	24.93	21.9539	2.97607	0.186441	0.103841	0.576528	-0.472687
FALSE	High	Sequest HT (A2)	Selected	[R].FYGAPHAGSWPYGLPELPGAR.[E]		1	1	WP_023869372.1_S122A	WP_023869372.1_S122A	0	3	0.6359	0	1	1	748.373	2243.11	2243.1	0.96	0.00072	CID	MS2			82.75	21198	M_avium_F9_R3.mgf	F7.27			0	0	0	1.84	0.003049	0.1625	WP_023869372.1_S122A	V	FYGAPHAGSWPYGLPELPGAR	82.75	79.7741	2.97591	0.39788	0.25008	1.01919	-0.769107
FALSE	High	Sequest HT (A2)	Unambiguous	[R].APDAVAITcGER.[S]	C9(Carbamidomethyl)	1	1	WP_033726107.1_A1955P	WP_033726107.1_A1955P	0	2	0.8179	0	1	1	630.306	1259.6	1259.6	-0.19	-0.00012	CID	MS2			27.15	7040	M_avium_F4_R2.mgf	F7.11			0	0	0	3.46	0	6.46e-06	WP_033726107.1_A1955P	V	APDAVAITC1GER	27.15	24.1746	2.97542	0	0	0	0
FALSE	High	Sequest HT (A2)	Selected	[R].TAEVFDPSTGAVQAQVPMAGR.[A]		1	1	WP_023870183.1_D23E	WP_023870183.1_D23E	0	3	0.7569	0	1	1	711.353	2132.05	2132.04	0.57	0.0004	CID	MS2			65.1667	17543	M_avium_F6_R3.mgf	F7.18			0	0	0	3.62	0	1.16e-05	WP_023870183.1_D23E	V	TAEVFDPSTGAVQAQVPMAGR	65.17	68.1402	2.97024	0	0	0	0
FALSE	High	Sequest HT (A2)	Unambiguous	[R].ERVDYLEHMTK.[Y]		1	1	WP_009975169.1_T129K	WP_009975169.1_T129K	1	2	0.6146	0	1	1	710.848	1420.69	1420.69	-0.71	-0.0005	CID	MS2			21.7667	5851	M_avium_F5_R3.mgf	F7.15			0	0	0	2.05	0.001094	0.0909	WP_009975169.1_T129K	V	ERVDYLEHMTK	21.77	24.7382	2.96823	0.233538	0.132899	0.653726	-0.520827
FALSE	High	Sequest HT (A2)	Unambiguous	[R].IHSAAVLQDGDRIR.[I]		1	1	WP_071321393.1_V353A	WP_071321393.1_V353A	1	3	0.6576	0	1	1	517.618	1550.84	1550.84	-0.27	-0.00014	CID	MS2			16.4167	4144	M_avium_F5_R1.mgf	F7.13			0	0	0	3.3	0	0.0006618	WP_071321393.1_V353A	V	IHSAAVLQDGDRIR	16.42	19.3877	2.96773	0.00221402	0.00119596	0	0.00119596
FALSE	High	Sequest HT (A2)	Selected	[R].SYLmWLAAQDR.[A]	M4(Oxidation)	1	1	WP_033726107.1_V1667L	WP_033726107.1_V1667L	0	2	0.6984	0	1	1	685.331	1369.66	1369.66	-1.12	-0.00077	CID	MS2			73.95	18987	M_avium_F9_R2.mgf	F7.26			0	0	0	1.89	0.0008369	0.06807	WP_033726107.1_V1667L	V	SYLM2WLAAQDR	73.95	70.9865	2.9635	0.354691	0.215622	0.904507	-0.688885
FALSE	High	Sequest HT (A2)	Selected	[R].ISNKFPTSAIAVLAVPcR.[W]	C17(Carbamidomethyl)	1	1	WP_031353948.1_V132I	WP_031353948.1_V132I	1	3	0.7004	0	1	1	648.696	1944.07	1944.07	0.47	0.00031	CID	MS2			70.2167	17428	M_avium_F10_R1.mgf	F7.28			0	0	0	2.57	0	0.0003017	WP_031353948.1_V132I	V	ISNKFPTSAIAVLAVPC1R	70.22	73.18	2.95999	0.0442242	0.0230764	0.131191	-0.108115
FALSE	High	Sequest HT (A2)	Selected	[K].ADYGPLVTGAAVAR.[V]		1	1	WP_023870183.1_E328G	WP_023870183.1_E328G	0	2	0.7539	0	1	1	680.865	1360.72	1360.72	-0.02	-2e-05	CID	MS2			49.5333	12874	M_avium_F6_R1.mgf	F7.16			0	0	0	2.56	0	1.11e-05	WP_023870183.1_E328G	V	ADYGPLVTGAAVAR	49.53	46.5705	2.95947	0.0453515	0.0236576	0.140562	-0.116905
FALSE	High	Sequest HT (A2)	Unambiguous	[R].KVVVLLNPTTNEYR.[I]		1	1	WP_009979115.1_V137L	WP_009979115.1_V137L	1	3	0.7898	0	1	1	549.313	1645.93	1645.93	-1.14	-0.00063	CID	MS2			41.1167	10241	M_avium_F8_R1.mgf	F7.22			0	0	0	3.52	0	0.0003398	WP_009979115.1_V137L	V	KVVVLLNPTTNEYR	41.12	44.0794	2.95935	0	0	0	0
FALSE	High	Sequest HT (A2)	Selected	[K].ADYGPLVTEAALAR.[V]		1	1	WP_023870183.1_V331L	WP_023870183.1_V331L	0	3	0.645	0	1	1	482.924	1446.76	1446.76	-0.17	-8e-05	CID	MS2			63.5167	17103	M_avium_F6_R3.mgf	F7.18			0	0	0	2.31	0.0003286	0.009629	WP_023870183.1_V331L	V	ADYGPLVTEAALAR	63.52	60.5622	2.95784	0.101273	0.0539694	0.360553	-0.306584
FALSE	High	Sequest HT (A2)	Selected	[R].FAPGFHDVVVAAR.[A]		1	1	WP_019733039.1_R382H	WP_019733039.1_R382H	0	3	0.7	0	1	1	462.582	1385.73	1385.73	-0.3	-0.00014	CID	MS2			43.7833	11185	M_avium_F8_R2.mgf	F7.23			0	0	0	3.7	0	0.0001584	WP_019733039.1_R382H	V	FAPGFHDVVVAAR	43.78	46.7272	2.94717	0	0	0	0
FALSE	High	Sequest HT (A2)	Selected	[K].VATTISQMSR.[S]		1	1	WP_023868502.1_Q197K	WP_023868502.1_Q197K	0	2	0.5972	0	1	1	547.288	1093.57	1093.57	1.35	0.00074	CID	MS2			18.7	4751	M_avium_F7_R3.mgf	F7.21			0	0	0	2.83	0	0.001135	WP_023868502.1_Q197K	V	VATTISQMSR	18.7	15.7533	2.94665	0.0131209	0.00687513	0	0.00687513
FALSE	High	Sequest HT (A2)	Selected	[R].GSDGAVGKHALDLAGKR.[Y]		1	1	WP_009976627.1_P4R	WP_009976627.1_P4R	2	3	0.7859	0	1	1	551.301	1651.89	1651.89	0.5	0.00028	CID	MS2			18.35	4604	M_avium_F6_R2.mgf	F7.17			0	0	0	4.53	0	3.93e-08	WP_009976627.1_P4R	V	GSDGAVGKHALDLAGKR	18.35	15.4038	2.94623	0	0	0	0
FALSE	High	Sequest HT (A2)	Selected	[K].FIPDSIPANVGYAAAARHFPGQR.[M]		1	1	WP_023869440.1_F422Y	WP_023869440.1_F422Y	1	4	0.6693	0	1	1	614.571	2455.26	2455.26	-0.74	-0.00045	CID	MS2			64.5833	15753	M_avium_F10_R2_210508172251.mgf	F7.29			0	0	0	2.51	0.0005732	0.03545	WP_023869440.1_F422Y	V	FIPDSIPANVGYAAAARHFPGQR	64.58	67.5248	2.94481	0.0552945	0.0289344	0.183846	-0.154912
FALSE	High	Sequest HT (A2)	Selected	[R].RRPDMPDVPIAADESIR.[K]		1	1	WP_033711464.1_E182D	WP_033711464.1_E182D	1	3	0.7655	0	1	1	646.667	1937.99	1937.99	0.49	0.00032	CID	MS2			43.6833	12314	M_avium_F5_R3.mgf	F7.15			0	0	0	3.88	0	1.77e-07	WP_033711464.1_E182D	V	RRPDMPDVPIAADESIR	43.68	46.6226	2.94262	0	0	0	0
FALSE	High	Sequest HT (A2)	Selected	[R].VAGNEAAFHFR.[L]		1	1	WP_062886235.1_G85R	WP_062886235.1_G85R	0	3	0.5451	0	1	1	406.872	1218.6	1218.6	-0.36	-0.00015	CID	MS2			27.15	6946	M_avium_F6_R2.mgf	F7.17			0	0	0	2.77	0.0003286	0.006345	WP_062886235.1_G85R	V	VAGNEAAFHFR	27.15	30.0926	2.94261	0.0165771	0.00867104	0	0.00867104
FALSE	High	Sequest HT (A2)	Selected	[K].SAGDVTGVLSER.[S]		1	1	WP_044543501.1_I207V	WP_044543501.1_I207V	0	2	0.7471	0	1	1	595.804	1190.6	1190.6	-0.04	-2e-05	CID	MS2			35.1167	9292	M_avium_F4_R3.mgf	F7.12			0	0	0	3.4	0	2.06e-05	WP_044543501.1_I207V	V	SAGDVTGVLSER	35.12	32.1782	2.94178	0.000818331	0.000445099	0	0.000445099
FALSE	High	Sequest HT (A2)	Unambiguous	[R].SVKTYPANYFR.[S]		1	1	WP_033713315.1_A218S	WP_033713315.1_A218S	1	3	0.6197	0	1	1	449.234	1345.69	1345.69	-1.23	-0.00055	CID	MS2			28.9333	7048	M_avium_F8_R1.mgf	F7.22			0	0	0	3.05	0	0.002521	WP_033713315.1_A218S	V	SVKTYPANYFR	28.93	31.8702	2.94022	0.00568505	0.00301505	0	0.00301505
FALSE	High	Sequest HT (A2)	Unambiguous	[R].LAYFAEAAAAQLDGAK.[H]		1	1	WP_023869803.1_S261A	WP_023869803.1_S261A	0	2	0.7192	0	1	1	805.409	1609.81	1609.82	-6.92	-0.00557	CID	MS2			71.15	18609	M_avium_F8_R1.mgf	F7.22			0	0	0	2.6	0.0003286	0.007295	WP_023869803.1_S261A	V	LAYFAEAAAAQLDGAK	71.15	74.0899	2.93992	0.0391389	0.0204016	0.106203	-0.085801
FALSE	High	Sequest HT (A2)	Unambiguous	[R].QTLYAASQDLTGDTFVGPR.[F]		1	1	WP_023869589.1_P242T	WP_023869589.1_P242T	0	2	0.7661	0	1	1	1020.51	2040	2040	-0.07	-7e-05	CID	MS2			73.1667	19652	M_avium_F6_R3.mgf	F7.18			0	0	0	2.48	0	0.0005336	WP_023869589.1_P242T	V	QTLYAASQDLTGDTFVGPR	73.17	70.2313	2.93873	0.06036	0.0316217	0.207497	-0.175875
FALSE	High	Sequest HT (A2)	Unambiguous	[R].DSYLNIDKVVETATR.[T]		1	1	WP_023868702.1_A69T	WP_023868702.1_A69T	1	3	0.7114	0	1	1	575.3	1723.89	1723.89	0.01	0	CID	MS2			69.0833	19404	M_avium_F7_R3.mgf	F7.21			0	0	0	4.4	0	1.35e-06	WP_023868702.1_A69T	V	DSYLNIDKVVETATR	69.08	66.1416	2.93842	0	0	0	0
FALSE	High	Sequest HT (A2)	Selected	[R].GAEPDVGPQPDLPcRR.[G]	C14(Carbamidomethyl)	1	1	WP_033719563.1_W229C	WP_033719563.1_W229C	1	3	0.6884	0	1	1	588.622	1763.85	1763.85	0.8	0.00047	CID	MS2			29.9167	7816	M_avium_F4_R1.mgf	F7.10			0	0	0	2.76	0.0005732	0.02455	WP_033719563.1_W229C	V	GAEPDVGPQPDLPC1RR	29.92	32.8579	2.93789	0.0173103	0.00905177	0	0.00905177
FALSE	High	Sequest HT (A2)	Unambiguous	[R].NIAKGYPHLTGTVR.[A]		1	1	WP_023860763.1_T267A	WP_023860763.1_T267A	1	3	0.7758	0	1	1	509.62	1526.84	1526.84	0.19	9e-05	CID	MS2			22.4833	5678	M_avium_F7_R2.mgf	F7.20			0	0	0	3.97	0	2.3e-05	WP_023860763.1_T267A	V	NIAKGYPHLTGTVR	22.48	25.417	2.93695	0	0	0	0
FALSE	High	Sequest HT (A2)	Selected	[K].LVDQGSQAGDLMGIALLTNATPAGPPPPEVSETQR.[N]		1	1	WP_033727026.1_S155G	WP_033727026.1_S155G	0	3	0.7766	0	1	1	1177.6	3530.79	3530.78	2.07	0.00243	CID	MS2			99.6333	26679	M_avium_F8_R3.mgf	F7.24			0	0	0	4.88	0	2.9e-08	WP_033727026.1_S155G	V	LVDQGSQAGDLMGIALLTNATPAGPPPPEVSETQR	99.63	102.566	2.93621	0	0	0	0
FALSE	High	Sequest HT (A2)	Unambiguous	[R].EILADVPTPDNAVLLAVSPDQK.[V]		1	1	WP_019733394.1_E85D	WP_019733394.1_E85D	0	3	0.7799	0	1	1	769.081	2305.23	2305.23	-0.23	-0.00018	CID	MS2			91.8667	25624	M_avium_F7_R3.mgf	F7.21			0	0	0	3.59	0	1.08e-05	WP_019733394.1_E85D	V	EILADVPTPDNAVLLAVSPDQK	91.87	88.9353	2.93472	0	0	0	0
FALSE	High	Sequest HT (A2)	Selected	[R].AcASAEcVTR.[R]	C2(Carbamidomethyl); C7(Carbamidomethyl)	1	1	WP_033718602.1_D578V	WP_033718602.1_D578V	0	2	0.7463	0	1	1	562.745	1124.48	1124.48	0.11	6e-05	CID	MS2			10.7667	2413	M_avium_F2_R3.mgf	F7.6			0	0	0	2.68	0	0.003327	WP_033718602.1_D578V	V	AC1ASAEC1VTR	10.77	7.83742	2.93258	0.026971	0.0141038	0.0473003	-0.0331965
FALSE	High	Sequest HT (A2)	Selected	[R].SHATGATPPPGPATTGRR.[V]		1	1	WP_033712417.1_S37P	WP_033712417.1_S37P	1	3	0.8041	0	1	1	577.968	1731.89	1731.89	-0.27	-0.00016	CID	MS2			5.1167	964	M_avium_F4_R1.mgf	F7.10			0	0	0	4.34	0	1.07e-06	WP_033712417.1_S37P	V	SHATGATPPPGPATTGRR	5.12	8.05227	2.93227	0	0	0	0
FALSE	High	Sequest HT (A2)	Selected	[R].LTPETDYAVLAR.[A]		1	1	WP_033718024.1_A525V	WP_033718024.1_A525V	0	2	0.6007	0	1	1	674.859	1348.71	1348.71	0.27	0.00018	CID	MS2			47.2333	13306	M_avium_F5_R3.mgf	F7.15			0	0	0	2.88	0	0.001528	WP_033718024.1_A525V	V	LTPETDYAVLAR	47.23	50.1617	2.93171	0.0118168	0.00620273	0	0.00620273
FALSE	High	Sequest HT (A2)	Selected	[R].NTLKVGDKSYQIYR.[L]		1	1	WP_033718265.1_N18D	WP_033718265.1_N18D	2	3	0.5074	0	1	1	562.306	1684.9	1684.9	0.64	0.00036	CID	MS2			30.1833	7785	M_avium_F7_R3.mgf	F7.21			0	0	0	3.39	0	0.001092	WP_033718265.1_N18D	V	NTLKVGDKSYQIYR	30.18	27.2499	2.93006	0.000811688	0.000441105	0	0.000441105
[truncated: 2,525 more rows]
